# Supplementary material for: Permissive microbiome characterizes human subjects with a neurovascular disease cavernous angioma
Source: Nat Commun. 2020 May 27;11:2659. doi: 10.1038/s41467-020-16436-w (PMC7253448; doi:10.1038/s41467-020-16436-w)
Supplement: Supplementary file 3 — Source Data [file 41467_2020_16436_MOESM3_ESM.zip]

Archive with 8 entries (8 files):
- 16S_cotrol(AGP)_ESV_matrix.txt
- 16S_total_runs_ESV_matrix.txt
- LPB_plasma.xlsx
- LPS_pathway_related_raw.txt
- Metabolic_Pathways_raw.txt
- Patient_Matrix.xlsx
- Plasma_biomarker_new.xlsx
- Shotgun_Species_matrix.txt
