# Supplementary material for: Permissive microbiome characterizes human subjects with a neurovascular disease cavernous angioma
Source: Nat Commun. 2020 May 27;11:2659. doi: 10.1038/s41467-020-16436-w (PMC7253448; doi:10.1038/s41467-020-16436-w)
Supplement: Supplementary file 3 — Source Data [file 41467_2020_16436_MOESM3_ESM.zip › 16S_cotrol(AGP)_ESV_matrix.txt]

ESV	s.46275	s.45916	s.44614	s.48089	s.44520	s.46971	s.45561	s.43572	s.34582	s.44513	s.44884	s.46951	s.44895	s.44612	s.34001	s.44886	s.45565	s.44502	s.46308	s.47084	s.44629	s.44539	s.44899	s.45013	s.33606	s.48464	s.45489	s.44555	s.45276	s.46185	s.33633	s.45918	s.44540	s.45894	s.44736	s.44900	s.45390	s.47188	geneblock1	s.44343	s.48080	s.47302	s.46184	s.33632	s.47999	s.46309	s.33880	s.33806	s.43317
k__Bacteria_p__Bacteroidetes_c__Bacteroidia_o__Bacteroidales_f__Bacteroidaceae_g__Bacteroides_s__	22761	18907	0	35763	0	69791	11227	21687	0	9262	26043	29228	42830	43319	32184	0	55966	59760	0	16314	63904	17279	17708	0	0	34731	5390	7515	8436	17288	31150	0	883	58029	48914	16698	90650	22189	0	27021	36341	0	18693	25448	25384	0	0	14909	48753
k__Bacteria_p__Bacteroidetes_c__Bacteroidia_o__Bacteroidales_f__Bacteroidaceae_g__Bacteroides_NA	20194	951	2235	5712	0	0	5551	14	3310	10724	23903	4795	0	0	0	17527	0	6269	3750	5897	3882	22988	2940	5243	8161	2326	185	6629	3178	2102	919	17756	1949	4764	3993	1613	0	8747	0	2052	8350	0	797	4438	0	4876	0	3369	13756
k__Bacteria_p__Bacteroidetes_c__Bacteroidia_o__Bacteroidales_f__Bacteroidaceae_g__Bacteroides_s__	6453	310	56	583	6627	0	225	0	3233	791	708	3036	0	0	551	984	116	0	0	0	0	316	3230	183	0	2960	18	2011	1205	854	0	5028	1911	3754	7220	0	121	278	0	0	19324	0	298	275	2014	0	0	26	0
k__Bacteria_p__Firmicutes_c__Clostridia_o__Clostridiales_f__Ruminococcaceae_g__Faecalibacterium_s__prausnitzii	5713	0	0	0	0	162	372	2560	2455	0	4750	165	0	1005	708	0	8558	2722	0	729	917	1218	1673	73	126	861	0	0	2035	1358	0	465	473	1312	0	2388	0	234	0	0	1230	0	0	0	2571	3747	0	890	640
k__Bacteria_p__Proteobacteria_c__Betaproteobacteria_o__Burkholderiales_f__Alcaligenaceae_g__Sutterella_s__	5045	278	0	0	0	0	4829	760	0	113	1008	0	0	0	0	0	0	0	0	41	20	0	0	0	0	3266	0	0	0	2570	126	0	0	0	0	0	0	0	0	0	0	0	20	61	0	0	0	0	0
k__Bacteria_p__Firmicutes_c__Clostridia_o__Clostridiales_f__Ruminococcaceae_g__Ruminococcus_s__	4000	219	5562	1490	595	3933	10	0	269	0	0	0	0	0	0	160	12	27	0	674	24	1494	2	408	19	22	139	3976	62	0	179	0	399	0	0	0	0	0	0	0	0	0	13	3	3	25	5063	649	0
k__Bacteria_p__Bacteroidetes_c__Bacteroidia_o__Bacteroidales_f__Rikenellaceae_g___s__	3633	0	0	0	0	0	0	0	0	0	0	0	0	0	0	0	0	0	0	0	0	0	0	0	0	0	0	0	0	0	0	0	0	0	0	0	0	0	0	0	0	0	0	0	0	0	0	0	0
k__Bacteria_p__Firmicutes_c__Clostridia_o__Clostridiales_f__Ruminococcaceae_g___s__	3619	1291	8673	8937	7810	29	2955	5068	0	7569	1555	118	2744	13449	2777	6566	10152	5727	3990	1236	704	1412	4409	387	500	1455	0	6438	6940	3379	5262	2405	4121	4822	3014	4435	0	903	0	10262	5734	41863	2947	3090	0	2077	2410	11564	0
k__Bacteria_p__Firmicutes_c__Clostridia_o__Clostridiales_f__Ruminococcaceae_g___s__	3605	1041	283	2038	0	0	13	0	0	2812	0	0	0	0	607	0	0	0	0	0	0	0	0	0	0	118	0	9558	0	0	88	0	0	0	0	0	0	0	0	0	0	0	0	0	0	0	0	0	0
k__Bacteria_p__Tenericutes_c__Mollicutes_o__Anaeroplasmatales_f__Anaeroplasmataceae_g__Anaeroplasma_s__	3176	0	0	0	0	0	0	0	0	0	0	0	0	0	0	0	0	0	0	0	0	0	0	0	0	0	0	0	0	0	0	0	0	0	0	0	0	0	0	0	0	0	0	0	0	0	0	0	0
k__Bacteria_p__Firmicutes_c__Clostridia_o__Clostridiales_f__Veillonellaceae_g__Phascolarctobacterium_s__	3013	5060	164	3541	0	0	0	0	0	0	851	0	1174	0	3070	1519	226	0	0	217	1427	0	4424	366	0	2452	0	0	0	0	0	0	805	2707	0	1428	0	0	0	0	0	0	1476	0	5108	0	0	17	1580
k__Bacteria_p__Bacteroidetes_c__Bacteroidia_o__Bacteroidales_f__Rikenellaceae_g___s__	2428	945	931	1415	0	0	229	323	0	0	0	0	7	558	1416	967	696	661	0	1578	0	0	0	559	9989	1750	0	601	0	409	361	0	118	0	0	98	0	0	0	0	0	0	361	1334	0	3688	0	0	0
k__Bacteria_p__Bacteroidetes_c__Bacteroidia_o__Bacteroidales_f__Rikenellaceae_g___s__	2301	0	0	0	0	0	0	0	0	0	0	0	0	0	0	0	0	0	0	0	0	0	0	0	0	0	0	0	0	0	0	0	0	0	0	0	0	0	0	0	0	0	0	0	0	0	0	0	0
k__Bacteria_p__Bacteroidetes_c__Bacteroidia_o__Bacteroidales_f__Rikenellaceae_g___s__	1940	2021	1317	2020	0	2887	671	867	2546	4260	1290	3	7	0	3129	2720	0	16	0	1238	0	153	0	3762	1084	3412	0	4786	2459	7511	3867	0	1052	3259	0	216	0	2959	0	3296	1343	0	1989	895	0	2996	4927	183	0
k__Bacteria_p__Firmicutes_c__Clostridia_o__Clostridiales_f__Ruminococcaceae_g___s__	1497	133	100	526	0	0	31	1567	0	0	0	0	0	0	77	0	0	0	0	488	0	0	0	301	0	406	0	0	379	0	0	0	23	0	0	0	0	803	0	0	55	0	0	0	0	3666	109	1241	0
k__Bacteria_p__Firmicutes_c__Clostridia_o__Clostridiales_f__Lachnospiraceae_NA_NA	1208	0	0	0	0	0	0	0	0	0	2	0	0	0	0	0	0	0	0	173	0	0	0	0	22	190	0	0	4	0	17	0	0	0	0	0	0	28	0	0	0	0	0	0	0	0	0	0	0
k__Bacteria_p__Firmicutes_c__Erysipelotrichi_o__Erysipelotrichales_f__Erysipelotrichaceae_g___s__	893	0	0	0	0	55	0	0	0	0	0	0	0	0	0	0	0	0	0	0	0	0	0	0	0	0	0	0	0	0	0	33	0	166	0	0	0	0	0	0	0	2596	0	0	0	0	0	0	0
k__Bacteria_p__Firmicutes_c__Clostridia_o__Clostridiales_NA_NA_NA	835	5	59	1063	0	519	423	355	11	251	1084	6	4	3961	3549	0	252	885	0	168	130	607	14	42	1161	3402	0	0	15	201	161	82	249	93	26	59	328	346	0	715	115	0	350	17	0	19	780	31	131
k__Bacteria_p__Firmicutes_c__Clostridia_o__Clostridiales_f__Ruminococcaceae_g___s__	816	1705	1508	549	0	0	2902	0	22621	10661	747	124	0	1548	1843	647	1547	417	0	210	597	853	2619	24	28680	1461	625	3938	197	1038	1630	830	2797	891	0	390	0	2135	0	5069	5745	0	503	2665	428	2719	2691	10144	0
k__Bacteria_p__Firmicutes_c__Clostridia_o__Clostridiales_f__Ruminococcaceae_g__Faecalibacterium_s__prausnitzii	812	0	216	0	0	4724	1992	1415	0	329	0	0	0	0	4818	0	0	1182	0	427	0	0	0	42	368	51	0	1483	0	38	0	0	5711	0	0	477	0	0	0	501	809	0	0	0	0	0	4683	944	0
k__Bacteria_p__Firmicutes_c__Clostridia_o__Clostridiales_NA_NA_NA	805	0	0	0	0	0	0	0	0	0	0	0	0	0	0	614	0	287	0	0	0	0	0	1	0	497	0	0	0	0	0	0	0	0	0	0	0	0	0	0	0	0	0	3696	0	0	1370	0	0
k__Bacteria_p__Bacteroidetes_c__Bacteroidia_o__Bacteroidales_f__Bacteroidaceae_g__Bacteroides_s__	779	0	0	118	0	0	562	1232	0	0	2592	0	0	4504	0	0	18515	0	0	0	0	0	1634	0	0	2039	953	0	0	0	0	0	0	0	0	0	0	0	0	639	6123	0	0	1378	0	0	0	672	5705
k__Bacteria_p__Firmicutes_c__Clostridia_o__Clostridiales_f__Ruminococcaceae_g__Oscillospira_s__	752	1713	133	0	0	0	67	26	0	0	145	0	0	0	220	0	0	0	0	85	0	979	0	247	160	144	0	0	502	1474	390	0	29	26	0	0	0	1947	0	0	32	0	344	0	0	0	0	3672	0
k__Bacteria_p__Firmicutes_c__Clostridia_o__Clostridiales_f___g___s__	750	0	0	0	0	0	0	0	0	0	0	0	0	0	0	0	0	0	0	0	0	0	0	0	0	0	0	0	0	0	0	0	0	0	0	0	0	0	0	0	0	0	0	0	0	0	0	0	0
k__Bacteria_p__Firmicutes_c__Clostridia_o__Clostridiales_f___g___s__	735	0	0	0	0	0	0	0	0	0	0	0	0	0	0	0	0	0	0	0	0	0	0	0	0	0	0	0	0	0	0	0	0	0	0	0	0	0	0	0	0	0	0	0	0	0	0	0	0
k__Bacteria_p__Bacteroidetes_c__Bacteroidia_o__Bacteroidales_f__[Barnesiellaceae]_g___s__	607	0	0	0	0	0	0	0	0	0	0	0	0	0	0	0	0	0	0	0	0	0	0	0	0	641	0	0	0	0	0	0	0	0	0	0	0	0	0	0	0	0	0	0	0	0	0	0	0
k__Bacteria_p__Firmicutes_c__Clostridia_o__Clostridiales_f__Lachnospiraceae_g__Blautia_s__	603	56	15	6	203	147	203	45	208	197	249	2	205	55	147	123	34	89	301	82	88	176	444	9	23	32	0	562	34	142	35	293	221	169	369	214	38	353	0	310	107	144	8	114	348	54	570	8	241
k__Bacteria_p__Firmicutes_c__Clostridia_o__Clostridiales_f__Ruminococcaceae_g__Oscillospira_s__	597	0	61	0	0	0	197	181	296	0	818	0	0	3050	1165	0	48	1805	0	556	0	0	114	0	19	1967	0	0	169	1	1019	0	406	274	0	0	0	0	0	0	303	193	2196	252	120	358	1094	4207	0
k__Bacteria_p__Firmicutes_c__Clostridia_o__Clostridiales_f__Ruminococcaceae_g__Faecalibacterium_s__prausnitzii	558	129	7635	879	0	5057	403	63	7284	289	0	0	12362	4158	278	8130	0	1424	0	516	1514	0	1344	339	32	1019	0	241	483	203	274	284	10358	1617	259	470	0	590	0	5876	452	0	389	97	0	65	0	3813	4725
k__Bacteria_p__Firmicutes_c__Clostridia_o__Clostridiales_f__Ruminococcaceae_g__Faecalibacterium_s__prausnitzii	552	5	0	617	0	0	16	0	0	0	0	0	3560	62	3084	0	61	157	0	3	0	0	34	141	699	988	0	0	628	404	0	0	265	6	0	38	2	1440	0	181	2	0	0	0	0	0	0	0	0
k__Bacteria_p__Firmicutes_c__Clostridia_o__Clostridiales_f__Ruminococcaceae_NA_NA	521	7	0	0	0	0	154	155	5	0	45	104	5	0	702	0	0	833	0	4530	5	329	0	50	42	4455	0	0	0	4	57	0	144	17	0	85	0	331	0	0	46	0	5	0	0	3	142	3	0
k__Bacteria_p__Firmicutes_c__Clostridia_o__Clostridiales_NA_NA_NA	511	0	0	0	0	0	0	0	0	0	0	0	0	0	0	0	0	0	0	0	0	0	0	0	0	0	0	0	0	0	0	0	0	0	0	0	0	0	0	0	0	0	0	0	0	0	0	0	0
k__Bacteria_p__Firmicutes_c__Clostridia_o__Clostridiales_f___g___s__	479	0	0	0	0	0	0	0	0	0	0	0	0	0	0	0	0	0	0	0	0	0	0	0	0	0	0	0	0	0	0	0	0	0	0	0	0	0	0	0	0	0	0	0	0	0	0	0	0
k__Bacteria_p__Firmicutes_c__Clostridia_o__Clostridiales_f__Lachnospiraceae_g___s__	430	216	20	380	725	234	149	0	49	189	105	0	9030	15	63	41	117	123	495	278	39	55	1068	11	196	102	0	225	64	795	3	229	326	103	645	229	63	94	0	360	257	113	65	15	157	156	638	23	160
k__Bacteria_p__Firmicutes_c__Clostridia_o__Clostridiales_NA_NA_NA	417	429	63	0	0	0	8	0	0	0	0	0	0	0	0	0	9	0	0	14	0	80	0	4	22	40	0	0	57	0	31	0	40	0	0	0	0	262	0	0	81	0	0	0	0	13	0	136	0
k__Bacteria_p__Firmicutes_c__Clostridia_o__Clostridiales_NA_NA_NA	415	0	5	1114	0	0	0	0	0	543	738	0	0	2066	606	0	0	0	0	55	0	882	0	365	1116	815	0	178	0	0	70	0	831	1324	0	0	0	96	0	0	140	0	0	123	0	0	0	16	0
k__Bacteria_p__Firmicutes_c__Clostridia_o__Clostridiales_f__Lachnospiraceae_g__Coprococcus_s__	404	0	0	0	0	0	0	0	0	50	200	0	671	122	0	0	51	0	0	0	11	45	0	62	23	212	0	0	170	126	2	0	3	23	0	0	0	181	0	258	209	0	0	0	0	20	130	0	0
k__Bacteria_p__Firmicutes_c__Clostridia_o__Clostridiales_f__Ruminococcaceae_g__Ruminococcus_s__	391	17	0	0	0	0	0	0	0	0	0	1515	0	0	0	0	0	0	0	0	0	0	0	0	0	0	0	0	128	0	0	0	0	0	0	0	0	0	0	0	35	0	0	0	0	0	0	738	0
k__Bacteria_p__Bacteroidetes_c__Bacteroidia_o__Bacteroidales_f__[Odoribacteraceae]_g__Odoribacter_s__	376	1130	18	0	0	0	379	51	0	280	478	0	9	606	191	0	0	540	0	239	0	370	621	966	0	0	22	116	69	739	183	0	197	0	0	76	0	380	0	0	0	180	154	70	0	862	0	52	0
k__Bacteria_p__Firmicutes_c__Clostridia_o__Clostridiales_f__Ruminococcaceae_g___s__	376	0	0	168	0	0	0	0	0	0	0	0	0	0	0	0	0	17	0	40	0	0	0	1	0	42	0	0	199	0	17	0	64	8	0	0	0	3	0	0	107	0	0	0	0	0	0	89	0
k__Bacteria_p__Firmicutes_c__Clostridia_o__Clostridiales_f___g___s__	368	0	0	58	0	0	2	0	0	0	0	0	0	0	379	0	0	0	0	28	0	0	0	30	0	0	0	0	0	0	13	0	60	0	0	0	0	37	0	0	0	0	14	0	0	0	20	2	0
k__Bacteria_p__Firmicutes_c__Clostridia_o__Clostridiales_f__Lachnospiraceae_g__Blautia_s__	363	51	5	483	52	285	151	26	221	246	77	0	192	3	61	167	3	127	292	217	55	82	680	2	13	42	0	496	60	227	15	196	222	223	1025	1029	6	242	0	358	56	407	74	79	89	19	621	0	191
k__Bacteria_p__Bacteroidetes_c__Bacteroidia_o__Bacteroidales_f__[Odoribacteraceae]_g__Butyricimonas_s__	314	535	744	0	0	0	0	391	0	0	0	0	0	0	112	0	0	0	0	80	0	0	0	567	0	218	0	0	366	193	477	0	593	0	0	19	0	0	0	0	306	0	82	363	0	0	0	95	0
k__Bacteria_p__Bacteroidetes_c__Bacteroidia_o__Bacteroidales_f__Bacteroidaceae_g__Bacteroides_s__	308	0	0	0	0	0	0	5	0	0	0	0	0	0	0	0	2	0	0	6	0	0	0	0	0	0	0	0	0	0	0	3393	0	0	0	0	0	10	0	0	0	0	0	0	0	0	0	0	0
k__Bacteria_p__Bacteroidetes_c__Bacteroidia_o__Bacteroidales_f__Bacteroidaceae_g__Bacteroides_s__	301	0	0	0	0	0	0	0	0	0	0	0	0	0	0	0	0	0	0	0	0	0	0	0	0	0	0	0	0	0	0	0	0	0	0	0	0	21	0	0	0	0	0	0	0	0	0	0	0
k__Bacteria_p__Firmicutes_c__Clostridia_o__Clostridiales_f___g___s__	296	0	0	0	0	0	0	0	0	0	0	0	0	0	0	0	0	0	0	0	0	0	0	0	0	0	0	0	0	0	0	0	0	0	0	0	0	0	0	0	0	0	0	0	0	0	0	0	0
k__Bacteria_p__Proteobacteria_c__Betaproteobacteria_o__Burkholderiales_f__Alcaligenaceae_g__Sutterella_s__	290	0	0	0	0	0	0	0	0	0	0	0	0	0	0	0	0	0	0	0	0	0	0	0	0	169	0	0	0	0	13	0	0	0	0	0	0	0	0	0	0	0	0	9	0	0	0	0	0
k__Bacteria_p__Bacteroidetes_c__Bacteroidia_o__Bacteroidales_f__[Barnesiellaceae]_g___s__	288	0	0	0	0	0	0	0	0	0	0	0	0	0	0	0	0	131	0	68	0	0	0	0	0	365	0	0	0	0	0	0	0	0	0	323	0	0	0	0	0	0	92	0	0	0	0	0	0
k__Bacteria_p__Firmicutes_c__Erysipelotrichi_o__Erysipelotrichales_f__Erysipelotrichaceae_g___s__	287	0	0	0	0	0	0	0	0	0	0	0	0	0	1	0	0	0	0	46	0	0	0	0	0	2	0	0	0	0	0	17	1	0	0	27	0	0	0	0	0	745	0	0	0	0	0	0	0
k__Bacteria_p__Firmicutes_c__Clostridia_o__Clostridiales_f__Lachnospiraceae_g___s__	285	298	0	0	0	0	0	12	0	0	0	0	0	6	163	0	0	12	0	53	0	0	0	11	0	52	0	0	0	0	0	0	10	5	0	0	0	12	0	0	11	0	0	0	0	0	0	49	0
k__Bacteria_p__Firmicutes_c__Bacilli_o__Lactobacillales_f__Streptococcaceae_g__Streptococcus_s__	279	27	11	437	112	71	25	9	5	415	72	20	8	21	1037	4	20	16	127	21	7	127	65	9	787	58	417	11	911	23	88	43	6	74	30	35	37	119	0	301	52	59	843	595	18	133	57	1788	46
k__Bacteria_p__Firmicutes_c__Clostridia_o__Clostridiales_f__Ruminococcaceae_g___s__	246	13	0	92	0	0	161	0	0	151	826	302	0	26	0	0	47	59	6	32	0	0	0	0	70	298	0	157	0	977	407	0	0	90	0	0	0	465	0	0	90	0	65	1417	0	119	0	0	0
k__Bacteria_p__Firmicutes_c__Clostridia_o__Clostridiales_NA_NA_NA	229	0	0	0	0	0	0	0	0	0	0	0	0	0	0	0	0	0	0	0	0	0	0	0	0	0	0	0	0	0	0	0	0	0	0	0	0	0	0	0	0	0	0	0	0	0	0	5	0
k__Bacteria_p__Firmicutes_c__Clostridia_o__Clostridiales_f__Lachnospiraceae_g__Lachnospira_s__	228	0	0	229	0	0	4	0	0	0	0	0	0	0	0	0	5	0	1583	275	0	139	0	0	3	219	0	0	224	0	24	0	0	0	0	0	5	4	0	125	0	0	0	0	0	0	429	2	0
k__Bacteria_p__Firmicutes_c__Clostridia_o__Clostridiales_f__Lachnospiraceae_NA_NA	216	3	0	0	0	0	0	0	0	164	0	0	0	0	73	0	55	138	0	337	0	0	39	23	0	213	0	0	172	132	36	489	0	122	780	0	0	52	0	0	0	0	0	0	0	0	581	26	0
k__Bacteria_p__Firmicutes_c__Clostridia_o__Clostridiales_f__Ruminococcaceae_g___s__	216	0	0	0	0	0	0	0	0	0	0	0	0	0	0	0	0	0	0	0	0	0	0	35	0	0	0	116	335	0	0	0	0	0	0	0	0	0	0	0	0	0	0	0	0	0	0	0	0
k__Bacteria_p__Firmicutes_c__Clostridia_o__Clostridiales_f__Lachnospiraceae_g__Roseburia_s__	213	0	0	0	0	0	74	7	0	95	0	0	172	0	0	0	116	0	289	0	55	0	0	52	0	0	0	0	550	605	171	0	665	668	0	89	48	0	0	277	207	0	0	1	31	5	617	3	0
k__Bacteria_p__Firmicutes_c__Clostridia_o__Clostridiales_f___g___s__	212	0	4	41	0	0	195	0	0	0	71	4	0	69	161	0	287	35	81	110	0	18	6	12	139	213	2	0	86	121	80	482	61	106	0	0	0	93	0	90	59	0	10	0	20	8	276	276	47
k__Bacteria_p__Firmicutes_c__Clostridia_o__Clostridiales_f__Ruminococcaceae_g___s__	210	453	0	0	0	0	349	538	599	964	0	0	0	2012	642	1119	1932	0	0	217	341	0	1898	457	0	177	0	1047	0	49	523	582	721	500	0	0	11263	408	0	2570	3362	0	0	0	1948	0	0	129	0
k__Bacteria_p__Firmicutes_c__Clostridia_o__Clostridiales_f__Ruminococcaceae_g__Ruminococcus_s__	210	51	0	0	0	0	0	0	0	0	0	0	0	0	0	0	0	0	0	0	0	0	0	0	0	11	0	0	280	0	0	0	0	0	0	0	0	0	0	0	92	0	7	0	0	0	0	0	0
k__Bacteria_p__Firmicutes_c__Clostridia_o__Clostridiales_f__Lachnospiraceae_NA_NA	206	0	60	685	0	0	0	69	0	229	1085	3	2	3022	667	0	197	122	2	401	71	169	2	108	236	593	0	0	17	14	47	73	112	72	23	1	0	62	0	369	26	0	98	0	0	0	0	26	124
k__Bacteria_p__Firmicutes_c__Clostridia_o__Clostridiales_f__Lachnospiraceae_NA_NA	203	36	0	64	0	0	60	41	0	61	2	6	247	59	99	0	12	26	102	123	0	94	0	0	39	204	2	0	28	0	38	313	108	32	445	122	105	34	0	146	93	0	150	43	175	78	14	29	0
k__Bacteria_p__Firmicutes_c__Clostridia_o__Clostridiales_f__Ruminococcaceae_g__Ruminococcus_s__	194	0	0	0	0	0	8	0	0	0	0	0	0	0	0	0	0	0	0	0	0	0	0	0	0	605	0	0	360	306	0	0	0	0	0	0	0	0	0	0	0	0	0	0	0	746	0	251	0
k__Bacteria_p__Firmicutes_c__Clostridia_o__Clostridiales_f__Lachnospiraceae_g___s__	190	0	5	0	0	292	63	0	19	73	73	4	62	0	0	0	9	64	99	62	18	0	54	11	100	88	0	0	42	0	0	0	65	119	0	93	0	18	0	281	5	238	0	10	61	149	3	17	87
k__Bacteria_p__Firmicutes_c__Clostridia_o__Clostridiales_f__Ruminococcaceae_g__Faecalibacterium_s__prausnitzii	187	0	0	0	0	0	0	0	0	0	0	0	0	0	0	0	0	0	0	0	0	0	0	0	0	26	0	0	0	0	0	0	0	0	0	0	0	0	0	0	0	0	0	0	0	0	0	0	0
k__Bacteria_p__Bacteroidetes_c__Bacteroidia_o__Bacteroidales_f__[Odoribacteraceae]_g__Butyricimonas_s__	183	0	215	0	0	0	0	0	0	0	0	0	0	0	30	0	0	0	0	82	0	0	0	883	0	133	0	0	88	132	193	0	0	0	0	18	0	0	0	0	93	0	66	84	0	0	0	21	0
k__Bacteria_p__Firmicutes_c__Clostridia_o__Clostridiales_f__Ruminococcaceae_g__Ruminococcus_s__	179	0	0	0	0	0	0	0	0	0	0	0	0	0	0	0	0	0	0	0	0	0	0	2	0	4	0	0	0	0	158	0	0	0	0	0	0	0	0	0	0	0	0	0	0	75	0	0	0
k__Bacteria_p__Firmicutes_c__Clostridia_o__Clostridiales_f__Lachnospiraceae_g___s__	171	0	0	0	0	0	0	0	0	0	0	0	0	0	0	0	0	0	0	0	0	0	0	0	0	0	0	0	0	0	0	0	0	0	0	0	0	0	0	0	0	0	0	0	0	0	0	0	0
k__Bacteria_p__Firmicutes_c__Clostridia_o__Clostridiales_f__Lachnospiraceae_g___s__	165	265	95	29	1635	0	26	0	0	0	9	0	644	67	32	0	0	25	0	3	0	65	169	22	34	110	0	233	0	39	81	334	81	175	0	285	0	0	0	0	4	0	0	231	0	197	109	142	0
k__Bacteria_p__Firmicutes_c__Clostridia_o__Clostridiales_f__Lachnospiraceae_g___s__	162	0	0	0	0	0	0	0	0	0	0	0	0	0	0	0	0	0	0	0	0	0	0	0	0	0	0	0	0	53	0	0	0	0	0	0	0	0	0	0	0	0	0	0	0	0	0	0	0
k__Bacteria_p__Firmicutes_c__Clostridia_o__Clostridiales_f__Lachnospiraceae_g__Roseburia_s__	161	0	9	33	0	458	1895	52	2	29	388	0	869	0	183	0	60	128	322	52	58	166	527	0	0	8	0	114	1	93	22	5	12	106	368	310	513	16	0	279	43	0	0	0	0	2	15	0	492
k__Bacteria_p__Firmicutes_c__Clostridia_o__Clostridiales_f__Lachnospiraceae_g___s__	161	238	0	27	0	83	14	22	8	0	11	13	0	20	287	33	12	3	44	32	9	49	134	33	7	188	0	13	62	153	25	198	74	99	0	1163	50	19	0	70	73	0	204	84	46	38	140	43	33
k__Bacteria_p__Firmicutes_c__Clostridia_o__Clostridiales_f__Ruminococcaceae_g___s__	155	0	0	0	0	0	0	0	0	0	0	0	0	0	0	0	0	0	0	0	0	0	0	0	0	0	0	0	0	0	0	0	0	0	0	0	0	0	0	0	0	0	8	0	0	0	0	0	0
k__Bacteria_p__Firmicutes_c__Clostridia_o__Clostridiales_f__Lachnospiraceae_g__Lachnospira_s__	153	0	0	0	0	0	0	0	0	0	0	0	0	0	0	0	379	151	0	0	0	0	0	0	16	0	0	0	38	0	0	116	0	0	0	0	0	0	0	553	42	0	0	0	0	0	134	2	0
k__Bacteria_p__Firmicutes_c__Clostridia_o__Clostridiales_f__Ruminococcaceae_g___s__	150	0	0	0	0	0	0	0	0	0	0	0	0	0	0	0	0	0	0	0	0	0	0	0	4	140	0	0	0	16	0	0	0	0	0	0	0	807	0	0	0	0	0	0	0	0	0	0	0
k__Bacteria_p__Firmicutes_c__Clostridia_o__Clostridiales_f__Ruminococcaceae_g___s__	138	0	0	0	0	0	0	0	0	0	0	0	0	0	0	0	0	0	0	45	0	0	0	0	0	4	0	0	13	0	0	0	20	0	0	0	0	38	0	0	0	0	0	0	0	0	36	17	0
k__Bacteria_p__Firmicutes_c__Clostridia_o__Clostridiales_f__Ruminococcaceae_g___s__	137	0	0	0	0	0	0	0	0	0	0	0	0	0	0	0	0	0	0	0	0	0	0	0	0	0	0	0	0	0	0	0	0	0	0	0	0	0	0	0	0	0	0	0	0	0	0	0	0
k__Bacteria_p__Firmicutes_c__Clostridia_o__Clostridiales_f__Lachnospiraceae_g___s__	128	12	0	0	0	0	0	0	0	48	126	0	0	61	0	0	0	0	119	0	73	13	0	10	0	0	0	0	0	0	25	197	0	19	130	109	32	0	0	0	0	0	0	0	0	11	0	0	0
k__Bacteria_p__Firmicutes_c__Clostridia_o__Clostridiales_f__Ruminococcaceae_g___s__	124	0	0	0	0	0	18	0	0	0	249	0	0	2969	0	0	0	0	0	73	0	357	0	642	0	0	0	185	0	0	0	0	266	0	0	0	0	3	0	0	0	0	0	328	0	0	0	8	0
k__Bacteria_p__Firmicutes_c__Clostridia_o__Clostridiales_f___g___s__	121	0	0	0	0	0	0	0	0	0	0	0	0	0	0	0	0	0	0	0	0	0	0	0	0	35	0	0	0	0	0	0	0	0	0	0	0	23	0	0	0	0	0	332	0	48	87	36	0
k__Bacteria_p__Firmicutes_c__Clostridia_o__Clostridiales_f__Ruminococcaceae_NA_NA	120	250	44	220	445	0	50	0	72	0	27	0	0	248	34	0	0	58	0	67	4	0	0	0	143	6	13	333	0	7	0	52	207	30	0	151	0	55	0	0	18	0	0	419	0	0	0	290	211
k__Bacteria_p__Firmicutes_c__Clostridia_o__Clostridiales_f__Ruminococcaceae_g__Oscillospira_s__	117	6	6	35	0	0	56	0	0	0	0	7	0	0	9	0	0	0	0	0	0	42	0	0	0	14	0	0	0	0	0	0	0	105	0	0	0	27	0	0	0	0	0	0	0	13	0	0	0
k__Bacteria_p__Firmicutes_c__Clostridia_o__Clostridiales_NA_NA_NA	117	7	2	20	0	557	0	0	0	50	0	0	0	122	0	192	188	63	0	24	0	0	56	10	0	219	0	0	53	65	5	0	39	21	7	817	14	73	0	0	0	138	15	54	120	24	377	4	91
k__Bacteria_p__Firmicutes_c__Clostridia_o__Clostridiales_f___g___s__	116	0	0	0	0	0	0	0	0	0	0	0	0	0	0	0	0	0	0	0	0	0	0	0	0	0	0	0	0	0	0	0	0	0	0	0	0	0	0	0	0	0	0	0	0	0	0	0	0
k__Bacteria_p__Firmicutes_c__Clostridia_o__Clostridiales_f__Lachnospiraceae_g___s__	109	5	0	0	1125	0	0	0	470	0	0	0	0	155	58	0	0	80	0	28	0	28	23	5	0	90	0	0	0	31	74	15	167	49	0	0	0	1	0	713	21	0	2	3	0	0	49	0	0
k__Bacteria_p__Firmicutes_c__Clostridia_o__Clostridiales_f__Lachnospiraceae_g___s__	108	0	0	73	0	0	11	0	2	42	0	0	0	23	4	45	0	0	0	0	0	0	59	0	0	4	0	9	10	0	0	0	59	17	0	0	31	0	0	0	2	51	0	0	71	21	0	107	0
k__Bacteria_p__Firmicutes_c__Clostridia_o__Clostridiales_f___g___s__	107	56	34	243	1634	353	18	118	0	121	63	0	18	0	0	22	0	4	64	66	185	196	13	0	0	0	0	210	7	103	0	0	31	98	126	2	0	0	0	184	607	0	0	0	3	103	0	0	247
k__Bacteria_p__Firmicutes_c__Clostridia_o__Clostridiales_f__Ruminococcaceae_NA_NA	103	0	0	0	0	0	69	0	0	0	0	0	0	0	0	0	0	0	0	32	0	0	0	85	0	2471	0	0	0	543	487	0	0	0	0	0	0	161	0	25	0	0	0	0	8	0	0	24	0
k__Bacteria_p__Firmicutes_c__Clostridia_o__Clostridiales_f___g___s__	102	0	3	0	0	0	17	0	0	0	36	0	0	0	0	0	0	0	0	228	0	0	0	40	0	0	0	0	109	0	12	5	4	0	0	0	35	0	0	0	0	0	0	0	0	0	39	3	0
k__Bacteria_p__Firmicutes_c__Clostridia_o__Clostridiales_f__Ruminococcaceae_g___s__	102	0	0	0	0	0	0	0	0	0	0	14	0	0	0	0	0	0	0	0	0	0	0	0	0	0	0	0	0	15	0	0	0	12	0	0	0	132	0	0	0	0	69	13	0	0	29	31	0
k__Bacteria_p__Actinobacteria_c__Coriobacteriia_o__Coriobacteriales_f__Coriobacteriaceae_g__Collinsella_s__aerofaciens	100	36	3	24	0	0	0	0	0	0	7	0	0	0	10	0	3	0	0	7	0	0	0	0	0	26	0	0	12	49	2	28	84	0	0	36	0	17	0	0	0	0	3	141	0	0	0	2	0
k__Bacteria_p__Firmicutes_c__Clostridia_o__Clostridiales_f__Lachnospiraceae_NA_NA	97	99	43	231	427	0	102	0	18	0	96	0	2247	11	17	0	179	0	0	62	13	0	50	0	137	53	0	69	10	3	10	102	180	47	105	0	27	0	0	309	46	0	0	20	25	14	236	101	65
k__Bacteria_p__Firmicutes_c__Clostridia_o__Clostridiales_f__Lachnospiraceae_g___s__	94	3	13	705	0	0	168	76	55	1195	31	25	143	0	660	0	44	47	13	825	25	263	0	7	50	121	0	0	230	10	61	3783	78	167	0	139	91	144	0	0	442	0	8	24	0	5	305	28	243
k__Bacteria_p__Firmicutes_c__Clostridia_o__Clostridiales_f__Ruminococcaceae_g___s__	91	0	0	0	0	0	0	0	0	0	0	0	0	0	7	0	0	0	0	58	0	0	0	0	0	0	0	0	0	0	0	0	41	0	0	0	0	0	0	0	0	0	0	0	0	0	0	0	0
k__Bacteria_p__Firmicutes_c__Clostridia_o__Clostridiales_f__Lachnospiraceae_NA_NA	90	51	6	37	401	0	24	0	0	0	68	3	0	116	133	0	117	32	91	26	63	59	0	0	49	132	0	245	18	72	207	0	0	0	705	0	0	324	0	0	49	0	217	19	43	86	0	2	0
k__Bacteria_p__Firmicutes_c__Clostridia_o__Clostridiales_f__Ruminococcaceae_g___s__	89	0	0	11	0	0	14	371	76	1689	0	278	0	0	523	0	0	0	653	1054	0	152	458	28	114	46	0	15	185	0	351	737	71	0	334	0	0	0	0	0	316	0	0	1332	0	164	118	54	0
k__Bacteria_p__Firmicutes_c__Clostridia_o__Clostridiales_f__Lachnospiraceae_g___s__	89	0	9	49	0	82	0	0	0	38	0	0	52	0	9	0	0	0	0	151	6	0	86	0	31	16	0	60	136	0	0	0	34	0	0	0	0	6	0	123	1	0	0	37	0	52	14	0	0
k__Bacteria_p__Bacteroidetes_c__Bacteroidia_o__Bacteroidales_f__Rikenellaceae_g___s__	89	0	0	0	0	0	0	0	0	0	0	0	0	0	0	0	0	46	0	59	0	0	0	0	0	86	0	0	171	0	8	0	0	0	0	0	0	0	0	0	188	0	59	0	0	0	0	0	0
k__Bacteria_p__Firmicutes_c__Clostridia_o__Clostridiales_f__Lachnospiraceae_NA_NA	89	0	0	42	0	499	602	35	5	92	352	0	387	0	44	0	10	136	0	44	100	63	482	36	1	0	0	116	0	331	79	0	0	871	126	684	298	69	0	581	156	0	0	8	0	9	4	2	1052
k__Bacteria_p__Firmicutes_c__Clostridia_o__Clostridiales_f__Ruminococcaceae_g__Ruminococcus_s__	85	52	35	14	0	5	0	0	0	103	0	10	0	35	39	0	0	1	0	0	7	22	0	19	286	0	25	0	21	6	0	79	7	4	0	0	39	15	0	88	19	0	16	144	0	48	14	61	0
k__Bacteria_p__Firmicutes_c__Clostridia_o__Clostridiales_f__Ruminococcaceae_g__Oscillospira_s__	85	0	17	0	0	0	0	17	0	0	0	0	0	0	0	0	174	0	0	82	0	0	0	0	18	24	0	35	1	232	0	0	104	0	0	0	0	0	0	0	0	0	0	0	0	0	0	0	0
k__Bacteria_p__Firmicutes_c__Clostridia_o__Clostridiales_f__Ruminococcaceae_g__Oscillospira_s__	84	20	0	0	0	0	35	0	0	0	0	0	0	0	0	0	0	0	0	24	0	0	0	0	0	18	0	0	0	0	22	0	3	0	0	0	0	0	0	0	18	0	0	0	0	0	0	1	0
k__Bacteria_p__Bacteroidetes_c__Bacteroidia_o__Bacteroidales_f__[Odoribacteraceae]_g__Butyricimonas_s__	82	0	0	0	0	0	0	0	0	0	0	0	0	0	0	0	0	0	0	0	0	0	0	0	0	0	0	0	0	0	0	0	0	0	0	0	0	0	0	0	0	0	0	0	0	0	0	0	0
k__Bacteria_p__Firmicutes_c__Clostridia_o__Clostridiales_f__Ruminococcaceae_g__Oscillospira_s__	80	113	68	561	799	0	29	0	272	76	0	1617	0	0	0	801	39	0	0	0	234	206	2	430	1711	0	320	398	87	115	138	1020	0	0	0	60	32	872	0	0	0	164	0	145	85	0	0	0	0
k__Bacteria_p__Firmicutes_c__Clostridia_o__Clostridiales_f__Lachnospiraceae_NA_NA	80	27	27	0	0	0	0	32	0	0	0	0	42	29	1	0	146	0	0	0	1	0	0	15	28	22	0	140	0	215	49	0	0	29	0	41	0	16	0	0	12	10	20	0	0	77	58	4	67
k__Bacteria_p__Firmicutes_c__Clostridia_o__Clostridiales_f___g___s__	75	0	0	0	0	0	34	8	102	0	0	0	0	0	16	0	16	8	0	0	0	40	55	0	0	0	0	33	26	0	23	76	8	18	0	0	0	0	0	0	4	0	0	261	20	56	0	0	0
k__Bacteria_p__Firmicutes_c__Clostridia_o__Clostridiales_f__Lachnospiraceae_g___s__	75	0	0	0	0	0	0	0	0	0	0	0	0	0	0	0	0	0	0	0	0	0	20	0	0	43	0	0	0	0	0	0	0	46	0	0	0	0	0	0	0	0	0	0	0	0	0	0	0
k__Bacteria_p__Firmicutes_c__Clostridia_o__Clostridiales_f__Lachnospiraceae_NA_NA	74	240	0	10	290	0	26	0	0	0	0	0	248	0	3	0	0	0	0	38	0	102	349	5	18	20	0	147	0	46	56	102	20	242	58	15	0	0	0	0	6	0	0	170	0	39	41	22	0
k__Bacteria_p__Firmicutes_c__Bacilli_o__Lactobacillales_f__Lactobacillaceae_g__Lactobacillus_s__zeae	72	0	0	0	0	0	0	0	0	0	0	0	0	0	0	0	0	0	7	0	0	0	0	0	0	0	0	0	0	0	4	0	0	0	0	0	0	0	0	0	0	0	0	0	0	0	0	0	0
k__Bacteria_p__Firmicutes_c__Clostridia_o__Clostridiales_f__Ruminococcaceae_g___s__	71	0	0	429	0	0	0	0	0	168	0	0	0	0	0	0	0	0	0	0	0	0	0	0	3796	94	0	146	0	0	0	0	0	1338	0	0	0	0	0	0	0	0	0	0	0	0	0	0	0
k__Bacteria_p__Firmicutes_c__Clostridia_o__Clostridiales_NA_NA_NA	69	39	78	321	0	110	31	177	84	0	32	0	0	25	13	7	19	70	24	215	0	69	0	0	0	164	0	45	54	581	64	195	0	94	0	52	0	1	0	0	38	17	0	1571	58	388	0	63	22
k__Bacteria_p__Firmicutes_c__Clostridia_o__Clostridiales_f__Ruminococcaceae_g___s__	67	0	0	0	0	0	0	0	0	0	0	0	0	0	0	0	0	0	0	0	0	0	0	0	82	0	0	0	0	0	0	0	0	0	0	0	0	0	0	0	0	0	0	0	0	0	0	0	0
k__Bacteria_p__Firmicutes_c__Clostridia_o__Clostridiales_f__Lachnospiraceae_g__Roseburia_s__	67	11	0	38	0	0	0	3	0	177	153	0	518	5	146	0	11	420	0	184	55	131	0	0	30	159	0	180	0	15	76	9	18	0	0	2	0	19	0	97	0	0	27	8	56	0	101	12	0
k__Bacteria_p__Firmicutes_c__Clostridia_o__Clostridiales_f__Lachnospiraceae_g___s__	67	16	0	6	0	0	0	0	3	25	52	16	47	7	38	2	0	36	0	7	0	0	0	0	23	49	0	0	1	81	121	30	4	2	0	0	7	242	0	0	0	0	29	0	7	0	0	94	0
k__Bacteria_p__Firmicutes_c__Clostridia_o__Clostridiales_f__Lachnospiraceae_NA_NA	66	0	0	0	0	0	0	0	0	0	0	0	0	0	0	0	0	0	0	0	0	0	0	0	3	66	0	0	0	0	0	0	0	26	0	0	0	0	0	0	0	0	0	0	0	0	0	0	0
k__Bacteria_p__Firmicutes_c__Clostridia_o__Clostridiales_f___g___s__	64	0	0	0	0	0	6	0	0	0	22	0	0	0	0	0	0	0	0	202	0	0	0	11	0	0	0	0	104	0	3	10	3	0	0	0	17	0	0	0	3	0	0	0	0	0	55	0	0
k__Bacteria_p__Firmicutes_c__Clostridia_o__Clostridiales_f__Lachnospiraceae_g__Dorea_s__	62	10	0	0	0	0	11	0	41	0	69	0	0	3	140	0	8	9	0	77	85	0	300	1	0	53	0	0	37	258	18	0	41	48	0	0	0	75	0	0	4	0	17	0	94	20	125	5	0
k__Bacteria_p__Firmicutes_c__Clostridia_o__Clostridiales_f__Lachnospiraceae_NA_NA	62	0	0	3	0	0	0	3	0	201	207	4	63	19	180	119	163	0	0	132	38	5	0	15	440	35	0	98	0	152	0	5	251	28	371	9	0	20	0	335	0	0	116	108	70	0	374	79	0
k__Bacteria_p__Firmicutes_c__Clostridia_o__Clostridiales_f___g___s__	59	0	0	74	0	0	49	0	0	0	0	0	0	28	0	33	113	0	0	0	0	0	0	24	0	42	0	0	0	66	0	165	0	0	0	0	0	0	0	51	83	0	3	0	0	0	0	2	0
k__Bacteria_p__Firmicutes_c__Clostridia_o__Clostridiales_f__Lachnospiraceae_g___s__	59	0	0	0	0	141	220	112	0	19	16	0	68	22	204	0	109	20	0	48	210	0	46	15	0	70	0	86	57	31	23	192	28	14	150	285	172	30	0	0	27	0	37	27	128	0	19	2	372
k__Bacteria_p__Firmicutes_c__Clostridia_o__Clostridiales_f__Lachnospiraceae_NA_NA	58	0	3	0	0	0	0	0	0	0	3	0	0	0	0	0	0	0	0	54	0	0	0	0	0	0	0	0	0	0	0	0	0	30	0	0	0	0	0	0	0	0	0	0	0	0	0	0	0
k__Bacteria_p__Firmicutes_c__Clostridia_o__Clostridiales_NA_NA_NA	57	7	0	0	0	0	0	0	0	0	0	0	0	475	68	0	0	105	0	43	0	0	0	0	0	2	0	0	0	0	0	0	33	0	0	0	0	0	0	0	0	0	0	0	0	0	74	4	0
k__Bacteria_p__Firmicutes_c__Clostridia_o__Clostridiales_f__Lachnospiraceae_g___s__	57	0	0	0	0	0	0	0	0	0	0	0	0	0	0	0	0	0	0	0	0	2	0	0	4	0	0	46	0	0	0	0	0	0	0	0	0	0	0	0	0	0	0	0	0	0	0	0	0
k__Bacteria_p__Firmicutes_c__Clostridia_o__Clostridiales_NA_NA_NA	56	0	0	0	0	0	0	0	0	0	0	0	0	0	0	0	0	0	0	0	0	0	0	0	0	0	0	0	0	0	0	0	0	0	0	0	0	0	0	0	0	0	0	0	0	0	0	0	0
k__Bacteria_p__Firmicutes_c__Clostridia_o__Clostridiales_f__Ruminococcaceae_g___s__	55	0	0	91	0	0	0	0	0	0	71	0	0	0	176	0	0	0	0	0	4	0	0	0	338	178	0	0	263	805	0	0	0	0	0	0	0	0	0	0	0	0	0	0	0	400	0	223	0
k__Bacteria_p__Firmicutes_c__Clostridia_o__Clostridiales_f__Ruminococcaceae_g___s__	55	177	2131	0	0	0	0	983	0	0	0	23	0	2344	0	1209	0	1072	0	0	21	0	663	0	0	0	0	320	6	0	174	717	0	0	0	536	5366	0	0	0	0	0	202	0	0	0	111	0	0
k__Bacteria_p__Firmicutes_c__Clostridia_o__Clostridiales_f__Ruminococcaceae_g__Oscillospira_s__	52	24	50	160	112	0	0	70	0	42	19	47	0	53	75	0	54	59	0	1	129	32	0	3	136	8	3	71	0	7	8	86	105	13	19	3	90	22	0	0	58	0	10	0	29	66	37	15	0
k__Bacteria_p__Firmicutes_c__Erysipelotrichi_o__Erysipelotrichales_f__Erysipelotrichaceae_g___s__	50	0	124	7	274	30	16	0	6	11	0	114	3	0	0	327	129	0	30	0	0	9	23	0	0	0	26	0	0	0	12	22	0	0	16	0	33	0	0	745	9	117	0	1	17	11	0	0	12
k__Bacteria_p__Firmicutes_c__Erysipelotrichi_o__Erysipelotrichales_f__Erysipelotrichaceae_g__cc_115_s__	50	0	0	0	0	0	0	0	0	0	13	0	0	17	0	0	0	0	0	0	0	0	0	0	0	0	0	0	0	0	0	0	0	0	0	0	0	0	0	0	0	0	25	0	13	0	0	0	0
k__Bacteria_p__Firmicutes_c__Clostridia_o__Clostridiales_f__Veillonellaceae_g__Veillonella_s__	50	2	3	11	319	1778	24	0	0	9	0	24	52	11	47	0	67	45	0	10	0	0	69	0	131	139	0	8	96	11	0	66	15	63	316	13	1086	10	0	60	79	10	7	0	0	5	86	62	213
k__Bacteria_p__Firmicutes_c__Clostridia_o__Clostridiales_f__Lachnospiraceae_g__Coprococcus_s__	49	0	19	57	0	54	0	0	41	0	0	0	0	0	7	0	0	17	14	0	0	0	0	0	0	0	0	0	0	0	0	95	0	31	0	0	0	0	0	0	23	0	0	0	0	82	0	49	0
k__Bacteria_p__Firmicutes_c__Clostridia_o__Clostridiales_f__Ruminococcaceae_g___s__	49	43	0	530	0	0	595	0	0	485	850	127	283	0	175	0	0	14	2206	437	8	69	137	10	153	0	0	77	0	159	30	508	614	322	795	118	0	7	0	0	3	0	0	1552	42	284	0	177	111
k__Bacteria_p__Firmicutes_c__Clostridia_o__Clostridiales_NA_NA_NA	49	3	0	0	0	0	0	0	0	0	0	0	0	0	115	0	35	0	0	0	0	0	0	0	0	4	0	0	0	0	20	0	52	0	0	0	0	0	0	0	0	0	17	13	0	0	0	0	0
k__Bacteria_p__Firmicutes_c__Clostridia_o__Clostridiales_f___g___s__	48	0	0	0	0	0	0	0	0	0	0	0	0	0	118	0	83	27	0	33	4	0	0	37	0	32	0	0	41	0	14	0	46	0	0	0	0	0	0	0	0	0	23	0	0	0	0	0	0
k__Bacteria_p__Firmicutes_c__Clostridia_o__Clostridiales_f__Lachnospiraceae_NA_NA	48	0	0	0	0	0	0	0	0	0	28	0	9	3	0	49	12	0	0	0	0	0	0	0	62	0	0	0	0	0	0	0	0	0	0	0	0	5	0	0	0	0	13	0	0	0	172	0	0
k__Bacteria_p__Firmicutes_c__Clostridia_o__Clostridiales_NA_NA_NA	47	7	35	52	0	0	0	0	0	59	0	0	0	57	161	0	0	0	109	29	57	6	171	0	0	40	0	68	0	45	133	786	0	27	134	103	71	43	0	0	35	0	8	121	0	0	0	4	0
k__Bacteria_p__Bacteroidetes_c__Bacteroidia_o__Bacteroidales_f__[Odoribacteraceae]_g__Odoribacter_s__	46	169	0	0	0	0	0	110	0	0	0	0	0	0	27	0	0	0	0	0	0	0	0	220	0	0	0	118	0	0	29	0	0	0	0	0	0	334	0	0	0	0	135	58	0	0	0	175	0
k__Bacteria_p__Firmicutes_c__Clostridia_o__Clostridiales_f__Lachnospiraceae_g___s__	46	16	5	43	1447	0	168	24	0	0	136	0	0	9	30	0	38	0	1168	2	137	0	180	7	13	9	0	180	10	66	13	0	153	192	0	217	205	0	0	54	0	0	0	118	408	0	36	0	0
k__Bacteria_p__Firmicutes_c__Clostridia_o__Clostridiales_f__Ruminococcaceae_g___s__	45	0	0	0	0	0	0	0	0	0	0	6	0	0	0	0	0	0	0	0	0	0	0	0	0	4	0	0	0	0	3	0	0	0	0	0	0	0	0	0	0	0	0	0	0	0	0	15	0
k__Bacteria_p__Firmicutes_c__Clostridia_o__Clostridiales_f__Lachnospiraceae_g___s__	44	15	2	71	0	0	63	10	0	99	0	0	94	37	0	2	9	0	112	254	0	20	15	14	0	76	0	0	0	145	0	192	99	0	0	0	53	8	0	0	0	0	0	10	0	8	0	13	79
k__Bacteria_p__Firmicutes_c__Clostridia_o__Clostridiales_f__Lachnospiraceae_g___s__	43	0	0	0	0	0	0	0	22	0	0	0	0	0	0	0	0	0	0	0	0	0	0	0	0	0	0	0	0	0	0	0	0	0	0	0	0	0	0	0	0	0	0	0	0	0	0	0	0
k__Bacteria_p__Bacteroidetes_c__Bacteroidia_o__Bacteroidales_f__[Odoribacteraceae]_g__Butyricimonas_s__	41	0	0	0	0	0	0	0	0	0	0	0	0	0	0	0	0	0	0	0	0	0	0	0	0	0	0	0	0	0	0	0	0	0	0	0	0	0	0	0	0	0	0	0	0	0	0	0	0
k__Bacteria_p__Firmicutes_c__Clostridia_o__Clostridiales_NA_NA_NA	41	0	0	0	0	0	53	13	0	4	0	0	0	12	9	0	0	0	0	13	0	4	0	7	0	19	0	0	0	2	1	0	0	0	0	0	0	0	0	0	0	0	29	276	0	0	101	0	7
k__Bacteria_p__Firmicutes_c__Clostridia_o__Clostridiales_NA_NA_NA	41	0	0	33	0	0	0	0	0	0	0	0	0	0	0	0	9	0	0	0	8	82	0	0	0	49	0	0	0	65	10	0	13	8	0	87	78	18	0	0	0	0	0	100	0	268	0	34	0
Unassigned_NA_NA_NA_NA_NA_NA	40	0	2	0	0	0	0	0	0	0	0	0	0	0	13	0	9	0	0	0	0	11	0	0	0	0	0	0	9	5	0	0	24	0	0	0	0	0	0	0	25	0	0	16	0	0	0	0	0
k__Bacteria_p__Firmicutes_c__Clostridia_o__Clostridiales_f__Lachnospiraceae_g___s__	39	0	1	4	0	0	0	30	6	0	29	0	0	0	20	0	9	4	0	23	35	0	0	9	8	43	0	0	32	50	8	0	34	3	0	67	1	0	0	0	21	0	0	0	0	0	29	0	0
k__Bacteria_p__Firmicutes_c__Clostridia_o__Clostridiales_f__Ruminococcaceae_g___s__	39	156	91	2	0	0	4	35	78	598	93	309	2	23	219	0	167	32	0	63	0	166	0	61	2063	39	0	0	299	180	94	0	56	32	0	0	0	209	0	0	86	0	18	141	0	575	1439	60	0
k__Bacteria_p__Actinobacteria_c__Coriobacteriia_o__Coriobacteriales_f__Coriobacteriaceae_g___s__	38	0	0	0	0	0	0	0	0	0	0	0	0	0	0	0	0	0	0	10	0	29	0	0	0	33	0	0	0	0	0	0	0	0	0	0	0	0	0	0	0	0	0	0	0	0	0	0	0
k__Bacteria_p__Firmicutes_c__Clostridia_o__Clostridiales_NA_NA_NA	38	10	50	85	176	92	12	38	0	31	17	83	0	55	36	0	25	29	33	39	21	25	0	21	104	22	21	65	12	32	17	0	20	26	23	7	0	16	0	0	24	0	20	26	14	63	20	16	2
k__Bacteria_p__Firmicutes_c__Clostridia_o__Clostridiales_f__Lachnospiraceae_NA_NA	38	0	0	40	0	0	0	0	0	0	0	0	10	43	0	0	0	0	0	0	0	0	0	0	6	0	0	0	0	1	9	0	0	0	0	0	0	0	0	0	0	0	0	100	0	0	0	0	0
k__Bacteria_p__Firmicutes_c__Clostridia_o__Clostridiales_f__Ruminococcaceae_g___s__	38	0	0	0	0	0	0	0	0	0	0	0	0	0	0	0	0	0	0	0	0	0	0	0	0	0	0	0	0	0	0	0	0	0	0	0	0	0	0	0	0	0	0	0	0	0	0	0	0
k__Bacteria_p__Firmicutes_c__Clostridia_o__Clostridiales_f___g___s__	37	0	0	98	0	0	40	0	0	0	0	2	0	74	67	14	30	0	0	7	0	0	0	8	0	25	0	91	0	18	36	446	35	0	0	0	0	229	0	126	77	0	52	282	0	220	37	21	0
k__Bacteria_p__Firmicutes_c__Clostridia_o__Clostridiales_f___g___s__	37	0	0	6	0	0	33	0	0	0	0	0	0	0	18	0	0	0	0	0	0	0	8	12	0	0	0	0	0	32	60	0	0	0	0	0	0	0	0	0	13	0	0	0	16	0	0	0	36
k__Bacteria_p__Firmicutes_c__Clostridia_o__Clostridiales_f__Lachnospiraceae_NA_NA	37	0	29	0	0	0	0	0	0	0	0	0	0	0	0	0	0	0	0	2	0	0	0	1	0	0	0	0	0	0	14	0	22	0	0	0	0	0	0	0	0	0	0	0	0	0	0	0	0
k__Bacteria_p__Firmicutes_c__Clostridia_o__Clostridiales_f__Lachnospiraceae_g___s__	37	0	0	0	0	0	0	0	0	0	0	0	0	8	0	0	0	0	0	0	0	0	0	0	0	0	0	0	0	0	0	0	0	0	0	0	0	0	0	0	0	0	0	0	0	0	0	0	0
k__Bacteria_p__Firmicutes_c__Clostridia_o__Clostridiales_f__Ruminococcaceae_NA_NA	37	391	0	0	0	0	0	0	31	0	117	0	0	0	129	0	0	0	0	0	0	375	0	150	0	0	47	0	0	0	223	0	0	0	0	0	23	0	0	0	0	0	9	1340	57	31	0	0	0
k__Bacteria_p__Firmicutes_c__Clostridia_o__Clostridiales_f___g___s__	37	295	0	0	0	0	0	0	0	0	0	0	0	0	0	0	5	0	0	0	0	4	0	0	0	0	0	0	18	0	2	0	0	0	0	0	0	15	0	0	0	0	0	0	0	0	0	19	0
k__Bacteria_p__Firmicutes_c__Clostridia_o__Clostridiales_f__Lachnospiraceae_g___s__	36	16	0	0	0	135	0	90	9	135	28	25	733	62	80	33	26	0	73	20	76	1	259	9	20	44	0	127	34	131	26	52	56	14	72	0	4	38	0	0	28	23	18	598	108	142	160	87	213
k__Bacteria_p__Firmicutes_c__Clostridia_o__Clostridiales_f__Ruminococcaceae_g___s__	35	436	0	0	0	0	101	1721	0	0	813	0	0	0	253	0	0	0	0	1232	1315	557	433	0	0	0	0	0	337	17	0	0	1037	161	0	1765	0	338	0	0	0	0	0	0	0	0	0	69	1453
k__Bacteria_p__Firmicutes_c__Clostridia_o__Clostridiales_f__Ruminococcaceae_g__Ruminococcus_s__	35	0	38	0	0	0	0	108	0	64	0	814	0	91	0	28	0	0	0	0	0	0	0	52	542	26	0	0	12	36	0	16	0	23	0	45	24	0	0	129	0	123	0	206	0	367	0	172	0
k__Bacteria_p__Firmicutes_c__Clostridia_o__Clostridiales_f__Lachnospiraceae_NA_NA	35	32	30	135	0	0	29	26	73	0	10	5	164	1	178	45	67	56	0	24	119	20	62	11	27	166	8	0	33	246	24	108	79	0	242	134	4	44	0	183	12	716	22	469	52	180	186	4	35
k__Bacteria_p__Firmicutes_c__Clostridia_o__Clostridiales_f__Lachnospiraceae_NA_NA	35	3	2	0	0	0	0	5	0	0	0	0	0	0	2	0	5	3	0	40	0	0	0	35	0	11	0	0	24	5	10	0	4	5	0	0	0	0	0	0	0	0	3	0	0	0	0	0	0
k__Bacteria_p__Firmicutes_c__Clostridia_o__Clostridiales_f__Ruminococcaceae_g___s__	34	80	0	0	0	0	0	0	0	0	0	0	0	0	0	0	0	0	0	236	0	0	0	17	0	60	0	0	0	0	0	0	0	0	0	0	0	0	0	0	0	0	0	0	0	0	0	185	0
k__Bacteria_p__Firmicutes_c__Clostridia_o__Clostridiales_f__Ruminococcaceae_g___s__	34	123	0	0	0	0	0	0	0	8	0	106	0	0	0	0	0	0	0	23	0	45	0	0	46	0	0	0	9	0	52	0	0	0	0	0	0	3	0	0	13	0	0	53	0	0	21	5	0
k__Bacteria_p__Firmicutes_c__Clostridia_o__Clostridiales_f__Lachnospiraceae_g___s__	33	13	33	43	344	403	129	0	0	84	65	2	0	0	0	0	0	93	0	31	277	259	5	65	107	4	7	64	10	72	3	468	8	31	195	29	31	25	0	0	46	0	7	101	34	6	1	7	0
k__Bacteria_p__Firmicutes_c__Clostridia_o__Clostridiales_f__Lachnospiraceae_NA_NA	33	69	9	0	0	0	161	0	0	0	62	0	129	0	0	0	9	0	9	59	16	0	121	0	4	47	0	56	16	0	10	52	0	0	155	0	0	40	0	0	0	0	0	142	55	0	6	0	0
k__Bacteria_p__Firmicutes_c__Clostridia_o__Clostridiales_f__Lachnospiraceae_g___s__	33	0	0	0	0	0	0	0	0	0	0	0	0	0	0	0	0	0	0	0	0	0	0	0	0	0	0	21	0	0	0	0	0	0	0	0	0	0	0	0	0	0	0	0	0	0	0	0	0
k__Bacteria_p__Firmicutes_c__Clostridia_o__Clostridiales_f__Ruminococcaceae_NA_NA	33	0	0	0	0	0	0	0	0	0	0	0	0	0	0	0	0	0	0	0	0	0	0	0	0	0	0	0	4	0	0	0	0	0	0	0	0	0	0	0	0	0	0	0	0	0	0	8	0
k__Bacteria_p__Firmicutes_c__Clostridia_o__Clostridiales_f___g___s__	33	0	3	0	0	0	0	0	0	0	0	0	0	0	0	0	0	11	23	12	0	0	2	0	0	0	0	0	16	0	0	0	0	14	0	0	0	55	0	0	10	0	9	0	0	3	0	0	0
k__Bacteria_p__Firmicutes_c__Clostridia_o__Clostridiales_f___g___s__	33	0	0	0	0	0	0	0	32	0	0	6	516	0	0	0	0	0	0	0	0	0	0	0	0	0	0	0	0	3	0	0	0	0	0	0	0	0	0	0	0	0	0	0	0	0	0	0	0
k__Bacteria_p__Firmicutes_c__Clostridia_o__Clostridiales_f__Ruminococcaceae_g__Oscillospira_s__	32	0	44	32	112	0	89	0	19	0	62	0	0	130	17	362	23	47	0	38	0	0	0	5	27	7	0	227	38	23	12	0	18	41	0	0	0	93	0	0	0	181	13	2	3	0	0	2	0
k__Bacteria_p__Firmicutes_c__Clostridia_o__Clostridiales_f__Lachnospiraceae_NA_NA	32	2	16	0	0	0	0	4	0	0	0	0	0	0	0	0	3	0	0	14	0	0	0	10	0	8	0	0	8	0	0	0	4	0	0	0	0	2	0	0	0	0	6	0	0	0	0	0	0
k__Bacteria_p__Firmicutes_c__Clostridia_o__Clostridiales_f__Ruminococcaceae_g___s__	32	0	10	58	0	0	0	0	4	13	0	97	0	0	9	0	0	0	0	0	14	10	0	0	26	53	20	45	0	7	0	56	7	0	0	0	0	0	0	0	6	0	0	0	20	20	5	0	0
k__Bacteria_p__Firmicutes_c__Clostridia_o__Clostridiales_NA_NA_NA	31	4	0	0	0	0	0	0	0	11	0	0	0	0	67	0	0	0	0	0	0	64	0	34	0	1	0	8	43	0	0	170	0	0	0	0	31	4	0	0	0	0	0	0	0	0	34	0	0
k__Bacteria_p__Firmicutes_c__Clostridia_o__Clostridiales_NA_NA_NA	31	0	0	0	0	0	0	0	0	0	3	0	0	0	0	0	0	1	0	0	0	0	0	0	0	0	0	65	4	0	0	0	0	0	0	0	0	0	0	0	0	0	0	0	0	0	0	0	66
k__Bacteria_p__Firmicutes_c__Clostridia_o__Clostridiales_f__Lachnospiraceae_g___s__	30	0	0	25	0	0	0	0	0	0	0	0	0	3	5	0	11	0	0	0	0	0	0	0	0	61	0	0	2	0	0	0	0	0	0	0	0	67	0	0	0	0	0	153	0	0	176	64	0
k__Bacteria_p__Firmicutes_c__Bacilli_o__Lactobacillales_f__Streptococcaceae_g__Streptococcus_s__	30	2	0	8	4	25	3	5	0	168	0	0	4	24	48	0	2	2	0	0	2	5	39	0	47	47	10	3	14	3	3	0	0	5	2	0	26	15	0	18	0	0	0	100	0	22	11	2	0
k__Bacteria_p__Firmicutes_c__Clostridia_o__Clostridiales_f__Dehalobacteriaceae_g__Dehalobacterium_s__	29	47	0	0	0	0	0	0	0	0	0	0	0	0	0	0	0	0	0	0	0	0	0	0	0	19	0	0	2	0	0	0	14	0	0	0	0	9	0	0	0	0	0	0	0	0	0	0	0
k__Bacteria_p__Firmicutes_c__Clostridia_o__Clostridiales_f___g___s__	29	11	2	0	0	52	12	2	49	0	2	0	0	0	108	0	8	36	0	76	0	7	0	0	9	0	0	0	0	77	6	0	30	0	0	25	0	0	0	0	0	0	18	0	0	0	0	0	224
k__Bacteria_p__Firmicutes_c__Clostridia_o__Clostridiales_f__Clostridiaceae_g__Clostridium_s__	28	0	4	0	0	231	35	0	0	14	6	0	0	5	105	65	0	44	130	60	63	38	17	5	0	500	0	263	41	33	89	48	34	52	0	599	0	18	0	81	16	31	5	39	102	0	221	0	63
k__Bacteria_p__Firmicutes_c__Clostridia_o__Clostridiales_f__Lachnospiraceae_NA_NA	28	0	9	28	1428	0	1158	18	1	22	0	0	0	127	292	1031	77	0	0	44	164	0	0	0	0	0	0	805	306	19	16	120	170	1131	556	661	1240	70	0	198	464	0	0	0	0	4	46	0	145
k__Bacteria_p__Firmicutes_c__Clostridia_o__Clostridiales_f__Ruminococcaceae_g___s__	28	0	8	0	0	0	0	0	5	0	0	0	0	0	0	0	0	0	0	0	0	0	0	0	0	8	0	10	0	0	0	0	0	0	0	0	0	0	0	0	0	0	10	0	0	0	0	0	0
k__Bacteria_p__Firmicutes_c__Clostridia_o__Clostridiales_f__Lachnospiraceae_g___s__	28	9	0	0	0	0	5	14	0	0	0	0	0	0	0	0	0	0	0	0	0	0	0	0	0	0	0	0	0	0	0	0	0	0	0	0	0	4	0	0	0	0	0	8	0	0	13	0	0
k__Bacteria_p__Firmicutes_c__Clostridia_o__Clostridiales_f___g___s__	28	0	0	0	0	0	0	0	0	0	0	0	0	0	0	0	0	0	0	0	0	0	0	0	0	0	0	0	0	0	0	0	0	0	0	0	0	0	0	0	0	0	0	0	0	0	0	0	0
k__Bacteria_p__Firmicutes_c__Clostridia_o__Clostridiales_f__Lachnospiraceae_g___s__	27	7	0	2	0	47	0	0	167	55	14	0	17	0	35	0	10	36	0	21	1	17	7	9	0	14	0	3	10	13	7	78	35	12	310	7	0	0	0	0	14	18	49	0	0	0	35	0	557
k__Bacteria_p__Firmicutes_c__Clostridia_o__Clostridiales_f__Ruminococcaceae_g___s__	26	586	34	20	67	118	3	12	49	172	52	601	42	15	0	0	54	76	0	29	42	37	197	75	200	10	245	39	15	24	14	232	11	18	9	11	72	253	0	0	119	0	86	93	36	757	221	39	35
k__Bacteria_p__Firmicutes_c__Clostridia_o__Clostridiales_f__Ruminococcaceae_g___s__	26	1	2	0	0	0	0	0	0	5	0	0	0	0	0	18	0	0	0	0	0	2	0	0	0	0	0	0	0	4	0	0	0	0	0	0	0	0	0	0	0	0	0	0	0	0	0	0	0
k__Bacteria_p__Firmicutes_c__Clostridia_o__Clostridiales_f__Lachnospiraceae_g__Coprococcus_s__	26	0	0	0	0	0	0	0	0	0	0	0	0	0	0	0	0	0	0	0	0	0	0	0	0	0	0	0	0	0	0	0	0	0	0	0	0	0	0	0	0	0	0	0	0	0	0	0	0
k__Bacteria_p__Firmicutes_c__Clostridia_o__Clostridiales_f__Lachnospiraceae_NA_NA	25	0	0	0	0	0	0	0	0	0	0	0	0	0	0	0	0	0	0	0	4	0	0	0	0	0	0	0	0	0	0	0	21	0	0	0	0	0	0	0	0	0	0	59	0	0	0	0	0
k__Bacteria_p__Firmicutes_c__Clostridia_o__Clostridiales_f__Lachnospiraceae_g___s__	25	0	0	0	0	0	0	0	0	0	0	0	0	0	0	0	0	0	0	5	0	0	0	0	0	171	0	0	0	0	0	0	3	0	0	0	0	0	0	0	0	0	0	0	0	0	0	0	0
k__Bacteria_p__Firmicutes_c__Clostridia_o__Clostridiales_f__Ruminococcaceae_g___s__	24	0	10	13	0	0	0	4	0	0	0	103	0	0	0	0	0	0	0	0	0	7	0	0	0	9	3	0	0	0	0	655	14	6	0	0	0	10	0	0	36	0	0	10	0	0	0	0	0
k__Bacteria_p__Firmicutes_c__Clostridia_o__Clostridiales_f__Lachnospiraceae_g___s__	23	0	5	15	0	0	0	18	0	0	27	0	0	0	14	0	6	26	0	13	0	13	0	0	0	4	0	11	10	0	2	0	18	16	0	0	0	12	0	0	0	0	9	4	0	8	0	13	0
k__Bacteria_p__Firmicutes_c__Clostridia_o__Clostridiales_f__Lachnospiraceae_NA_NA	23	141	1	28	0	114	0	0	14	0	4	15	0	16	49	2	6	12	37	2	1	8	66	21	5	181	0	5	32	57	8	58	54	39	0	615	24	7	0	17	30	0	179	82	7	6	21	9	49
k__Bacteria_p__Firmicutes_c__Clostridia_o__Clostridiales_NA_NA_NA	23	0	0	1	0	0	0	0	0	0	32	0	0	6	13	0	1	258	0	0	0	0	0	0	2	0	0	7	1	0	2	30	18	0	0	39	0	0	0	0	0	0	0	0	0	0	14	0	44
k__Bacteria_p__Firmicutes_c__Clostridia_o__Clostridiales_f__Lachnospiraceae_g__Coprococcus_s__	23	5	1	28	0	0	0	48	0	18	23	0	0	13	20	0	69	0	0	11	137	0	0	9	0	63	0	28	11	0	23	0	0	11	0	0	0	31	0	0	23	0	0	49	0	48	0	118	0
k__Bacteria_p__Firmicutes_c__Clostridia_o__Clostridiales_f__Ruminococcaceae_g___s__	22	2	4	32	0	0	3	0	0	0	0	0	0	3	68	0	0	31	2	0	0	33	0	0	16	0	0	373	8	34	0	0	0	13	0	0	0	125	0	0	53	40	11	0	29	3	0	5	0
k__Bacteria_p__Proteobacteria_c__Gammaproteobacteria_o__Enterobacteriales_f__Enterobacteriaceae_g___s__	22	0	0	0	1098	0	0	7	0	0	0	0	0	0	2	0	3	0	0	0	6678	0	3	0	0	0	0	0	39	97	2	2	0	0	0	0	43	38	0	89	0	47	0	7	0	6	0	7	0
k__Bacteria_p__Firmicutes_c__Clostridia_o__Clostridiales_f__Dehalobacteriaceae_g__Dehalobacterium_s__	22	0	8	0	0	0	0	0	0	40	0	0	0	0	0	0	0	0	0	0	0	0	0	0	0	1	0	31	0	0	2	0	0	0	0	0	0	7	0	0	0	0	0	0	0	0	0	20	0
k__Bacteria_p__Firmicutes_c__Clostridia_o__Clostridiales_f__Veillonellaceae_g__Phascolarctobacterium_s__	22	0	0	0	0	0	0	0	0	0	0	0	0	0	0	0	0	0	0	0	0	0	0	0	0	0	0	0	0	0	0	0	0	0	0	0	0	0	0	0	0	0	0	0	0	0	0	0	0
k__Bacteria_p__Firmicutes_c__Clostridia_o__Clostridiales_NA_NA_NA	22	0	0	0	0	0	123	0	0	0	6	0	19	50	0	0	0	0	0	0	8	0	0	1	0	1	0	0	0	0	0	0	62	26	0	0	0	0	0	0	0	0	0	0	0	165	0	20	0
k__Bacteria_p__Firmicutes_c__Clostridia_o__Clostridiales_f__Lachnospiraceae_g__Blautia_NA	22	15	4	20	51	0	6	8	2	180	13	3	44	0	38	0	7	63	4	0	9	14	42	0	3	1	0	0	39	7	16	21	10	6	4	2	4	10	0	0	8	0	16	58	54	3	0	7	7
k__Bacteria_p__Firmicutes_c__Clostridia_o__Clostridiales_f__[Mogibacteriaceae]_g___s__	21	56	3	6	0	0	11	7	16	46	0	2	0	0	14	7	9	9	0	0	0	17	0	0	43	27	0	0	19	20	0	0	0	113	0	0	0	0	0	10	20	0	3	17	0	0	39	29	0
k__Bacteria_p__Firmicutes_c__Clostridia_o__Clostridiales_f__Lachnospiraceae_g___s__	21	0	0	0	0	0	56	0	0	0	0	0	24	81	0	0	0	0	0	0	0	0	0	0	0	0	0	0	0	35	0	0	11	0	0	0	92	0	0	0	0	0	0	0	0	0	0	0	0
k__Bacteria_p__Firmicutes_c__Clostridia_o__Clostridiales_f___g___s__	21	0	0	0	0	0	0	0	0	0	0	0	0	0	18	4	0	0	0	0	0	132	0	0	0	0	0	0	12	0	0	0	6	26	0	0	0	0	0	0	0	0	0	0	0	0	0	0	0
k__Bacteria_p__Firmicutes_c__Clostridia_o__Clostridiales_f__Lachnospiraceae_NA_NA	21	15	5	106	0	0	29	0	6	0	21	1	0	2	50	0	12	96	0	41	0	39	252	10	35	10	0	0	39	307	47	0	154	22	0	933	0	31	0	0	0	0	0	196	93	61	25	0	0
k__Bacteria_p__Proteobacteria_c__Betaproteobacteria_o__Burkholderiales_f__Oxalobacteraceae_g__Oxalobacter_s__formigenes	21	0	0	0	0	0	0	0	0	0	0	0	0	0	0	0	0	0	0	0	0	0	0	0	0	0	0	0	0	0	0	0	0	0	0	0	0	144	0	0	0	0	121	0	0	0	0	0	0
k__Bacteria_p__Firmicutes_c__Clostridia_o__Clostridiales_f__Lachnospiraceae_NA_NA	20	0	0	0	0	0	0	0	0	111	0	0	0	0	27	2	8	0	25	0	0	20	55	0	0	0	0	0	0	0	0	0	35	0	0	0	0	0	0	0	0	0	0	0	0	37	0	0	0
k__Bacteria_p__Firmicutes_c__Clostridia_o__Clostridiales_f___g___s__	20	0	0	0	0	0	0	0	0	0	0	0	0	0	0	0	0	0	0	0	0	0	0	0	1	0	0	0	0	0	0	0	0	0	0	0	0	0	0	0	0	0	0	0	0	0	0	0	0
k__Bacteria_p__Firmicutes_c__Clostridia_o__Clostridiales_f__Lachnospiraceae_g__Lachnospira_s__	20	0	0	0	0	779	0	0	0	214	375	0	28	367	0	0	181	0	0	204	0	0	158	27	10	49	0	0	0	1022	77	0	0	979	0	1207	0	51	0	0	52	27	0	0	10	5	16	0	128
k__Bacteria_p__Firmicutes_c__Clostridia_o__Clostridiales_f___g___s__	19	0	15	0	0	0	0	0	0	0	0	0	0	0	0	0	0	0	0	0	0	0	0	0	0	0	0	0	0	0	0	0	0	0	0	0	0	0	0	0	0	0	0	0	0	0	0	0	0
k__Bacteria_p__Firmicutes_c__Clostridia_o__Clostridiales_NA_NA_NA	19	2	0	0	0	0	0	0	0	0	4	0	0	0	0	0	0	0	0	23	0	0	0	8	0	51	0	11	0	22	9	0	6	0	0	0	0	14	0	0	0	0	0	0	0	0	0	0	0
k__Bacteria_p__Firmicutes_c__Clostridia_o__Clostridiales_f__Lachnospiraceae_g___s__	19	26	3	0	0	0	0	0	0	9	55	8	16	0	15	0	0	9	0	0	0	0	0	14	17	0	0	0	0	60	0	9	13	0	0	0	0	0	0	0	0	0	0	0	0	0	0	52	0
k__Bacteria_p__Firmicutes_c__Clostridia_o__Clostridiales_f__Lachnospiraceae_g___s__	18	0	0	0	0	0	0	0	0	0	0	0	0	0	0	0	0	0	0	0	0	0	0	0	0	9	0	0	89	0	0	0	0	0	0	0	0	0	0	0	0	0	0	0	0	0	0	0	0
k__Bacteria_p__Firmicutes_c__Clostridia_o__Clostridiales_f__Ruminococcaceae_g___s__	18	0	0	0	0	0	0	0	0	0	0	0	0	3	0	0	0	0	0	0	0	0	0	0	0	0	0	0	0	20	0	0	0	2	0	0	0	0	0	0	10	0	0	0	0	0	0	0	0
k__Bacteria_p__Firmicutes_c__Clostridia_o__Clostridiales_f__Lachnospiraceae_g___s__	18	4	7	32	0	0	19	0	43	231	359	11	129	52	53	0	40	138	0	78	15	0	161	11	43	130	0	121	101	54	41	168	193	0	530	8	22	8	0	110	103	222	106	0	0	12	53	9	52
k__Bacteria_p__Firmicutes_c__Clostridia_o__Clostridiales_f__Lachnospiraceae_g___s__	18	0	0	7	0	0	0	0	0	0	0	0	4	0	14	0	2	0	0	3	0	0	0	0	0	6	0	17	0	3	1	0	15	1	0	0	0	0	0	0	0	0	3	0	0	0	0	0	0
k__Bacteria_p__Firmicutes_c__Clostridia_o__Clostridiales_f__Peptococcaceae_g__rc4-4_s__	18	0	0	0	0	0	0	0	0	6	0	0	0	0	0	0	0	0	0	0	0	0	0	0	0	0	0	0	0	0	0	0	0	0	0	0	0	0	0	0	0	0	0	0	0	0	0	0	0
k__Bacteria_p__Firmicutes_c__Clostridia_o__Clostridiales_f___g___s__	17	0	0	0	0	0	21	0	0	0	0	0	0	0	15	0	0	0	0	8	0	0	0	0	0	9	0	45	0	33	0	0	0	0	0	0	0	0	0	11	76	0	0	0	0	0	20	7	0
k__Bacteria_p__Firmicutes_c__Erysipelotrichi_o__Erysipelotrichales_f__Erysipelotrichaceae_g__Holdemania_s__	17	8	15	34	0	22	0	0	3	54	0	69	0	0	10	84	11	0	21	5	9	0	0	0	13	0	0	83	0	2	0	0	0	8	58	18	0	7	0	32	0	0	14	7	14	0	0	5	0
k__Bacteria_p__Firmicutes_c__Clostridia_o__Clostridiales_f__Ruminococcaceae_g___s__	17	49	4	7	0	0	2	0	0	9	13	0	0	0	0	0	0	0	0	0	0	90	0	0	16	0	0	153	0	0	0	0	0	0	0	0	0	646	0	0	3	0	254	0	0	0	0	16	0
k__Bacteria_p__Firmicutes_c__Clostridia_o__Clostridiales_f__Lachnospiraceae_NA_NA	17	0	0	0	63	0	0	0	0	0	6	0	0	0	0	0	0	0	6	20	11	0	0	0	0	413	0	0	105	14	18	0	0	783	0	4	0	15	0	0	0	0	0	0	0	0	0	0	156
k__Bacteria_p__Firmicutes_c__Clostridia_o__Clostridiales_f__Lachnospiraceae_NA_NA	16	0	0	0	0	0	0	0	0	0	0	0	0	0	0	0	0	0	0	0	0	0	0	0	0	0	0	0	0	0	0	0	0	0	0	0	0	0	0	0	0	0	0	0	0	0	0	0	0
k__Bacteria_p__Firmicutes_c__Clostridia_o__Clostridiales_f__Ruminococcaceae_g___s__	16	18	8	0	0	0	0	0	0	0	30	555	0	0	0	0	0	0	0	3	0	8	0	2	958	0	0	43	11	0	7	0	2	0	0	0	0	5	0	0	0	0	9	0	0	0	0	0	0
k__Bacteria_p__Firmicutes_c__Clostridia_o__Clostridiales_f__Christensenellaceae_g___s__	16	7	2	3	0	0	0	0	0	28	3	0	0	0	0	0	0	0	0	0	0	3	0	3	0	0	0	0	0	0	3	0	2	0	0	0	0	2	0	0	0	0	0	0	0	0	0	0	0
k__Bacteria_p__Firmicutes_c__Clostridia_o__Clostridiales_f__Christensenellaceae_g___s__	16	0	0	0	0	0	0	0	0	0	0	0	0	0	0	0	0	0	0	0	0	0	0	0	0	0	0	0	0	0	0	0	0	0	0	0	0	0	0	0	0	0	0	0	0	0	0	0	0
k__Bacteria_p__Firmicutes_c__Clostridia_o__Clostridiales_f__Ruminococcaceae_g__Oscillospira_s__	16	0	0	0	0	0	0	0	29	0	0	0	0	0	0	6	0	0	0	0	11	0	0	0	20	0	2	0	0	0	0	0	0	0	0	0	0	49	0	0	0	0	0	0	23	0	0	0	0
k__Bacteria_p__Firmicutes_c__Clostridia_o__Clostridiales_f___g___s__	16	3	0	0	0	0	14	0	0	0	0	0	0	0	0	0	0	0	0	0	0	0	0	0	0	0	0	0	0	0	17	0	0	0	0	0	0	0	0	0	0	0	0	111	0	0	0	0	0
k__Bacteria_p__Firmicutes_c__Clostridia_o__Clostridiales_f__Lachnospiraceae_g__Blautia_s__	16	0	11	0	17	0	7	6	3	269	20	0	20	0	17	2	5	48	0	13	3	4	3	1	3	0	0	0	39	0	9	6	0	16	0	0	0	32	0	124	4	0	9	78	17	0	210	5	6
k__Bacteria_p__Firmicutes_c__Clostridia_o__Clostridiales_f__Lachnospiraceae_NA_NA	16	0	0	0	0	0	6	0	0	0	26	0	0	57	26	0	0	0	0	21	0	0	0	0	0	102	0	0	0	0	0	0	0	0	0	0	0	21	0	0	0	0	0	0	0	0	28	3	0
k__Bacteria_p__Proteobacteria_c__Deltaproteobacteria_o__Desulfuromonadales_f__Geobacteraceae_g__Geobacter_s__	16	0	0	0	0	0	0	0	0	0	8	0	0	0	0	0	0	0	0	0	0	0	0	0	0	0	0	0	0	0	0	0	0	0	0	0	0	0	0	0	0	0	0	0	0	0	0	0	0
k__Bacteria_p__Actinobacteria_c__Coriobacteriia_o__Coriobacteriales_f__Coriobacteriaceae_g___s__	15	3	2	12	0	0	0	0	0	37	51	61	0	10	0	0	0	0	0	0	0	37	0	19	0	8	0	10	34	43	0	0	0	28	0	12	0	38	0	0	0	0	29	0	0	0	0	0	0
k__Bacteria_p__Firmicutes_c__Clostridia_o__Clostridiales_f__Lachnospiraceae_NA_NA	14	7	0	0	0	0	0	0	0	0	0	0	0	0	0	0	0	0	0	52	0	0	0	2	0	8	0	0	0	0	0	0	18	0	0	0	0	0	0	0	0	0	0	5	0	0	0	3	0
k__Bacteria_p__Firmicutes_c__Clostridia_o__Clostridiales_f__Lachnospiraceae_g___s__	14	25	0	0	0	0	24	0	54	0	36	1	0	58	20	0	0	27	93	14	0	61	515	16	32	2	0	0	3	217	116	32	8	45	0	0	0	6	0	0	57	0	62	0	0	499	70	23	26
k__Bacteria_p__Cyanobacteria_c__Chloroplast_o__Streptophyta_f___g___s__	14	0	7	0	4	0	0	0	0	0	0	0	0	0	10	0	10	0	7	0	0	0	0	18	19	0	0	0	6	0	0	0	6	51	0	0	0	0	0	13	0	0	0	0	0	0	2	0	34
k__Bacteria_p__Firmicutes_c__Clostridia_o__Clostridiales_f__Lachnospiraceae_g___s__	14	0	0	0	0	0	0	7	0	0	0	0	0	0	24	0	0	0	0	0	0	8	0	0	0	0	0	0	0	0	0	0	0	0	0	0	0	0	0	0	0	0	0	0	0	0	0	0	0
k__Bacteria_p__Firmicutes_c__Clostridia_o__Clostridiales_f__Ruminococcaceae_g___s__	14	0	15	0	77	0	0	13	76	11	29	0	0	11	14	7	6	13	17	63	0	18	91	5	8	60	0	0	43	31	8	51	18	25	21	16	41	18	0	25	34	55	10	20	59	4	46	4	0
k__Bacteria_p__Firmicutes_c__Clostridia_o__Clostridiales_f__Ruminococcaceae_g__Oscillospira_s__	14	2	0	0	0	0	0	0	0	0	1	0	0	0	0	0	0	0	0	0	0	0	0	0	29	0	0	0	1	0	0	0	0	0	0	0	0	1	0	0	17	0	0	0	0	0	0	0	0
k__Bacteria_p__Firmicutes_c__Clostridia_o__Clostridiales_f__Lachnospiraceae_g__Coprococcus_s__	13	0	0	0	0	0	0	0	0	0	0	0	0	0	0	0	0	0	0	0	0	0	0	0	0	0	0	0	0	0	0	0	0	0	0	0	0	0	0	0	0	0	0	0	0	0	0	0	0
k__Bacteria_p__Firmicutes_c__Clostridia_o__Clostridiales_f__Ruminococcaceae_NA_NA	13	0	38	5	0	0	0	0	0	0	0	0	0	0	0	4	0	0	0	0	0	14	0	0	31	5	0	33	0	0	0	0	0	0	0	0	0	106	0	0	0	0	0	4	0	0	20	2	0
k__Bacteria_p__Firmicutes_c__Clostridia_o__Clostridiales_f__Lachnospiraceae_g___s__	13	0	0	0	0	0	24	0	12	0	0	0	0	0	0	0	0	0	75	0	0	0	0	0	0	0	0	0	0	7	0	0	0	27	0	0	0	0	0	0	4	0	120	0	35	0	0	3	0
k__Bacteria_p__Firmicutes_c__Clostridia_o__Clostridiales_NA_NA_NA	12	0	0	11	0	0	378	0	0	2	0	0	0	70	60	380	0	0	0	0	0	0	0	2	0	0	0	0	86	7	0	86	44	0	0	0	63	0	0	69	0	0	0	0	0	0	24	0	0
k__Bacteria_p__Firmicutes_c__Clostridia_o__Clostridiales_f__Lachnospiraceae_g__Dorea_s__	12	0	0	0	0	0	0	0	0	0	7	2	0	0	0	0	0	0	0	0	0	0	0	0	0	0	0	0	0	0	6	0	0	0	0	0	0	0	0	0	0	0	0	0	0	0	0	0	0
k__Bacteria_p__Firmicutes_c__Clostridia_o__Clostridiales_f__Lachnospiraceae_g___s__	12	0	0	0	0	0	0	0	0	0	0	0	0	0	0	0	0	0	0	0	0	0	0	0	0	8	0	0	0	0	0	0	0	0	0	0	0	0	0	0	0	0	0	0	0	0	0	0	0
k__Bacteria_p__Firmicutes_c__Clostridia_o__Clostridiales_f__Lachnospiraceae_g___s__	12	0	0	0	0	0	0	0	0	0	0	0	0	0	0	0	0	0	0	0	0	0	0	0	0	0	0	0	0	0	0	0	0	0	0	0	0	0	0	0	0	0	0	0	0	0	0	0	0
k__Bacteria_p__Firmicutes_c__Clostridia_o__Clostridiales_f___g___s__	12	0	0	0	0	0	0	0	0	0	0	0	0	0	0	0	0	0	0	0	0	0	0	0	0	0	0	0	0	0	0	0	0	0	0	0	0	0	0	0	0	0	0	0	0	0	0	0	0
k__Bacteria_p__Firmicutes_c__Clostridia_o__Clostridiales_f__Ruminococcaceae_g___s__	12	0	0	17	0	0	0	0	10	35	0	35	6	3	40	0	53	0	0	0	0	6	0	0	325	4	0	8	3	18	6	0	10	6	0	0	0	60	0	0	6	0	0	0	6	0	39	22	0
k__Bacteria_p__Firmicutes_c__Clostridia_o__Clostridiales_f__Ruminococcaceae_g__Oscillospira_s__	12	0	0	0	0	0	0	0	0	0	0	0	0	0	0	0	0	0	0	0	0	0	0	0	0	0	0	0	0	0	0	0	0	0	0	0	0	0	0	0	0	0	0	0	0	0	0	0	0
k__Bacteria_p__Firmicutes_c__Clostridia_o__Clostridiales_f___g___s__	11	0	2	118	0	0	0	0	0	0	23	0	0	5	3	0	0	3	0	0	0	26	0	3	0	17	0	0	8	0	0	0	0	3	0	0	0	8	0	0	2	0	6	0	0	0	0	0	0
k__Bacteria_p__Firmicutes_c__Clostridia_o__SHA-98_f___g___s__	11	56	0	6	0	0	0	0	0	0	0	82	0	0	0	0	0	0	0	0	0	4	0	7	0	39	0	11	8	0	0	0	0	0	0	0	0	34	0	0	0	0	19	0	0	0	18	0	0
k__Bacteria_p__Firmicutes_c__Clostridia_o__Clostridiales_f__Lachnospiraceae_g___s__	11	9	26	0	0	87	20	8	0	21	20	0	0	0	37	0	8	19	17	15	0	15	43	0	4	17	0	46	12	14	83	36	10	8	32	44	6	11	0	21	17	7	0	9	12	2	22	3	0
k__Bacteria_p__Firmicutes_c__Clostridia_o__Clostridiales_f__Ruminococcaceae_g___s__	11	0	12	0	0	0	0	0	0	19	10	0	0	0	0	0	0	0	0	0	0	0	0	0	0	5	0	16	0	11	0	0	0	2	0	0	0	11	0	0	0	0	9	0	0	0	0	107	0
k__Bacteria_p__Firmicutes_c__Clostridia_o__Clostridiales_f__Ruminococcaceae_g___s__	11	0	0	0	0	0	0	0	0	0	0	0	0	0	0	0	0	0	0	0	0	0	0	0	0	0	0	10	0	0	0	0	0	0	0	0	0	0	0	0	0	0	0	0	0	0	0	0	0
k__Bacteria_p__Firmicutes_c__Clostridia_o__Clostridiales_f__Ruminococcaceae_g__Ruminococcus_s__	11	0	0	4	0	0	0	0	0	58	0	56	0	0	0	0	0	0	0	0	0	0	0	0	0	0	12	0	4	1	0	0	0	0	0	0	0	11	0	0	0	0	0	13	0	0	0	0	0
k__Bacteria_p__Firmicutes_c__Clostridia_o__Clostridiales_f__Clostridiaceae_g___s__	11	209	72	95	55	6	0	0	2	146	214	537	305	4	118	17	4	0	0	2	40	33	468	46	55	153	104	3	298	415	11	151	443	7	78	467	104	286	0	164	615	38	103	1027	27	1194	238	1444	26
k__Bacteria_p__Firmicutes_c__Clostridia_o__Clostridiales_f__Lachnospiraceae_NA_NA	11	0	0	0	0	0	0	0	0	0	0	0	0	0	0	0	0	0	0	0	0	0	0	0	0	0	0	0	0	0	0	0	0	0	0	0	0	0	0	0	0	0	0	0	0	0	0	0	0
k__Bacteria_p__Firmicutes_c__Clostridia_o__Clostridiales_f__Ruminococcaceae_g___s__	11	0	0	56	0	0	0	0	28	24	0	44	0	0	0	0	0	0	0	0	0	12	0	0	186	0	1	0	0	4	0	0	0	9	0	0	0	6	0	0	0	0	34	4	0	0	3	0	0
k__Bacteria_p__Firmicutes_c__Bacilli_o__Lactobacillales_f__Streptococcaceae_g__Streptococcus_s__	10	0	0	2	0	0	0	0	0	14	0	0	0	0	2	0	0	0	0	4	0	0	0	0	17	0	2	0	0	0	0	0	0	1	0	0	0	3	0	6	0	0	20	0	0	0	11	0	0
k__Bacteria_p__Firmicutes_c__Clostridia_o__Clostridiales_f__Ruminococcaceae_g__Ruminococcus_s__	10	0	0	0	0	0	0	0	0	0	0	0	0	0	6	0	13	0	0	0	0	0	0	0	0	0	0	0	0	0	0	0	0	0	0	0	0	0	0	0	0	0	0	0	0	0	0	0	0
k__Bacteria_p__Firmicutes_c__Clostridia_o__Clostridiales_f__Ruminococcaceae_g__Oscillospira_s__	10	0	9	0	0	0	0	0	0	0	0	0	0	0	0	0	0	0	0	0	0	26	0	0	0	0	0	6	2	0	0	0	0	0	0	0	0	0	0	0	0	0	0	0	0	0	0	2	0
k__Bacteria_p__Firmicutes_c__Clostridia_o__Clostridiales_f__Ruminococcaceae_g__Ruminococcus_s__	10	8	2	14	62	107	6	17	34	14	21	7	12	53	19	74	24	13	0	20	0	39	0	12	43	4	23	53	8	25	16	4	16	11	54	12	62	30	0	0	12	0	0	60	17	46	9	3	0
k__Bacteria_p__Firmicutes_c__Clostridia_o__Clostridiales_f___g___s__	9	17	6	25	0	95	7	0	0	0	0	4	6	10	0	0	4	45	0	19	0	0	0	33	0	0	0	21	13	11	0	0	2	0	0	0	0	0	0	4	14	0	5	0	7	0	10	0	48
k__Bacteria_p__Firmicutes_c__Clostridia_o__Clostridiales_f__Ruminococcaceae_g___s__	9	0	0	0	0	0	0	0	0	0	0	2	0	0	0	0	0	0	0	0	0	0	0	0	0	4	0	0	0	0	0	0	0	4	0	0	0	0	0	0	0	0	0	4	0	0	0	0	0
k__Bacteria_p__Firmicutes_c__Clostridia_o__Clostridiales_NA_NA_NA	9	0	2	12	0	0	0	20	0	88	67	3	150	5	12	0	88	0	0	83	0	0	64	0	54	0	0	0	0	0	0	0	50	0	0	0	0	17	0	0	0	0	105	0	44	0	107	0	0
k__Bacteria_p__Firmicutes_c__Clostridia_o__Clostridiales_NA_NA_NA	9	0	0	18	0	0	16	0	0	0	135	0	0	65	38	0	97	85	0	84	0	0	69	19	0	22	0	21	44	14	72	114	76	47	0	313	0	0	0	0	25	0	0	0	0	0	33	0	242
k__Bacteria_p__Firmicutes_c__Clostridia_o__Clostridiales_f__Ruminococcaceae_g___s__	9	0	45	0	0	0	4	9	0	18	0	99	0	0	0	0	0	0	0	0	0	0	0	33	0	0	0	0	44	6	13	0	0	0	0	0	0	13	0	0	0	0	35	2	0	6	15	15	0
k__Bacteria_p__Firmicutes_c__Clostridia_o__Clostridiales_f__Lachnospiraceae_NA_NA	9	0	14	0	0	713	104	0	0	348	326	9	20	267	0	0	188	171	0	577	0	0	0	8	162	0	0	547	408	209	292	396	0	5352	76	1372	0	245	0	802	135	757	0	2	33	5	0	29	61
k__Bacteria_p__Firmicutes_c__Clostridia_o__Clostridiales_f__Lachnospiraceae_NA_NA	9	3	0	0	0	0	0	0	0	0	0	2	0	0	0	0	0	0	0	2	0	0	0	14	0	4	0	18	0	0	0	0	80	0	0	79	0	0	0	0	0	0	0	17	24	0	172	1	0
k__Bacteria_p__Firmicutes_c__Clostridia_o__Clostridiales_f__Ruminococcaceae_g___s__	9	0	0	0	0	0	0	0	0	0	0	0	0	0	0	0	0	0	0	0	0	0	0	0	0	0	0	0	0	0	0	0	0	0	0	0	0	0	0	0	0	0	29	0	0	0	0	0	0
k__Bacteria_p__Firmicutes_c__Clostridia_o__Clostridiales_f__Ruminococcaceae_g___s__	9	0	0	0	0	0	0	0	0	0	0	0	0	0	0	0	0	0	0	0	0	0	0	0	0	0	0	0	0	0	0	0	0	0	0	0	0	0	0	0	0	0	0	0	0	0	0	0	0
k__Bacteria_p__Firmicutes_c__Clostridia_o__Clostridiales_f__Ruminococcaceae_g___s__	9	0	3	0	0	0	0	0	0	0	0	0	0	0	0	0	0	0	0	0	0	0	0	0	0	0	0	0	0	0	0	0	0	0	0	0	0	0	0	0	0	0	0	0	0	0	0	0	0
k__Bacteria_p__Firmicutes_c__Clostridia_o__Clostridiales_f__Ruminococcaceae_g___s__	9	0	0	23	0	0	0	0	0	0	0	0	0	0	0	0	0	0	0	0	0	0	0	0	0	0	0	0	0	0	0	0	0	0	0	0	0	0	0	0	0	0	5	0	0	0	0	0	0
k__Bacteria_p__Firmicutes_c__Clostridia_o__Clostridiales_f___g___s__	9	0	0	0	0	0	27	0	0	0	30	0	0	12	0	0	50	0	0	0	0	28	2	0	3	23	0	0	0	0	0	0	0	0	0	0	0	0	0	24	13	0	0	2	8	0	0	0	0
k__Bacteria_p__Firmicutes_c__Clostridia_o__Clostridiales_f__Ruminococcaceae_g___s__	8	0	0	0	0	0	0	0	0	0	0	2	0	0	0	0	0	0	0	0	0	0	0	0	0	0	0	3	0	0	0	0	0	0	0	0	0	4	0	0	0	0	0	0	0	0	0	3	0
k__Bacteria_p__Firmicutes_c__Clostridia_o__Clostridiales_f__Ruminococcaceae_g__Oscillospira_s__	8	0	0	0	0	0	0	0	0	0	0	0	0	6	0	0	0	0	0	0	0	0	0	0	8	0	0	0	8	8	0	0	0	0	0	0	0	0	0	0	0	0	1	0	4	0	0	0	0
k__Bacteria_p__Firmicutes_c__Clostridia_o__Clostridiales_f__Ruminococcaceae_g___s__	8	0	0	0	0	0	0	0	0	0	0	0	0	0	0	0	0	0	0	0	0	6	0	0	0	0	0	0	0	0	0	0	2	0	0	0	0	29	0	0	0	0	0	0	0	0	0	0	0
k__Bacteria_p__Firmicutes_c__Clostridia_o__Clostridiales_f__Lachnospiraceae_g___s__	8	0	0	61	0	0	0	0	0	0	0	0	0	0	58	0	0	27	0	0	0	0	0	0	0	0	0	0	0	0	0	0	0	0	0	0	0	0	0	0	0	0	0	0	0	0	43	0	0
k__Bacteria_p__Firmicutes_c__Clostridia_o__Clostridiales_f__Lachnospiraceae_NA_NA	8	0	2	0	0	0	0	0	0	0	0	0	0	0	0	0	0	0	0	0	0	0	0	0	0	4	0	0	0	0	0	0	0	0	0	0	0	0	0	0	0	0	0	0	0	0	0	0	0
k__Bacteria_p__Firmicutes_c__Clostridia_o__Clostridiales_NA_NA_NA	8	129	27	35	0	0	0	0	0	86	48	212	75	0	40	4	0	0	0	0	8	0	129	6	33	57	0	8	99	105	3	45	259	12	28	204	5	108	0	37	138	2	36	499	5	653	69	637	9
k__Bacteria_p__Firmicutes_c__Clostridia_o__Clostridiales_f__Ruminococcaceae_g___s__	8	0	0	0	0	0	0	0	0	0	0	0	0	0	0	0	0	0	0	1	0	0	0	0	0	0	0	0	0	0	1	0	3	0	0	0	0	3	0	0	0	0	0	0	4	0	0	0	0
k__Bacteria_p__Firmicutes_c__Clostridia_o__Clostridiales_f__Ruminococcaceae_g___s__	8	0	0	0	0	0	0	0	0	0	0	0	0	0	0	0	0	0	0	0	0	0	0	0	0	0	0	0	0	0	0	0	0	0	0	0	0	11	0	0	0	0	2	0	0	0	0	0	0
k__Bacteria_p__Firmicutes_c__Clostridia_o__Clostridiales_f__Lachnospiraceae_g___s__	8	0	4	13	1407	0	89	0	0	0	51	0	0	33	1	0	73	0	421	0	147	0	60	0	6	1	0	32	14	0	5	0	40	27	0	33	0	31	0	42	0	0	0	90	337	0	14	0	0
k__Bacteria_p__Firmicutes_c__Clostridia_o__Clostridiales_f__Lachnospiraceae_g___s__	8	1	5	7	0	0	170	196	0	0	170	0	0	112	41	0	262	0	0	2	38	0	161	3	8	6	0	68	12	29	10	0	87	30	0	33	173	8	0	27	0	0	0	199	0	0	61	0	0
k__Bacteria_p__Firmicutes_c__Clostridia_o__Clostridiales_f__Lachnospiraceae_g___s__	7	0	0	0	0	0	0	0	0	0	0	56	0	0	0	0	6	0	0	0	0	0	0	0	2	0	0	0	0	0	2	0	3	0	0	0	0	4	0	0	10	0	0	0	0	48	25	56	0
k__Bacteria_p__Firmicutes_c__Clostridia_o__Clostridiales_f__Ruminococcaceae_g__Oscillospira_s__	7	0	0	0	0	0	0	0	0	8	0	0	0	0	0	0	0	0	0	9	0	0	0	0	0	1	0	0	0	0	0	0	1	0	0	0	0	0	0	0	0	0	0	0	0	0	0	0	0
k__Bacteria_p__Firmicutes_c__Clostridia_o__Clostridiales_NA_NA_NA	7	1	0	0	0	0	0	0	0	0	0	2	0	0	0	0	0	0	0	0	0	0	0	0	0	0	0	0	0	0	0	0	0	26	0	0	0	3	0	0	0	0	0	4	0	4	0	4	0
k__Bacteria_p__Firmicutes_c__Clostridia_o__Clostridiales_f__Lachnospiraceae_g___s__	7	0	0	0	0	0	0	0	0	2	0	0	0	0	0	0	0	0	0	0	0	0	0	0	0	0	0	0	0	19	0	0	0	0	0	0	0	0	0	0	0	0	0	0	0	0	0	0	0
k__Bacteria_p__Firmicutes_c__Clostridia_o__Clostridiales_NA_NA_NA	7	1	0	0	0	12	2	0	0	0	0	0	0	0	0	0	0	0	0	0	0	0	0	0	0	0	0	0	0	0	0	0	0	0	0	0	0	0	0	0	0	0	0	0	0	0	0	0	0
k__Bacteria_p__Firmicutes_c__Clostridia_o__Clostridiales_f__Ruminococcaceae_g___s__	7	2	0	0	0	0	0	0	12	9	0	0	4	0	0	0	0	0	0	0	0	0	0	0	21	0	0	0	0	0	0	0	0	6	0	0	0	0	0	0	0	0	0	0	0	0	0	0	0
k__Bacteria_p__Firmicutes_c__Clostridia_o__Clostridiales_f___g___s__	7	0	0	0	0	0	0	0	0	0	0	0	0	0	0	0	0	0	0	0	0	0	0	14	0	0	0	0	18	0	0	0	0	0	0	0	0	0	0	0	0	0	0	0	0	0	0	0	0
k__Bacteria_p__Firmicutes_c__Clostridia_o__Clostridiales_f__Ruminococcaceae_g___s__	7	0	0	0	0	0	0	0	0	14	0	13	0	0	0	0	0	0	0	0	0	13	0	0	3	0	0	6	2	0	0	0	0	3	0	0	0	4	0	0	0	0	4	28	0	2	0	0	0
k__Bacteria_p__Firmicutes_c__Clostridia_o__Clostridiales_f__Lachnospiraceae_g___s__	7	0	0	0	0	0	0	0	0	0	0	0	0	0	33	0	0	0	0	0	0	0	0	0	0	0	0	0	0	0	0	0	0	0	0	0	1	0	0	0	0	0	0	0	0	0	0	0	0
k__Bacteria_p__Firmicutes_c__Clostridia_o__Clostridiales_f__Ruminococcaceae_g__Ruminococcus_s__	7	0	7	0	0	0	5	0	0	35	0	3	23	17	0	0	33	0	0	0	0	0	0	0	44	0	0	0	6	22	0	0	0	14	0	0	23	42	0	0	0	0	0	0	21	0	0	0	0
k__Bacteria_p__Firmicutes_c__Clostridia_o__Clostridiales_f__Lachnospiraceae_g___s__	7	0	0	4	0	0	0	0	0	0	0	0	0	0	0	2	0	0	0	2	0	0	0	0	0	4	0	9	0	9	0	0	0	10	0	0	0	8	0	0	0	0	3	0	0	0	66	0	0
k__Bacteria_p__Firmicutes_c__Clostridia_o__Clostridiales_f__Lachnospiraceae_g___s__	7	5	1	2	27	15	5	0	13	0	5	2	3	12	4	60	7	12	0	2	7	12	0	4	0	2	4	44	0	0	3	19	0	0	4	0	11	8	0	0	0	20	4	33	18	0	3	3	2
Unassigned_NA_NA_NA_NA_NA_NA	7	5	0	0	0	0	0	0	0	0	0	0	0	0	0	0	0	0	0	0	0	0	0	0	0	0	0	0	0	0	0	0	0	0	0	0	0	0	0	0	0	0	0	0	0	0	0	0	0
k__Bacteria_p__Firmicutes_c__Clostridia_o__Clostridiales_NA_NA_NA	6	8	0	0	0	0	2	0	0	3	12	6	0	0	4	0	0	0	0	2	0	0	0	4	4	4	4	2	6	6	10	13	4	3	0	0	0	6	0	0	4	0	6	53	2	29	21	15	0
k__Bacteria_p__Proteobacteria_c__Gammaproteobacteria_o__Enterobacteriales_f__Enterobacteriaceae_g___s__	6	0	0	0	0	0	0	0	0	0	0	0	0	0	0	0	0	0	0	0	0	0	0	0	0	0	0	0	0	18	0	0	0	0	0	0	0	0	0	0	0	0	0	0	0	0	0	0	0
k__Bacteria_p__Firmicutes_c__Clostridia_o__Clostridiales_NA_NA_NA	6	0	0	0	0	0	0	0	0	2	0	0	0	0	7	0	0	0	0	2	0	0	0	0	0	0	0	8	0	5	0	0	0	3	0	0	5	0	0	0	0	0	6	0	0	0	2	0	0
k__Bacteria_p__Firmicutes_c__Clostridia_o__Clostridiales_f__Lachnospiraceae_g___s__	6	0	0	0	0	201	0	0	56	28	0	0	0	0	5	0	0	59	0	3	0	10	0	2	0	8	0	0	3	5	3	0	5	12	0	0	0	0	0	0	6	29	8	0	0	3	0	0	0
k__Bacteria_p__Firmicutes_c__Clostridia_o__Clostridiales_f__Lachnospiraceae_g___s__	6	0	0	14	0	0	0	6	0	0	6	0	0	0	13	0	6	0	0	5	0	8	0	12	0	4	0	19	4	0	0	0	10	10	0	0	0	5	0	0	0	0	3	0	0	0	0	0	0
k__Bacteria_p__Firmicutes_c__Clostridia_o__Clostridiales_f__Ruminococcaceae_g___s__	6	0	0	0	0	0	0	0	0	0	0	0	135	4	0	0	0	0	0	0	13	0	0	0	176	0	0	0	0	0	0	0	0	0	0	0	0	0	0	0	0	0	0	0	0	0	0	3	0
k__Bacteria_p__Firmicutes_c__Clostridia_o__Clostridiales_f__Ruminococcaceae_g__Ruminococcus_s__	6	0	2	0	0	0	3	0	0	0	0	0	0	0	0	0	0	0	0	0	0	2	0	0	0	2	0	0	0	2	0	0	0	3	0	0	0	0	0	0	0	0	3	0	2	0	0	0	0
k__Bacteria_p__Firmicutes_c__Clostridia_o__Clostridiales_f__Lachnospiraceae_g___s__	6	5	0	0	0	0	0	0	0	0	0	0	0	0	0	0	10	0	0	19	0	0	0	15	0	0	0	0	0	0	0	27	0	0	0	0	0	0	0	0	0	0	0	0	0	0	0	0	0
k__Bacteria_p__Firmicutes_c__Clostridia_o__Clostridiales_f__Christensenellaceae_g___s__	6	0	0	0	0	0	0	0	0	7	3	0	0	0	0	0	0	6	0	0	0	2	0	0	0	0	0	0	0	0	0	27	0	0	0	0	0	2	0	0	2	0	0	4	3	0	0	0	0
k__Bacteria_p__Firmicutes_c__Clostridia_o__Clostridiales_f__Ruminococcaceae_g__Ruminococcus_s__	6	277	0	0	0	0	2	0	0	0	0	0	0	0	0	0	0	0	0	0	0	0	0	0	2	3	0	0	0	0	0	0	0	0	0	0	0	0	0	0	0	0	0	0	0	0	0	0	0
k__Bacteria_p__Firmicutes_c__Clostridia_o__Clostridiales_f__Lachnospiraceae_g___s__	6	0	0	0	0	0	0	0	0	0	0	0	0	0	0	0	7	0	0	33	0	0	0	1	0	48	0	0	0	0	5	0	4	0	0	0	0	0	0	0	0	0	0	0	0	0	0	0	0
k__Bacteria_p__Firmicutes_c__Clostridia_o__Clostridiales_f__[Mogibacteriaceae]_g___s__	6	0	0	0	0	0	0	0	0	0	0	0	0	0	5	0	0	2	0	0	0	0	0	0	9	0	0	0	4	0	0	0	3	0	0	0	0	0	0	0	0	0	0	81	0	0	0	0	0
k__Bacteria_p__Firmicutes_c__Clostridia_o__Clostridiales_f__Lachnospiraceae_g___s__	6	0	0	0	0	3	0	0	0	0	0	0	0	4	6	0	0	0	0	1	0	4	0	0	0	0	0	0	2	0	0	0	5	0	0	0	0	0	0	0	0	0	0	0	0	2	3	0	0
k__Bacteria_p__Proteobacteria_c__Gammaproteobacteria_o__Pasteurellales_f__Pasteurellaceae_g__Haemophilus_s__parainfluenzae	6	0	0	0	11	6	0	0	0	7	0	18	50	2	42	0	0	4	0	0	148	0	38	0	0	109	0	0	57	0	0	0	0	185	0	31	145	3	0	43	12	23	41	12	0	0	24	9	52
k__Bacteria_p__Firmicutes_c__Clostridia_o__Clostridiales_f__Ruminococcaceae_g__Ruminococcus_s__	6	28	0	19	0	0	0	0	0	14	0	31	0	0	2	0	0	6	0	0	0	24	0	0	0	0	0	33	0	0	5	0	4	0	0	0	0	13	0	0	0	0	65	0	0	32	0	12	0
k__Bacteria_p__Firmicutes_c__Clostridia_o__Clostridiales_f___g___s__	6	3	0	0	0	0	0	0	0	0	7	6	0	3	0	0	0	0	0	0	0	0	0	2	0	12	0	4	0	30	0	0	4	0	0	0	0	14	0	0	3	0	0	0	2	0	0	2	0
k__Bacteria_p__Firmicutes_c__Clostridia_o__Clostridiales_f___g___s__	6	0	11	0	636	0	0	160	0	0	27	0	0	0	0	0	52	0	1962	0	0	0	84	8	0	0	0	0	0	0	0	0	0	78	0	92	45	16	0	0	0	0	0	0	243	0	4	0	0
k__Bacteria_p__Firmicutes_c__Clostridia_o__Clostridiales_f__Lachnospiraceae_NA_NA	6	0	0	0	0	2	0	4	0	0	5	0	0	4	0	0	0	7	0	1	0	0	0	0	0	0	0	0	0	0	0	0	0	4	0	0	0	5	0	0	0	0	0	0	8	0	0	1	0
k__Bacteria_p__Firmicutes_c__Clostridia_o__Clostridiales_f__Lachnospiraceae_g__Blautia_s__	6	0	0	0	23	0	0	0	0	117	8	4	5	0	0	0	0	0	0	6	0	0	0	0	0	1	0	0	25	0	2	3	0	0	0	0	0	0	0	5	0	0	7	36	28	0	0	4	0
k__Bacteria_p__Firmicutes_c__Clostridia_o__Clostridiales_f__Lachnospiraceae_g__Coprococcus_s__	6	16	0	38	0	0	0	0	0	0	0	0	0	0	0	0	0	0	0	0	0	0	0	6	0	17	0	0	5	0	0	0	0	0	0	0	0	24	0	0	0	0	0	0	0	17	0	0	0
k__Bacteria_p__Firmicutes_c__Clostridia_o__Clostridiales_f___g___s__	5	0	0	0	0	0	0	0	0	0	0	0	0	0	0	0	0	0	0	0	0	0	0	0	0	0	0	0	2	0	0	0	5	0	0	0	0	0	0	0	0	0	0	0	0	0	1	0	0
k__Bacteria_p__Firmicutes_c__Clostridia_o__Clostridiales_f__Peptococcaceae_g__rc4-4_s__	5	0	0	0	0	0	0	0	0	0	0	0	0	0	0	0	0	0	0	0	0	0	0	0	0	0	0	0	0	0	0	0	0	0	0	0	0	0	0	0	0	0	0	0	0	0	0	0	0
k__Bacteria_p__Firmicutes_c__Clostridia_o__Clostridiales_f__Ruminococcaceae_g___s__	5	1	0	0	0	0	0	0	0	0	0	0	0	0	0	0	0	0	0	0	0	0	0	0	0	0	0	0	0	0	0	0	0	0	0	0	0	0	0	0	0	0	0	0	0	0	0	0	0
k__Bacteria_p__Firmicutes_c__Clostridia_o__Clostridiales_f__Ruminococcaceae_g___s__	5	0	0	0	0	0	0	0	0	0	0	0	0	0	0	0	0	0	0	0	0	0	0	0	0	5	0	2	0	0	0	0	0	0	0	0	0	0	0	0	0	0	0	0	0	0	0	2	0
k__Bacteria_p__Firmicutes_c__Clostridia_o__Clostridiales_f__Ruminococcaceae_g___s__	5	2	34	0	0	0	12	0	0	45	0	81	0	0	0	0	0	0	0	0	0	0	0	2	25	0	0	0	23	0	2	0	0	3	0	0	0	0	0	0	0	0	0	0	0	0	0	0	0
k__Bacteria_p__Firmicutes_c__Clostridia_o__Clostridiales_f___g___s__	5	0	0	0	0	0	0	0	0	0	0	3	0	0	0	0	0	0	0	0	0	0	0	0	10	0	0	0	0	0	0	0	0	3	0	0	0	0	0	0	0	0	0	0	0	0	0	0	0
k__Bacteria_p__Firmicutes_c__Clostridia_o__Clostridiales_f__Lachnospiraceae_g___s__	5	0	0	0	0	0	0	1	0	0	0	0	0	0	0	0	0	0	0	0	0	0	0	3	0	0	0	0	0	0	0	0	0	0	0	0	0	0	0	0	0	0	0	0	0	0	0	0	0
k__Bacteria_p__Firmicutes_c__Clostridia_o__SHA-98_f___g___s__	5	14	3	3	0	0	0	0	0	0	0	22	0	0	0	0	0	0	0	0	0	2	0	0	0	0	0	3	0	0	0	0	0	0	0	0	0	0	0	0	0	0	21	0	0	0	0	0	0
k__Bacteria_p__Firmicutes_c__Clostridia_o__Clostridiales_f___g___s__	5	0	0	0	0	0	0	0	0	0	0	0	0	0	0	0	0	0	0	3	0	0	0	0	0	0	0	0	0	0	0	0	0	0	0	0	0	0	0	0	0	0	0	0	0	0	0	0	0
k__Bacteria_p__Firmicutes_c__Clostridia_o__Clostridiales_f__Lachnospiraceae_g__Coprococcus_s__	5	0	4	0	0	0	0	2	0	23	7	0	0	23	0	0	0	0	0	0	5	0	0	0	0	0	0	0	0	0	42	0	0	0	0	0	0	0	0	0	0	0	0	9	0	16	0	0	0
k__Bacteria_p__Firmicutes_c__Clostridia_o__Clostridiales_f__Lachnospiraceae_g___s__	5	0	0	0	0	0	0	0	0	0	0	0	0	0	0	0	0	0	0	0	0	0	0	0	0	13	0	0	0	0	0	0	0	0	0	0	0	0	0	0	0	0	0	0	0	0	0	0	0
k__Bacteria_p__Firmicutes_c__Clostridia_o__Clostridiales_NA_NA_NA	5	0	0	0	0	0	0	0	0	0	0	0	0	0	0	0	0	0	0	0	0	0	0	0	0	0	0	0	0	0	0	0	0	0	0	0	0	0	0	0	0	0	25	0	0	0	0	0	0
k__Bacteria_p__Firmicutes_c__Clostridia_o__Clostridiales_f__Ruminococcaceae_g___s__	5	0	0	0	0	0	0	0	0	0	0	0	0	0	0	0	0	0	0	0	0	0	0	0	0	0	0	0	0	0	0	0	0	0	0	0	0	0	0	0	0	0	0	0	0	0	0	0	0
k__Bacteria_p__Firmicutes_c__Clostridia_o__Clostridiales_f__Ruminococcaceae_g__Oscillospira_s__	5	2	2	9	0	0	0	0	0	3	1	0	0	1	13	0	2	8	0	2	0	0	0	0	69	16	0	28	2	4	0	0	6	0	0	0	0	152	0	0	0	0	16	0	0	23	33	6	0
k__Bacteria_p__Firmicutes_c__Clostridia_o__Clostridiales_f__Ruminococcaceae_g___s__	5	29	0	15	0	0	0	0	4	7	0	5	0	0	8	0	0	6	0	3	0	8	0	3	7	5	0	18	6	0	0	0	10	5	0	0	0	15	0	0	0	0	7	21	0	0	4	8	0
k__Bacteria_p__Firmicutes_c__Clostridia_o__Clostridiales_f__Lachnospiraceae_g__Coprococcus_s__	5	0	0	0	0	0	0	0	0	0	0	0	0	0	0	0	0	0	0	43	0	0	0	2	8	0	0	0	0	0	0	0	0	0	0	0	0	0	0	0	0	0	0	0	0	0	0	0	0
k__Bacteria_p__Firmicutes_c__Clostridia_o__Clostridiales_f__Peptococcaceae_g__rc4-4_s__	5	0	0	0	0	0	0	0	0	0	0	0	0	0	0	0	0	0	0	0	45	0	0	0	0	0	0	0	0	0	0	0	1	0	0	2	0	0	0	0	0	0	0	0	0	0	0	0	0
k__Bacteria_p__Firmicutes_c__Clostridia_o__Clostridiales_f__Ruminococcaceae_g___s__	5	0	0	0	0	0	0	0	0	13	14	0	0	0	0	0	0	0	0	0	0	0	0	0	0	20	0	0	6	0	0	0	11	0	0	0	0	0	0	0	0	0	0	0	18	0	4	0	0
k__Bacteria_p__Firmicutes_c__Clostridia_o__Clostridiales_f__Lachnospiraceae_NA_NA	5	0	0	4	0	55	0	0	82	30	12	0	19	0	9	0	0	64	0	19	0	20	0	0	0	0	0	1	3	8	4	32	0	44	365	4	0	0	0	0	15	53	0	33	0	0	4	0	67
k__Bacteria_p__Firmicutes_c__Clostridia_o__Clostridiales_f__Clostridiaceae_g___s__	5	0	0	0	0	0	0	0	0	0	4	145	0	0	0	0	0	0	0	0	0	0	0	0	0	0	0	0	0	0	0	0	0	0	0	2	0	0	0	0	0	0	0	0	0	0	0	0	0
k__Bacteria_p__Firmicutes_c__Clostridia_o__Clostridiales_f__Ruminococcaceae_g___s__	5	11	0	0	0	0	0	0	0	8	4	0	0	0	0	0	0	0	0	3	0	0	0	0	2	4	0	0	0	0	0	0	0	0	0	0	0	0	0	0	0	0	5	5	0	2	2	10	0
k__Bacteria_p__Proteobacteria_c__Gammaproteobacteria_o__Pseudomonadales_f__Pseudomonadaceae_g__Pseudomonas_NA	5	0	0	0	0	0	0	0	0	0	0	0	0	0	0	0	0	0	0	0	0	0	0	0	0	0	0	0	0	0	0	0	0	0	0	0	0	0	0	0	0	801	0	0	0	0	0	0	3
k__Bacteria_p__Firmicutes_c__Clostridia_o__Clostridiales_NA_NA_NA	5	7	0	0	0	2	31	0	0	0	0	0	0	7	0	0	0	0	0	6	0	7	0	0	4	0	0	0	0	0	3	0	7	0	0	0	0	0	0	0	0	0	0	0	0	12	8	13	0
k__Bacteria_p__Actinobacteria_c__Actinobacteria_o__Actinomycetales_f__Micrococcaceae_g__Rothia_s__mucilaginosa	4	0	0	0	0	0	0	0	0	36	0	0	0	0	0	0	0	0	0	0	0	0	0	0	0	0	0	0	0	0	0	0	0	4	0	0	0	0	0	0	0	0	8	0	0	0	0	2	0
k__Bacteria_p__Firmicutes_c__Clostridia_o__Clostridiales_f__Ruminococcaceae_g___s__	4	0	0	2	0	0	0	0	0	14	10	8	0	0	0	0	0	0	0	0	10	0	0	0	0	0	0	17	2	6	0	0	0	0	0	0	0	0	0	0	0	0	0	0	3	2	38	0	0
k__Bacteria_p__Firmicutes_c__Clostridia_o__Clostridiales_f__Lachnospiraceae_NA_NA	4	0	0	0	0	0	0	0	0	0	0	0	70	0	0	0	0	0	0	0	0	0	0	0	0	0	0	0	0	0	6	0	0	0	0	17	0	0	0	0	2	0	0	0	0	0	3	11	0
k__Bacteria_p__Firmicutes_c__Clostridia_o__Clostridiales_f__Ruminococcaceae_g___s__	4	3	0	11	0	0	0	4	0	0	0	0	0	0	6	11	5	2	0	0	0	0	0	0	0	0	0	2	0	0	0	0	0	12	0	0	0	0	0	0	2	0	0	0	0	5	9	0	0
k__Bacteria_p__Firmicutes_c__Clostridia_o__Clostridiales_f__Ruminococcaceae_g___s__	4	3	0	0	0	0	0	0	0	0	0	0	0	0	0	0	0	0	0	0	0	0	0	0	0	0	0	0	0	0	0	0	0	0	0	0	0	0	0	0	0	0	0	0	0	0	0	0	0
k__Bacteria_p__Firmicutes_c__Clostridia_o__Clostridiales_f__Lachnospiraceae_g___s__	4	0	0	0	0	0	0	0	0	84	0	0	0	0	1	0	0	64	0	2	0	20	0	0	0	1	0	14	2	10	13	5	12	7	0	0	35	0	0	0	0	44	0	0	0	0	0	0	92
k__Bacteria_p__Firmicutes_c__Clostridia_o__Clostridiales_f__Lachnospiraceae_g___s__	4	0	2	0	7	11	6	0	0	6	0	0	3	1	11	0	0	0	0	0	0	0	2	0	0	0	0	8	0	0	0	7	0	0	3	4	1	6	0	1	0	5	0	14	0	0	2	0	12
k__Bacteria_p__Firmicutes_c__Clostridia_o__Clostridiales_f__Lachnospiraceae_NA_NA	4	0	0	0	9	0	0	0	0	0	1	0	14	0	14	0	1	12	0	0	0	0	0	0	0	0	0	0	4	0	0	0	0	0	0	0	0	0	0	0	0	0	0	1	0	0	0	0	0
k__Bacteria_p__Firmicutes_c__Clostridia_o__Clostridiales_f__Peptococcaceae_g___s__	4	0	0	32	0	0	0	0	0	0	0	0	0	34	0	0	0	0	0	0	0	0	0	9	0	0	0	0	0	9	0	0	0	0	0	0	0	0	0	0	0	0	9	0	7	0	0	0	0
k__Bacteria_p__Firmicutes_c__Clostridia_o__Clostridiales_f___g___s__	4	0	0	0	0	0	0	0	0	0	0	0	0	0	0	0	0	0	0	0	0	0	0	0	0	0	0	0	363	0	9	0	0	0	0	0	0	0	0	0	0	0	0	0	0	0	0	0	0
k__Bacteria_p__Firmicutes_c__Clostridia_o__Clostridiales_f__Ruminococcaceae_g___s__	4	0	0	0	0	0	2	0	0	0	0	0	0	0	0	0	0	0	0	0	0	0	0	0	0	0	0	0	0	0	0	0	0	0	0	0	0	0	0	0	0	0	0	0	0	0	0	0	0
k__Bacteria_p__Firmicutes_c__Clostridia_o__Clostridiales_f__Ruminococcaceae_g___s__	4	0	7	0	0	0	0	0	3	20	9	9	0	0	3	0	2	6	0	0	6	0	0	0	52	0	0	18	2	0	4	0	0	0	0	0	0	10	0	0	0	0	13	0	3	3	0	0	0
k__Bacteria_p__Firmicutes_c__Clostridia_o__Clostridiales_f__Ruminococcaceae_g__Oscillospira_s__	4	0	12	0	0	0	4	0	0	0	0	0	0	12	6	0	0	0	0	22	0	0	0	1	0	6	0	0	0	0	9	0	0	0	0	0	0	21	0	0	7	0	0	0	0	0	0	0	0
k__Bacteria_p__Firmicutes_c__Clostridia_o__Clostridiales_f__Veillonellaceae_g__Dialister_s__	4	0	0	0	0	0	0	8	0	37	0	0	0	0	0	0	0	0	0	0	0	0	0	0	0	0	0	0	0	74	0	0	0	0	0	0	0	0	0	0	0	0	0	0	0	0	0	0	0
k__Bacteria_p__Firmicutes_c__Clostridia_o__Clostridiales_f___g___s__	4	14	0	0	0	0	4	2	0	0	5	66	0	0	8	0	0	3	0	28	0	0	0	11	0	0	0	8	36	21	2	0	0	0	0	0	0	27	0	0	38	0	0	0	0	7	0	11	0
k__Bacteria_p__Firmicutes_c__Clostridia_o__Clostridiales_f__Lachnospiraceae_g__Coprococcus_s__	4	37	0	27	320	3	39	0	0	26	0	11	207	4	31	10	17	44	0	18	0	104	0	4	1	5	0	26	32	0	26	66	0	0	77	21	14	0	0	0	48	0	6	0	0	39	25	0	0
k__Bacteria_p__Firmicutes_c__Clostridia_o__Clostridiales_f__Ruminococcaceae_g___s__	4	0	0	0	0	0	0	0	0	0	0	0	0	0	0	0	0	0	0	0	0	0	0	0	0	0	0	0	0	0	0	0	0	0	0	0	0	0	0	0	0	0	0	0	0	0	0	0	0
k__Bacteria_p__Firmicutes_c__Clostridia_o__Clostridiales_f__Ruminococcaceae_g___s__	4	0	0	0	0	0	0	0	0	0	0	0	0	0	0	0	0	0	0	6	0	0	0	0	0	0	0	0	0	0	0	0	0	0	0	0	0	0	0	0	0	0	0	0	0	0	0	0	0
k__Bacteria_p__Firmicutes_c__Clostridia_o__Clostridiales_f__Ruminococcaceae_g__Oscillospira_s__	4	4	0	0	0	0	0	0	0	0	3	0	0	0	0	0	0	12	0	0	0	0	0	0	0	0	0	13	0	1	0	0	0	0	0	0	0	0	0	0	4	0	0	0	0	0	0	0	0
k__Bacteria_p__Firmicutes_c__Clostridia_o__Clostridiales_f__Ruminococcaceae_g___s__	4	14	7	0	0	0	16	0	0	0	0	0	0	0	0	0	0	0	0	7	0	15	0	2	0	0	0	19	0	0	15	0	12	0	0	0	0	0	0	0	0	0	0	0	0	0	0	23	0
k__Bacteria_p__Firmicutes_c__Clostridia_o__Clostridiales_f__Christensenellaceae_g___s__	4	0	0	0	0	0	0	0	2	0	2	0	0	5	0	0	0	0	0	0	0	0	0	0	0	0	0	0	0	10	0	0	0	0	0	0	0	0	0	0	0	0	6	0	0	0	0	16	0
k__Bacteria_p__Firmicutes_c__Clostridia_o__Clostridiales_f___g___s__	4	1	0	0	0	0	0	0	0	0	1	0	0	0	0	0	0	0	0	0	0	0	0	0	0	0	0	0	9	0	0	0	3	0	0	0	0	0	0	0	0	0	2	0	0	0	0	0	0
k__Bacteria_p__Firmicutes_c__Clostridia_o__Clostridiales_f__Lachnospiraceae_g___s__	4	1	0	0	17	0	3	0	0	0	6	2	0	0	3	0	0	7	0	0	0	0	0	0	0	0	0	3	1	0	0	0	0	0	0	0	0	0	0	0	1	0	0	5	0	0	0	0	0
k__Bacteria_p__Firmicutes_c__Clostridia_o__Clostridiales_f__Ruminococcaceae_g___s__	4	0	0	0	89	0	7	3	0	0	0	0	0	2	3	4	21	12	18	39	0	29	0	0	2	13	0	99	0	33	3	39	14	30	0	0	0	8	0	0	12	30	0	5	9	0	0	0	0
k__Bacteria_p__Firmicutes_c__Clostridia_o__Clostridiales_f__Clostridiaceae_g__Clostridium_s__	4	0	0	9	0	0	21	0	0	3	2	1050	506	0	0	0	0	0	0	0	0	0	11	2	410	0	0	0	13	0	0	5	7	0	266	0	447	5	0	7	323	12	0	68	0	516	149	258	0
k__Bacteria_p__Firmicutes_c__Clostridia_o__Clostridiales_f__Lachnospiraceae_g___s__	4	0	0	2	0	4	0	0	0	0	0	0	0	7	8	0	0	0	0	0	0	0	6	0	0	5	0	0	0	2	0	0	7	3	0	0	0	0	0	0	8	0	0	2	0	3	35	7	0
k__Bacteria_p__Bacteroidetes_c__Bacteroidia_o__Bacteroidales_f__Prevotellaceae_g__Prevotella_s__	3	122	0	0	0	2	0	24	0	1	0	0	0	0	0	0	0	0	0	0	21	0	3	67	0	0	21	11	0	3	0	0	0	0	0	0	0	18	0	3	0	0	0	0	3	10	0	7	0
k__Bacteria_p__Firmicutes_c__Clostridia_o__Clostridiales_f__Ruminococcaceae_g__Oscillospira_s__	3	0	0	0	0	0	0	26	0	0	0	0	0	141	4	0	265	0	0	10	0	0	0	0	0	0	0	6	0	54	0	0	0	0	0	0	0	0	0	0	0	0	0	0	0	0	0	0	0
k__Bacteria_p__Firmicutes_c__Clostridia_o__Clostridiales_f__Lachnospiraceae_g___s__	3	0	0	0	0	0	0	0	0	0	0	0	0	0	0	0	0	0	0	0	0	0	0	0	0	0	0	0	0	0	0	35	0	0	0	0	0	0	0	0	0	0	0	0	0	0	0	0	0
k__Bacteria_p__Firmicutes_c__Clostridia_o__Clostridiales_f__Lachnospiraceae_g___s__	3	0	0	0	0	0	0	0	0	0	27	0	0	0	0	0	0	0	0	0	0	0	0	0	0	0	0	0	0	0	0	0	0	0	0	0	0	0	0	0	0	0	0	0	0	0	0	0	0
k__Bacteria_p__Firmicutes_c__Clostridia_NA_NA_NA_NA	3	0	0	2	0	0	0	0	0	2	3	0	0	0	0	0	0	0	0	0	0	0	0	0	0	0	0	0	0	0	0	0	0	0	0	0	0	0	0	0	0	0	0	0	2	0	0	0	0
k__Bacteria_p__Firmicutes_c__Clostridia_o__Clostridiales_f__Lachnospiraceae_g___s__	3	0	0	0	0	0	0	2	0	0	4	0	0	0	8	0	0	0	0	12	0	10	0	7	5	0	0	0	6	0	0	0	22	15	0	6	0	0	0	0	13	0	0	0	0	0	0	0	0
k__Bacteria_p__Firmicutes_c__Clostridia_o__Clostridiales_f__Ruminococcaceae_g___s__	3	19	0	24	0	0	0	0	39	19	2	4	0	0	0	0	0	0	0	6	0	1	0	2	2	0	0	14	3	0	0	0	0	4	0	0	0	0	0	14	15	0	0	0	0	4	0	0	0
Unassigned_NA_NA_NA_NA_NA_NA	3	4	0	0	0	0	3	2	0	0	0	0	0	0	0	0	0	0	0	7	0	0	0	0	3	1	0	0	0	0	0	0	0	0	0	0	0	0	0	0	7	0	0	0	0	0	0	0	0
k__Bacteria_p__Firmicutes_c__Clostridia_o__Clostridiales_f___g___s__	3	3	0	0	0	0	0	0	0	0	0	0	0	0	0	0	0	0	0	23	0	0	0	45	0	5	0	17	0	0	0	0	3	0	0	15	0	0	0	0	0	0	0	26	0	0	34	19	0
k__Bacteria_p__Firmicutes_c__Bacilli_o__Lactobacillales_f__Streptococcaceae_g__Streptococcus_s__	3	0	0	0	0	0	0	0	0	0	0	0	2	0	0	0	0	0	0	0	0	0	0	0	0	0	0	0	0	0	0	0	0	0	0	0	0	0	0	0	0	0	3	0	0	2	0	0	0
k__Bacteria_p__Firmicutes_c__Clostridia_o__Clostridiales_f__Lachnospiraceae_g__Coprococcus_s__	3	0	0	0	0	0	0	0	0	0	0	0	0	0	0	0	0	0	0	0	0	0	0	0	13	0	0	0	0	0	0	0	0	0	0	0	0	0	0	0	0	0	0	0	0	0	0	0	0
k__Bacteria_p__Firmicutes_c__Clostridia_o__Clostridiales_f__Ruminococcaceae_g__Ruminococcus_s__	3	3	0	3	0	0	0	0	0	0	2	0	0	0	0	5	2	0	0	0	0	2	0	0	0	0	0	0	0	0	0	0	3	0	0	0	0	0	0	0	0	0	0	0	0	0	0	7	0
k__Bacteria_p__Firmicutes_c__Clostridia_o__Clostridiales_f__Ruminococcaceae_g__Oscillospira_s__	3	0	0	10	0	56	0	4	11	23	4	449	0	0	7	0	4	13	0	2	16	0	0	7	5	0	2	28	8	3	0	141	2	0	0	0	15	20	0	54	11	9	12	0	0	1	15	0	0
k__Bacteria_p__Firmicutes_c__Clostridia_o__Clostridiales_f__Ruminococcaceae_g___s__	3	0	0	0	0	0	0	0	0	0	0	0	0	0	0	0	0	0	0	0	0	0	0	0	0	0	0	6	2	2	0	0	0	0	0	0	0	9	0	0	0	0	0	0	0	0	0	0	0
k__Bacteria_p__Firmicutes_c__Clostridia_o__Clostridiales_f__Ruminococcaceae_g___s__	3	0	0	3	0	0	3	0	0	20	7	14	2	3	0	0	0	0	3	0	2	2	10	0	33	0	3	0	2	0	0	0	0	9	3	0	0	6	0	0	0	0	0	4	8	5	0	0	0
k__Bacteria_p__Firmicutes_c__Clostridia_o__Clostridiales_f___g___s__	3	0	0	0	0	0	0	2	0	3	0	0	0	0	7	0	0	3	0	7	0	5	0	0	0	3	0	0	3	3	0	0	0	7	0	3	0	0	0	0	10	0	0	0	12	0	0	0	0
k__Bacteria_p__Firmicutes_c__Erysipelotrichi_o__Erysipelotrichales_f__Erysipelotrichaceae_g__Coprobacillus_s__	3	0	4	20	0	0	0	0	7	27	0	3	11	0	0	0	3	0	0	0	0	0	0	0	109	0	3	0	0	7	0	0	0	4	0	0	0	0	0	8	16	22	0	0	18	0	0	2	0
k__Bacteria_p__Firmicutes_c__Clostridia_o__Clostridiales_f__Lachnospiraceae_g__Coprococcus_s__	3	0	0	0	0	0	0	0	0	0	0	0	0	0	2	0	0	0	24	0	0	0	35	0	0	1	0	0	0	0	0	0	0	0	0	0	0	0	0	0	0	0	0	0	0	0	0	0	0
k__Bacteria_p__Firmicutes_c__Clostridia_o__Clostridiales_f__Ruminococcaceae_g___s__	3	0	0	0	0	0	0	0	0	0	0	0	0	0	0	0	0	0	0	10	0	0	0	0	0	6	0	0	0	0	55	0	10	0	0	0	0	0	0	0	0	0	0	0	0	0	0	0	0
k__Bacteria_p__Firmicutes_c__Clostridia_o__Clostridiales_f__Ruminococcaceae_g__Oscillospira_s__	3	0	3	0	0	0	0	0	0	4	0	0	0	0	2	0	8	0	0	0	0	3	0	10	0	0	5	0	0	0	0	0	0	0	0	0	0	0	0	0	0	0	0	0	0	0	0	3	0
k__Bacteria_p__Firmicutes_c__Clostridia_o__Clostridiales_f__Ruminococcaceae_g___s__	3	68	7	7	0	0	0	0	0	0	0	12	0	0	0	0	0	0	0	0	0	5	0	11	11	2	0	0	2	0	0	0	0	0	0	0	0	38	0	0	0	0	0	0	0	0	0	0	0
k__Bacteria_p__Firmicutes_c__Clostridia_o__Clostridiales_f__Ruminococcaceae_NA_NA	3	0	3	0	0	0	0	0	0	0	0	0	0	0	0	0	0	0	0	0	0	0	0	0	0	0	0	0	0	0	0	0	0	0	0	0	0	0	0	0	0	0	0	0	0	0	0	2	0
k__Bacteria_p__Firmicutes_c__Clostridia_o__Clostridiales_f__Ruminococcaceae_g__Oscillospira_s__	3	0	0	0	0	0	0	0	0	0	0	0	0	20	0	0	0	0	0	0	0	0	0	6	0	41	0	0	0	0	0	0	0	0	0	0	0	0	0	0	0	0	0	0	0	0	0	0	0
k__Bacteria_p__Firmicutes_c__Clostridia_o__Clostridiales_f__Ruminococcaceae_g__Ruminococcus_s__	3	0	2	2	0	0	2	0	0	0	0	4	0	0	0	0	0	0	0	3	0	0	0	0	6	0	0	0	0	0	0	0	0	0	0	0	0	5	0	0	0	0	0	0	0	0	0	0	0
k__Bacteria_p__Firmicutes_c__Clostridia_o__Clostridiales_f__Ruminococcaceae_g___s__	3	0	0	0	0	0	0	0	0	5	0	2	0	0	3	0	0	0	0	0	0	0	0	0	0	0	0	2	0	0	0	0	0	0	0	0	0	0	0	0	3	0	0	0	0	0	0	0	0
Unassigned_NA_NA_NA_NA_NA_NA	3	4	0	5	0	5	2	4	0	0	3	0	13	3	9	0	5	10	0	4	8	0	0	0	0	1	0	5	0	0	7	0	5	12	9	0	8	0	0	3	5	0	2	4	8	0	0	3	6
k__Bacteria_p__Bacteroidetes_c__Bacteroidia_o__Bacteroidales_f__Porphyromonadaceae_g__Porphyromonas_s__	3	0	0	0	0	0	0	0	0	0	0	0	0	0	0	0	0	0	0	0	6	0	0	8	0	0	0	0	0	0	0	0	0	0	0	0	0	0	0	0	0	0	0	3	0	0	0	0	0
k__Bacteria_p__Firmicutes_c__Clostridia_o__Clostridiales_f__Ruminococcaceae_g__Oscillospira_s__	2	0	0	0	0	0	0	0	0	0	0	0	0	0	0	0	0	0	0	0	0	0	0	0	0	0	0	0	0	0	0	0	0	0	0	0	0	0	0	0	0	0	0	0	0	0	0	0	0
k__Bacteria_p__Firmicutes_c__Clostridia_o__Clostridiales_f___g___s__	2	0	0	0	0	0	0	0	47	22	0	0	0	0	0	0	0	0	0	0	0	4	0	0	0	0	0	0	0	0	0	0	0	0	0	0	0	0	0	0	7	0	0	0	0	0	0	0	0
k__Bacteria_p__Firmicutes_c__Clostridia_o__Clostridiales_f___g___s__	2	0	0	4	0	0	0	0	0	4	0	15	0	0	0	0	0	0	0	0	0	2	0	0	0	0	0	0	0	0	0	0	0	0	0	0	0	0	0	0	0	0	2	0	0	0	0	4	0
k__Bacteria_p__Firmicutes_c__Clostridia_o__Clostridiales_f__Lachnospiraceae_NA_NA	2	0	0	0	0	0	0	0	0	0	0	0	0	0	0	0	0	0	0	7	0	0	0	0	0	0	0	0	0	0	0	0	0	0	0	0	0	0	0	0	0	0	0	0	0	0	0	0	0
k__Bacteria_p__Firmicutes_c__Clostridia_o__Clostridiales_f___g___s__	2	11	0	13	0	0	0	0	0	0	11	0	0	0	0	0	0	0	0	0	0	0	0	0	0	0	0	0	0	0	0	0	0	0	0	0	0	0	0	0	0	0	0	0	0	0	0	0	0
k__Bacteria_p__Firmicutes_c__Clostridia_o__Clostridiales_f__Christensenellaceae_g___s__	2	7	0	0	0	0	0	0	0	0	0	0	0	0	0	0	0	0	0	0	0	22	0	0	0	0	0	0	0	0	0	0	0	0	0	0	0	4	0	0	0	0	0	0	0	0	0	0	0
k__Bacteria_p__Firmicutes_c__Clostridia_o__Clostridiales_f__Ruminococcaceae_g__Oscillospira_s__	2	0	0	0	0	0	0	0	0	0	0	0	0	0	0	0	0	0	0	6	0	0	0	0	0	0	0	0	0	0	4	0	0	0	0	0	0	0	0	0	0	0	0	0	0	0	0	0	0
k__Bacteria_p__Firmicutes_c__Clostridia_o__Clostridiales_f__Ruminococcaceae_g__Oscillospira_s__	2	0	0	0	0	0	5	0	0	0	0	0	0	10	140	0	39	0	0	22	0	0	0	7	0	28	0	0	0	0	24	0	17	8	0	0	0	0	0	0	18	0	0	0	0	103	203	0	0
k__Bacteria_p__Firmicutes_c__Clostridia_o__Clostridiales_f__Lachnospiraceae_NA_NA	2	0	0	0	0	0	0	0	0	0	0	0	0	0	0	0	0	0	0	0	0	0	0	0	0	0	0	0	0	0	0	0	0	0	0	0	0	0	0	0	0	0	0	0	0	0	0	0	0
Unassigned_NA_NA_NA_NA_NA_NA	2	0	0	0	0	0	0	0	0	0	0	14	0	0	0	0	0	0	0	0	0	0	0	0	0	0	0	0	0	0	0	0	0	0	0	0	0	0	0	0	0	0	0	0	0	0	0	0	0
Unassigned_NA_NA_NA_NA_NA_NA	2	0	0	0	0	0	0	4	0	0	0	0	0	0	0	0	0	0	0	0	0	0	0	0	0	0	0	0	0	0	0	0	0	0	0	0	0	0	0	0	1	0	0	0	0	0	0	0	0
k__Bacteria_p__Firmicutes_c__Clostridia_o__Clostridiales_f___g___s__	2	0	0	0	0	0	0	0	0	0	0	0	0	7	0	0	0	0	0	2	0	3	0	0	0	0	0	0	0	0	0	0	56	0	0	0	0	0	0	0	0	0	0	0	0	0	0	0	0
k__Bacteria_p__Actinobacteria_c__Coriobacteriia_o__Coriobacteriales_f__Coriobacteriaceae_g__Collinsella_s__aerofaciens	2	0	0	0	0	0	0	0	0	0	0	0	0	0	0	0	0	0	0	0	0	45	0	0	0	18	0	0	0	0	0	0	0	0	0	0	0	0	0	0	0	0	0	0	0	0	0	0	0
k__Bacteria_p__Firmicutes_c__Clostridia_o__Clostridiales_f__Ruminococcaceae_g__Oscillospira_s__	2	0	0	0	0	0	0	0	0	8	0	11	0	0	0	0	5	3	0	3	0	2	0	0	46	0	0	0	0	0	0	0	5	0	0	0	0	0	0	0	2	0	4	0	0	0	0	0	0
k__Bacteria_p__Firmicutes_c__Clostridia_o__Clostridiales_f__Ruminococcaceae_g___s__	2	0	0	0	0	0	0	0	0	0	0	0	0	0	0	0	0	0	0	0	0	0	0	0	5	0	0	0	0	0	0	0	0	0	0	0	0	0	0	0	0	0	0	0	0	0	0	0	0
k__Bacteria_p__Firmicutes_c__Clostridia_o__Clostridiales_f__Lachnospiraceae_NA_NA	2	0	0	0	0	0	0	0	0	0	4	0	0	0	0	0	0	0	0	0	0	0	0	0	3	0	0	0	0	0	0	0	0	0	0	0	0	0	0	0	0	0	0	0	0	0	0	0	0
k__Bacteria_p__Firmicutes_c__Clostridia_o__Clostridiales_f__Lachnospiraceae_NA_NA	2	0	0	0	0	0	0	0	0	0	0	0	0	0	0	0	0	0	0	37	0	0	0	6	0	43	0	0	2	0	0	0	2	0	0	0	0	0	0	0	0	0	3	0	0	0	0	0	0
k__Bacteria_p__Firmicutes_c__Clostridia_o__Clostridiales_f__Lachnospiraceae_g___s__	2	0	0	0	0	0	0	0	0	0	0	0	0	0	0	0	0	0	0	0	0	0	0	5	0	0	0	0	0	0	0	0	0	0	0	0	0	0	0	0	0	0	0	0	0	0	0	0	0
k__Bacteria_p__Firmicutes_c__Clostridia_o__Clostridiales_f__Ruminococcaceae_g___s__	2	3	0	11	0	0	4	0	0	5	0	0	0	2	0	4	0	0	4	0	2	2	23	0	2	0	0	3	0	15	0	10	0	0	0	2	0	0	0	14	3	0	0	0	4	2	9	0	0
k__Bacteria_p__Firmicutes_c__Clostridia_o__Clostridiales_f__Ruminococcaceae_g__Ruminococcus_s__	2	0	0	0	0	0	0	0	0	0	0	0	0	0	0	0	9	0	0	0	0	14	0	0	0	0	0	5	0	0	0	0	0	0	0	0	0	0	0	27	0	0	5	0	0	0	0	0	0
k__Bacteria_p__Bacteroidetes_c__Bacteroidia_o__Bacteroidales_f__Bacteroidaceae_g__Bacteroides_s__fragilis	2	0	0	302	50067	0	241	0	3860	1116	0	9728	0	0	0	820	0	355	0	0	369	22	0	0	28	6	6	0	0	0	199	2215	1998	186	0	706	0	1711	0	4035	0	53543	0	11	78	0	0	3	0
k__Bacteria_p__Firmicutes_c__Clostridia_o__Clostridiales_f__Ruminococcaceae_g___s__	2	0	0	0	0	0	0	0	0	0	0	0	0	0	2	0	0	0	0	0	0	0	0	5	0	0	0	0	0	0	0	0	0	0	0	0	0	0	0	0	0	0	0	0	0	0	0	0	0
k__Bacteria_p__Firmicutes_c__Clostridia_o__Clostridiales_f__Lachnospiraceae_g___s__	2	0	0	0	0	0	0	0	0	4	0	0	0	0	7	0	0	4	0	18	0	7	0	0	0	0	0	7	1	2	0	6	3	5	0	0	0	5	0	0	0	0	0	0	0	0	0	2	0
k__Bacteria_p__Firmicutes_c__Clostridia_o__Clostridiales_f__Lachnospiraceae_NA_NA	2	0	0	0	31	0	0	0	1	123	2	30	0	2	0	27	0	0	0	0	3	1	24	5	2	0	0	11	0	0	0	0	0	0	0	0	0	10	0	2	4	21	9	0	0	0	6	4	5
k__Bacteria_p__Firmicutes_c__Clostridia_o__Clostridiales_f___g___s__	2	0	0	0	0	0	0	0	0	0	0	0	0	0	0	0	0	0	21	2	0	2	0	0	0	0	0	0	9	0	2	0	2	0	0	0	0	0	0	0	0	0	0	0	0	14	5	0	0
k__Bacteria_p__Firmicutes_c__Clostridia_o__Clostridiales_f___g___s__	2	0	0	0	0	0	0	0	0	0	0	0	0	0	0	0	0	0	0	0	0	0	0	0	0	0	0	0	4	0	0	0	0	0	0	0	0	0	0	0	0	0	0	0	0	0	5	0	0
Unassigned_NA_NA_NA_NA_NA_NA	2	0	6	0	0	0	0	5	0	0	0	0	0	0	0	0	0	0	0	0	0	0	0	0	0	1	0	0	1	0	0	0	0	0	0	0	0	0	0	0	0	0	0	0	0	0	0	0	0
k__Bacteria_p__Firmicutes_c__Clostridia_o__Clostridiales_f__Lachnospiraceae_g___s__	2	27	0	0	0	0	0	0	0	0	0	0	0	0	39	0	0	97	14	44	0	0	0	0	0	0	0	0	0	0	0	0	0	0	0	0	0	0	0	0	0	0	0	0	0	0	0	0	0
k__Bacteria_p__Firmicutes_c__Bacilli_o__Lactobacillales_f__Carnobacteriaceae_g__Granulicatella_s__	2	0	0	0	3	0	0	0	0	0	0	0	3	0	0	0	0	0	0	3	0	0	10	0	2	6	0	2	0	0	0	0	0	4	0	0	6	3	0	4	5	5	7	23	0	3	5	2	0
k__Bacteria_p__Firmicutes_c__Clostridia_o__Clostridiales_f___g___s__	2	0	0	0	0	0	0	0	0	0	0	0	0	0	0	0	0	0	0	0	0	0	0	0	0	0	0	0	0	0	0	0	0	0	0	0	0	0	0	0	0	0	11	0	0	0	0	0	0
k__Bacteria_p__Proteobacteria_c__Deltaproteobacteria_o__Desulfovibrionales_f__Desulfovibrionaceae_g__Desulfovibrio_s__	2	0	0	0	0	40	0	0	0	0	0	0	0	0	10	0	0	22	0	0	0	0	0	0	0	0	0	17	0	0	0	0	0	0	0	0	0	0	0	0	0	0	0	0	0	0	104	0	0
k__Bacteria_p__Firmicutes_c__Clostridia_o__Clostridiales_f__Ruminococcaceae_g___s__	2	0	0	0	0	0	0	0	0	0	5	0	0	0	0	0	0	0	0	0	0	0	0	0	39	0	0	0	0	0	0	0	0	0	0	0	0	0	0	0	0	0	0	0	0	0	0	0	0
k__Bacteria_p__Firmicutes_c__Clostridia_o__Clostridiales_f__Ruminococcaceae_g__Anaerotruncus_s__	2	147	0	10	11	6	3	2	4	9	6	33	4	0	8	17	10	6	0	0	11	9	9	3	36	2	22	0	0	3	0	10	0	5	0	0	0	0	0	3	0	0	0	15	4	8	12	0	0
k__Bacteria_p__Firmicutes_c__Clostridia_o__Clostridiales_f___g___s__	2	3	0	0	0	0	0	0	0	0	2	0	0	0	0	0	0	0	0	0	0	0	0	0	0	0	0	0	11	0	0	0	0	0	0	0	0	0	0	0	0	0	0	0	0	0	0	0	0
k__Bacteria_p__Firmicutes_c__Bacilli_o__Lactobacillales_f__Lactobacillaceae_g__Lactobacillus_s__	2	0	0	0	0	0	0	0	0	0	0	0	0	0	0	0	0	0	0	2	0	0	0	0	0	0	0	3	0	0	0	0	0	0	11	0	0	0	0	0	0	0	0	0	0	0	0	0	0
k__Bacteria_p__Firmicutes_c__Clostridia_o__Clostridiales_f__Lachnospiraceae_g__Coprococcus_s__	2	2	2	1	0	0	0	7	0	27	26	0	0	40	44	0	0	0	0	4	13	0	0	1	0	0	0	12	12	0	33	0	0	5	0	0	0	12	0	0	4	0	0	5	0	132	0	45	0
k__Bacteria_p__Firmicutes_c__Clostridia_o__Clostridiales_f__Veillonellaceae_g__Dialister_s__	2	0	0	0	0	0	0	0	0	0	0	0	0	0	0	0	0	0	0	0	0	0	0	0	0	0	0	0	0	14	0	0	0	0	0	0	0	0	0	0	0	0	0	0	0	0	0	0	0
k__Bacteria_p__Firmicutes_c__Clostridia_o__Clostridiales_f__Lachnospiraceae_NA_NA	2	0	0	0	0	0	0	0	5	15	0	0	0	0	0	0	0	0	0	0	0	0	0	0	0	0	2	0	0	0	0	0	0	0	0	0	0	0	0	0	0	0	0	0	0	0	0	0	0
k__Bacteria_p__Firmicutes_c__Clostridia_o__Clostridiales_f__Ruminococcaceae_g___s__	2	0	0	0	0	0	0	0	0	0	0	23	0	0	0	0	0	0	0	0	0	0	0	0	0	0	0	0	0	0	0	0	0	0	0	0	0	0	0	0	0	0	0	0	0	0	0	0	0
k__Bacteria_p__Firmicutes_c__Clostridia_o__Clostridiales_f__Ruminococcaceae_g___s__	2	3	0	5	0	0	2	0	0	13	0	3	0	0	5	0	0	0	0	2	0	0	0	0	0	0	0	5	0	0	0	0	0	0	0	0	0	14	0	0	0	0	0	7	2	3	0	0	0
k__Bacteria_p__Firmicutes_c__Clostridia_o__Clostridiales_f__Ruminococcaceae_g__Oscillospira_s__	2	0	2	5	0	0	0	0	0	0	0	0	0	0	0	0	1	5	0	9	0	0	0	0	0	38	0	0	0	0	0	0	0	0	0	0	0	8	0	0	0	0	0	0	0	0	40	0	0
k__Bacteria_p__Bacteroidetes_c__Bacteroidia_o__Bacteroidales_f__Bacteroidaceae_g__Bacteroides_s__	2	2	0	1	0	8	0	0	0	0	4	3	5	0	1	0	0	7	0	0	5	3	0	0	0	13	0	2	0	3	0	0	0	5	2	0	11	2	0	2	4	0	3	1	4	0	0	6	7
k__Bacteria_p__Firmicutes_c__Clostridia_o__Clostridiales_f__Ruminococcaceae_g__Ruminococcus_s__	2	0	3	0	0	0	0	0	0	0	0	0	0	0	0	0	0	0	0	0	0	0	0	0	11	0	0	0	0	0	0	0	0	0	0	0	0	0	0	0	0	0	0	0	0	0	0	0	0
k__Bacteria_p__Firmicutes_c__Bacilli_o__Turicibacterales_f__Turicibacteraceae_g__Turicibacter_s__	2	0	3	4	0	0	0	0	0	0	6	278	0	0	10	0	0	0	0	0	1	0	22	0	0	66	0	0	1	0	0	0	0	0	6	0	322	12	0	2	0	0	5	0	36	50	0	951	0
k__Bacteria_p__Proteobacteria_c__Gammaproteobacteria_o__Enterobacteriales_f__Enterobacteriaceae_g___s__	2	0	0	0	0	0	0	0	0	0	0	20	0	0	0	0	0	0	0	0	0	0	0	0	154	0	0	0	0	0	0	0	0	0	0	0	0	0	0	1	0	0	0	0	0	0	5	0	0
k__Bacteria_p__Firmicutes_c__Clostridia_o__Clostridiales_f__Ruminococcaceae_g___s__	2	8	0	0	0	0	0	0	0	0	0	0	0	0	0	0	0	0	0	0	0	5	0	0	0	0	0	0	0	4	0	0	0	0	0	0	0	1	0	0	0	0	0	0	0	0	0	0	0
k__Bacteria_p__Firmicutes_c__Clostridia_o__Clostridiales_f__Clostridiaceae_g___s__	2	63	30	25	40	3	0	0	0	29	52	78	63	0	32	2	0	0	2	0	6	15	209	3	1	41	109	3	49	68	4	94	4	0	15	123	82	31	0	0	194	22	20	142	4	528	50	473	6
Unassigned_NA_NA_NA_NA_NA_NA	2	4	2	0	0	0	0	0	0	0	0	0	0	0	0	0	0	0	0	0	0	0	0	0	12	0	0	0	0	0	0	0	0	0	0	0	0	0	0	0	0	0	3	0	0	0	0	0	0
k__Bacteria_p__Bacteroidetes_c__Bacteroidia_o__Bacteroidales_f__Porphyromonadaceae_g__Porphyromonas_s__	2	0	0	0	0	2	0	4	0	0	0	0	0	0	0	0	0	0	0	0	0	4	0	5	0	0	10	0	0	2	0	0	0	0	0	0	0	0	0	0	2	0	0	49	0	7	7	3	0
k__Bacteria_p__Firmicutes_c__Clostridia_o__Clostridiales_f__Ruminococcaceae_g__Oscillospira_s__	2	0	11	55	797	702	11	103	0	130	18	83	46	25	14	0	32	0	86	2	658	71	286	120	736	0	101	94	8	19	0	492	45	14	173	5	397	3	0	248	127	690	11	58	98	89	17	3	132
k__Bacteria_p__Firmicutes_c__Clostridia_o__Clostridiales_f__Lachnospiraceae_g___s__	1	0	0	0	0	0	0	0	0	2	0	0	0	0	0	0	0	0	0	0	0	0	0	0	0	0	0	0	0	0	0	0	0	0	0	0	0	0	0	0	0	0	0	0	6	0	0	0	0
k__Bacteria_p__Firmicutes_c__Clostridia_o__Clostridiales_f__Lachnospiraceae_g___s__	1	0	3	9	0	0	6	0	0	56	0	0	0	0	0	0	0	0	0	0	0	0	0	0	4	0	0	0	0	11	0	0	0	9	0	0	0	0	0	0	0	0	0	0	0	0	0	0	0
k__Bacteria_p__Firmicutes_c__Clostridia_o__Clostridiales_f___g___s__	1	36	2	0	0	0	0	0	0	453	11	0	0	0	0	0	0	0	0	0	0	2	0	0	0	2	0	68	0	0	0	0	0	0	0	0	0	109	0	0	0	0	0	53	0	0	0	4	0
k__Bacteria_p__Firmicutes_c__Clostridia_o__Clostridiales_f__Lachnospiraceae_g___s__	1	0	0	0	0	24	0	0	0	0	0	0	28	0	0	0	0	0	0	3	0	14	0	0	0	0	0	0	0	0	0	0	0	0	156	0	0	0	0	0	1	0	0	0	0	0	0	0	121
k__Bacteria_p__Firmicutes_c__Clostridia_o__Clostridiales_f__Lachnospiraceae_g___s__	1	0	3	58	625	0	152	0	0	0	0	0	0	0	8	0	0	0	313	6	0	0	171	11	4	5	0	41	11	73	7	0	24	81	0	504	172	0	0	77	0	0	0	0	395	2	0	0	0
k__Bacteria_p__Firmicutes_c__Clostridia_o__Clostridiales_f__Ruminococcaceae_g__Oscillospira_s__	1	2	0	0	0	0	0	0	0	0	0	0	0	0	0	0	0	3	0	0	0	0	0	2	0	0	0	0	0	0	0	0	0	0	0	0	0	1	0	0	0	0	0	0	0	0	0	2	0
k__Bacteria_p__Firmicutes_c__Clostridia_o__Clostridiales_f__Lachnospiraceae_g___s__	1	0	0	16	0	0	0	0	0	82	6	0	0	2	0	0	0	0	0	0	0	8	0	0	21	0	0	0	0	3	0	0	22	12	0	0	0	0	0	0	0	0	0	0	10	0	0	0	0
k__Bacteria_p__Firmicutes_c__Clostridia_o__Clostridiales_f__Ruminococcaceae_g__Oscillospira_s__	1	0	0	0	0	0	0	0	0	0	2	0	0	0	0	0	0	0	0	0	0	0	0	0	0	0	0	0	8	0	0	0	0	6	0	0	0	0	0	5	10	0	0	0	0	0	0	0	0
k__Bacteria_p__Firmicutes_c__Clostridia_o__Clostridiales_f__[Mogibacteriaceae]_g___s__	1	7	0	0	0	0	3	3	0	19	0	0	0	0	1	0	0	2	0	0	0	4	0	4	15	0	0	10	0	6	2	0	0	0	0	0	0	19	0	0	1	0	1	0	0	54	15	4	2
k__Bacteria_p__Firmicutes_c__Clostridia_o__Clostridiales_f__Lachnospiraceae_g___s__	1	28	0	1	0	0	0	2	43	2	0	14	11	0	6	0	0	7	4	0	0	0	37	0	2	0	3	19	0	0	0	53	0	0	1	7	18	18	0	136	0	16	0	0	4	0	12	0	7
k__Bacteria_p__Firmicutes_c__Clostridia_o__Clostridiales_f__Ruminococcaceae_g__Oscillospira_s__	1	3	0	0	0	0	0	0	0	7	0	0	0	0	0	0	0	0	0	0	0	0	0	0	0	0	0	0	0	0	0	0	3	0	0	0	0	0	0	0	0	0	4	0	0	0	0	0	0
k__Bacteria_p__Firmicutes_c__Clostridia_o__Clostridiales_f__Lachnospiraceae_g___s__	1	0	0	0	0	0	0	0	0	0	0	0	0	0	0	0	0	0	0	0	0	0	0	0	0	0	0	0	15	0	0	151	0	0	0	0	0	0	0	0	0	0	0	0	0	0	0	0	0
k__Bacteria_p__Firmicutes_c__Clostridia_o__Clostridiales_f__Lachnospiraceae_NA_NA	1	0	0	0	0	0	0	0	0	0	13	0	0	0	0	0	0	0	0	0	0	0	0	0	0	6	0	0	0	0	0	0	0	0	0	0	0	0	0	0	0	0	0	0	0	0	0	0	0
k__Bacteria_p__Firmicutes_c__Clostridia_o__Clostridiales_f__Lachnospiraceae_g___s__	1	0	0	0	0	0	0	0	0	0	0	0	0	0	0	0	0	0	0	0	0	0	0	0	0	0	0	0	0	0	0	0	0	5	0	0	0	0	0	0	0	0	0	0	0	0	0	0	6
k__Bacteria_p__Firmicutes_c__Bacilli_o__Lactobacillales_f__Streptococcaceae_NA_NA	1	0	0	0	3	0	0	0	0	0	0	0	0	0	4	0	0	0	0	0	0	0	6	0	0	0	0	0	0	0	0	0	0	0	0	0	0	0	0	0	0	0	0	0	0	0	1	0	0
k__Bacteria_p__Firmicutes_c__Clostridia_o__Clostridiales_f__Ruminococcaceae_g__Oscillospira_s__	1	3	0	3	4	0	2	0	0	4	0	0	21	3	1	0	1	0	0	1	6	1	8	0	0	0	0	0	1	2	0	2	1	12	27	3	0	0	0	14	8	0	0	6	0	5	0	0	18
k__Bacteria_p__Firmicutes_c__Clostridia_o__Clostridiales_f__Lachnospiraceae_NA_NA	1	0	0	0	0	0	0	0	0	0	0	0	0	0	0	0	0	0	0	0	0	0	0	0	0	0	0	0	0	0	0	0	0	0	0	0	0	0	0	0	0	0	0	0	0	0	0	0	0
k__Bacteria_p__Firmicutes_c__Clostridia_o__Clostridiales_f__Lachnospiraceae_g___s__	1	0	0	0	5	0	6	0	0	3	0	0	3	0	0	0	0	0	0	0	0	0	0	0	0	0	0	8	0	0	0	0	7	14	0	0	0	7	0	0	14	0	2	0	0	0	0	0	0
k__Bacteria_p__Firmicutes_c__Clostridia_o__Clostridiales_f__Ruminococcaceae_g___s__	0	3392	0	0	0	0	100	0	781	0	0	0	0	0	0	0	0	0	0	0	0	0	0	0	0	888	0	0	0	2088	0	0	61	0	0	0	0	437	0	0	3376	0	0	0	0	0	0	1537	0
k__Bacteria_p__Firmicutes_c__Clostridia_o__Clostridiales_f__Ruminococcaceae_NA_NA	0	3330	1234	433	0	0	306	0	265	0	0	0	0	0	1760	0	532	0	0	211	0	891	0	0	2890	0	0	0	0	0	0	0	29	172	0	0	0	0	0	0	0	0	1402	0	31	0	37	5376	0
k__Bacteria_p__Firmicutes_c__Clostridia_o__Clostridiales_NA_NA_NA	0	3107	0	0	0	0	0	0	0	0	0	0	0	0	0	0	0	0	0	0	0	0	0	0	0	0	0	0	0	0	0	0	0	0	0	0	0	8541	0	0	0	0	0	0	0	0	0	0	0
k__Bacteria_p__Bacteroidetes_c__Bacteroidia_o__Bacteroidales_f__Prevotellaceae_g__Prevotella_s__	0	2956	0	0	0	0	48	3251	0	0	0	0	0	0	0	0	0	0	0	5688	0	0	0	0	0	0	0	192	0	0	0	0	0	0	0	0	0	0	0	0	0	0	0	0	0	0	0	370	0
k__Bacteria_p__Bacteroidetes_c__Bacteroidia_o__Bacteroidales_f__Bacteroidaceae_g__Bacteroides_NA	0	2826	0	0	0	0	0	160	0	0	0	0	0	0	0	0	1287	0	0	0	0	0	0	0	0	0	0	0	0	0	0	0	0	0	0	0	0	0	0	0	0	0	0	0	4662	0	0	0	0
k__Bacteria_p__Bacteroidetes_c__Bacteroidia_o__Bacteroidales_f__Bacteroidaceae_g__Bacteroides_NA	0	2022	10812	0	0	0	0	3064	0	0	0	0	0	0	0	0	0	0	18351	2741	0	0	3864	9258	0	0	0	0	0	0	0	0	0	0	0	0	0	0	0	0	0	0	0	0	0	9997	0	0	0
k__Bacteria_p__Bacteroidetes_c__Bacteroidia_o__Bacteroidales_f__Bacteroidaceae_g__Bacteroides_s__caccae	0	2021	0	356	0	0	36	11	0	1548	154	2048	227	8	0	0	0	189	0	235	0	0	362	208	0	1091	0	77	552	0	17	0	374	0	0	734	0	1078	0	2409	0	0	0	336	488	0	9098	9	1716
k__Bacteria_p__Bacteroidetes_c__Bacteroidia_o__Bacteroidales_f___g___s__	0	2001	0	9241	0	0	75	0	0	293	3445	4346	0	1841	3963	358	0	70	0	0	0	1272	1553	0	0	893	0	318	0	1392	183	0	28	0	0	0	0	836	0	1214	0	0	385	484	0	0	0	442	0
k__Bacteria_p__Firmicutes_c__Clostridia_o__Clostridiales_f___g___s__	0	1924	0	0	0	0	0	0	0	0	0	0	0	0	0	0	0	0	0	29	0	0	0	429	0	0	0	0	634	0	1088	0	0	0	0	0	0	2206	0	0	0	0	32	0	0	0	0	0	0
k__Bacteria_p__Firmicutes_c__Clostridia_o__Clostridiales_f___g___s__	0	1905	0	0	0	0	0	0	0	0	0	0	0	0	0	0	0	0	0	0	0	0	0	133	0	10	0	0	0	0	140	0	0	0	0	0	0	0	0	0	0	0	0	0	0	0	0	0	0
k__Bacteria_p__Proteobacteria_c__Alphaproteobacteria_o__RF32_f___g___s__	0	1520	0	0	0	0	0	0	0	0	0	0	0	0	0	0	0	0	0	310	0	0	0	0	0	0	0	0	0	0	0	0	0	0	0	0	0	0	0	0	0	0	0	0	0	0	0	0	0
k__Bacteria_p__Firmicutes_c__Clostridia_o__Clostridiales_f___g___s__	0	1218	0	0	0	0	4806	0	0	0	0	0	0	0	0	0	0	0	0	416	0	0	0	0	0	849	0	0	0	0	198	0	0	0	0	0	0	2583	0	0	15	0	0	0	0	0	354	0	0
k__Bacteria_p__Firmicutes_c__Clostridia_o__Clostridiales_f___g___s__	0	1089	0	0	0	0	0	0	0	0	0	0	0	0	0	0	0	0	0	0	0	0	0	0	0	0	0	0	0	0	0	0	0	0	0	0	0	0	0	0	0	0	0	0	0	0	0	0	0
k__Bacteria_p__Firmicutes_c__Bacilli_o__Gemellales_f__Gemellaceae_g__Gemella_s__	0	1079	0	0	0	0	0	0	0	0	0	0	0	0	0	0	0	0	0	0	0	0	0	0	0	0	0	0	0	0	0	0	0	0	0	0	0	0	0	0	0	0	0	0	0	0	2	0	0
k__Bacteria_p__Firmicutes_c__Clostridia_o__Clostridiales_f__Christensenellaceae_g___s__	0	1061	0	0	0	0	0	0	0	0	0	0	0	0	0	0	0	0	0	0	0	0	0	8	0	0	0	0	0	0	0	0	10	0	0	0	0	0	0	0	34	0	0	0	0	0	0	0	0
k__Bacteria_p__Firmicutes_c__Clostridia_o__Clostridiales_f___g___s__	0	1027	0	0	0	0	0	0	0	0	0	0	0	0	113	0	0	0	0	0	0	0	0	0	0	0	0	0	0	0	0	0	142	0	0	0	0	396	0	198	170	0	0	0	0	0	115	461	0
k__Bacteria_p__Bacteroidetes_c__Bacteroidia_o__Bacteroidales_f__[Barnesiellaceae]_g___s__	0	940	0	0	0	0	0	190	0	0	0	0	0	0	0	0	0	0	0	0	0	0	0	0	0	0	0	0	0	2697	0	0	0	0	0	0	0	0	0	0	0	0	208	0	0	0	0	0	0
k__Bacteria_p__Bacteroidetes_c__Bacteroidia_o__Bacteroidales_f__Bacteroidaceae_g__Bacteroides_s__	0	845	0	0	0	0	558	108	0	1680	951	0	0	0	0	0	0	1041	0	690	0	908	548	623	0	1506	0	758	1167	3958	704	0	16	5831	0	2293	0	751	0	0	1392	0	857	2674	0	0	0	51	1054
k__Bacteria_p__Firmicutes_c__Clostridia_o__Clostridiales_f___g___s__	0	789	0	0	0	0	354	0	0	0	0	0	0	0	0	0	958	0	0	203	0	0	0	0	0	0	0	0	0	0	71	0	0	0	0	0	0	0	0	0	0	0	251	90	0	0	0	0	0
k__Bacteria_p__Firmicutes_c__Clostridia_o__Clostridiales_f__Ruminococcaceae_g__Ruminococcus_s__	0	782	0	10	93	26	0	0	0	0	58	0	32	0	0	0	37	0	0	0	218	24	137	104	0	0	0	74	11	0	0	52	20	0	170	0	0	0	0	0	97	0	0	0	0	0	142	61	46
k__Bacteria_p__Firmicutes_c__Clostridia_o__Clostridiales_f___g___s__	0	752	207	0	0	0	0	0	0	17	32	0	0	0	0	0	0	0	0	0	0	214	0	235	0	0	0	0	0	0	19	0	0	0	0	0	0	2162	0	0	0	0	3511	0	0	0	0	593	0
k__Bacteria_p__Bacteroidetes_c__Bacteroidia_o__Bacteroidales_f__Bacteroidaceae_g__Bacteroides_s__	0	739	0	1416	0	0	447	0	0	4553	13525	8559	2846	0	3913	0	0	0	9441	599	0	0	6083	0	0	0	79	3688	0	0	121	0	0	6770	0	5474	0	1837	0	17761	0	0	1553	0	18356	0	0	20	0
k__Bacteria_p__Bacteroidetes_c__Bacteroidia_o__Bacteroidales_f__Rikenellaceae_g___s__	0	710	22	0	0	0	0	7	0	246	0	0	5	0	2489	0	0	1667	0	0	468	0	0	301	827	31	0	474	0	0	26	0	0	535	0	74	0	1579	0	284	0	0	0	370	0	0	21741	273	0
k__Bacteria_p__Firmicutes_c__Clostridia_o__Clostridiales_f__Ruminococcaceae_g___s__	0	690	0	0	0	0	0	0	0	0	0	0	0	0	0	0	0	0	0	1089	0	0	0	258	0	0	0	0	0	0	1189	0	72	0	0	0	0	0	0	0	0	0	0	0	0	0	0	2178	0
k__Bacteria_p__Verrucomicrobia_c__Verrucomicrobiae_o__Verrucomicrobiales_f__Verrucomicrobiaceae_g__Akkermansia_s__muciniphila	0	620	0	0	0	0	3	0	0	0	2	0	0	0	0	0	0	0	0	0	0	0	0	0	0	0	0	0	0	0	0	0	60	0	0	0	0	0	0	0	0	0	0	0	0	0	0	0	0
k__Bacteria_p__Firmicutes_c__Clostridia_o__Clostridiales_f___g___s__	0	612	0	0	0	0	364	0	0	0	616	0	0	0	0	0	0	0	0	0	0	0	0	0	0	0	0	0	0	0	0	0	0	0	0	0	0	953	0	0	0	0	0	0	0	0	0	112	0
k__Bacteria_p__Bacteroidetes_c__Bacteroidia_o__Bacteroidales_f__[Barnesiellaceae]_g___s__	0	590	0	0	0	0	0	0	0	0	0	0	0	0	0	0	0	0	0	0	0	0	0	0	0	0	0	0	0	0	0	0	0	0	0	0	0	0	0	0	0	0	0	0	0	0	0	0	0
k__Bacteria_p__Firmicutes_c__Clostridia_o__Clostridiales_NA_NA_NA	0	543	0	0	0	0	0	0	0	0	0	0	0	0	294	0	0	0	0	0	0	0	0	20	0	898	0	0	97	0	21	0	8	0	0	0	0	0	0	0	239	0	297	104	0	0	0	2759	0
k__Bacteria_p__Proteobacteria_c__Deltaproteobacteria_o__Desulfuromonadales_f__Geobacteraceae_g__Geobacter_s__	0	541	0	0	0	0	0	57	0	0	0	0	0	0	0	0	0	0	0	605	0	0	0	0	0	0	0	0	0	0	0	0	0	0	0	0	0	0	0	0	0	0	0	0	0	0	0	0	0
k__Bacteria_p__Bacteroidetes_c__Bacteroidia_o__Bacteroidales_f__Prevotellaceae_g__Prevotella_s__copri	0	489	0	0	0	0	0	1388	0	0	0	0	0	0	0	0	0	0	0	0	0	0	0	0	0	0	0	0	0	0	10640	0	0	0	0	0	0	0	0	0	0	0	0	54	0	0	0	0	0
k__Bacteria_p__Firmicutes_c__Clostridia_o__Clostridiales_f__Lachnospiraceae_g___s__	0	347	0	0	0	0	0	0	4	0	0	0	1	0	0	0	0	0	0	0	0	0	0	0	0	3	0	0	0	0	0	0	0	0	0	0	0	0	0	0	1	0	0	105	0	0	0	0	0
k__Bacteria_p__Bacteroidetes_c__Bacteroidia_o__Bacteroidales_f__S24-7_g___s__	0	325	0	0	0	0	0	0	104	970	0	0	0	0	0	0	0	0	0	0	0	0	0	174	0	0	0	0	0	0	0	0	0	0	0	0	0	719	0	0	0	0	0	0	412	0	0	31	0
k__Bacteria_p__Firmicutes_c__Clostridia_o__Clostridiales_f___g___s__	0	325	0	0	0	0	0	0	0	0	0	0	0	0	0	0	0	0	0	3	0	0	0	0	0	14	0	0	0	0	40	0	2	0	0	0	0	0	0	0	0	0	66	0	0	0	0	0	0
k__Bacteria_p__Firmicutes_c__Erysipelotrichi_o__Erysipelotrichales_f__Erysipelotrichaceae_g___s__	0	321	0	30	355	34	0	0	0	317	26	1	329	169	0	15	0	0	0	6	0	50	225	12	0	33	400	117	9	43	0	122	52	0	0	3	163	63	0	33	263	997	73	201	0	73	119	1257	0
k__Bacteria_p__Bacteroidetes_c__Bacteroidia_o__Bacteroidales_f__[Odoribacteraceae]_g__Butyricimonas_s__	0	321	0	0	0	0	0	222	0	0	0	0	0	0	0	0	0	0	0	67	0	0	0	0	0	0	0	0	0	617	0	0	431	0	0	0	0	0	0	0	0	0	339	0	0	0	0	0	0
k__Bacteria_p__Firmicutes_c__Clostridia_o__Clostridiales_f__[Tissierellaceae]_g__Parvimonas_s__	0	293	0	0	0	0	0	0	0	0	0	0	0	0	0	0	0	0	0	0	4	0	0	0	0	0	0	0	0	0	0	0	0	0	0	0	0	0	0	0	0	0	0	0	0	0	8	0	0
k__Bacteria_p__Firmicutes_c__Clostridia_o__Clostridiales_f__Ruminococcaceae_g___s__	0	280	0	0	0	0	0	0	0	0	0	0	0	0	0	0	0	0	0	70	0	0	0	0	0	0	0	0	0	0	41	0	0	0	0	0	0	0	0	0	0	0	0	0	0	0	0	82	0
k__Bacteria_p__Firmicutes_c__Clostridia_o__Clostridiales_f__Lachnospiraceae_g___s__	0	268	0	0	39	20	2	0	3	192	0	0	0	0	0	13	0	2	9	0	2	0	0	42	2	0	0	0	0	0	0	0	0	0	0	0	0	0	0	7	8	0	0	0	2	6	0	8	0
k__Bacteria_p__Firmicutes_c__Clostridia_o__Clostridiales_f___g___s__	0	249	1150	0	0	0	12	0	0	192	0	0	0	0	292	0	0	0	0	2064	0	0	0	2484	0	0	0	0	0	0	59	0	453	0	0	0	0	0	0	0	0	0	0	0	0	0	0	0	0
k__Bacteria_p__Firmicutes_c__Clostridia_o__Clostridiales_f__Ruminococcaceae_g___s__	0	245	0	0	0	0	2	0	0	0	0	0	0	0	0	0	0	0	0	0	0	0	0	0	0	0	0	0	0	0	0	0	0	0	0	0	0	0	0	0	0	0	0	0	0	0	0	0	0
k__Bacteria_p__Firmicutes_c__Clostridia_o__Clostridiales_NA_NA_NA	0	243	30	0	854	0	0	14	31	129	10	70	63	2	0	86	0	3	0	0	135	19	29	107	25	0	0	428	0	0	2	70	0	6	35	2	0	122	0	0	67	0	8	7	0	4	0	0	0
k__Bacteria_p__Firmicutes_c__Clostridia_o__Clostridiales_NA_NA_NA	0	236	9	2	74	56	0	7	0	15	2	9	0	5	0	64	0	3	0	0	5	0	0	23	0	0	0	0	0	0	0	0	0	0	0	0	23	0	0	0	5	18	5	0	0	9	7	0	0
k__Bacteria_p__Proteobacteria_c__Deltaproteobacteria_o__Desulfovibrionales_f__Desulfovibrionaceae_g__Bilophila_s__	0	234	0	225	0	0	135	0	0	57	0	0	0	0	31	0	0	1	0	0	0	200	14	10	0	39	0	147	0	0	3	0	13	451	0	0	0	47	0	0	24	0	51	67	0	0	91	0	0
k__Bacteria_p__Firmicutes_c__Bacilli_o__Lactobacillales_f__Streptococcaceae_g__Streptococcus_s__	0	225	0	0	0	0	0	0	0	0	0	0	0	0	0	0	0	0	0	0	0	0	0	0	0	0	0	0	0	0	0	0	0	0	0	0	0	0	0	0	0	0	0	15	0	0	0	0	0
k__Bacteria_p__Firmicutes_c__Clostridia_o__Clostridiales_f__Ruminococcaceae_g___s__	0	219	0	0	0	0	3	0	0	0	0	0	0	0	0	0	0	0	0	0	0	0	0	0	0	0	0	0	0	0	0	0	0	0	0	0	0	0	0	0	0	0	0	0	0	0	0	0	0
k__Bacteria_p__Firmicutes_c__Erysipelotrichi_o__Erysipelotrichales_f__Erysipelotrichaceae_g___s__	0	203	0	0	0	0	0	844	0	0	253	0	1775	1338	88	0	0	486	334	1190	101	0	1641	149	0	243	0	2648	2	853	0	0	375	110	0	1432	229	210	0	0	463	0	98	2300	0	1590	354	856	1552
k__Bacteria_p__Actinobacteria_c__Coriobacteriia_o__Coriobacteriales_f__Coriobacteriaceae_g__Collinsella_s__aerofaciens	0	200	0	63	0	0	11	0	0	0	7	83	0	0	0	0	0	0	0	7	0	1	0	0	0	0	0	0	8	82	6	0	0	0	0	0	0	92	0	0	0	0	0	0	0	0	134	0	0
k__Bacteria_p__Firmicutes_c__Erysipelotrichi_o__Erysipelotrichales_f__Erysipelotrichaceae_g___s__	0	196	0	0	0	0	0	0	0	0	0	0	0	0	0	0	0	0	0	0	0	0	61	0	0	173	0	0	0	0	0	0	0	0	0	0	0	0	0	0	0	0	0	0	0	0	0	0	0
k__Bacteria_p__Firmicutes_c__Clostridia_o__Clostridiales_f___g___s__	0	191	0	0	0	0	0	0	0	0	0	0	0	0	0	0	0	0	0	28	0	0	0	3	0	18	0	0	0	0	0	0	0	0	0	0	0	0	0	0	0	0	0	0	0	0	0	372	0
k__Bacteria_p__Firmicutes_c__Clostridia_o__Clostridiales_f__Lachnospiraceae_g___s__	0	182	0	0	0	0	0	0	0	0	0	0	3	5	0	0	0	0	0	0	0	0	0	28	0	0	0	0	0	0	0	0	0	0	2	0	0	0	0	96	0	0	0	3	0	0	0	0	0
k__Bacteria_p__Bacteroidetes_c__Bacteroidia_o__Bacteroidales_f__Porphyromonadaceae_g__Parabacteroides_s__	0	182	0	0	0	0	0	0	0	0	0	0	0	0	0	0	0	0	0	0	0	0	0	0	0	0	0	0	0	0	0	0	0	0	0	0	0	0	0	0	0	0	0	0	0	0	0	0	0
k__Bacteria_p__Bacteroidetes_c__Bacteroidia_o__Bacteroidales_f___g___s__	0	166	0	0	0	0	0	0	0	0	0	0	0	0	0	0	0	0	0	0	0	0	0	0	0	0	0	0	0	0	0	0	0	0	0	0	0	0	0	0	0	0	0	0	0	0	0	0	0
k__Bacteria_p__Firmicutes_c__Clostridia_o__Clostridiales_f__Lachnospiraceae_g___s__	0	162	0	0	0	0	0	0	0	0	0	0	0	0	0	0	0	0	0	0	0	0	0	0	0	0	0	0	0	0	0	0	0	0	0	0	0	0	0	0	0	0	0	0	0	0	0	0	0
k__Bacteria_p__Firmicutes_c__Clostridia_o__Clostridiales_f__Lachnospiraceae_g__Dorea_s__	0	156	0	0	0	0	0	15	0	0	3	0	0	0	0	10	0	0	0	49	0	0	0	0	15	0	0	7	15	2	0	0	5	8	0	0	4	0	0	0	0	0	0	0	0	5	0	0	24
k__Bacteria_p__Actinobacteria_c__Coriobacteriia_o__Coriobacteriales_f__Coriobacteriaceae_g__Slackia_s__	0	155	0	0	0	0	0	0	0	11	0	0	0	0	0	0	0	0	0	0	0	0	0	0	0	0	0	0	0	0	0	0	0	0	0	0	0	0	0	0	0	0	0	133	0	0	0	0	0
k__Bacteria_p__Firmicutes_c__Clostridia_o__Clostridiales_f___g___s__	0	155	0	0	0	0	0	0	0	0	0	0	0	0	0	0	0	0	0	25	0	0	0	0	0	11	0	0	0	0	0	0	0	0	0	0	0	0	0	0	0	0	0	0	0	0	0	0	0
k__Bacteria_p__Proteobacteria_c__Gammaproteobacteria_o__Pseudomonadales_f__Pseudomonadaceae_g__Pseudomonas_s__	0	153	0	0	0	0	2	0	0	0	0	0	0	0	0	0	0	0	0	0	6	13	0	0	0	0	0	0	0	0	0	0	0	0	0	0	0	0	0	0	0	0	0	0	0	0	0	0	20
k__Bacteria_p__Firmicutes_c__Clostridia_o__Clostridiales_NA_NA_NA	0	151	0	793	478	13	30	849	180	1062	55	708	283	0	4	139	0	258	78	6	77	183	87	394	199	25	18	43	39	83	63	612	4	55	113	376	104	101	0	681	251	0	6	396	32	147	180	94	48
k__Bacteria_p__Bacteroidetes_c__Bacteroidia_o__Bacteroidales_f__Porphyromonadaceae_g__Dysgonomonas_s__	0	149	0	0	0	0	0	0	0	0	208	0	0	1	0	0	0	0	0	0	0	0	0	0	0	0	0	0	0	0	0	0	0	67	0	0	0	1704	0	59	0	0	0	0	0	0	0	0	0
k__Bacteria_p__Firmicutes_c__Clostridia_o__Clostridiales_f__Lachnospiraceae_g___s__	0	148	0	0	9	10	0	0	0	173	0	0	2	0	0	15	0	0	0	0	1	0	0	18	0	0	0	0	0	0	0	0	0	0	0	0	0	21	0	3	0	0	0	43	0	0	0	4	0
k__Bacteria_p__Firmicutes_c__Clostridia_o__Clostridiales_f__Ruminococcaceae_g__Oscillospira_s__	0	148	0	0	0	0	17	0	0	0	0	0	0	0	0	0	0	0	0	0	0	0	0	9	0	0	4	0	0	0	4	0	35	0	0	0	0	0	0	0	0	0	25	0	0	0	14	0	0
k__Bacteria_p__Firmicutes_c__Clostridia_o__Clostridiales_f__Lachnospiraceae_g___s__	0	144	0	0	27	36	0	0	0	0	0	9	0	0	0	5	0	0	0	0	1	0	0	0	0	0	0	9	0	0	0	0	0	0	0	0	0	4	0	30	0	10	1	0	0	0	0	0	0
k__Bacteria_p__Bacteroidetes_c__Bacteroidia_o__Bacteroidales_f__Porphyromonadaceae_g__Parabacteroides_s__distasonis	0	138	0	0	0	0	0	0	0	0	0	0	0	0	0	0	0	0	0	0	0	0	0	0	0	0	0	0	0	0	0	0	0	0	0	0	0	0	0	0	0	0	0	0	0	0	0	0	0
k__Bacteria_p__Firmicutes_c__Clostridia_o__Clostridiales_f__Ruminococcaceae_g___s__	0	134	0	91	0	0	2	0	22	16	16	251	0	0	23	0	0	21	0	2	1	21	0	64	32	0	21	23	0	0	26	0	46	9	0	0	0	51	0	0	14	0	72	216	0	43	21	21	0
k__Bacteria_p__Firmicutes_c__Clostridia_o__Clostridiales_f__Lachnospiraceae_g___s__	0	132	0	0	19	14	0	0	62	9	0	9	23	4	0	0	2	0	0	0	269	0	0	0	0	0	0	44	0	0	0	17	0	0	30	0	1	5	0	92	7	22	2	26	0	3	5	0	2
k__Bacteria_p__Firmicutes_c__Clostridia_o__Clostridiales_f__Lachnospiraceae_g___s__	0	124	0	0	0	0	0	0	0	0	0	0	0	0	64	0	0	0	0	62	0	0	0	7	0	0	0	0	0	0	0	0	0	0	0	0	0	0	0	0	0	0	0	0	0	0	0	0	0
k__Bacteria_p__Firmicutes_c__Clostridia_o__Clostridiales_f__Ruminococcaceae_g__Faecalibacterium_s__prausnitzii	0	120	0	0	0	0	794	0	0	0	0	0	0	0	366	0	0	0	0	2269	0	595	0	0	0	609	0	0	0	0	0	0	186	0	0	0	0	0	0	0	0	0	0	0	0	0	0	0	2900
k__Bacteria_p__Firmicutes_c__Clostridia_o__Clostridiales_f__Ruminococcaceae_g___s__	0	119	0	0	0	0	0	0	0	0	0	0	0	0	0	0	0	0	0	0	0	0	0	15	0	0	0	0	0	0	4	0	0	0	0	0	0	0	0	0	0	0	0	0	0	0	0	0	0
k__Bacteria_p__Firmicutes_c__Clostridia_o__Clostridiales_f__Lachnospiraceae_g___s__	0	115	0	0	0	0	0	0	0	0	0	0	0	0	0	0	0	0	0	0	0	0	0	3	0	0	0	0	0	0	0	0	2	0	0	0	0	0	0	0	0	0	0	0	0	0	0	12	0
k__Bacteria_p__Tenericutes_c__RF3_o__ML615J-28_f___g___s__	0	115	0	0	0	0	0	0	0	0	0	0	0	0	0	0	0	0	0	0	0	0	0	0	0	0	0	0	0	0	0	0	0	0	0	0	0	0	0	0	0	0	0	0	0	0	0	97	0
k__Bacteria_p__Firmicutes_c__Clostridia_o__Clostridiales_NA_NA_NA	0	115	0	0	0	0	0	0	0	0	0	0	0	0	0	0	0	0	0	0	0	0	0	0	0	0	0	0	0	0	0	0	0	0	0	0	0	0	0	0	0	0	0	0	0	0	0	0	0
k__Bacteria_p__Firmicutes_c__Clostridia_o__Clostridiales_f__Lachnospiraceae_NA_NA	0	112	0	0	0	0	0	0	0	0	0	0	0	0	0	0	0	0	0	0	0	0	0	0	0	0	0	0	0	0	0	0	0	0	0	0	0	0	0	0	0	0	0	0	0	0	0	0	0
k__Bacteria_p__Firmicutes_c__Clostridia_o__Clostridiales_f__Ruminococcaceae_g__Faecalibacterium_s__prausnitzii	0	110	0	0	0	0	0	0	0	0	0	0	0	749	0	0	1859	0	0	42	0	0	0	0	14	62	0	0	0	109	0	0	0	57	0	6517	0	0	0	19	184	0	151	21	0	0	0	382	0
k__Bacteria_p__Proteobacteria_c__Betaproteobacteria_o__Burkholderiales_f__Alcaligenaceae_g__Sutterella_s__	0	109	0	0	0	0	0	8336	0	357	0	0	0	0	0	0	0	0	0	3396	0	0	0	0	0	1706	0	0	0	0	1209	0	0	0	3574	0	0	0	0	0	0	0	415	564	0	0	0	0	0
k__Bacteria_p__Actinobacteria_c__Actinobacteria_o__Actinomycetales_f__Actinomycetaceae_g__Varibaculum_s__	0	101	0	0	0	0	0	0	0	0	0	0	0	0	0	0	0	0	0	0	0	0	0	0	0	0	0	0	0	0	0	0	0	0	0	0	0	0	0	0	0	0	0	2	0	0	0	0	0
k__Bacteria_p__Firmicutes_c__Clostridia_o__Clostridiales_f__Lachnospiraceae_g___s__	0	91	0	0	0	0	0	0	0	0	0	0	0	0	0	0	0	0	0	0	0	0	0	0	0	0	0	0	0	0	0	0	0	0	0	0	0	0	0	0	0	0	0	0	0	0	0	0	0
k__Bacteria_p__Firmicutes_c__Clostridia_o__Clostridiales_f__Lachnospiraceae_g___s__	0	90	0	0	0	0	30	0	0	0	0	0	0	0	0	0	0	0	0	0	0	0	0	0	0	0	0	0	0	0	9	0	0	0	0	0	0	0	0	0	0	0	0	0	0	0	0	0	0
k__Bacteria_p__Bacteroidetes_c__Bacteroidia_o__Bacteroidales_f__Porphyromonadaceae_g__Parabacteroides_s__distasonis	0	89	77	961	0	0	898	204	72	1518	313	0	1251	1697	0	0	0	1275	627	2133	798	574	308	81	0	0	0	352	416	0	744	2922	4102	0	9839	66	0	4799	0	0	3793	0	1637	624	208	0	0	25	0
k__Bacteria_p__Bacteroidetes_c__Bacteroidia_o__Bacteroidales_f__Rikenellaceae_g___s__	0	87	0	0	0	0	0	0	0	0	0	0	0	0	0	0	0	0	0	38	0	0	0	0	0	0	0	0	0	0	0	0	0	0	0	0	0	0	0	0	401	0	104	0	0	0	0	0	0
k__Bacteria_p__Firmicutes_c__Clostridia_o__Clostridiales_f__Ruminococcaceae_g__Anaerotruncus_s__	0	83	0	0	0	0	0	3	0	0	0	15	3	0	15	0	0	0	0	0	0	0	7	0	0	0	0	0	0	0	0	14	0	0	0	0	0	2	0	0	0	0	0	5	0	2	4	0	0
k__Bacteria_p__Firmicutes_c__Clostridia_o__Clostridiales_f__Lachnospiraceae_g___s__	0	82	0	0	1	0	0	0	35	5	0	7	0	0	0	96	0	10	0	0	26	0	0	0	0	0	0	29	0	0	0	0	0	0	0	0	0	11	0	0	0	0	0	3	0	0	0	0	17
k__Bacteria_p__Actinobacteria_c__Actinobacteria_o__Actinomycetales_f__Actinomycetaceae_g__Varibaculum_s__	0	81	0	0	0	0	0	0	0	0	0	0	0	0	0	0	0	0	0	0	0	0	0	0	0	0	0	0	0	0	0	0	0	0	0	0	0	0	0	2	0	0	0	0	0	0	0	0	0
k__Bacteria_p__Firmicutes_c__Clostridia_o__Clostridiales_f__Lachnospiraceae_g___s__	0	81	0	0	0	0	0	0	0	0	0	68	0	0	3	0	0	0	0	2	0	0	0	11	0	0	0	0	0	0	2	0	0	0	0	0	0	0	0	0	0	0	0	5	0	0	6	0	0
k__Bacteria_p__Firmicutes_c__Clostridia_o__Clostridiales_f__Ruminococcaceae_NA_NA	0	79	6	0	0	0	0	0	0	0	150	0	0	0	0	0	0	0	0	0	0	0	0	0	0	0	0	328	0	0	0	0	0	0	0	0	0	0	0	0	174	0	0	0	0	0	382	0	0
k__Bacteria_p__Firmicutes_c__Clostridia_o__Clostridiales_f__Ruminococcaceae_NA_NA	0	78	0	0	0	0	32	0	0	0	0	0	0	0	0	0	0	0	0	0	0	0	0	0	7	0	0	0	0	0	475	0	0	0	0	0	0	0	0	0	0	0	0	0	0	0	0	0	0
k__Bacteria_p__Firmicutes_c__Clostridia_o__Clostridiales_f__Ruminococcaceae_g___s__	0	74	0	21	50	116	17	3	176	8	15	15	28	5	0	471	3	9	140	0	0	0	100	5	0	0	0	11	0	4	0	75	3	0	5	3	0	49	0	220	3	0	12	29	43	2	3	7	34
k__Bacteria_p__Bacteroidetes_c__Bacteroidia_o__Bacteroidales_f__[Paraprevotellaceae]_g__Paraprevotella_s__	0	69	0	0	0	0	0	421	0	0	0	0	0	0	0	0	0	0	0	0	0	2675	0	0	0	0	0	0	0	0	0	0	2538	0	0	0	0	0	0	0	0	0	0	0	0	0	0	0	0
k__Bacteria_p__Firmicutes_c__Clostridia_o__Clostridiales_f__Lachnospiraceae_g___s__	0	69	0	0	0	0	0	0	0	0	0	0	0	0	0	0	0	0	0	0	0	0	0	0	0	0	0	0	0	0	0	0	0	0	0	0	0	0	0	0	0	0	0	0	0	0	0	0	0
k__Bacteria_p__Firmicutes_c__Clostridia_o__Clostridiales_f__Ruminococcaceae_g___s__	0	68	0	0	0	0	0	28	0	57	95	0	0	0	0	0	0	0	0	0	0	0	0	0	0	0	16	0	0	206	0	41	0	0	0	0	216	0	0	0	70	0	14	0	21	0	0	13	0
k__Bacteria_p__Firmicutes_c__Clostridia_o__Clostridiales_f__Ruminococcaceae_g___s__	0	67	0	0	0	0	0	0	0	0	0	0	0	0	0	0	0	0	0	0	0	0	0	0	0	0	0	0	0	0	0	0	0	0	0	0	0	0	0	0	0	0	0	0	3	0	0	0	0
k__Bacteria_p__Firmicutes_c__Clostridia_o__Clostridiales_f___g___s__	0	62	0	0	0	0	0	0	0	0	0	0	0	0	0	0	0	0	0	0	0	0	0	0	0	0	0	0	0	0	0	0	0	0	0	0	0	0	0	0	0	0	0	0	0	0	0	0	0
k__Bacteria_p__Firmicutes_c__Bacilli_o__Lactobacillales_f__Streptococcaceae_g__Streptococcus_s__	0	61	0	0	0	0	0	0	0	0	0	0	0	0	0	0	0	0	0	0	0	0	0	0	0	0	0	0	0	0	0	0	0	0	0	0	0	0	0	0	0	0	0	0	0	0	0	0	63
k__Bacteria_p__Firmicutes_c__Clostridia_o__Clostridiales_f___g___s__	0	59	0	0	0	0	0	0	0	0	0	0	0	0	0	0	0	0	0	0	0	0	0	0	0	0	0	0	0	0	0	0	0	0	0	0	0	21	0	0	0	0	9	0	0	0	0	0	0
k__Bacteria_p__Firmicutes_c__Clostridia_o__Clostridiales_f___g___s__	0	58	0	0	0	0	0	0	0	0	0	0	0	0	0	0	0	0	0	0	0	0	0	0	0	0	0	0	0	0	0	0	0	0	0	0	0	0	0	0	0	0	0	0	0	0	0	0	0
k__Bacteria_p__Firmicutes_c__Erysipelotrichi_o__Erysipelotrichales_f__Erysipelotrichaceae_g__[Eubacterium]_s__dolichum	0	56	0	0	0	0	0	4	0	3	0	0	4	0	0	10	0	2	0	0	0	0	5	0	0	0	0	0	0	0	5	0	0	0	0	0	0	0	0	5	0	0	2	1	0	4	0	0	0
k__Bacteria_p__Firmicutes_c__Clostridia_o__Clostridiales_f__Christensenellaceae_g___s__	0	56	0	0	0	0	4	0	0	0	0	0	0	0	0	0	0	0	0	11	0	0	0	3	0	0	0	0	2	0	2	0	8	0	0	0	0	2	0	0	0	0	0	0	0	0	0	0	0
k__Bacteria_p__Bacteroidetes_c__Bacteroidia_o__Bacteroidales_f__Rikenellaceae_g___s__	0	55	0	0	0	0	0	0	0	0	0	0	0	417	0	0	0	0	0	36	0	0	0	0	0	0	0	0	0	0	0	0	0	0	0	3	0	0	0	0	0	0	74	0	0	0	0	0	0
k__Bacteria_p__Firmicutes_c__Clostridia_o__Clostridiales_f__Lachnospiraceae_g__Lachnospira_s__	0	55	67	0	0	0	0	0	0	9	107	10	0	264	0	0	0	0	0	91	0	66	12	98	0	271	0	0	302	0	90	0	0	0	0	0	0	147	0	0	0	0	218	0	0	0	0	3	0
k__Bacteria_p__Proteobacteria_c__Betaproteobacteria_o__Burkholderiales_f__Alcaligenaceae_g__Sutterella_s__	0	55	0	1259	0	0	120	1	0	0	140	301	128	0	918	2055	0	902	0	42	0	0	743	543	0	5	0	0	880	182	9	0	172	866	0	0	0	739	0	1792	200	0	0	11	3852	0	3054	15	0
k__Bacteria_p__Firmicutes_c__Clostridia_o__Clostridiales_f__Lachnospiraceae_NA_NA	0	54	44	0	0	2625	184	0	0	65	314	14	3	110	4204	0	0	113	0	478	0	0	52	0	3	539	0	0	227	201	18	20	0	70	0	0	92	139	0	82	3	0	246	0	48	0	13	23	0
k__Bacteria_p__Firmicutes_c__Clostridia_o__Clostridiales_f__Lachnospiraceae_g__Coprococcus_s__	0	54	8	66	0	40	22	22	0	266	0	0	0	0	2	0	11	0	72	44	4	51	0	0	0	0	0	0	15	2	32	263	0	20	0	15	0	7	0	0	26	10	0	1032	18	17	0	27	51
k__Bacteria_p__Bacteroidetes_c__Bacteroidia_o__Bacteroidales_f__Rikenellaceae_g___s__	0	53	14	139	0	0	0	9	0	12	23	0	0	4	0	10	8	4	0	0	0	0	0	0	0	19	0	0	0	49	0	0	0	0	0	0	0	0	0	0	0	0	131	0	0	9	0	0	0
k__Bacteria_p__Firmicutes_c__Clostridia_o__Clostridiales_f__Ruminococcaceae_g___s__	0	52	13	0	0	0	0	0	0	29	23	65	0	0	0	0	0	0	0	0	0	0	0	2	0	0	0	20	0	0	0	0	12	0	0	0	0	15	0	0	0	0	24	0	0	0	0	79	0
k__Bacteria_p__Bacteroidetes_c__Bacteroidia_o__Bacteroidales_f__Rikenellaceae_g___s__	0	51	0	0	0	0	27	0	0	0	0	0	0	0	0	0	89	0	0	17	0	0	0	0	41	0	0	0	0	0	13	0	0	0	0	0	0	0	0	0	0	0	0	0	0	0	0	438	0
k__Bacteria_p__Firmicutes_c__Clostridia_o__Clostridiales_f__Lachnospiraceae_g__Coprococcus_s__	0	50	0	0	0	0	0	0	0	0	0	0	0	0	0	0	0	0	0	0	16	0	0	0	0	0	0	0	0	0	0	0	0	0	0	0	0	0	0	0	0	20	0	0	0	0	0	0	0
k__Bacteria_p__Firmicutes_c__Clostridia_o__Clostridiales_f__Ruminococcaceae_g__Ruminococcus_s__	0	48	0	540	0	0	4	0	117	1924	0	0	12	0	0	69	0	0	0	304	0	500	0	155	14	8	0	0	22	29	0	0	0	0	0	3	0	0	0	0	620	0	3	0	0	95	9355	0	0
k__Bacteria_p__Firmicutes_c__Clostridia_o__Clostridiales_f___g___s__	0	48	0	0	0	0	0	0	0	0	0	0	0	0	0	0	0	0	0	0	0	0	0	0	0	0	0	0	0	0	0	0	0	0	0	0	0	0	0	0	0	0	0	0	0	0	0	0	0
k__Bacteria_p__Firmicutes_c__Clostridia_o__Clostridiales_NA_NA_NA	0	47	42	244	0	0	0	0	520	674	0	0	4	0	448	0	0	0	0	0	92	299	0	0	0	508	2	0	0	637	12	735	169	343	0	0	0	0	0	776	0	0	1658	0	100	172	464	62	77
k__Bacteria_p__Firmicutes_c__Clostridia_o__Clostridiales_f__Ruminococcaceae_g___s__	0	47	0	0	0	0	0	0	0	0	0	0	0	0	0	0	0	0	0	0	0	0	0	0	0	0	0	0	0	0	10	0	0	0	0	0	0	0	0	0	0	0	0	0	0	0	0	63	0
k__Bacteria_p__Firmicutes_c__Clostridia_o__Clostridiales_f__Clostridiaceae_g__Clostridium_s__	0	46	0	0	0	0	7	0	9	0	0	0	0	0	0	0	122	0	0	0	0	0	0	0	254	0	0	0	40	0	453	0	46	0	0	0	0	1085	0	0	82	0	22	0	0	0	0	0	0
k__Bacteria_p__Firmicutes_c__Clostridia_o__Clostridiales_f___g___s__	0	44	0	0	0	0	0	0	0	0	0	0	0	0	0	0	0	0	0	0	0	0	0	0	0	0	0	0	0	0	0	0	0	0	0	0	0	0	0	0	0	0	0	0	0	0	0	0	0
k__Bacteria_p__Firmicutes_c__Clostridia_o__Clostridiales_f__Ruminococcaceae_g___s__	0	44	0	316	0	0	178	0	557	0	0	147	0	0	248	0	0	434	0	0	0	0	0	98	0	0	0	0	0	0	0	0	65	0	0	643	0	0	0	0	0	0	0	0	0	0	0	0	0
k__Bacteria_p__Firmicutes_c__Clostridia_o__Clostridiales_f__Ruminococcaceae_g__Ruminococcus_s__	0	42	0	0	0	0	0	0	3	30	0	8	2	0	12	0	0	10	0	0	0	18	0	8	101	7	15	3	4	4	0	98	2	3	0	0	0	4	0	0	0	0	0	16	0	18	8	11	0
k__Bacteria_p__Firmicutes_c__Clostridia_o__Clostridiales_f__Ruminococcaceae_g___s__	0	42	0	0	0	0	0	0	0	0	0	0	0	0	0	0	0	0	0	0	0	0	0	0	0	0	0	0	0	0	0	0	0	0	0	0	0	0	0	0	0	0	0	0	0	0	0	0	0
k__Bacteria_p__Firmicutes_c__Clostridia_o__Clostridiales_f__Lachnospiraceae_NA_NA	0	42	0	0	0	0	0	0	0	0	0	35	0	0	0	0	0	0	0	0	0	0	0	0	0	0	0	0	0	0	0	0	0	0	0	0	0	0	0	0	0	0	0	0	0	0	0	0	0
k__Bacteria_p__Firmicutes_c__Erysipelotrichi_o__Erysipelotrichales_f__Erysipelotrichaceae_g__[Eubacterium]_s__dolichum	0	41	0	0	0	0	0	0	0	0	0	0	0	0	0	0	2	0	0	0	0	0	0	0	0	0	0	0	0	2	0	0	0	0	0	0	0	0	0	0	0	0	0	2	0	0	0	0	0
k__Bacteria_p__Firmicutes_c__Clostridia_o__Clostridiales_f___g___s__	0	41	0	0	0	12	0	0	0	0	0	0	0	0	0	0	0	0	0	0	0	0	0	0	0	68	0	0	0	0	0	0	37	0	0	0	0	37	0	0	0	0	0	0	0	0	0	0	0
k__Bacteria_p__Firmicutes_c__Clostridia_o__Clostridiales_f__Lachnospiraceae_g___s__	0	40	0	0	7	0	0	0	0	10	0	8	11	0	0	59	0	29	0	0	0	0	0	0	0	0	0	0	0	0	0	0	0	0	35	0	0	1	0	28	0	0	0	0	0	0	0	0	28
k__Bacteria_p__Bacteroidetes_c__Bacteroidia_o__Bacteroidales_f__Rikenellaceae_g___s__	0	40	0	0	0	0	28	14	0	0	0	0	0	150	0	0	0	0	0	10	0	0	0	0	13	145	0	223	0	0	0	0	202	0	0	2	0	607	0	0	418	0	141	0	0	0	0	0	0
k__Bacteria_p__Bacteroidetes_c__Bacteroidia_o__Bacteroidales_f__S24-7_g___s__	0	40	0	0	0	0	0	0	0	0	0	0	0	0	0	0	0	0	0	0	0	0	0	0	0	0	0	0	0	0	0	0	0	0	0	0	0	0	0	0	0	0	0	0	0	0	0	0	0
k__Bacteria_p__Firmicutes_c__Clostridia_o__Clostridiales_f__Lachnospiraceae_g___s__	0	39	0	8	0	0	10	9	0	0	0	0	34	0	0	87	9	0	0	4	31	1	0	8	2	0	3	35	0	0	4	67	10	0	0	2	0	52	0	0	11	0	0	92	0	5	0	0	19
k__Bacteria_p__Firmicutes_c__Clostridia_o__Clostridiales_f__Ruminococcaceae_g___s__	0	36	0	0	0	0	0	0	0	0	0	24	0	0	0	0	0	0	0	0	0	0	0	0	0	0	0	0	0	0	0	0	0	0	0	0	0	6	0	0	7	0	0	0	0	0	8	0	0
k__Bacteria_p__Firmicutes_c__Clostridia_o__Clostridiales_f__Ruminococcaceae_NA_NA	0	34	0	0	0	0	0	0	0	0	0	0	0	0	0	0	0	0	0	0	0	0	0	0	0	0	0	0	0	0	0	0	0	0	0	0	0	0	0	0	0	0	0	0	0	0	0	0	0
k__Bacteria_p__Firmicutes_c__Clostridia_o__Clostridiales_f__Ruminococcaceae_g__Oscillospira_s__	0	34	0	0	0	0	0	0	0	0	0	0	0	0	0	0	0	0	0	1	0	0	0	0	0	2	0	0	0	0	2	0	0	0	0	0	0	0	0	0	0	0	0	0	0	0	0	0	0
k__Bacteria_p__Firmicutes_c__Erysipelotrichi_o__Erysipelotrichales_f__Erysipelotrichaceae_g__Bulleidia_NA	0	31	0	0	2	0	0	0	0	0	0	0	0	0	0	0	0	0	2	2	0	0	0	12	0	0	0	0	0	0	0	0	0	0	0	2	0	0	0	0	0	0	0	4	0	0	0	0	0
k__Bacteria_p__Firmicutes_c__Clostridia_o__Clostridiales_f__Ruminococcaceae_g___s__	0	29	4	0	0	0	0	0	0	0	9	0	0	0	0	0	0	0	0	0	0	0	0	0	0	0	0	0	0	0	0	0	0	0	0	0	0	0	0	0	0	0	0	0	0	0	0	0	0
k__Bacteria_p__Firmicutes_c__Clostridia_o__Clostridiales_f__Lachnospiraceae_g__Blautia_s__	0	29	0	0	0	0	0	0	0	0	0	0	0	5	0	0	0	0	0	23	0	26	0	0	0	0	0	0	0	35	0	0	39	0	0	0	0	3	0	0	0	0	0	7	0	6	0	0	0
k__Bacteria_p__Firmicutes_c__Clostridia_o__Clostridiales_f__Ruminococcaceae_NA_NA	0	29	0	0	0	0	14	0	0	0	0	0	0	0	0	0	0	0	0	2	0	19	0	4	0	0	0	0	0	0	0	0	0	0	0	0	0	26	0	0	0	0	17	0	0	0	0	72	0
Unassigned_NA_NA_NA_NA_NA_NA	0	27	0	18	0	0	0	0	11	0	0	0	16	0	12	105	0	15	75	6	21	0	67	27	50	0	0	0	0	6	5	0	0	17	0	13	0	34	0	3	0	0	22	24	24	7	35	0	0
k__Bacteria_p__Firmicutes_c__Clostridia_o__Clostridiales_f___g___s__	0	27	0	0	0	0	0	0	0	0	0	0	0	0	0	0	0	0	0	0	0	0	0	0	0	0	0	0	0	0	0	0	0	0	0	0	0	4	0	0	0	0	6	0	0	0	0	0	0
k__Bacteria_p__Fusobacteria_c__Fusobacteriia_o__Fusobacteriales_f__Fusobacteriaceae_g__Fusobacterium_s__	0	27	0	0	0	0	0	0	0	0	0	0	0	0	0	5	0	0	0	0	0	0	0	2	0	0	0	0	0	4	0	0	0	0	0	0	0	0	0	0	0	0	0	0	0	0	0	0	0
k__Bacteria_p__Firmicutes_c__Clostridia_o__Clostridiales_f__Ruminococcaceae_g___s__	0	27	0	0	0	0	0	0	0	0	0	0	0	0	0	0	0	0	0	0	2	0	0	0	10	0	0	0	0	22	0	0	0	0	0	0	0	0	0	0	0	0	0	102	0	0	0	0	0
k__Bacteria_p__Firmicutes_c__Clostridia_o__Clostridiales_f__Ruminococcaceae_g___s__	0	26	0	0	0	0	0	0	0	0	2	0	0	0	23	0	0	0	0	44	7	20	0	2	0	0	0	0	0	0	0	0	0	0	0	0	0	32	0	0	12	0	27	30	0	0	9	0	0
k__Bacteria_p__Firmicutes_c__Clostridia_o__Clostridiales_f__Ruminococcaceae_g___s__	0	26	0	0	0	0	0	0	0	0	0	0	0	0	0	0	0	0	0	0	0	0	0	0	0	0	0	0	0	0	0	0	0	0	0	0	0	0	0	0	0	0	0	0	0	0	0	0	0
k__Bacteria_p__Firmicutes_c__Erysipelotrichi_o__Erysipelotrichales_f__Erysipelotrichaceae_g___s__	0	25	0	0	172	0	6	20	7	0	0	0	0	2	4	8	0	4	3	0	26	0	36	1731	0	0	0	2	9	0	0	19	5	5	0	10	51	10	0	0	6	0	0	12	0	0	0	2	0
k__Bacteria_p__Lentisphaerae_c__[Lentisphaeria]_o__Victivallales_f__Victivallaceae_g___s__	0	24	0	0	0	0	0	0	0	0	0	0	0	0	0	0	0	39	0	17	0	0	0	0	0	50	0	56	0	0	9	0	0	34	0	0	0	0	0	0	0	0	0	2	0	0	0	0	0
k__Bacteria_p__Firmicutes_c__Clostridia_o__Clostridiales_f__Lachnospiraceae_g__Dorea_NA	0	23	0	0	0	0	0	0	0	0	0	31	0	0	0	0	0	2	0	0	0	0	0	0	10	0	0	0	8	0	0	0	0	0	0	0	0	0	0	0	7	0	0	0	0	0	0	0	0
k__Bacteria_p__Bacteroidetes_c__Bacteroidia_o__Bacteroidales_f__Rikenellaceae_g___s__	0	23	0	0	0	0	0	0	0	0	0	0	0	0	0	0	0	0	0	28	0	0	0	24	0	0	0	0	0	43	0	0	45	0	0	0	0	0	0	0	0	0	142	0	0	0	0	16	0
k__Bacteria_p__Firmicutes_c__Clostridia_o__Clostridiales_f__Clostridiaceae_g___s__	0	23	0	0	0	0	6	20	0	0	0	0	0	0	23	0	0	7	0	3	0	0	0	34	0	12	0	0	3	0	15	0	26	0	0	0	0	0	0	0	0	0	14	7	0	0	0	12	0
k__Bacteria_p__Firmicutes_c__Clostridia_o__Clostridiales_f__Lachnospiraceae_NA_NA	0	23	0	4	0	0	93	0	22	0	0	0	0	0	2	0	0	0	0	0	0	0	0	19	6	30	0	0	29	378	0	0	24	5	0	0	0	0	0	0	28	0	45	0	0	0	0	0	68
k__Bacteria_p__Firmicutes_c__Clostridia_o__Clostridiales_f___g___s__	0	22	0	0	0	0	0	0	0	0	0	0	0	0	60	0	0	0	0	0	0	0	0	0	0	0	0	0	3	0	0	0	3	0	0	0	0	0	0	0	0	0	0	51	0	51	0	110	0
k__Bacteria_p__Firmicutes_c__Clostridia_o__Clostridiales_f__[Tissierellaceae]_g__Anaerococcus_s__	0	21	0	0	0	0	0	0	0	2	0	0	0	0	0	0	0	0	0	0	0	0	0	0	0	0	0	0	0	0	0	0	0	0	0	0	0	0	0	0	0	0	0	0	0	0	0	0	0
Unassigned_NA_NA_NA_NA_NA_NA	0	21	0	0	0	0	0	0	0	0	0	0	0	0	0	0	0	0	0	0	0	0	0	0	0	0	0	0	0	0	0	0	0	0	0	0	0	0	0	0	0	0	0	0	0	0	0	0	0
k__Bacteria_p__Firmicutes_c__Erysipelotrichi_o__Erysipelotrichales_f__Erysipelotrichaceae_g___s__	0	21	0	0	0	40	0	0	0	0	0	0	0	4	0	0	0	0	0	0	0	0	0	0	0	0	0	0	0	0	0	0	4	0	0	3	0	0	0	0	0	0	0	0	0	0	0	0	0
k__Bacteria_p__Firmicutes_c__Clostridia_o__Clostridiales_f___g___s__	0	20	2	0	0	0	0	0	0	0	0	0	0	0	0	0	0	0	0	0	0	0	0	0	0	0	0	0	0	0	0	0	0	0	0	0	0	0	0	0	0	0	0	3	0	0	0	0	0
k__Bacteria_p__Bacteroidetes_c__Bacteroidia_o__Bacteroidales_f__Rikenellaceae_g___s__	0	19	0	0	0	0	21	0	0	0	0	0	0	0	0	0	0	0	0	0	0	0	0	0	0	0	0	0	0	0	0	0	0	0	0	0	0	0	0	0	0	0	0	0	0	0	0	0	0
k__Bacteria_p__Firmicutes_c__Clostridia_o__Clostridiales_NA_NA_NA	0	19	0	0	0	0	0	0	0	0	0	0	0	0	0	0	0	0	0	0	0	0	0	0	0	0	0	0	0	0	0	0	0	0	0	0	0	0	0	0	0	0	0	0	0	0	0	0	0
k__Bacteria_p__Firmicutes_c__Clostridia_o__Clostridiales_f__Ruminococcaceae_g___s__	0	19	0	0	0	0	0	0	0	10	34	0	0	0	0	0	0	0	0	0	0	0	0	4	0	0	0	0	0	0	0	0	3	0	0	0	0	7	0	0	0	0	0	0	3	0	0	0	0
k__Bacteria_p__Lentisphaerae_c__[Lentisphaeria]_o__Victivallales_f__Victivallaceae_g___s__	0	19	0	0	0	0	0	0	0	0	0	0	0	0	0	0	0	0	0	0	0	0	0	0	0	0	0	0	0	0	0	0	0	0	0	0	0	0	0	0	0	0	0	0	0	0	0	0	0
k__Bacteria_p__Firmicutes_c__Clostridia_o__Clostridiales_f__Ruminococcaceae_g___s__	0	18	91	0	0	0	38	109	77	153	39	0	0	0	73	0	0	0	0	92	22	0	0	0	0	0	0	426	4	0	0	117	0	0	0	0	0	0	0	0	0	0	0	0	35	134	0	0	0
k__Bacteria_p__Firmicutes_c__Clostridia_o__Clostridiales_f__[Tissierellaceae]_g__WAL_1855D_s__	0	18	0	0	0	0	0	0	0	34	0	0	0	0	0	0	0	0	0	0	0	2	0	33	0	0	0	0	0	0	0	0	0	0	0	0	0	10	0	0	4	0	0	18	0	0	3	0	0
k__Bacteria_p__Firmicutes_c__Clostridia_o__Clostridiales_f___g___s__	0	18	0	0	0	0	0	0	0	0	0	0	0	0	0	0	0	0	0	0	0	0	0	0	0	0	0	0	0	0	0	0	0	0	0	0	0	3	0	0	0	0	0	0	0	0	0	4	0
k__Bacteria_p__Firmicutes_c__Clostridia_o__Clostridiales_f__Christensenellaceae_g___s__	0	17	2	15	0	0	0	0	0	14	6	2	0	4	4	0	3	0	0	2	2	0	0	0	13	7	0	13	0	9	2	0	11	0	0	0	0	13	0	0	8	0	10	5	0	0	3	33	0
k__Bacteria_p__Firmicutes_c__Clostridia_o__Clostridiales_f__Christensenellaceae_g___s__	0	17	6	12	0	0	0	0	0	35	0	35	0	0	0	0	2	0	0	0	0	2	0	0	0	0	0	6	0	0	0	0	0	0	0	0	0	3	0	0	11	0	0	3	0	0	17	0	0
k__Bacteria_p__Firmicutes_c__Clostridia_o__Clostridiales_f__Lachnospiraceae_g___s__	0	16	0	8	0	0	0	6	2	0	3	0	8	0	0	0	6	2	89	0	8	2	0	3	3	0	0	9	0	0	0	21	1	0	0	1	0	9	0	0	0	0	0	39	0	5	0	0	7
k__Bacteria_p__Firmicutes_c__Clostridia_o__Clostridiales_f__Ruminococcaceae_g___s__	0	16	0	0	0	8	0	0	0	0	0	6	2	0	0	0	0	0	0	0	0	0	0	0	0	0	0	0	0	0	0	0	0	0	0	0	0	9	0	94	2	0	0	0	0	5	0	0	0
k__Bacteria_p__Bacteroidetes_c__Bacteroidia_o__Bacteroidales_f__Rikenellaceae_g___s__	0	16	12	0	0	6538	29	0	520	320	0	5746	4	0	75	0	0	0	0	0	0	0	5	177	800	0	101	0	0	0	0	0	0	610	0	4	0	516	0	51	2672	0	0	0	70	77	0	0	0
k__Bacteria_p__Firmicutes_c__Bacilli_o__Lactobacillales_f__Aerococcaceae_g__Facklamia_s__	0	16	0	0	0	0	0	0	0	0	0	0	0	0	0	0	0	0	0	0	0	0	0	0	0	0	0	0	0	0	0	0	0	0	0	0	0	0	0	0	0	0	0	0	0	0	0	0	0
k__Bacteria_p__Proteobacteria_c__Deltaproteobacteria_o__Desulfovibrionales_f__Desulfovibrionaceae_g___s__	0	16	0	0	0	0	18	3	0	0	0	0	0	0	0	0	0	14	0	6	0	0	0	0	0	9	0	38	6	0	0	0	0	0	0	0	0	0	0	0	0	0	11	0	20	0	0	0	0
k__Bacteria_p__Firmicutes_c__Clostridia_o__Clostridiales_f___g___s__	0	16	0	0	0	0	0	0	0	0	0	0	0	0	0	0	0	0	0	0	0	0	0	0	0	0	0	0	4	0	0	0	0	0	0	0	0	0	0	0	0	0	3	0	0	0	0	0	0
k__Bacteria_p__Firmicutes_c__Clostridia_o__Clostridiales_f__[Mogibacteriaceae]_g___s__	0	16	0	0	0	0	0	0	0	0	0	0	0	0	0	0	0	0	0	0	0	0	0	0	0	0	0	0	0	0	0	0	0	0	0	0	0	6	0	0	0	0	0	0	2	0	0	0	0
k__Bacteria_p__Firmicutes_c__Clostridia_o__Clostridiales_f__Ruminococcaceae_g___s__	0	16	0	0	0	0	0	0	0	0	0	0	0	0	0	0	0	0	0	0	0	0	0	0	0	0	0	0	0	0	0	0	0	0	0	0	0	0	0	0	0	0	0	0	0	0	0	0	0
k__Bacteria_p__Firmicutes_c__Clostridia_o__Clostridiales_f___g___s__	0	15	21	0	0	34	0	0	0	0	0	0	0	0	0	0	0	51	51	0	0	20	125	0	0	0	0	0	12	0	0	0	0	0	0	0	0	0	0	0	31	0	0	577	0	0	0	0	0
k__Bacteria_p__Firmicutes_c__Clostridia_o__Clostridiales_f___g___s__	0	15	87	14	0	0	0	0	0	0	0	0	0	0	0	0	0	0	0	0	0	0	0	0	0	0	0	0	0	0	0	0	6	0	0	0	0	0	0	0	0	0	0	0	0	0	0	0	0
k__Bacteria_p__Firmicutes_c__Clostridia_o__Clostridiales_f___g___s__	0	15	0	0	0	0	0	0	0	0	0	0	0	0	0	0	0	0	0	0	0	0	0	0	0	0	0	0	0	0	0	0	0	0	0	0	0	11	0	0	0	0	0	0	0	0	0	0	0
k__Bacteria_p__Firmicutes_c__Clostridia_o__Clostridiales_f__Ruminococcaceae_g__Oscillospira_s__	0	15	0	0	0	0	0	24	0	0	0	0	0	0	0	0	0	5	0	3	0	7	0	0	0	0	0	0	0	0	0	0	0	0	0	0	0	0	0	0	0	0	0	0	0	0	0	0	0
k__Bacteria_p__Firmicutes_c__Clostridia_o__Clostridiales_NA_NA_NA	0	14	0	0	0	0	0	0	0	0	0	3	0	0	0	0	0	0	0	0	0	0	0	0	0	0	0	0	0	0	0	0	0	0	0	0	0	0	0	0	0	0	0	0	0	0	0	0	0
k__Bacteria_p__Firmicutes_c__Erysipelotrichi_o__Erysipelotrichales_f__Erysipelotrichaceae_g___s__	0	14	0	0	0	0	0	0	0	0	0	0	96	39	0	0	0	0	0	0	0	0	60	0	0	30	0	0	0	0	0	0	0	0	0	0	0	0	0	0	0	0	0	0	0	0	0	0	0
k__Bacteria_p__Firmicutes_c__Clostridia_o__Clostridiales_f__Lachnospiraceae_g___s__	0	14	0	47	0	0	15	0	0	0	0	0	0	0	0	0	0	0	0	0	0	0	0	0	0	0	0	0	0	0	0	0	0	0	0	0	28	27	0	0	0	0	0	31	0	0	0	0	68
k__Bacteria_p__Firmicutes_c__Clostridia_o__Clostridiales_f___g___s__	0	14	0	0	0	0	0	0	0	0	0	0	0	0	0	0	0	0	0	0	0	0	0	0	0	0	0	0	0	0	0	0	0	0	0	0	0	0	0	0	0	0	171	0	0	0	0	0	0
k__Bacteria_p__Bacteroidetes_c__Bacteroidia_o__Bacteroidales_f__Porphyromonadaceae_g__Porphyromonas_s__	0	14	0	0	0	0	0	6	0	3	0	0	0	0	0	5	0	0	0	0	5	0	0	9	0	0	8	0	0	7	3	0	0	0	0	0	0	36	0	0	3	0	0	6	0	0	0	5	0
k__Bacteria_p__Firmicutes_c__Clostridia_o__Clostridiales_f__Ruminococcaceae_g___s__	0	14	0	0	0	0	0	0	0	0	0	0	0	0	0	0	0	0	0	31	0	0	0	0	0	0	0	0	0	0	5	0	21	0	0	0	0	0	0	0	0	0	0	0	0	0	0	0	0
k__Bacteria_p__Actinobacteria_c__Coriobacteriia_o__Coriobacteriales_f__Coriobacteriaceae_NA_NA	0	14	0	4	10	19	0	0	0	0	7	2	0	0	0	0	0	6	5	0	3	3	13	0	0	0	3	3	0	0	0	5	0	0	0	0	4	3	0	7	0	2	0	8	0	0	6	4	10
k__Bacteria_p__Firmicutes_c__Clostridia_o__Clostridiales_f___g___s__	0	13	0	0	0	0	0	0	0	0	0	0	0	0	0	0	0	0	0	0	0	0	0	0	0	0	0	0	0	0	0	0	0	0	0	0	0	0	0	0	0	0	0	0	0	0	0	0	0
k__Bacteria_p__Firmicutes_c__Clostridia_o__Clostridiales_f__Ruminococcaceae_g___s__	0	13	0	0	0	0	0	0	0	0	0	0	0	0	0	0	0	0	0	0	0	0	0	0	0	4	0	0	0	0	0	0	0	0	0	0	0	0	0	0	0	0	0	0	0	0	0	0	0
k__Bacteria_p__Firmicutes_c__Clostridia_o__Clostridiales_NA_NA_NA	0	12	0	0	0	0	0	0	0	4	0	0	0	0	0	0	0	0	0	0	0	2	0	0	0	0	0	7	0	2	0	0	0	0	0	0	0	7	0	0	0	0	2	0	0	0	0	0	0
k__Bacteria_p__Firmicutes_c__Clostridia_o__Clostridiales_f__Lachnospiraceae_g___s__	0	12	0	0	0	37	4	0	49	0	0	0	6	0	2	100	0	3	7	0	6	1	35	4	0	3	2	0	0	1	0	0	0	0	2	3	2	15	0	0	0	0	5	5	5	0	1	0	14
k__Bacteria_p__Firmicutes_c__Clostridia_o__Clostridiales_NA_NA_NA	0	12	0	0	0	0	0	0	0	0	0	0	0	0	0	0	0	0	0	0	0	0	0	0	0	0	0	0	0	0	0	0	0	0	0	0	0	0	0	0	0	0	0	0	0	0	0	0	0
k__Bacteria_p__Firmicutes_c__Clostridia_o__Clostridiales_f__Ruminococcaceae_g___s__	0	12	0	5	0	0	0	0	3	173	4	0	2	0	109	0	95	4	0	7	59	0	0	7	0	0	33	4	45	0	10	0	0	0	0	0	0	9	0	0	0	0	157	8	10	41	24	35	0
k__Bacteria_p__Proteobacteria_c__Epsilonproteobacteria_o__Campylobacterales_f__Campylobacteraceae_g__Campylobacter_s__	0	12	0	0	0	0	0	0	0	0	0	0	0	0	0	0	0	0	0	0	12	0	0	5	0	0	0	0	0	0	0	0	0	0	0	0	0	0	0	0	0	0	0	3	0	0	0	0	0
k__Bacteria_p__Firmicutes_c__Clostridia_o__Clostridiales_f__Ruminococcaceae_g___s__	0	11	0	0	0	0	0	0	11	0	0	0	0	299	0	0	0	0	0	0	0	0	0	0	0	0	0	0	0	0	0	0	0	0	0	0	0	122	0	0	0	0	0	0	0	0	0	0	0
k__Bacteria_p__Firmicutes_c__Clostridia_o__Clostridiales_NA_NA_NA	0	11	119	0	0	0	0	0	0	0	0	577	0	0	207	0	0	0	0	25	0	0	0	0	0	10	0	0	0	12	0	0	0	0	0	0	0	13	0	0	0	0	0	0	0	0	151	58	0
k__Bacteria_p__Firmicutes_c__Clostridia_o__Clostridiales_f___g___s__	0	11	0	0	0	0	0	0	0	0	0	0	0	0	0	0	0	0	0	0	0	0	0	0	0	0	0	0	0	0	0	0	0	0	0	0	0	0	0	0	0	0	0	0	0	0	0	0	0
k__Bacteria_p__Firmicutes_c__Clostridia_o__Clostridiales_NA_NA_NA	0	11	0	0	0	0	0	0	0	0	0	0	0	0	0	0	0	0	0	0	0	1	0	0	0	0	0	0	0	0	0	0	0	0	0	0	0	0	0	0	0	0	0	0	0	0	0	1	0
k__Bacteria_p__Lentisphaerae_c__[Lentisphaeria]_o__Victivallales_f__Victivallaceae_g___s__	0	11	0	0	0	0	0	0	0	0	0	0	0	0	0	0	0	0	0	0	0	0	0	0	0	0	0	19	0	0	0	0	12	0	0	0	0	0	0	0	0	0	0	0	0	0	0	0	0
k__Bacteria_p__Proteobacteria_c__Betaproteobacteria_o__Burkholderiales_f__Alcaligenaceae_g__Sutterella_s__	0	11	0	0	0	0	0	0	0	64	0	0	0	0	0	0	0	0	0	0	0	0	0	0	0	32	0	0	0	0	0	0	0	0	6541	0	0	0	0	0	0	0	0	0	0	0	0	0	0
k__Bacteria_p__Firmicutes_c__Clostridia_o__Clostridiales_f__Lachnospiraceae_g___s__	0	11	0	0	0	0	0	0	0	0	0	0	0	0	0	0	0	0	0	0	0	0	0	0	0	0	0	0	0	0	0	0	0	0	0	0	0	0	0	0	0	0	0	0	0	0	0	0	0
k__Bacteria_p__Firmicutes_c__Clostridia_o__Clostridiales_f__Lachnospiraceae_NA_NA	0	11	0	0	0	0	0	0	0	0	0	0	18	0	0	2	0	0	0	0	0	2	3	0	0	0	0	4	0	0	0	2	0	0	2	0	0	2	0	5	0	2	0	0	0	2	0	0	0
Unassigned_NA_NA_NA_NA_NA_NA	0	11	34	0	0	0	0	0	0	0	0	0	0	0	0	0	0	0	0	0	0	2	0	5	0	0	0	0	0	14	7	0	2	0	0	0	0	0	0	0	0	0	2	10	0	0	0	0	0
k__Bacteria_p__Firmicutes_c__Clostridia_o__Clostridiales_f__Ruminococcaceae_g__Ruminococcus_s__	0	11	0	0	0	0	3	0	0	11	0	0	0	0	0	9	0	7	0	0	22	21	21	0	0	0	0	0	0	0	0	0	6	11	0	0	0	0	0	0	0	0	0	92	0	0	0	0	0
Unassigned_NA_NA_NA_NA_NA_NA	0	11	0	0	0	0	0	0	0	0	0	0	0	0	0	0	0	0	0	0	0	0	0	0	0	0	0	0	0	0	0	0	0	0	0	0	0	0	0	0	0	0	0	0	0	0	0	0	0
k__Bacteria_p__Firmicutes_c__Clostridia_o__Clostridiales_f__Ruminococcaceae_g__Ruminococcus_s__	0	10	37	0	0	0	0	0	0	0	0	0	0	0	0	0	0	0	0	0	0	87	0	0	0	0	0	0	0	0	0	0	0	0	0	0	0	15	0	0	0	0	0	0	0	0	14	10	0
k__Bacteria_p__Firmicutes_c__Clostridia_o__Clostridiales_f__Lachnospiraceae_g___s__	0	10	0	0	35	0	0	0	0	0	0	0	0	0	0	0	0	0	0	0	0	0	0	10	0	0	0	0	0	0	0	0	0	0	0	0	0	0	0	0	28	0	0	0	0	0	0	0	0
k__Bacteria_p__Firmicutes_c__Clostridia_o__Clostridiales_f__Ruminococcaceae_NA_NA	0	10	5	40	8	141	0	26	30	148	0	9	0	31	9	0	27	13	17	11	0	22	16	92	165	11	9	194	56	45	14	0	2	0	0	5	0	15	0	0	10	0	8	34	41	17	16	11	0
k__Bacteria_p__Firmicutes_c__Clostridia_o__Clostridiales_NA_NA_NA	0	10	0	0	0	0	0	0	0	0	0	0	0	0	0	0	0	0	0	0	0	0	0	0	0	0	0	0	0	0	0	0	0	0	0	0	0	0	0	0	0	0	0	0	0	0	0	0	0
k__Bacteria_p__Bacteroidetes_c__Bacteroidia_o__Bacteroidales_f__Bacteroidaceae_g__Bacteroides_NA	0	10	2	537	0	4948	0	171	395	822	0	0	402	0	1179	2612	22	785	0	943	0	1351	0	13	0	0	0	1741	0	0	7	0	0	1649	0	1011	0	0	0	1653	7893	8485	57	11	0	171	0	0	7524
k__Bacteria_p__Firmicutes_c__Clostridia_o__Clostridiales_f__Dehalobacteriaceae_g__Dehalobacterium_s__	0	10	0	0	0	0	0	0	0	0	0	0	0	0	0	0	0	0	0	0	0	0	0	2	0	0	0	0	0	0	0	0	6	0	0	0	0	8	0	0	3	0	2	0	0	0	0	0	0
k__Bacteria_p__Firmicutes_c__Clostridia_o__Clostridiales_f__Lachnospiraceae_g___s__	0	9	3	0	85	19	0	2	0	0	0	8	0	16	0	61	2	3	0	0	4	0	172	0	5	0	0	61	3	0	0	0	0	0	44	0	7	1	0	45	0	112	0	20	0	3	3	0	40
k__Bacteria_p__Bacteroidetes_c__Bacteroidia_o__Bacteroidales_f__[Paraprevotellaceae]_g___s__	0	9	0	0	0	0	0	0	0	0	0	0	0	0	0	0	0	0	0	0	0	0	0	0	0	0	0	0	0	0	0	0	0	0	0	0	0	0	0	0	0	0	0	0	0	0	0	0	0
k__Bacteria_p__Firmicutes_c__Clostridia_o__Clostridiales_f__Lachnospiraceae_g__Dorea_NA	0	9	6	0	0	0	0	0	0	0	0	0	0	0	0	0	0	7	8	0	0	0	0	0	0	0	0	0	0	0	0	0	0	0	0	0	0	0	0	0	9	0	0	0	0	0	0	0	0
k__Bacteria_p__Firmicutes_c__Bacilli_o__Lactobacillales_f__Streptococcaceae_g__Lactococcus_s__	0	9	0	0	5	0	0	2	0	0	2	3	0	2	1	0	2	0	0	0	0	1	0	0	0	0	0	5	0	2	0	6	0	0	2	0	0	0	0	0	15	0	0	16	0	0	4	0	4
k__Bacteria_p__Firmicutes_c__Clostridia_o__Clostridiales_f__Christensenellaceae_g___s__	0	9	0	0	0	0	0	0	0	0	0	0	0	0	0	0	0	0	0	0	0	0	0	0	0	0	0	0	0	0	0	0	0	0	0	0	0	9	0	0	0	0	14	0	0	0	0	35	0
k__Bacteria_p__Firmicutes_c__Clostridia_o__Clostridiales_f__Lachnospiraceae_g___s__	0	9	0	27	0	0	100	0	0	0	0	1	0	18	39	0	0	29	0	27	0	0	0	2	0	0	0	0	0	3	0	0	0	32	214	92	14	0	0	0	0	0	0	15	0	0	21	0	0
k__Bacteria_p__Firmicutes_c__Clostridia_o__Clostridiales_f__Ruminococcaceae_g__Oscillospira_s__	0	9	0	0	0	0	0	0	0	0	1	0	0	0	0	0	0	0	0	0	0	0	0	0	0	0	0	0	0	0	0	0	0	0	0	0	0	5	0	0	3	0	0	0	0	0	0	0	0
k__Bacteria_p__Firmicutes_c__Clostridia_o__Clostridiales_f__Lachnospiraceae_g__Butyrivibrio_s__	0	9	0	0	0	0	0	0	0	0	0	0	0	0	0	0	0	0	0	0	0	0	0	0	0	0	0	0	0	0	0	0	0	0	0	0	0	0	0	0	0	0	0	0	0	0	0	0	0
k__Bacteria_p__Firmicutes_c__Erysipelotrichi_o__Erysipelotrichales_f__Erysipelotrichaceae_g__[Eubacterium]_s__dolichum	0	8	0	0	0	2	0	0	2	3	0	40	5	0	0	0	0	0	0	0	0	0	0	0	0	0	0	3	0	0	0	1	0	0	0	0	0	3	0	0	0	0	0	3	0	4	0	4	0
k__Bacteria_p__Firmicutes_c__Clostridia_o__Clostridiales_f__Ruminococcaceae_g___s__	0	8	0	0	0	0	0	0	0	0	0	2010	0	0	6	0	0	0	0	0	0	5	0	0	0	0	0	0	0	0	0	0	0	0	0	0	0	0	0	0	0	0	0	0	0	0	0	0	0
k__Bacteria_p__Firmicutes_c__Clostridia_o__Clostridiales_f__Ruminococcaceae_g___s__	0	8	0	0	0	0	0	0	0	29	0	0	0	0	0	0	0	0	0	0	0	4	0	0	13	0	0	0	0	0	0	0	0	0	0	0	0	0	0	19	0	0	0	0	0	0	0	0	0
k__Bacteria_p__Firmicutes_c__Clostridia_o__Clostridiales_f__Ruminococcaceae_g___s__	0	8	0	0	0	0	0	0	0	0	0	0	0	0	0	0	0	0	0	0	0	0	0	0	0	0	0	0	0	0	2	0	0	0	0	0	0	0	0	0	0	0	0	0	0	0	0	0	0
k__Bacteria_p__Firmicutes_c__Clostridia_o__Clostridiales_f__Christensenellaceae_g__Christensenella_s__	0	8	0	0	0	0	0	0	0	0	0	0	0	0	0	0	0	3	0	0	0	0	0	0	0	2	0	4	0	0	0	0	0	0	0	0	0	3	0	0	7	0	0	0	0	0	0	2	0
k__Bacteria_p__Firmicutes_c__Clostridia_o__Clostridiales_f__Ruminococcaceae_g___s__	0	8	0	0	0	0	0	0	0	0	0	0	0	0	0	0	0	0	0	0	0	0	0	0	0	0	0	0	0	0	0	0	0	0	0	0	0	2	0	0	0	0	0	0	7	0	0	0	0
k__Bacteria_p__Firmicutes_c__Clostridia_o__Clostridiales_f__Ruminococcaceae_NA_NA	0	8	0	0	0	0	0	0	0	0	0	0	0	0	0	0	0	0	0	0	0	0	0	0	0	0	0	0	0	0	0	0	3	0	0	0	0	0	0	0	0	0	0	0	0	0	0	0	0
Unassigned_NA_NA_NA_NA_NA_NA	0	8	4	0	0	0	0	0	0	0	0	0	4	0	14	0	0	0	0	0	0	0	0	0	3	0	0	0	0	0	0	0	2	0	0	0	0	0	0	0	3	0	0	2	0	0	0	13	0
k__Bacteria_p__Firmicutes_c__Clostridia_o__Clostridiales_f__Clostridiaceae_g___s__	0	8	0	0	0	0	0	0	0	0	6	0	0	0	0	1	0	0	0	0	0	0	0	0	0	0	0	0	0	0	0	0	0	1	0	4	0	0	0	0	0	0	0	0	0	0	0	0	0
k__Bacteria_p__Firmicutes_c__Clostridia_o__Clostridiales_f___g___s__	0	8	0	0	0	0	0	0	0	0	0	0	0	0	0	0	0	0	0	0	0	0	0	0	0	0	0	0	0	0	0	0	0	0	0	0	0	0	0	0	0	0	0	0	0	0	0	0	0
k__Bacteria_p__Actinobacteria_c__Coriobacteriia_o__Coriobacteriales_f__Coriobacteriaceae_g__Eggerthella_s__lenta	0	8	2	4	10	0	2	0	0	0	0	0	0	0	0	0	6	0	0	0	0	0	5	0	2	0	8	9	2	0	0	7	0	5	0	0	0	6	0	9	0	7	12	8	0	2	21	2	0
k__Bacteria_p__Firmicutes_c__Clostridia_o__Clostridiales_f__Christensenellaceae_g___s__	0	8	0	0	0	0	0	0	0	0	0	0	0	0	0	0	0	0	0	0	0	0	0	0	0	0	0	0	0	0	0	0	0	0	0	0	0	0	0	0	0	0	0	0	0	0	0	0	0
k__Bacteria_p__Firmicutes_c__Clostridia_o__Clostridiales_f__Lachnospiraceae_NA_NA	0	8	0	6	0	0	0	7	8	9	0	0	5	6	4	13	0	1	11	0	25	5	101	0	11	0	23	9	0	0	0	114	0	1	26	19	21	26	0	0	0	48	2	8	7	4	2	0	14
k__Bacteria_p__Firmicutes_c__Clostridia_o__Clostridiales_f__Christensenellaceae_g___s__	0	8	0	0	0	0	0	0	0	0	0	0	0	0	0	0	0	0	0	0	0	8	0	0	0	0	0	0	0	0	4	0	0	0	0	0	0	0	0	0	0	0	0	0	0	0	0	9	0
k__Bacteria_p__Firmicutes_c__Clostridia_o__Clostridiales_f__Ruminococcaceae_g___s__	0	8	0	0	0	0	0	0	0	0	0	0	0	0	0	0	0	0	0	0	0	0	0	0	8	0	0	10	0	0	0	0	0	0	0	0	0	0	0	0	0	0	0	0	0	0	0	0	0
k__Bacteria_p__Firmicutes_c__Clostridia_o__Clostridiales_NA_NA_NA	0	8	0	0	0	0	2	0	0	10	0	0	0	0	0	0	0	0	0	0	0	0	0	0	0	0	0	0	0	0	0	0	0	0	0	0	0	4	0	0	9	0	4	15	0	0	0	0	0
k__Bacteria_p__Firmicutes_c__Clostridia_o__Clostridiales_f__[Mogibacteriaceae]_g___s__	0	7	0	0	0	0	0	0	0	0	0	0	0	0	0	0	0	0	0	0	0	0	0	0	0	0	0	0	0	0	0	0	0	0	0	0	0	0	0	0	4	0	0	16	0	0	3	0	0
k__Bacteria_p__Firmicutes_c__Clostridia_o__Clostridiales_f__Lachnospiraceae_g___s__	0	7	0	0	0	21	1	0	3	0	2	0	0	0	0	0	4	0	0	0	0	0	0	4	8	0	5	17	0	0	3	0	0	0	0	0	0	6	0	0	3	0	2	0	4	5	0	0	0
k__Bacteria_p__Firmicutes_c__Clostridia_o__Clostridiales_f__Ruminococcaceae_g___s__	0	7	0	0	0	0	6	0	0	0	0	0	0	0	0	0	0	0	0	0	0	0	0	0	0	0	0	0	0	0	0	0	0	0	0	0	0	0	0	0	0	0	11	0	0	0	0	0	0
k__Bacteria_p__Firmicutes_c__Bacilli_o__Lactobacillales_f__Streptococcaceae_g__Streptococcus_s__	0	7	0	0	3	0	0	0	0	0	0	0	0	16	0	0	0	0	0	0	0	0	3	0	1	0	0	2	0	0	0	0	0	0	0	0	0	0	0	0	0	6	0	3	0	5	2	0	0
k__Bacteria_p__Firmicutes_c__Clostridia_o__Clostridiales_f__Peptococcaceae_g___s__	0	7	0	6	0	0	0	0	0	0	0	0	0	0	0	0	0	0	0	0	0	0	0	6	0	0	0	0	4	4	0	0	0	2	0	0	0	0	0	0	0	0	6	0	8	0	0	0	0
k__Bacteria_p__Firmicutes_c__Clostridia_o__Clostridiales_f__[Mogibacteriaceae]_g___s__	0	7	0	0	0	0	0	0	0	0	0	0	0	0	5	0	0	0	0	0	0	12	0	0	0	0	0	7	0	0	0	0	0	0	0	0	0	0	0	0	10	0	0	67	0	0	0	2	0
k__Bacteria_p__Firmicutes_c__Clostridia_o__Clostridiales_f__Dehalobacteriaceae_g__Dehalobacterium_s__	0	7	0	0	0	0	0	0	0	0	0	0	0	0	0	0	0	0	0	0	0	0	0	0	0	0	0	0	0	0	0	0	3	0	0	0	0	0	0	0	0	0	0	0	0	0	0	3	0
k__Bacteria_p__Actinobacteria_c__Actinobacteria_o__Actinomycetales_f__Actinomycetaceae_NA_NA	0	7	0	0	0	0	0	0	0	0	0	0	0	0	0	0	0	0	0	0	0	0	0	3	0	0	0	0	0	0	0	0	0	0	0	0	0	0	0	0	0	0	0	0	0	0	0	0	0
k__Bacteria_p__Firmicutes_c__Clostridia_o__Clostridiales_f__Ruminococcaceae_NA_NA	0	7	0	0	0	0	0	0	0	0	0	0	0	0	0	0	0	0	0	4	0	2	0	0	4	0	0	0	4	0	0	0	2	0	0	0	0	0	0	0	13	0	0	0	0	0	0	0	0
k__Bacteria_p__Firmicutes_c__Clostridia_o__Clostridiales_f__[Mogibacteriaceae]_g___s__	0	7	0	0	0	0	0	0	0	4	0	11	0	0	0	4	0	0	0	0	0	0	0	0	0	0	0	0	0	3	2	0	0	0	0	2	0	2	0	0	0	0	2	7	0	0	0	4	0
k__Bacteria_p__Firmicutes_c__Clostridia_o__Clostridiales_f__Lachnospiraceae_NA_NA	0	6	0	0	0	0	0	0	0	0	163	0	0	0	0	0	47	88	44	21	0	0	0	10	0	0	0	0	17	0	27	249	0	0	242	0	0	0	0	0	0	0	0	0	0	4	0	0	0
Unassigned_NA_NA_NA_NA_NA_NA	0	6	0	0	0	0	0	0	0	2	0	0	0	0	0	0	0	0	0	0	0	0	0	0	0	0	0	0	0	0	0	0	0	0	0	0	0	0	0	0	0	0	0	2	0	0	0	10	0
k__Bacteria_p__Firmicutes_c__Clostridia_o__Clostridiales_f__Ruminococcaceae_g___s__	0	6	0	0	0	0	2	0	2	8	4	4	2	0	0	7	0	3	0	0	0	4	3	0	1	4	0	0	0	5	0	0	0	0	0	0	2	4	0	0	3	0	0	4	4	31	3	4	0
k__Bacteria_p__Firmicutes_c__Clostridia_o__Clostridiales_f__Ruminococcaceae_g___s__	0	6	7	0	0	0	0	0	0	0	3	0	0	0	0	0	0	0	0	0	0	0	0	0	0	0	0	24	0	0	0	0	0	0	0	0	0	589	0	0	0	0	654	0	0	0	0	0	0
k__Bacteria_p__Firmicutes_c__Clostridia_o__Clostridiales_f__Ruminococcaceae_g___s__	0	6	0	9	0	0	0	0	0	0	0	0	0	0	0	0	0	0	0	0	0	0	0	0	0	0	0	0	0	0	3	0	0	3	0	0	0	0	0	0	34	0	2	0	2	2	0	0	0
k__Bacteria_p__Bacteroidetes_c__Bacteroidia_o__Bacteroidales_f__Prevotellaceae_g__Prevotella_s__	0	6	0	0	0	0	0	27	0	0	0	0	0	0	0	0	0	0	2	0	0	0	0	82	0	0	0	0	0	31	0	0	6	0	0	0	0	51	0	0	0	0	0	0	0	0	0	0	4
k__Bacteria_p__Firmicutes_c__Clostridia_o__Clostridiales_f__Ruminococcaceae_g___s__	0	6	0	0	0	0	0	0	0	0	0	0	0	0	0	0	0	0	0	0	0	0	0	0	0	0	0	0	0	0	0	0	0	0	0	0	0	0	0	0	0	0	0	0	0	0	0	0	0
k__Bacteria_p__Firmicutes_c__Clostridia_o__Clostridiales_f___g___s__	0	6	5	0	0	0	0	0	0	0	0	0	0	0	0	0	0	0	0	0	0	0	0	0	0	0	0	0	0	0	0	0	0	0	0	0	0	0	0	0	0	0	0	0	0	0	0	0	0
k__Bacteria_p__Firmicutes_c__Clostridia_o__Clostridiales_f__Ruminococcaceae_g__Ruminococcus_s__	0	6	0	0	0	0	0	0	0	0	0	0	0	0	0	0	0	0	0	0	0	0	0	0	0	0	0	0	0	0	0	0	0	0	0	0	0	0	0	0	0	0	6	0	0	0	0	0	0
k__Bacteria_p__Bacteroidetes_c__Bacteroidia_o__Bacteroidales_f__Rikenellaceae_g___s__	0	6	0	0	0	0	0	0	0	0	0	0	0	0	0	0	0	0	0	0	0	0	0	0	0	0	0	0	0	0	0	0	0	0	0	0	0	0	0	0	0	0	0	0	0	0	0	0	0
k__Bacteria_p__Firmicutes_c__Clostridia_o__Clostridiales_NA_NA_NA	0	5	0	0	0	0	0	0	0	0	0	0	0	3	0	0	0	0	0	3	0	0	0	0	0	0	0	0	0	0	0	0	0	0	0	0	0	4	0	0	0	0	0	0	0	0	0	0	0
k__Bacteria_p__Firmicutes_c__Clostridia_o__Clostridiales_f__Ruminococcaceae_g___s__	0	5	0	2	0	0	0	0	0	5	0	0	0	0	0	0	0	0	0	3	0	0	0	0	0	0	0	0	0	0	0	0	0	0	0	0	0	0	0	0	0	0	0	0	0	0	0	3	0
k__Bacteria_p__Firmicutes_c__Clostridia_o__Clostridiales_f__Lachnospiraceae_g__Blautia_s__	0	5	0	0	0	10	0	3	0	9	0	0	13	3	40	0	0	13	0	11	0	0	0	0	1	0	0	0	4	0	2	20	0	10	0	0	0	29	0	0	0	0	1	49	18	1	69	0	4
k__Bacteria_p__Firmicutes_c__Clostridia_o__Clostridiales_f__Ruminococcaceae_NA_NA	0	5	0	0	0	0	0	0	0	3	0	0	7	0	0	0	0	0	0	4	0	0	0	0	0	0	0	0	2	0	0	6	2	0	0	0	0	0	0	3	0	0	9	0	0	2	0	0	0
Unassigned_NA_NA_NA_NA_NA_NA	0	5	2	0	0	0	0	0	0	14	2	2	0	0	15	0	0	0	0	4	0	2	0	2	0	5	0	0	3	0	0	0	0	2	0	0	0	7	0	0	0	0	4	0	0	0	0	8	0
k__Bacteria_p__Firmicutes_c__Clostridia_o__Clostridiales_f__Lachnospiraceae_NA_NA	0	5	0	0	0	0	0	0	0	43	0	0	0	0	44	0	0	0	0	0	0	0	0	0	0	0	0	0	0	5	0	0	0	0	0	0	0	1	0	11	0	0	0	0	0	0	0	0	0
k__Bacteria_p__Firmicutes_c__Clostridia_o__Clostridiales_f__Lachnospiraceae_g__[Ruminococcus]_s__	0	5	0	0	4	14	0	123	5	31	0	9	14	0	0	32	0	0	0	0	0	0	0	0	6	2	0	0	0	0	0	13	0	4	3	0	2	0	0	0	0	32	0	27	0	0	4	0	0
k__Bacteria_p__Firmicutes_c__Clostridia_o__Clostridiales_NA_NA_NA	0	5	0	0	0	0	0	0	0	0	0	0	0	0	0	0	0	0	0	0	0	0	0	0	0	2	0	0	0	0	3	0	0	0	0	0	0	0	0	0	0	0	0	0	0	0	0	0	0
k__Bacteria_p__Firmicutes_c__Clostridia_o__Clostridiales_f__Ruminococcaceae_NA_NA	0	5	0	0	0	0	0	0	0	0	0	2	0	0	0	0	0	0	0	0	0	0	0	0	0	0	0	0	0	0	0	0	0	0	0	0	0	0	0	0	0	0	0	0	0	0	0	0	0
k__Bacteria_p__Firmicutes_c__Clostridia_o__Clostridiales_f___g___s__	0	5	0	0	0	0	0	0	0	0	0	0	0	0	0	0	0	0	0	0	0	0	0	0	0	0	0	0	0	0	0	0	0	0	0	0	0	0	0	0	0	0	0	0	0	0	0	0	0
k__Bacteria_p__Firmicutes_c__Clostridia_o__Clostridiales_f__Ruminococcaceae_g___s__	0	5	0	0	0	0	0	0	0	68	0	0	0	0	0	0	0	0	0	0	0	0	0	0	0	0	0	0	0	0	0	0	0	0	0	0	0	0	0	0	0	0	0	0	0	0	0	0	0
k__Bacteria_p__Firmicutes_c__Clostridia_o__Clostridiales_f__Ruminococcaceae_g___s__	0	4	0	0	0	0	0	0	0	0	0	9	0	3	2	0	0	0	0	0	0	0	0	0	0	0	0	6	0	0	0	0	0	2	0	0	0	6	0	0	0	0	0	0	0	0	0	0	0
k__Bacteria_p__Firmicutes_c__Clostridia_o__Clostridiales_f__Ruminococcaceae_g___s__	0	4	0	0	0	0	0	0	0	0	0	0	0	0	0	0	0	0	0	0	0	0	0	0	0	0	0	0	0	0	0	0	0	0	0	0	0	6	0	0	0	0	0	0	0	0	0	0	0
k__Bacteria_p__Bacteroidetes_c__Bacteroidia_o__Bacteroidales_f__Rikenellaceae_g___s__	0	4	0	0	0	0	16	5	0	0	0	0	0	0	0	0	0	0	0	0	0	0	0	0	0	0	0	0	0	0	0	0	0	0	0	0	0	0	0	0	0	0	16	0	0	0	0	0	0
k__Bacteria_p__Firmicutes_c__Clostridia_o__Clostridiales_f___g___s__	0	4	0	4	0	0	0	0	8	98	0	1	2	0	0	38	0	0	0	3	0	0	4	5	0	0	0	0	0	0	0	6	0	0	0	0	14	0	0	0	0	0	0	72	0	9	13	3	0
k__Bacteria_p__Firmicutes_c__Clostridia_o__Clostridiales_f__EtOH8_g___s__	0	4	0	0	0	0	0	0	0	0	0	0	0	0	0	0	0	0	0	0	0	0	0	0	0	9	0	0	0	0	0	0	0	0	0	0	0	0	0	0	0	0	0	2	0	0	0	0	0
k__Bacteria_p__Firmicutes_c__Clostridia_o__Clostridiales_f___g___s__	0	4	0	0	0	0	0	0	0	0	0	0	0	0	0	0	0	0	0	0	0	0	0	0	0	0	0	0	0	0	0	0	0	0	0	0	0	11	0	0	0	0	0	0	0	0	0	0	0
k__Bacteria_p__Firmicutes_c__Clostridia_o__Clostridiales_f__Ruminococcaceae_g__Oscillospira_s__	0	4	2	12	0	0	0	0	0	0	0	0	0	0	16	0	0	0	0	0	8	0	0	30	0	6	4	0	0	0	0	0	0	0	0	0	0	32	0	0	6	0	0	43	0	15	19	0	0
k__Bacteria_p__Firmicutes_c__Clostridia_o__Clostridiales_f___g___s__	0	4	2	0	0	0	0	0	0	0	0	31	0	0	0	0	0	0	0	0	0	0	0	0	0	0	0	0	0	0	0	0	0	0	0	0	0	0	0	0	0	0	0	2	0	0	0	4	0
k__Bacteria_p__Firmicutes_c__Clostridia_o__Clostridiales_f__Ruminococcaceae_g___s__	0	4	0	0	0	0	0	0	0	16	0	0	0	0	0	0	17	0	0	0	0	0	0	2	0	0	0	0	0	0	2	0	0	0	0	0	0	0	0	0	0	0	0	0	0	0	0	5	0
k__Bacteria_p__Firmicutes_c__Clostridia_o__Clostridiales_f__Lachnospiraceae_g___s__	0	4	0	1	0	0	0	0	0	9	0	0	0	0	6	0	0	0	0	0	0	0	0	0	0	0	0	0	1	0	0	5	0	0	0	0	0	19	0	0	0	0	0	0	0	0	14	0	0
k__Bacteria_p__Firmicutes_c__Clostridia_o__Clostridiales_f___g___s__	0	4	0	0	0	0	0	0	0	0	0	0	0	0	0	0	0	0	0	0	0	0	0	0	0	0	0	0	0	0	0	0	2	0	0	0	0	0	0	0	0	0	0	0	0	0	0	0	0
Unassigned_NA_NA_NA_NA_NA_NA	0	4	4	0	0	0	0	0	0	0	0	0	0	0	0	0	0	0	0	0	0	0	0	0	0	3	0	0	0	3	0	0	0	0	0	0	0	2	0	0	0	0	0	0	0	0	0	0	0
k__Bacteria_p__Firmicutes_c__Clostridia_o__Clostridiales_f__Ruminococcaceae_g___s__	0	4	2	0	0	0	0	0	0	0	0	0	0	0	0	0	0	0	0	0	0	0	0	0	0	0	0	0	0	0	0	0	0	0	0	0	0	3	0	0	0	0	0	0	0	0	0	5	0
Unassigned_NA_NA_NA_NA_NA_NA	0	4	0	0	0	0	0	0	0	0	0	0	0	0	0	0	0	0	0	0	0	5	0	0	0	0	0	0	0	0	0	0	0	0	0	0	0	0	0	0	0	0	0	0	0	0	0	0	0
k__Bacteria_p__Firmicutes_c__Clostridia_o__Clostridiales_f__Lachnospiraceae_g___s__	0	3	0	0	0	0	20	0	0	0	10	0	0	0	32	0	0	0	0	0	0	0	0	0	0	16	0	0	5	0	0	0	0	0	0	0	0	0	0	0	0	0	8	0	0	0	33	0	0
k__Bacteria_p__Firmicutes_c__Clostridia_o__Clostridiales_f___g___s__	0	3	0	0	0	0	0	0	0	0	0	0	0	0	0	0	0	0	0	0	0	0	0	0	0	0	0	0	0	0	0	0	0	0	0	0	0	0	0	0	0	0	3	0	0	0	0	16	0
k__Bacteria_p__Firmicutes_c__Clostridia_o__Clostridiales_f__Ruminococcaceae_g___s__	0	3	21	0	0	0	7	0	0	0	0	0	0	0	0	0	0	0	0	30	0	0	0	6	0	0	0	0	0	0	5	0	17	0	0	0	0	0	0	0	39	0	0	0	0	202	0	0	0
k__Bacteria_p__Firmicutes_c__Clostridia_o__Clostridiales_f__Lachnospiraceae_g___s__	0	3	0	0	40	19	0	0	0	2	0	0	0	0	3	62	0	0	0	0	4	0	56	0	0	0	0	27	0	0	0	0	0	0	3	0	0	6	0	0	0	0	0	2	0	0	9	0	11
k__Bacteria_p__Firmicutes_c__Clostridia_o__Clostridiales_f__[Mogibacteriaceae]_g___s__	0	3	0	0	0	0	0	0	0	0	0	0	0	0	0	0	0	3	0	0	0	0	0	0	0	0	0	0	3	0	0	0	0	0	0	0	0	0	0	11	0	0	0	0	0	0	0	0	0
k__Bacteria_p__Actinobacteria_c__Actinobacteria_o__Actinomycetales_f__Actinomycetaceae_g__Mobiluncus_s__	0	3	0	0	0	0	0	0	0	3	0	0	0	0	0	0	0	0	0	0	0	0	0	0	0	0	0	0	0	0	0	0	0	0	0	0	0	0	0	0	0	0	0	0	0	0	0	0	0
k__Bacteria_p__Actinobacteria_c__Actinobacteria_o__Actinomycetales_f__Propionibacteriaceae_g___s__	0	3	0	0	0	0	0	0	0	0	0	0	0	0	0	0	0	0	7	0	0	0	0	0	0	0	0	0	0	0	0	0	0	0	0	0	0	0	0	0	0	0	0	2	0	0	0	0	0
k__Bacteria_p__Firmicutes_c__Clostridia_o__Clostridiales_f___g___s__	0	3	0	0	0	0	0	0	0	0	0	0	0	0	0	0	0	0	0	0	0	0	0	0	0	0	0	0	0	0	0	0	0	0	0	0	0	0	0	0	0	0	14	0	0	0	0	0	0
k__Bacteria_p__Firmicutes_c__Clostridia_o__Clostridiales_f___g___s__	0	3	0	0	0	0	0	0	0	0	0	0	0	0	0	0	0	0	0	35	0	0	0	2	0	0	0	27	0	0	0	0	4	0	0	0	0	0	0	0	0	0	0	0	0	0	0	0	0
k__Bacteria_p__Firmicutes_c__Clostridia_o__Clostridiales_f__Peptococcaceae_g___s__	0	3	0	0	0	0	0	0	0	0	0	0	0	0	0	0	0	0	0	0	0	0	0	0	0	0	0	0	5	0	0	0	0	0	0	0	0	0	0	0	0	0	0	0	24	0	0	0	0
k__Bacteria_p__Firmicutes_c__Clostridia_o__Clostridiales_f__Lachnospiraceae_g__Dorea_s__	0	3	0	0	0	0	0	4	0	0	0	0	0	0	0	2	0	0	0	0	2	0	0	0	0	0	0	0	0	0	0	0	0	0	0	0	0	0	0	0	0	0	0	0	0	0	0	0	0
k__Bacteria_p__Firmicutes_c__Bacilli_o__Turicibacterales_f__Turicibacteraceae_g__Turicibacter_s__	0	3	2	0	0	0	0	0	0	108	84	673	34	0	8	0	16	0	2	0	16	121	272	0	76	23	0	0	104	0	0	42	7	12	13	26	0	2	0	19	216	2	2	341	18	753	18	1967	0
k__Bacteria_p__Firmicutes_c__Clostridia_o__Clostridiales_f__Ruminococcaceae_g__Ruminococcus_s__	0	3	0	0	0	0	0	0	0	0	0	0	0	0	0	0	0	0	0	0	0	0	0	0	14	0	0	0	0	0	0	0	0	7	0	0	0	0	0	0	7	0	0	0	0	0	0	2	0
k__Bacteria_p__Firmicutes_c__Clostridia_o__Clostridiales_f__Ruminococcaceae_g___s__	0	3	0	0	0	0	0	0	0	0	0	0	0	0	0	0	0	0	0	0	0	0	0	0	0	0	0	0	0	0	4	0	0	0	0	0	0	0	0	0	0	0	0	0	0	0	0	18	0
k__Bacteria_p__Firmicutes_c__Clostridia_o__Clostridiales_f__Lachnospiraceae_g___s__	0	3	0	0	0	0	0	0	0	0	0	0	0	0	0	0	0	2	0	0	0	0	0	0	0	0	0	0	0	0	3	0	6	0	0	0	0	0	0	0	0	0	0	0	0	0	0	0	0
k__Bacteria_p__Firmicutes_c__Clostridia_o__Clostridiales_f__Lachnospiraceae_NA_NA	0	3	0	106	0	0	236	0	0	444	0	0	0	0	0	0	0	0	0	2092	0	0	0	0	0	223	0	0	0	0	38	0	118	0	0	0	0	0	0	0	0	0	1376	0	0	0	0	598	0
k__Bacteria_p__Firmicutes_c__Clostridia_o__Clostridiales_f__Ruminococcaceae_g___s__	0	3	0	0	0	0	0	0	0	0	0	6	0	0	0	0	0	0	0	0	0	0	0	0	3	3	0	0	0	0	0	0	0	0	0	0	0	7	0	0	0	0	2	0	0	0	0	0	0
k__Bacteria_p__Firmicutes_c__Clostridia_o__Clostridiales_f__[Mogibacteriaceae]_g___s__	0	3	0	0	0	0	0	0	0	0	0	0	0	0	0	0	0	0	0	0	0	0	0	0	0	0	0	0	0	0	0	0	0	0	0	2	0	0	0	0	0	0	7	0	0	0	0	0	0
k__Bacteria_p__Firmicutes_c__Clostridia_o__Clostridiales_f__Ruminococcaceae_g___s__	0	3	0	0	2	0	0	0	0	0	3	0	0	2	0	2	6	0	0	0	2	0	0	0	9	0	0	2	2	0	0	0	0	0	3	0	0	0	0	0	0	0	0	0	0	0	0	0	2
k__Bacteria_p__Firmicutes_c__Clostridia_o__Clostridiales_f__Lachnospiraceae_g__[Ruminococcus]_s__	0	3	0	0	0	0	0	0	0	0	0	0	0	0	0	0	0	0	0	0	0	0	42	0	0	0	0	8	0	7	0	0	4	0	5	2	0	3	0	0	0	0	0	0	4	0	0	0	0
Unassigned_NA_NA_NA_NA_NA_NA	0	3	0	0	0	0	0	0	0	0	0	0	0	0	0	0	0	0	0	3	0	0	0	0	0	0	0	6	0	0	0	0	0	0	0	0	0	0	0	0	0	0	0	0	0	0	0	0	0
k__Bacteria_p__Firmicutes_c__Clostridia_o__Clostridiales_f__Veillonellaceae_g__Dialister_s__	0	3	0	0	0	0	0	0	0	0	0	0	0	0	0	0	0	0	2	0	5	0	0	0	0	0	0	0	0	0	0	0	0	0	0	0	0	0	0	0	0	0	0	7	0	0	0	0	0
k__Bacteria_p__Firmicutes_c__Clostridia_o__Clostridiales_f___g___s__	0	3	0	0	0	0	0	0	0	0	0	0	0	0	0	0	0	0	0	0	0	0	0	9	0	208	0	0	0	0	0	0	29	0	0	0	0	0	0	0	0	0	397	0	0	0	0	0	0
k__Bacteria_p__Firmicutes_c__Clostridia_o__Clostridiales_f__Lachnospiraceae_g__Blautia_s__	0	2	0	0	0	0	0	0	0	0	0	0	0	0	0	0	0	0	0	0	0	0	0	0	0	0	0	0	0	0	0	0	0	0	0	0	0	8	0	0	0	0	0	0	0	0	0	0	0
k__Bacteria_p__Firmicutes_c__Clostridia_o__Clostridiales_f___g___s__	0	2	0	13	0	0	0	0	0	0	0	0	0	0	0	0	0	0	0	0	0	0	0	0	0	0	0	0	0	0	0	0	0	0	0	0	0	0	0	0	0	0	0	0	0	0	0	0	0
k__Bacteria_p__Firmicutes_c__Clostridia_o__Clostridiales_f__Veillonellaceae_g__Dialister_s__	0	2	0	0	0	0	0	0	0	0	0	0	0	0	0	0	0	0	0	0	8	0	0	19	0	0	4	0	0	0	0	0	0	3	0	0	0	2	0	0	0	0	0	24	0	0	5	0	0
k__Bacteria_p__Firmicutes_c__Bacilli_o__Lactobacillales_f__Streptococcaceae_g__Lactococcus_s__	0	2	0	0	0	0	0	0	0	3	0	4	0	0	6	2	0	0	0	0	0	5	0	0	0	0	0	10	0	0	0	1	0	2	0	0	0	2	0	0	4	0	0	8	0	0	0	0	2
k__Bacteria_p__Firmicutes_c__Clostridia_o__Clostridiales_f__Lachnospiraceae_g___s__	0	2	0	0	0	0	0	0	0	0	0	0	0	0	0	0	0	0	0	0	0	0	0	0	0	0	0	0	0	0	0	0	0	0	0	0	0	0	0	0	0	0	0	0	0	0	0	0	30
Unassigned_NA_NA_NA_NA_NA_NA	0	2	4	0	0	0	0	0	0	3	0	3	0	0	0	0	0	0	0	0	0	0	0	0	4	3	0	15	0	2	0	0	0	0	0	0	0	0	0	0	2	0	61	8	0	0	0	7	0
k__Bacteria_p__Firmicutes_c__Clostridia_o__Clostridiales_f__Lachnospiraceae_g___s__	0	2	0	114	0	0	0	0	0	0	0	0	0	0	4	0	0	35	0	0	0	0	0	0	0	0	0	85	0	0	0	0	0	7	0	0	0	0	0	0	0	0	14	419	0	0	0	0	83
k__Bacteria_p__Firmicutes_c__Clostridia_o__Clostridiales_f__Christensenellaceae_g__Christensenella_s__	0	2	0	0	0	0	0	0	0	0	0	0	6	0	4	11	0	2	0	0	0	0	0	2	0	0	0	7	0	3	0	0	3	4	0	0	0	2	0	0	0	0	0	0	0	0	0	17	0
k__Bacteria_p__Firmicutes_c__Clostridia_o__Clostridiales_f___g___s__	0	2	0	0	0	0	0	0	0	0	0	0	0	0	0	0	0	0	0	0	0	0	0	10	0	0	0	0	0	0	0	0	0	0	0	0	0	0	0	0	23	0	2	5	0	0	0	0	0
k__Bacteria_p__Firmicutes_c__Clostridia_o__Clostridiales_f__Lachnospiraceae_NA_NA	0	2	0	0	0	0	0	0	0	0	0	0	0	0	0	0	0	66	0	2	0	4	51	0	0	0	0	0	0	0	0	137	0	5	0	0	0	0	0	0	0	34	0	2	0	0	2	0	45
k__Bacteria_p__Firmicutes_c__Clostridia_o__Clostridiales_f__Ruminococcaceae_g___s__	0	2	0	0	0	0	0	0	0	0	0	0	0	0	0	0	0	0	0	0	0	0	0	0	0	0	0	0	0	0	0	0	0	0	0	0	0	0	0	0	0	0	0	0	0	0	0	10	0
k__Bacteria_p__Firmicutes_c__Clostridia_o__Clostridiales_f__Ruminococcaceae_g___s__	0	2	0	0	0	0	0	0	9	0	0	0	2	0	0	0	0	0	0	0	5	0	0	0	0	0	7	0	0	0	0	0	0	0	0	0	4	2	0	0	0	0	0	11	10	0	0	10	0
k__Bacteria_p__Bacteroidetes_c__Bacteroidia_o__Bacteroidales_f__Bacteroidaceae_g__Bacteroides_s__	0	2	396	0	0	0	606	0	559	0	0	5	0	0	6067	3726	0	0	0	1618	0	965	0	0	4416	2525	0	0	0	0	104	0	0	509	0	48	0	0	0	0	0	0	0	130	177	0	0	238	0
k__Bacteria_p__Firmicutes_c__Clostridia_o__Clostridiales_f__Lachnospiraceae_g___s__	0	2	0	0	0	0	0	0	0	0	3	0	0	3	13	0	0	0	0	0	0	3	0	0	0	26	0	0	0	0	18	0	0	13	0	0	0	14	0	0	0	0	0	0	0	0	26	0	0
k__Bacteria_p__Firmicutes_c__Clostridia_o__Clostridiales_f___g___s__	0	2	16	73	0	0	2	0	0	0	0	25	0	10	0	0	0	0	0	4	0	0	0	3	0	18	0	20	2	9	0	8	6	0	0	0	0	14	0	0	10	0	38	0	0	0	5	8	0
k__Bacteria_p__Firmicutes_c__Clostridia_o__Clostridiales_f__Ruminococcaceae_NA_NA	0	2	0	0	0	0	0	0	0	0	0	0	0	0	0	0	0	0	0	0	0	0	0	0	0	0	0	0	0	0	0	0	3	0	0	0	0	0	0	0	0	0	0	0	0	0	0	0	0
k__Bacteria_p__Firmicutes_c__Clostridia_o__Clostridiales_NA_NA_NA	0	2	0	52	0	0	0	0	0	0	39	0	0	0	134	0	0	0	0	0	101	0	0	7	4	0	0	0	71	25	11	83	0	322	3	611	13	0	0	425	29	0	0	0	0	0	40	0	0
k__Bacteria_p__Firmicutes_c__Clostridia_o__Clostridiales_f__Clostridiaceae_g___s__	0	2	0	0	0	0	0	0	0	0	0	0	0	0	0	0	0	0	0	0	0	2	0	0	0	0	0	0	0	0	0	0	0	0	0	0	0	0	0	0	3	0	0	0	4	0	2	0	0
k__Bacteria_p__Bacteroidetes_c__Bacteroidia_o__Bacteroidales_f__Bacteroidaceae_g__Bacteroides_s__	0	2	0	0	0	0	0	0	0	0	0	0	0	0	0	0	0	0	0	0	0	0	0	0	0	0	0	0	0	0	0	0	25	0	0	0	0	0	0	0	0	0	0	0	0	0	0	0	0
k__Bacteria_p__Firmicutes_c__Clostridia_o__Clostridiales_f__Lachnospiraceae_g__Coprococcus_s__	0	2	4	0	0	0	0	7	2	3	0	0	0	0	0	0	0	0	0	0	0	5	0	0	0	0	0	0	0	0	0	0	0	0	0	0	0	0	0	0	5	0	13	0	0	11	4	0	0
k__Bacteria_p__Firmicutes_c__Clostridia_o__Clostridiales_f___g___s__	0	2	0	2	0	0	0	0	8	0	0	322	0	0	5	0	0	4	0	0	14	0	0	25	0	0	2	0	0	6	7	2	0	0	0	0	18	16	0	0	1	0	0	148	4	0	0	8	0
k__Bacteria_p__Firmicutes_c__Clostridia_o__Clostridiales_f__Lachnospiraceae_g___s__	0	2	0	0	0	0	0	0	0	7	0	0	0	0	0	0	0	0	0	0	0	0	0	0	0	0	0	7	0	0	0	0	2	0	0	0	0	4	0	0	0	0	0	0	0	0	6	0	0
Unassigned_NA_NA_NA_NA_NA_NA	0	2	2	0	0	0	0	0	0	15	0	6	0	0	0	0	0	0	0	0	0	0	0	0	0	0	0	0	0	0	0	0	0	0	0	0	0	2	0	0	9	0	2	0	0	0	0	6	0
k__Bacteria_p__Firmicutes_c__Clostridia_o__Clostridiales_f___g___s__	0	2	0	3	0	0	0	0	0	13	0	0	0	0	0	0	0	0	0	2	0	4	0	0	0	0	0	0	0	0	0	0	0	0	0	0	0	0	0	0	2	0	6	2	0	0	0	22	0
k__Bacteria_p__Actinobacteria_c__Actinobacteria_o__Actinomycetales_f__Actinomycetaceae_g__Actinomyces_s__	0	2	0	0	0	0	0	0	0	0	0	0	0	0	0	0	0	0	0	0	0	0	4	0	12	0	0	0	0	0	0	0	0	0	0	0	0	0	0	0	0	0	0	0	0	0	0	0	0
k__Bacteria_p__Firmicutes_c__Clostridia_o__Clostridiales_f__Clostridiaceae_g___s__	0	2	0	7	0	2	0	0	0	0	0	10	0	0	30	0	0	0	0	0	0	0	3	0	0	0	0	0	2	0	0	6	6	359	0	0	1	34	0	79	0	0	4	5	0	0	28	0	0
k__Bacteria_p__Firmicutes_c__Clostridia_o__Clostridiales_f__Ruminococcaceae_g__Ruminococcus_s__	0	2	0	669	0	0	0	0	0	0	389	783	0	552	0	874	0	672	0	0	0	152	0	0	4430	0	0	115	0	0	0	0	0	0	0	0	0	0	0	0	0	0	0	3863	0	0	0	0	0
k__Bacteria_p__Firmicutes_c__Clostridia_o__Clostridiales_f__Lachnospiraceae_NA_NA	0	2	0	0	0	0	0	0	4	0	2	0	3	0	0	0	0	0	0	0	0	0	0	0	0	0	0	0	0	0	0	0	0	0	0	0	0	0	0	0	0	0	0	0	0	0	4	0	0
k__Bacteria_p__Firmicutes_c__Erysipelotrichi_o__Erysipelotrichales_f__Erysipelotrichaceae_g__[Eubacterium]_s__dolichum	0	2	3	7	24	12	0	2	0	8	0	41	43	0	0	0	3	0	0	0	31	19	3	0	3	0	7	2	0	0	0	8	0	0	0	2	6	14	0	22	2	66	0	15	1	4	0	0	0
k__Bacteria_p__Firmicutes_c__Clostridia_o__Clostridiales_f__Lachnospiraceae_g___s__	0	2	0	0	0	0	0	0	0	0	0	0	0	0	0	0	0	0	0	0	0	0	0	0	2	0	0	0	0	0	0	0	0	0	0	0	0	0	0	0	0	0	0	0	0	0	0	0	0
k__Bacteria_p__Firmicutes_c__Clostridia_o__Clostridiales_f__Lachnospiraceae_NA_NA	0	2	0	43	0	0	0	0	0	0	0	0	0	0	0	0	0	0	0	0	0	0	0	0	0	0	0	95	0	0	0	0	0	0	0	0	0	8	0	0	0	0	0	0	0	0	0	0	0
k__Bacteria_p__Firmicutes_c__Clostridia_o__Clostridiales_f__Ruminococcaceae_NA_NA	0	2	2	2	0	0	0	0	2	0	0	1	0	0	0	0	0	0	0	0	0	2	0	0	0	0	0	0	0	3	0	0	0	0	0	0	0	7	0	0	0	0	0	0	2	0	0	0	0
k__Bacteria_p__Firmicutes_c__Bacilli_o__Lactobacillales_f__Streptococcaceae_g__Streptococcus_s__	0	2	0	0	3	0	0	0	0	0	0	7	0	0	0	0	0	0	0	0	0	0	0	0	82	0	0	0	8	0	0	0	0	2	0	0	2	9	0	0	0	13	0	0	0	4	0	4	8
Unassigned_NA_NA_NA_NA_NA_NA	0	2	0	0	0	0	0	0	0	3	0	0	0	0	0	0	0	0	0	0	0	5	0	2	0	0	0	5	0	0	0	0	0	0	0	0	0	3	0	0	0	0	5	0	0	0	0	0	0
k__Bacteria_p__Firmicutes_c__Clostridia_o__Clostridiales_f__Ruminococcaceae_g___s__	0	1	0	0	0	0	0	0	0	0	0	0	0	0	0	0	0	0	0	0	0	0	0	0	0	0	0	0	0	0	0	0	0	0	0	0	0	0	0	0	0	0	0	0	0	0	0	0	0
k__Bacteria_p__Firmicutes_c__Clostridia_o__Clostridiales_f__Lachnospiraceae_g___s__	0	1	0	0	0	0	0	0	0	0	0	0	0	0	0	0	0	0	0	0	0	0	0	0	0	0	0	0	0	0	0	0	0	0	0	0	0	54	0	0	0	0	0	0	0	0	0	0	0
k__Bacteria_p__Firmicutes_c__Clostridia_o__Clostridiales_f__Lachnospiraceae_NA_NA	0	1	0	10	7	0	0	68	22	0	0	4	3	0	20	17	0	0	0	0	0	0	6	0	3	0	13	0	0	11	0	19	0	2	2	0	0	0	0	0	3	6	2	129	0	0	0	0	0
k__Bacteria_p__Firmicutes_c__Clostridia_o__Clostridiales_f__Lachnospiraceae_NA_NA	0	1	4	3	0	0	0	0	0	7	1	0	0	0	25	0	0	0	0	16	0	0	0	0	0	1	0	3	7	0	0	0	0	2	0	0	0	0	0	0	5	0	0	0	0	8	0	0	0
k__Bacteria_p__Bacteroidetes_c__Bacteroidia_o__Bacteroidales_f__Prevotellaceae_g__Prevotella_s__	0	1	0	0	0	0	0	0	0	123	0	0	2	0	0	0	0	0	0	0	0	0	0	40	0	0	0	0	0	0	0	0	0	0	0	0	0	7	0	17	5	0	0	89	0	6	16	0	0
k__Bacteria_p__Firmicutes_c__Clostridia_o__Clostridiales_f__Ruminococcaceae_NA_NA	0	1	0	0	0	0	0	0	0	0	0	0	0	0	0	0	0	0	0	0	0	0	0	0	0	0	0	0	0	44	0	1	0	0	0	0	0	0	0	0	0	0	0	0	0	0	0	0	662
k__Bacteria_p__Firmicutes_c__Clostridia_o__Clostridiales_f__Lachnospiraceae_g__Dorea_s__	0	1	0	0	0	0	0	0	0	0	0	0	4	0	0	0	0	0	3	0	0	2	0	0	0	0	0	1	0	0	0	0	0	0	0	0	0	0	0	0	0	1	0	0	0	0	0	0	0
k__Bacteria_p__Firmicutes_c__Clostridia_o__Clostridiales_f__Lachnospiraceae_g___s__	0	1	4	8	16	49	3	0	2	4	2	0	0	0	0	0	0	0	0	0	3	2	0	0	2	0	0	17	0	0	0	15	0	7	1	0	10	12	0	0	5	22	8	0	0	0	0	0	0
k__Bacteria_p__Firmicutes_c__Clostridia_o__Clostridiales_f__Lachnospiraceae_NA_NA	0	1	16	596	179	0	323	0	0	0	374	0	0	0	0	343	34	542	0	861	349	0	346	342	9	2652	0	366	1335	7	198	0	393	0	201	0	1153	276	0	2387	200	2848	257	191	0	0	627	10	12331
k__Bacteria_p__Firmicutes_c__Clostridia_o__Clostridiales_f__Ruminococcaceae_g___s__	0	1	7	1315	457	2842	393	363	971	787	267	3	19179	6	2186	0	34	1251	148	2153	1210	299	693	0	0	1333	3	268	171	2520	439	1520	1212	3227	1155	1911	239	653	0	2203	45	0	139	22	0	49	261	54	2453
k__Bacteria_p__Bacteroidetes_c__Bacteroidia_o__Bacteroidales_f__Bacteroidaceae_g__Bacteroides_s__	0	0	26140	0	0	0	0	6623	50011	0	0	0	0	0	0	65781	0	0	57889	0	0	0	0	15506	0	0	0	24740	10119	0	0	10367	35951	0	1238	0	0	0	0	0	0	0	0	0	0	27637	0	3689	0
k__Bacteria_p__Firmicutes_c__Clostridia_o__Clostridiales_f___g___s__	0	0	2424	0	0	0	0	0	0	0	0	0	0	0	0	0	0	0	0	0	0	0	0	0	0	0	0	0	0	0	0	0	0	0	0	0	0	0	0	0	0	0	2738	0	0	0	0	0	0
k__Bacteria_p__Bacteroidetes_c__Bacteroidia_o__Bacteroidales_f__Bacteroidaceae_g__Bacteroides_s__	0	0	1127	0	0	0	0	0	0	0	0	0	0	0	0	0	0	0	0	0	0	0	0	0	0	0	0	0	0	0	0	16	0	0	0	0	0	0	0	0	0	0	0	0	0	0	0	0	0
k__Bacteria_p__Firmicutes_c__Clostridia_o__Clostridiales_f__Christensenellaceae_g___s__	0	0	750	0	0	0	0	0	0	3	0	0	0	0	0	0	0	0	0	0	0	0	0	0	0	0	0	0	0	0	0	0	0	0	0	0	0	0	0	0	0	0	0	0	0	0	0	0	0
k__Bacteria_p__Proteobacteria_c__Betaproteobacteria_o__Burkholderiales_f__Alcaligenaceae_g__Sutterella_s__	0	0	621	0	0	1926	0	0	0	0	0	89	162	42	0	0	0	0	0	3	0	0	0	0	0	0	0	1395	16	0	0	0	0	0	0	2547	0	0	0	0	0	0	0	0	0	0	0	595	0
k__Bacteria_p__Tenericutes_c__RF3_o__ML615J-28_f___g___s__	0	0	325	0	0	0	0	0	0	0	0	0	0	0	0	0	0	0	0	0	0	0	0	49	0	0	0	0	315	0	0	0	0	0	0	0	0	0	0	0	0	0	0	0	0	0	0	0	0
k__Bacteria_p__Firmicutes_c__Clostridia_o__Clostridiales_f__Ruminococcaceae_g___s__	0	0	316	0	0	0	0	9	2500	118	0	0	0	0	0	2992	4983	123	0	360	72	0	0	28	0	124	0	409	276	339	253	109	0	95	0	35	2219	0	0	0	565	0	0	0	0	0	1	207	0
k__Bacteria_p__Proteobacteria_c__Betaproteobacteria_o__Burkholderiales_f__Alcaligenaceae_g__Sutterella_s__	0	0	227	0	0	0	0	0	3094	0	0	0	0	382	0	0	0	0	0	0	0	0	291	0	0	0	0	0	0	0	0	0	0	0	0	362	0	255	0	0	0	0	0	0	0	0	0	0	0
k__Bacteria_p__Proteobacteria_c__Betaproteobacteria_o__Burkholderiales_f__Alcaligenaceae_g__Sutterella_s__	0	0	207	0	0	2174	0	0	489	2	0	0	54	916	0	0	0	0	0	0	0	0	0	0	0	0	0	747	0	0	0	0	0	0	0	1472	0	0	0	0	0	0	0	0	0	0	0	156	0
k__Bacteria_p__Bacteroidetes_c__Bacteroidia_o__Bacteroidales_f__[Odoribacteraceae]_g__Odoribacter_s__	0	0	175	410	0	0	88	0	0	0	0	0	2	0	0	370	0	0	0	0	0	90	0	0	0	499	2	0	434	0	0	0	0	0	0	0	0	0	0	0	0	701	101	0	0	0	0	0	0
k__Bacteria_p__Bacteroidetes_c__Bacteroidia_o__Bacteroidales_f__Bacteroidaceae_g__Bacteroides_s__	0	0	170	0	0	0	0	0	0	0	0	0	137	0	0	0	0	134	0	0	0	2119	0	0	0	0	0	0	0	0	174	0	0	0	0	816	0	0	0	0	0	0	0	0	330	0	0	0	0
k__Bacteria_p__Firmicutes_c__Clostridia_o__Clostridiales_f__Veillonellaceae_g__Phascolarctobacterium_s__	0	0	146	0	0	0	0	0	1592	0	117	0	0	0	0	187	0	0	0	0	0	0	268	736	0	0	323	7045	442	0	0	0	80	0	0	161	0	0	0	0	2	0	0	0	0	0	0	24	0
k__Bacteria_p__Firmicutes_c__Clostridia_o__Clostridiales_f__Lachnospiraceae_g___s__	0	0	130	0	0	0	0	0	0	0	0	0	0	0	0	0	0	0	0	0	0	0	0	0	0	0	0	0	0	0	0	0	0	0	0	0	0	0	0	0	0	0	0	0	0	0	0	0	0
k__Bacteria_p__Bacteroidetes_c__Bacteroidia_o__Bacteroidales_f__[Barnesiellaceae]_g___s__	0	0	108	8231	0	0	0	0	0	0	0	0	0	0	0	0	0	0	0	0	0	0	0	3078	0	1917	0	0	0	0	839	0	0	0	0	251	0	0	0	0	0	0	0	0	0	0	0	0	0
k__Bacteria_p__Firmicutes_c__Clostridia_o__Clostridiales_NA_NA_NA	0	0	102	47	0	0	0	0	160	253	20	185	0	0	0	0	0	0	0	0	0	4	0	0	0	0	0	0	0	21	0	0	0	0	0	21	99	0	0	0	23	0	14	0	0	0	0	0	0
k__Bacteria_p__Firmicutes_c__Clostridia_o__Clostridiales_NA_NA_NA	0	0	98	0	0	0	0	0	0	0	0	0	0	0	0	0	0	0	0	0	0	0	0	0	0	0	0	0	0	0	0	0	8	0	0	0	0	0	0	0	0	0	0	0	0	0	0	0	0
k__Bacteria_p__Firmicutes_c__Clostridia_o__Clostridiales_f__Ruminococcaceae_g___s__	0	0	88	0	0	0	13	0	0	0	15	0	0	0	0	0	0	0	0	0	0	0	0	84	0	0	0	0	0	0	0	0	0	0	0	0	0	113	0	0	0	0	0	0	0	0	0	0	0
k__Bacteria_p__Firmicutes_c__Clostridia_o__Clostridiales_f__Ruminococcaceae_g__Faecalibacterium_s__prausnitzii	0	0	82	0	0	0	0	0	0	0	0	0	0	0	0	0	0	0	0	0	0	0	0	0	0	0	0	0	0	0	0	0	0	0	0	0	0	0	0	0	0	0	0	0	0	0	0	0	0
k__Bacteria_p__Bacteroidetes_c__Bacteroidia_o__Bacteroidales_f__Bacteroidaceae_g__Bacteroides_s__	0	0	80	0	0	0	0	0	0	0	0	0	0	0	0	0	0	0	0	0	0	0	0	0	0	0	0	0	0	0	0	0	0	0	0	0	0	0	0	0	0	0	0	0	0	0	0	0	0
k__Bacteria_p__Firmicutes_c__Clostridia_o__Clostridiales_f__Ruminococcaceae_g___s__	0	0	79	0	0	0	0	0	0	0	0	0	0	0	0	0	0	0	0	0	0	0	0	0	0	0	0	0	0	0	0	0	0	0	0	0	0	0	0	0	0	0	0	0	0	0	0	0	0
k__Bacteria_p__Firmicutes_c__Clostridia_o__Clostridiales_f__Lachnospiraceae_g__Lachnospira_s__	0	0	79	0	0	795	0	0	0	34	0	0	36	0	0	0	341	184	0	0	0	65	0	104	34	0	0	0	0	98	45	0	0	0	0	0	37	0	0	0	0	0	0	0	0	0	119	0	3
k__Bacteria_p__Firmicutes_c__Clostridia_o__Clostridiales_f__Ruminococcaceae_g___s__	0	0	75	0	0	0	0	0	0	0	0	0	0	0	0	0	0	0	0	0	0	0	0	0	0	0	0	0	0	0	0	0	0	0	0	0	0	0	0	0	0	0	0	0	0	0	0	0	0
k__Bacteria_p__Firmicutes_c__Clostridia_o__Clostridiales_f__Ruminococcaceae_g___s__	0	0	73	0	0	0	0	0	0	0	0	0	0	0	0	0	0	0	0	0	0	0	0	0	0	0	0	0	0	0	7	0	3	0	0	0	0	0	0	0	0	0	0	0	0	0	0	0	0
k__Bacteria_p__Firmicutes_c__Clostridia_o__Clostridiales_f__Lachnospiraceae_NA_NA	0	0	73	0	0	0	0	0	0	0	0	0	0	0	31	0	4	0	0	107	0	45	0	0	0	0	0	0	0	9	0	0	0	0	0	0	0	18	0	0	0	0	0	56	0	191	0	7	0
k__Bacteria_p__Firmicutes_c__Clostridia_o__Clostridiales_f__Lachnospiraceae_NA_NA	0	0	69	0	265	0	8	0	0	0	0	0	0	19	0	60	54	0	0	0	0	6	0	0	17	0	0	1	0	0	0	0	45	0	0	0	0	0	0	0	0	13	21	0	0	12	0	0	234
k__Bacteria_p__Firmicutes_c__Clostridia_o__Clostridiales_f__Ruminococcaceae_g___s__	0	0	69	0	0	0	0	0	0	0	0	0	0	0	0	0	0	0	0	0	0	0	0	0	0	0	0	0	0	0	0	0	0	0	0	0	0	0	0	0	0	0	0	0	0	0	0	0	0
k__Bacteria_p__Firmicutes_c__Clostridia_o__Clostridiales_f__Lachnospiraceae_g___s__	0	0	58	0	0	0	0	0	0	0	236	44	0	0	13	0	22	4	0	34	0	4	0	194	0	34	0	77	88	0	0	0	43	14	0	0	0	0	0	0	0	0	0	0	0	0	970	7	0
k__Bacteria_p__Firmicutes_c__Clostridia_o__Clostridiales_f__Ruminococcaceae_g__Ruminococcus_s__	0	0	53	0	0	0	0	0	0	0	0	0	0	0	0	0	0	0	0	0	0	0	0	0	0	0	0	0	0	0	0	0	0	0	0	0	0	0	0	0	0	0	0	0	0	0	0	0	0
k__Bacteria_p__Firmicutes_c__Clostridia_o__Clostridiales_f__Lachnospiraceae_g___s__	0	0	52	0	0	0	665	0	0	0	0	0	0	0	0	0	0	0	0	27	0	0	0	0	0	2	0	0	0	0	0	0	310	10	0	0	0	0	0	34	0	0	0	0	0	0	0	0	0
k__Bacteria_p__Firmicutes_c__Clostridia_o__Clostridiales_f__Ruminococcaceae_g___s__	0	0	51	0	0	0	164	0	0	0	0	0	0	0	0	0	123	0	0	0	0	0	0	0	0	0	210	0	252	152	10	0	0	0	0	0	0	0	0	0	0	0	0	0	0	0	0	0	0
k__Bacteria_p__Firmicutes_c__Clostridia_o__Clostridiales_f___g___s__	0	0	49	0	0	0	0	0	0	0	2	0	0	0	0	0	0	0	0	0	0	0	0	0	0	0	0	0	0	0	0	0	6	0	0	0	0	0	0	0	0	0	0	0	0	0	0	0	0
k__Bacteria_p__Firmicutes_c__Clostridia_o__Clostridiales_f__Ruminococcaceae_g___s__	0	0	47	0	0	0	6	0	0	0	0	0	0	0	0	0	0	0	0	0	0	0	0	21	13	0	0	0	58	0	0	0	30	0	0	0	0	0	0	0	0	0	0	0	0	0	0	0	0
k__Bacteria_p__Bacteroidetes_c__Bacteroidia_o__Bacteroidales_f__Bacteroidaceae_g__Bacteroides_s__	0	0	47	0	0	0	0	14	0	0	0	0	0	0	0	0	65	0	0	0	0	0	0	0	0	0	0	0	0	12874	0	0	0	0	0	0	0	1527	0	0	0	0	0	4	0	3234	0	0	0
k__Bacteria_p__Firmicutes_c__Clostridia_o__Clostridiales_f___g___s__	0	0	43	0	0	0	0	0	0	0	0	0	0	0	0	0	0	0	0	0	0	0	0	0	0	0	0	0	0	0	8	0	0	0	0	0	0	24	0	0	0	0	0	0	0	0	0	0	0
k__Bacteria_p__Firmicutes_c__Clostridia_o__Clostridiales_f__Lachnospiraceae_g___s__	0	0	37	0	0	0	0	0	0	0	142	0	0	0	0	0	21	0	0	0	0	9	0	0	0	0	0	0	0	0	0	0	0	0	0	0	0	0	0	0	0	0	0	0	0	3	0	0	0
k__Bacteria_p__Firmicutes_c__Clostridia_o__Clostridiales_f___g___s__	0	0	35	0	0	0	0	0	0	0	0	0	0	0	0	0	0	0	0	0	0	4	0	0	0	0	0	0	0	0	0	0	0	0	0	0	0	0	0	0	0	0	0	0	0	0	0	0	0
k__Bacteria_p__Firmicutes_c__Clostridia_o__Clostridiales_f__Ruminococcaceae_g__Oscillospira_s__	0	0	33	53	136	0	0	16	0	174	36	54	15	0	121	0	24	14	5	72	0	93	0	19	0	60	0	72	44	65	29	0	0	108	0	12	0	0	0	43	56	0	20	265	0	238	64	196	58
k__Bacteria_p__Bacteroidetes_c__Bacteroidia_o__Bacteroidales_f__Porphyromonadaceae_g__Parabacteroides_s__	0	0	30	0	0	0	0	0	0	0	0	0	0	0	0	0	0	0	0	0	0	0	0	0	0	0	0	0	0	0	0	0	0	0	94	0	0	0	0	0	0	0	0	0	0	0	0	0	0
k__Bacteria_p__Firmicutes_c__Clostridia_o__Clostridiales_f__Lachnospiraceae_g___s__	0	0	28	0	0	0	0	0	0	25	0	0	0	0	0	0	0	0	0	0	0	4	0	0	0	0	0	0	0	0	0	66	0	0	0	0	0	0	0	0	100	0	0	28	0	0	0	0	0
k__Bacteria_p__Firmicutes_c__Clostridia_o__Clostridiales_f__Lachnospiraceae_g___s__	0	0	26	0	0	0	285	0	0	0	88	0	69	26	37	0	49	98	54	11	0	0	267	3	0	20	0	82	137	2	31	149	99	107	196	94	0	0	0	0	38	0	0	9	0	187	0	0	0
k__Bacteria_p__Firmicutes_c__Clostridia_o__Clostridiales_f__Ruminococcaceae_g__Oscillospira_s__	0	0	26	0	0	0	2	0	0	0	0	0	0	0	27	0	0	10	0	11	0	0	0	0	0	9	0	0	0	0	0	0	0	0	0	0	0	21	0	0	0	0	0	0	0	0	0	0	0
k__Bacteria_p__Firmicutes_c__Clostridia_o__Clostridiales_f__Lachnospiraceae_NA_NA	0	0	23	0	613	0	0	18	0	19	16	0	0	0	28	16	0	3	2	0	67	52	0	0	21	0	0	0	0	0	1	0	0	23	0	0	43	0	0	0	0	0	0	162	0	5	43	0	0
k__Bacteria_p__Firmicutes_c__Clostridia_o__Clostridiales_f__Ruminococcaceae_g___s__	0	0	20	0	0	0	0	0	0	0	0	5	0	0	0	0	0	0	0	0	0	0	0	0	0	0	0	0	0	0	0	0	0	0	0	0	0	0	0	0	0	0	0	0	0	0	0	19	0
k__Bacteria_p__Bacteroidetes_c__Bacteroidia_o__Bacteroidales_f__Porphyromonadaceae_g__Parabacteroides_NA	0	0	19	358	0	0	64	592	365	0	104	0	91	0	0	2309	95	247	0	1054	82	0	153	461	0	2244	0	890	0	0	93	0	731	0	0	54	0	0	0	0	0	0	92	76	1576	0	16955	312	0
k__Bacteria_p__Firmicutes_c__Clostridia_o__Clostridiales_f__Ruminococcaceae_g___s__	0	0	19	0	0	0	0	0	8	16	14	0	0	0	0	0	0	0	0	18	0	0	0	0	0	0	9	0	0	0	16	0	0	0	0	0	0	0	0	0	0	0	0	0	0	0	0	0	0
k__Bacteria_p__Firmicutes_c__Clostridia_o__Clostridiales_f__Ruminococcaceae_g___s__	0	0	18	0	0	0	0	0	0	0	0	52	0	0	0	0	0	0	0	0	0	0	0	0	0	0	0	0	18	0	0	0	0	0	0	0	0	0	0	0	0	0	0	0	0	0	0	0	0
k__Bacteria_p__Firmicutes_c__Clostridia_o__Clostridiales_f__Ruminococcaceae_g___s__	0	0	17	0	0	0	0	0	0	0	0	0	0	0	0	0	0	0	0	0	0	0	0	0	0	0	0	0	0	0	0	0	0	0	0	0	0	0	0	0	0	0	0	0	0	0	0	0	0
k__Bacteria_p__Bacteroidetes_c__Bacteroidia_o__Bacteroidales_f___g___s__	0	0	17	0	0	0	2	0	0	0	0	0	0	0	0	0	0	0	0	0	0	0	0	0	0	0	0	0	0	0	0	0	0	0	0	0	0	0	0	0	0	0	0	0	0	0	0	0	0
k__Bacteria_p__Firmicutes_c__Clostridia_o__Clostridiales_f__Lachnospiraceae_g___s__	0	0	17	0	0	0	0	0	0	0	0	0	0	0	0	0	0	0	0	0	0	0	0	0	0	0	0	0	0	0	0	0	0	0	0	0	0	0	0	0	0	0	0	0	0	0	0	0	0
k__Bacteria_p__Firmicutes_c__Clostridia_o__Clostridiales_f__Ruminococcaceae_g___s__	0	0	16	0	0	0	0	0	11	12	0	0	0	0	0	0	0	12	0	0	0	1	0	0	0	0	0	0	0	0	0	0	4	2	0	0	0	0	0	0	0	0	2	13	0	0	0	0	0
k__Bacteria_p__Firmicutes_c__Clostridia_o__Clostridiales_f__Lachnospiraceae_g__Blautia_s__	0	0	14	0	0	0	0	0	0	0	21	0	0	0	0	0	0	0	0	0	0	0	0	0	0	0	0	16	0	0	0	0	0	0	0	0	0	38	0	0	0	0	0	0	24	0	0	0	0
k__Bacteria_p__Bacteroidetes_c__Bacteroidia_o__Bacteroidales_f__Bacteroidaceae_g__Bacteroides_s__	0	0	14	250	0	0	404	154	2890	1299	0	0	0	0	0	1066	108	0	0	590	2717	0	906	258	0	1373	0	361	297	1638	0	0	99	1286	0	51	0	741	0	1292	0	0	846	385	0	0	0	48	2155
k__Bacteria_p__Firmicutes_c__Clostridia_o__Clostridiales_f__Lachnospiraceae_g___s__	0	0	14	0	0	0	24	0	0	0	0	0	0	0	0	0	0	0	0	0	0	0	0	0	0	0	0	0	0	0	0	0	0	0	0	1	0	0	0	0	0	0	0	0	0	4	174	0	0
k__Bacteria_p__Bacteroidetes_c__Bacteroidia_o__Bacteroidales_f__Bacteroidaceae_g__Bacteroides_s__	0	0	13	21	0	0	0	0	1478	0	0	0	0	0	0	0	19	471	0	0	0	0	0	0	0	0	0	15	0	0	0	0	31	0	0	0	0	0	0	301	0	0	23	0	0	0	0	0	0
k__Bacteria_p__Firmicutes_c__Clostridia_o__Clostridiales_f__Lachnospiraceae_NA_NA	0	0	13	0	0	20	0	0	0	0	0	0	0	0	78	0	45	0	0	0	38	0	0	0	4	0	0	14	2	0	0	0	1	0	0	0	0	34	0	0	13	0	33	0	0	0	3	0	224
k__Bacteria_p__Firmicutes_c__Clostridia_o__Clostridiales_f__Ruminococcaceae_g___s__	0	0	13	0	0	0	0	0	0	0	0	0	0	0	0	0	0	0	0	0	0	0	0	0	29	0	0	0	0	0	0	0	0	0	0	0	0	0	0	0	0	0	0	0	0	0	0	0	0
k__Bacteria_p__Firmicutes_c__Clostridia_o__Clostridiales_f__Lachnospiraceae_NA_NA	0	0	13	62	774	69	40	10	72	0	15	0	1700	1	0	405	0	190	330	0	12	5	527	0	0	0	0	31	0	14	0	396	0	4	469	50	33	0	0	3	12	0	0	19	555	0	0	0	58
k__Bacteria_p__Bacteroidetes_c__Bacteroidia_o__Bacteroidales_f__Bacteroidaceae_g__Bacteroides_s__	0	0	13	0	0	0	0	0	0	0	0	0	0	0	0	0	0	0	0	0	0	0	0	0	0	0	0	0	0	0	0	0	0	0	0	0	0	0	0	0	0	0	0	0	0	0	0	0	0
k__Bacteria_p__Firmicutes_c__Clostridia_o__Clostridiales_f__Lachnospiraceae_NA_NA	0	0	13	0	0	0	0	0	0	0	0	0	0	0	0	0	0	0	0	0	0	0	0	0	0	0	0	0	0	0	0	0	0	0	0	0	0	0	0	0	0	0	0	0	0	0	0	0	0
k__Bacteria_p__Firmicutes_c__Clostridia_o__Clostridiales_f__Lachnospiraceae_g___s__	0	0	12	0	0	0	0	0	0	0	2	0	0	0	0	0	0	0	0	0	0	0	0	0	0	0	0	0	0	0	0	0	0	8	0	0	0	0	0	0	0	0	0	0	0	0	0	0	0
k__Bacteria_p__Firmicutes_c__Erysipelotrichi_o__Erysipelotrichales_f__Erysipelotrichaceae_g__Clostridium_NA	0	0	12	0	0	0	0	0	0	0	0	0	0	0	102	0	0	0	0	0	3	0	0	0	469	0	0	0	0	0	0	0	0	0	0	0	0	0	0	0	0	0	0	0	0	0	0	0	0
k__Bacteria_p__Firmicutes_c__Clostridia_o__Clostridiales_f__Lachnospiraceae_g___s__	0	0	12	12	0	0	0	0	16	0	0	0	0	18	31	0	7	0	0	91	0	0	0	3	0	0	0	0	0	0	3	0	8	0	0	0	0	0	0	0	0	0	0	0	0	0	0	0	0
k__Bacteria_p__Synergistetes_c__Synergistia_o__Synergistales_f__Synergistaceae_g__Synergistes_s__	0	0	11	0	0	0	0	0	0	0	0	0	0	0	0	0	0	0	0	0	0	0	0	0	0	0	0	0	0	0	0	0	0	0	0	0	0	0	0	0	0	0	0	0	0	0	0	0	0
k__Bacteria_p__Firmicutes_c__Clostridia_o__Clostridiales_f___g___s__	0	0	11	0	0	0	0	0	0	0	0	0	0	0	0	0	0	0	0	0	0	0	0	0	0	0	0	0	0	0	0	0	0	0	0	0	0	0	0	0	0	0	0	0	0	0	0	0	0
k__Bacteria_p__Firmicutes_c__Clostridia_o__Clostridiales_f__Ruminococcaceae_g__Oscillospira_s__	0	0	11	0	0	0	0	0	0	0	3	0	0	0	0	0	0	0	0	2	0	3	0	0	0	15	0	0	0	0	0	0	0	0	0	0	0	0	0	0	0	0	0	0	2	0	0	2	0
k__Bacteria_p__Firmicutes_c__Clostridia_o__Clostridiales_f__Ruminococcaceae_NA_NA	0	0	11	0	0	0	0	0	0	0	0	0	0	0	0	0	0	0	0	0	0	0	0	0	0	0	0	0	0	0	0	0	0	0	0	0	0	0	0	0	0	0	0	0	0	0	0	0	0
k__Bacteria_p__Firmicutes_c__Clostridia_o__Clostridiales_f__Lachnospiraceae_NA_NA	0	0	11	0	0	9	0	0	0	0	0	0	0	0	0	0	3	0	0	0	0	0	0	0	0	0	0	0	0	0	0	0	0	0	0	0	0	0	0	0	0	0	0	0	0	0	0	0	0
k__Bacteria_p__Firmicutes_c__Clostridia_o__Clostridiales_f__Lachnospiraceae_g___s__	0	0	11	0	0	0	0	3	0	18	0	0	0	0	0	0	0	0	0	0	0	8	0	0	0	0	0	0	0	0	0	36	0	0	0	0	0	0	0	0	0	0	0	17	0	0	0	0	0
k__Bacteria_p__Firmicutes_c__Clostridia_o__Clostridiales_f__Lachnospiraceae_g__Coprococcus_s__	0	0	10	0	0	0	0	0	0	0	0	0	0	0	0	0	0	0	0	0	0	0	0	0	0	0	0	0	0	0	0	0	0	0	0	0	0	0	0	0	0	0	0	0	0	0	0	0	0
k__Bacteria_p__Bacteroidetes_c__Bacteroidia_o__Bacteroidales_f__Porphyromonadaceae_g__Parabacteroides_s__	0	0	10	0	0	0	0	1	118	0	0	0	0	0	0	0	72	0	0	0	0	0	0	0	0	0	0	0	0	484	0	0	0	0	293	0	0	0	0	0	0	0	195	0	0	0	0	0	0
k__Bacteria_p__Firmicutes_c__Clostridia_o__Clostridiales_f__Lachnospiraceae_g___s__	0	0	10	18	0	0	0	0	0	0	0	0	0	0	0	0	72	85	82	32	0	2	0	0	0	31	0	0	0	0	0	0	60	42	0	85	0	0	0	0	0	0	0	0	0	4	7	0	0
k__Bacteria_p__Firmicutes_c__Clostridia_o__Clostridiales_f___g___s__	0	0	10	0	0	0	0	0	0	0	0	0	0	0	0	0	0	0	0	0	0	0	0	0	0	0	0	0	0	0	0	0	0	0	0	0	0	0	0	0	0	0	0	0	0	0	0	0	0
k__Bacteria_p__Firmicutes_c__Clostridia_o__Clostridiales_f__Lachnospiraceae_NA_NA	0	0	10	27	0	0	0	0	0	24	0	0	0	0	45	0	41	0	0	0	44	1	0	0	0	0	0	63	0	0	0	0	40	0	0	0	0	0	0	0	23	0	0	46	0	0	0	0	0
k__Bacteria_p__Firmicutes_c__Clostridia_o__Clostridiales_f___g___s__	0	0	10	0	0	0	0	0	0	3	0	0	0	0	0	0	0	0	0	0	0	0	0	0	0	0	0	0	0	0	0	0	0	0	0	0	0	0	0	0	2	0	0	0	0	0	0	0	0
k__Bacteria_p__Firmicutes_c__Clostridia_o__Clostridiales_f___g___s__	0	0	10	0	0	0	52	0	0	0	0	0	0	2	0	0	0	0	0	0	0	0	0	0	0	0	0	38	0	0	29	0	0	0	0	0	0	7	0	0	0	0	0	0	0	109	0	28	41
k__Bacteria_p__Firmicutes_c__Clostridia_o__Clostridiales_f__Lachnospiraceae_g__Coprococcus_s__	0	0	9	0	0	0	35	0	33	0	0	0	0	0	0	0	9	0	0	38	6	0	0	0	0	0	0	27	0	0	0	0	0	22	0	0	0	0	0	0	0	0	0	0	0	0	0	31	23
k__Bacteria_p__Bacteroidetes_c__Bacteroidia_o__Bacteroidales_f__Bacteroidaceae_g__Bacteroides_s__	0	0	8	0	0	0	0	0	0	0	0	0	0	0	0	0	0	0	0	0	0	0	0	0	0	0	0	0	0	0	0	0	0	0	0	0	0	3	0	0	0	0	0	0	0	6	0	0	0
k__Bacteria_p__Bacteroidetes_c__Bacteroidia_o__Bacteroidales_f___g___s__	0	0	8	0	0	0	0	19	0	249	0	0	0	0	0	0	190	0	0	110	603	0	0	513	1204	20	0	0	0	94	77	0	148	0	0	0	0	857	0	201	0	0	0	0	0	344	0	0	0
k__Bacteria_p__Firmicutes_c__Clostridia_o__Clostridiales_NA_NA_NA	0	0	8	0	0	0	0	0	0	0	0	0	0	0	0	0	0	0	0	5	0	0	0	0	0	0	0	0	0	0	11	0	0	0	0	0	0	0	0	0	0	0	132	0	0	0	0	0	0
k__Bacteria_p__Firmicutes_c__Clostridia_o__Clostridiales_f__Lachnospiraceae_NA_NA	0	0	8	0	0	0	0	0	4	0	0	0	0	0	0	0	0	0	0	0	0	19	0	0	0	0	0	0	0	0	0	0	0	0	0	0	0	0	0	0	0	0	0	0	0	0	0	0	0
k__Bacteria_p__Firmicutes_c__Clostridia_o__Clostridiales_f__Ruminococcaceae_g___s__	0	0	8	0	0	0	0	0	0	0	12	0	0	0	0	0	0	0	0	0	0	0	0	2	0	0	0	0	0	0	0	0	0	0	0	0	0	0	0	0	0	0	0	0	0	0	0	0	0
k__Bacteria_p__Firmicutes_c__Clostridia_o__Clostridiales_f__Lachnospiraceae_NA_NA	0	0	7	0	0	0	0	0	0	0	0	0	754	0	0	0	0	0	0	31	0	0	0	0	0	3	0	0	0	0	0	15	0	0	55	0	0	0	0	0	0	0	0	0	0	0	41	26	0
k__Bacteria_p__Firmicutes_c__Clostridia_o__Clostridiales_f__Lachnospiraceae_g__[Ruminococcus]_s__	0	0	7	0	0	0	0	0	0	0	5	0	0	3	38	0	0	36	0	32	0	0	0	7	0	1	0	0	0	24	20	3	0	0	34	39	0	0	0	0	0	0	0	0	0	0	38	0	0
k__Bacteria_p__Firmicutes_c__Clostridia_o__Clostridiales_f__Ruminococcaceae_g___s__	0	0	7	0	0	0	0	0	0	0	4	0	0	0	0	0	0	0	0	0	0	0	0	0	0	0	0	0	0	0	0	0	0	0	0	0	0	4	0	0	0	0	0	0	0	0	0	7	0
k__Bacteria_p__Firmicutes_c__Clostridia_o__Clostridiales_f__Ruminococcaceae_NA_NA	0	0	7	0	0	0	0	65	0	0	2	84	0	17	0	0	7	9	11	0	0	1	0	0	1	19	0	0	10	30	0	0	10	5	0	4	0	14	0	0	0	0	15	0	0	39	125	0	0
k__Bacteria_p__Firmicutes_c__Clostridia_o__Clostridiales_f___g___s__	0	0	7	35	241	52	3	7	0	0	19	10	15	6	0	0	0	18	0	0	0	46	0	0	0	0	0	0	8	22	0	24	0	6	0	15	5	0	0	0	42	0	3	10	0	9	0	0	7
k__Bacteria_p__Firmicutes_c__Clostridia_o__Clostridiales_f__Lachnospiraceae_NA_NA	0	0	6	0	0	0	0	0	0	0	0	0	0	0	0	0	0	28	0	0	0	14	0	0	0	0	0	0	0	0	0	0	0	0	0	0	0	0	0	0	0	0	0	0	0	0	0	0	0
k__Bacteria_p__Firmicutes_c__Clostridia_o__Clostridiales_f__Ruminococcaceae_g__Faecalibacterium_s__prausnitzii	0	0	6	0	0	0	0	0	0	0	0	0	0	0	0	0	0	0	0	0	0	0	0	0	0	0	0	0	0	0	0	0	0	0	0	0	0	0	0	0	0	0	0	0	0	0	0	139	0
k__Bacteria_p__Firmicutes_c__Clostridia_o__Clostridiales_f__Christensenellaceae_g___s__	0	0	6	0	0	0	0	0	0	0	0	0	0	0	0	0	0	0	0	0	0	0	0	0	0	0	0	0	0	0	0	0	60	0	0	0	0	0	0	0	0	0	0	0	0	0	0	0	0
k__Bacteria_p__Firmicutes_c__Clostridia_o__Clostridiales_f__Ruminococcaceae_g__Ruminococcus_s__	0	0	6	12	0	0	0	0	0	0	5	0	0	0	0	0	0	0	0	0	0	7	0	0	0	0	10	35	12	0	0	0	0	0	0	0	0	0	0	0	0	0	0	0	0	24	0	32	0
k__Bacteria_p__Firmicutes_c__Clostridia_o__Clostridiales_f__Lachnospiraceae_g___s__	0	0	6	0	0	0	0	0	0	0	0	0	0	0	4	0	0	5	0	26	0	0	0	0	0	0	0	0	0	0	0	0	0	0	0	0	0	0	0	0	0	0	0	0	0	150	0	0	0
k__Bacteria_p__Firmicutes_c__Clostridia_o__Clostridiales_NA_NA_NA	0	0	5	0	0	0	0	0	0	0	0	0	0	0	0	0	0	0	0	0	0	0	0	0	0	0	0	0	0	0	0	0	0	0	0	0	0	0	0	0	0	0	0	0	0	0	0	0	0
k__Bacteria_p__Firmicutes_c__Clostridia_o__Clostridiales_f___g___s__	0	0	5	0	0	0	0	0	0	0	0	0	0	0	0	0	0	0	0	0	0	0	0	0	0	0	0	146	0	0	0	0	0	0	0	0	0	0	0	0	0	0	0	0	0	0	0	0	0
k__Bacteria_p__Firmicutes_c__Clostridia_o__Clostridiales_f__Lachnospiraceae_g___s__	0	0	5	0	0	0	0	0	0	0	0	0	0	0	0	0	3	0	0	0	0	0	0	0	0	0	0	0	0	0	0	0	0	0	0	0	0	0	0	0	0	0	0	0	0	0	5	0	0
k__Bacteria_p__Firmicutes_c__Clostridia_o__Clostridiales_f__Ruminococcaceae_NA_NA	0	0	5	0	0	0	0	0	0	0	0	6	2	0	0	0	0	0	0	0	0	0	0	0	0	0	0	0	0	6	0	0	0	0	0	0	0	0	0	0	0	0	0	0	0	0	0	0	0
k__Bacteria_p__Firmicutes_c__Clostridia_o__Clostridiales_f__Lachnospiraceae_g___s__	0	0	5	0	0	0	0	0	0	0	0	0	0	10	0	0	0	0	0	0	0	0	0	0	0	0	0	0	0	0	0	0	0	0	0	0	0	0	0	0	0	0	0	0	0	0	0	0	0
k__Bacteria_p__Firmicutes_c__Clostridia_o__Clostridiales_f__Ruminococcaceae_g___s__	0	0	5	0	0	0	0	0	0	0	0	0	0	0	0	0	0	0	0	0	0	0	0	0	0	2	0	0	0	0	0	0	0	0	0	0	0	0	0	0	0	0	0	0	0	0	0	0	0
k__Bacteria_p__Firmicutes_c__Clostridia_o__Clostridiales_f__Lachnospiraceae_NA_NA	0	0	5	9	0	0	0	0	0	32	88	0	0	0	0	0	34	61	112	20	0	0	237	0	0	0	0	0	0	0	0	0	0	200	0	0	6	0	0	0	0	0	0	0	0	0	0	0	583
k__Bacteria_p__Firmicutes_c__Erysipelotrichi_o__Erysipelotrichales_f__Erysipelotrichaceae_g__[Eubacterium]_s__dolichum	0	0	5	0	0	0	0	0	0	11	0	0	12	23	0	76	2	29	0	0	27	0	42	3	0	2	0	21	0	0	0	33	0	11	123	0	3	1	0	0	10	150	2	12	32	2	162	0	0
Unassigned_NA_NA_NA_NA_NA_NA	0	0	5	0	0	0	0	0	0	0	0	0	0	0	0	0	0	0	0	0	0	0	0	0	0	0	0	0	3	4	0	0	7	0	0	0	0	0	0	0	0	0	0	0	0	0	0	3	0
Unassigned_NA_NA_NA_NA_NA_NA	0	0	5	0	0	1	2	0	4	2	1	0	0	0	2	4	0	0	0	0	0	0	0	2	0	0	0	0	0	0	7	0	0	7	0	0	0	0	0	0	1	0	0	0	0	0	0	0	0
k__Bacteria_p__Bacteroidetes_c__Bacteroidia_o__Bacteroidales_f__Porphyromonadaceae_g__Parabacteroides_s__distasonis	0	0	4	639	0	0	0	0	127	0	867	0	150	0	0	0	4	1487	159	0	563	735	1116	0	0	0	0	960	0	0	662	0	0	0	0	153	0	0	0	0	0	0	0	629	308	0	0	13	0
k__Bacteria_p__Firmicutes_c__Clostridia_o__Clostridiales_f__Lachnospiraceae_g__Coprococcus_s__	0	0	4	0	0	0	0	0	0	0	0	0	0	0	0	0	0	8	0	0	0	12	0	0	0	0	0	0	0	0	0	0	0	0	0	0	0	0	0	0	0	0	0	0	0	0	0	0	0
k__Bacteria_p__Firmicutes_c__Clostridia_o__Clostridiales_f__Ruminococcaceae_g___s__	0	0	4	0	0	0	0	0	0	0	0	0	0	0	0	0	0	0	0	0	0	1	0	0	0	0	0	3	0	0	5	0	2	0	0	0	0	0	0	0	0	0	0	0	0	0	0	3	0
k__Bacteria_p__Firmicutes_c__Clostridia_o__Clostridiales_f__Ruminococcaceae_NA_NA	0	0	4	0	0	0	0	0	0	0	0	0	0	0	0	0	0	0	0	0	0	0	0	0	0	0	0	18	0	0	4	0	0	0	0	0	0	0	0	0	0	0	0	0	0	0	0	0	0
k__Bacteria_p__Firmicutes_c__Clostridia_o__Clostridiales_f__Lachnospiraceae_NA_NA	0	0	3	45	0	0	24	0	0	0	0	3	98	14	21	0	9	0	125	0	0	0	0	0	0	132	0	108	0	0	61	204	124	111	0	0	0	15	0	121	0	0	0	0	0	11	31	0	0
k__Bacteria_p__Firmicutes_c__Clostridia_o__Clostridiales_f___g___s__	0	0	3	0	0	0	0	0	0	0	0	0	0	0	0	0	0	0	0	0	0	0	0	0	76	0	0	0	0	0	0	0	0	0	0	0	0	0	0	0	0	0	0	0	10	0	0	0	0
k__Bacteria_p__Firmicutes_c__Clostridia_o__Clostridiales_f__Ruminococcaceae_NA_NA	0	0	3	0	0	0	0	0	3	35	0	3	0	0	0	0	0	0	0	0	0	0	0	0	0	0	0	0	2	0	0	0	0	0	0	0	0	1	0	0	0	0	0	0	0	0	0	0	0
k__Bacteria_p__Firmicutes_c__Clostridia_o__Clostridiales_NA_NA_NA	0	0	3	0	0	0	0	0	0	0	0	0	0	0	0	0	0	0	0	0	0	2	0	0	0	0	0	0	0	5	0	0	0	0	0	0	0	8	0	0	0	0	0	0	0	0	0	0	0
k__Bacteria_p__Firmicutes_c__Clostridia_o__Clostridiales_f__Lachnospiraceae_g__Blautia_NA	0	0	3	0	0	0	10	0	0	0	36	0	49	0	0	0	5	0	12	0	0	0	68	5	0	0	0	0	0	10	0	0	0	0	0	20	0	0	0	0	8	0	0	1	0	74	0	0	0
k__Bacteria_p__Firmicutes_c__Clostridia_o__Clostridiales_f__Lachnospiraceae_g___s__	0	0	3	0	0	0	0	0	0	0	0	0	0	0	0	0	0	0	0	0	0	0	0	0	0	0	0	0	0	0	12	650	0	0	0	0	0	0	0	0	0	0	0	0	0	0	0	0	0
k__Bacteria_p__Firmicutes_c__Clostridia_o__Clostridiales_f__Lachnospiraceae_g___s__	0	0	3	0	396	153	59	0	0	2	0	0	0	0	0	0	0	0	0	0	0	0	0	0	0	3	0	0	6	0	0	0	0	0	0	9	0	11	0	0	0	0	0	0	0	0	0	0	0
k__Bacteria_p__Firmicutes_c__Clostridia_o__Clostridiales_f__Lachnospiraceae_g__[Ruminococcus]_s__gnavus	0	0	3	115	359	12	0	59	7	38	11	61	297	4	0	148	14	52	143	0	4	5	97	0	0	4	12	27	6	11	0	7	59	0	77	3	243	8	0	241	269	698	0	278	65	44	9	2	160
k__Bacteria_p__Firmicutes_c__Clostridia_o__Clostridiales_f__Christensenellaceae_NA_NA	0	0	3	0	0	0	0	0	0	0	0	0	0	0	0	0	0	0	0	0	0	0	0	0	0	0	0	0	0	0	0	0	0	0	0	0	0	0	0	0	0	0	0	0	0	0	0	12	0
k__Bacteria_p__Firmicutes_c__Clostridia_o__Clostridiales_f__Lachnospiraceae_NA_NA	0	0	3	0	0	0	0	0	0	0	0	0	0	0	0	0	0	0	0	0	0	0	0	6	0	0	0	0	0	0	0	0	0	0	0	0	0	0	0	0	0	0	0	0	0	0	0	0	0
k__Bacteria_p__Firmicutes_c__Clostridia_o__Clostridiales_f__Ruminococcaceae_g___s__	0	0	2	0	0	0	0	0	0	5	0	0	0	0	0	0	0	0	0	0	0	4	0	0	37	3	0	0	0	25	0	0	0	0	0	0	7	0	0	0	0	0	6	0	0	0	0	6	0
k__Bacteria_p__Firmicutes_c__Clostridia_o__Clostridiales_NA_NA_NA	0	0	2	0	0	0	0	0	0	0	0	0	0	0	0	0	0	0	0	0	0	0	0	0	0	0	0	0	0	0	0	0	0	47	0	490	0	0	0	0	0	0	0	0	0	0	0	0	0
k__Bacteria_p__Firmicutes_c__Clostridia_o__Clostridiales_f___g___s__	0	0	2	31	0	0	0	26	3	0	0	0	465	0	65	0	0	63	0	14	0	172	0	0	0	0	0	51	0	0	75	0	0	199	0	108	172	0	0	0	0	0	0	0	0	0	0	0	521
k__Bacteria_p__Firmicutes_c__Clostridia_o__Clostridiales_f__Christensenellaceae_g___s__	0	0	2	7	0	0	0	0	4	0	0	0	0	0	0	0	3	0	0	0	0	0	0	0	0	0	0	20	0	0	0	0	0	2	0	0	0	0	0	0	0	0	5	0	0	26	6	10	0
k__Bacteria_p__Firmicutes_c__Clostridia_o__Clostridiales_f__Ruminococcaceae_g___s__	0	0	2	0	0	0	0	0	0	0	0	3	0	0	0	0	0	0	0	10	0	0	0	0	0	0	0	8	5	0	0	0	3	0	0	0	0	0	0	0	3	0	0	0	0	0	0	0	0
k__Bacteria_p__Firmicutes_c__Clostridia_o__Clostridiales_f__Ruminococcaceae_g___s__	0	0	2	2	24	0	0	0	0	0	0	0	0	0	8	0	0	0	0	0	0	17	0	0	0	0	0	58	0	0	2	0	0	8	0	0	0	0	0	0	0	0	0	0	0	0	0	0	0
k__Bacteria_p__Firmicutes_c__Clostridia_o__Clostridiales_f__Ruminococcaceae_g___s__	0	0	2	0	0	0	0	0	0	0	0	0	0	0	0	0	0	0	0	0	0	0	0	0	0	0	0	9	0	0	0	0	0	0	0	0	0	0	0	0	0	0	0	0	0	0	0	0	0
k__Bacteria_p__Firmicutes_c__Clostridia_o__Clostridiales_f__Ruminococcaceae_NA_NA	0	0	2	0	0	0	0	0	0	0	0	0	0	0	0	0	0	0	0	0	0	6	0	0	0	0	0	8	0	0	0	0	0	0	0	0	0	0	0	0	0	0	43	0	0	0	0	0	0
k__Bacteria_p__Firmicutes_c__Clostridia_o__Clostridiales_f__Ruminococcaceae_g___s__	0	0	2	0	0	0	4	0	0	4	2	0	0	0	0	0	0	0	0	0	0	0	0	0	16	0	0	0	2	5	0	2	0	8	0	0	0	4	0	0	0	0	2	0	0	0	0	5	0
k__Bacteria_p__Firmicutes_c__Clostridia_o__Clostridiales_f__Ruminococcaceae_g___s__	0	0	2	0	0	0	4	0	0	43	5	97	0	0	0	0	0	0	0	0	3	0	0	0	89	0	0	9	0	8	0	0	0	15	0	0	0	12	0	0	0	0	6	0	0	0	2	0	0
k__Bacteria_p__Firmicutes_c__Clostridia_o__Clostridiales_f__Ruminococcaceae_g___s__	0	0	2	0	0	0	0	0	0	5	0	2	0	0	0	0	0	0	0	0	0	0	0	0	0	0	0	0	0	0	0	0	0	0	0	0	0	0	0	0	0	0	4	0	0	0	0	6	0
k__Bacteria_p__Firmicutes_c__Clostridia_o__Clostridiales_f__Lachnospiraceae_NA_NA	0	0	2	0	0	0	0	0	0	0	0	0	47	0	21	27	9	0	21	10	23	76	82	0	9	109	0	0	25	79	4	54	0	0	161	3	0	17	0	54	1	270	27	201	163	26	12	0	9
k__Bacteria_p__Firmicutes_c__Clostridia_o__Clostridiales_f__Lachnospiraceae_g___s__	0	0	1	0	0	0	0	0	43	0	0	0	0	0	14	0	0	48	112	0	0	0	41	0	0	2	0	2	3	0	0	0	0	33	0	0	0	38	0	0	4	25	0	0	0	0	0	0	0
k__Bacteria_p__Firmicutes_c__Clostridia_o__Clostridiales_f__Lachnospiraceae_g__Roseburia_s__	0	0	1	0	0	478	271	0	6	0	72	0	313	0	0	0	0	0	59	0	70	0	141	0	0	4	0	0	0	0	121	0	8	0	147	50	298	16	0	556	36	0	0	0	0	0	0	0	0
k__Bacteria_p__Firmicutes_c__Clostridia_o__Clostridiales_f__Lachnospiraceae_g__Coprococcus_s__	0	0	1	0	15	0	0	0	0	2	2	0	0	0	0	0	0	0	0	0	0	0	0	0	0	0	0	0	0	0	0	0	0	0	0	0	0	0	0	0	0	0	0	0	0	0	0	0	0
k__Bacteria_p__Firmicutes_c__Clostridia_o__Clostridiales_f__Lachnospiraceae_g__Dorea_s__	0	0	1	0	0	0	0	0	0	0	0	0	0	0	0	2	0	2	0	0	0	0	0	0	6	0	0	0	0	0	0	0	0	0	0	0	0	0	0	0	1	0	0	0	0	0	0	0	0
k__Bacteria_p__Firmicutes_c__Clostridia_o__Clostridiales_f__Ruminococcaceae_NA_NA	0	0	1	0	0	0	0	0	0	22	0	3	0	0	0	0	0	0	0	0	0	0	0	0	9	0	0	0	0	0	0	0	0	0	0	0	0	0	0	0	0	0	0	0	0	0	0	0	0
k__Bacteria_p__Proteobacteria_c__Betaproteobacteria_o__Burkholderiales_f__Alcaligenaceae_g__Sutterella_s__	0	0	0	2320	0	0	0	6	0	0	0	0	0	0	0	0	0	0	0	0	0	0	0	0	0	0	0	1493	0	0	33	0	0	2254	0	0	0	0	0	0	0	0	0	16	0	0	0	0	0
k__Bacteria_p__Bacteroidetes_c__Bacteroidia_o__Bacteroidales_NA_NA_NA	0	0	0	1062	0	0	0	0	0	0	0	0	0	5745	0	0	0	3517	0	0	0	0	0	0	0	0	0	0	0	2163	0	0	0	0	0	0	0	0	0	0	0	0	0	0	0	0	0	0	0
k__Bacteria_p__Bacteroidetes_c__Bacteroidia_o__Bacteroidales_f__Porphyromonadaceae_g__Parabacteroides_NA	0	0	0	485	0	0	1895	0	0	0	0	0	0	0	0	0	0	0	285	0	0	0	0	0	0	0	0	0	0	0	0	3205	0	0	0	0	0	0	0	0	0	0	693	0	0	0	3062	0	0
k__Bacteria_p__Firmicutes_c__Clostridia_o__Clostridiales_f__Lachnospiraceae_g___s__	0	0	0	328	0	0	0	0	0	0	0	0	0	0	0	0	0	0	0	0	0	0	0	0	0	0	0	0	0	0	0	0	0	0	0	0	0	0	0	0	0	0	0	0	0	0	0	0	0
k__Bacteria_p__Bacteroidetes_c__Bacteroidia_o__Bacteroidales_f__Porphyromonadaceae_g__Parabacteroides_s__distasonis	0	0	0	259	0	0	0	0	0	0	0	0	0	0	0	0	0	0	0	0	0	0	0	0	0	0	0	0	0	0	0	0	0	0	0	0	0	0	0	0	0	0	0	0	0	0	0	0	0
k__Bacteria_p__Firmicutes_c__Clostridia_o__Clostridiales_f__Ruminococcaceae_g___s__	0	0	0	182	0	0	0	0	0	0	4	0	0	0	0	0	0	0	0	10	0	0	0	0	0	0	0	0	0	0	0	0	0	0	0	0	0	0	0	0	9	0	0	0	0	0	0	0	0
k__Bacteria_p__Firmicutes_c__Clostridia_o__Clostridiales_f___g___s__	0	0	0	134	0	0	0	0	0	0	0	0	0	0	0	0	0	0	0	0	0	0	0	0	0	0	0	0	0	0	0	0	0	0	0	0	0	0	0	0	0	0	0	0	0	0	0	0	0
k__Bacteria_p__Firmicutes_c__Clostridia_o__Clostridiales_f___g___s__	0	0	0	134	0	0	0	0	53	270	4	19	575	0	200	0	0	1	0	752	0	97	214	4	0	23	0	0	36	7	7	0	20	23	0	46	0	23	0	0	0	0	0	13	0	0	133	17	0
k__Bacteria_p__Firmicutes_c__Clostridia_o__Clostridiales_f__Ruminococcaceae_g__Ruminococcus_s__	0	0	0	117	0	0	86	0	0	0	0	0	0	0	323	0	0	0	0	0	0	0	0	0	0	0	0	0	0	0	78	0	0	0	0	0	0	0	0	0	0	0	165	0	0	0	0	0	0
k__Bacteria_p__Firmicutes_c__Clostridia_o__Clostridiales_f__Ruminococcaceae_NA_NA	0	0	0	113	0	0	0	0	0	0	0	0	3	0	0	0	0	0	0	0	0	0	0	0	0	0	0	0	0	0	0	0	0	0	0	0	0	0	0	0	0	0	0	0	0	0	0	0	2
k__Bacteria_p__Firmicutes_c__Clostridia_o__Clostridiales_f__Lachnospiraceae_NA_NA	0	0	0	101	0	0	0	0	0	0	0	0	0	0	0	0	0	0	0	0	0	0	0	0	0	0	0	0	0	0	0	0	0	0	0	0	0	0	0	0	0	0	0	0	0	0	0	0	0
k__Bacteria_p__Firmicutes_c__Clostridia_o__Clostridiales_f__Ruminococcaceae_g___s__	0	0	0	94	0	0	0	0	0	0	0	0	0	0	0	0	0	0	0	0	0	0	0	0	0	0	0	0	0	0	0	45	0	0	0	0	0	0	0	0	0	0	0	0	0	0	0	0	0
k__Bacteria_p__Firmicutes_c__Clostridia_o__Clostridiales_f__Lachnospiraceae_NA_NA	0	0	0	88	0	0	0	0	0	183	0	0	0	0	0	0	0	0	0	0	0	0	0	0	0	0	0	0	0	0	0	0	0	0	0	0	0	0	0	0	0	0	0	0	0	0	0	0	0
k__Bacteria_p__Firmicutes_c__Clostridia_o__Clostridiales_f__Lachnospiraceae_g___s__	0	0	0	84	0	0	0	0	0	0	0	0	0	0	0	0	0	0	0	0	0	0	0	0	0	0	0	0	0	0	0	0	0	10	0	0	0	0	0	0	0	0	0	0	0	0	0	0	0
k__Bacteria_p__Firmicutes_c__Clostridia_o__Clostridiales_f__Ruminococcaceae_g___s__	0	0	0	81	0	0	0	0	11	40	0	544	0	20	0	0	0	0	0	0	0	0	0	0	95	0	0	0	20	5	0	132	0	19	0	0	0	416	0	0	0	0	200	0	0	0	27	0	0
k__Bacteria_p__Firmicutes_c__Clostridia_o__Clostridiales_f__Lachnospiraceae_NA_NA	0	0	0	70	0	0	0	0	0	0	15	0	0	1	0	0	3	0	0	0	0	0	0	0	0	0	0	0	0	0	0	0	0	0	0	0	0	56	0	0	0	0	0	441	42	9	144	6	0
k__Bacteria_p__Proteobacteria_c__Deltaproteobacteria_o__Desulfovibrionales_f__Desulfovibrionaceae_g__Bilophila_s__	0	0	0	68	0	0	22	0	0	234	0	294	54	0	6	0	70	140	122	50	0	0	102	41	0	77	0	41	0	0	15	0	10	106	0	41	0	40	0	0	139	0	74	222	0	108	25	12	0
k__Bacteria_p__Firmicutes_c__Clostridia_o__Clostridiales_f__Lachnospiraceae_g___s__	0	0	0	67	0	0	0	0	0	0	0	0	0	0	0	0	0	0	0	0	0	0	0	0	0	0	0	0	0	0	0	0	0	0	0	0	0	34	0	0	0	0	0	0	0	0	0	18	0
k__Bacteria_p__Firmicutes_c__Clostridia_o__Clostridiales_f__Ruminococcaceae_g___s__	0	0	0	64	0	0	0	0	0	0	0	0	0	0	0	0	0	0	0	0	0	0	0	0	0	0	0	449	0	0	0	0	148	0	0	0	0	0	0	0	0	0	0	0	0	0	0	121	0
k__Bacteria_p__Firmicutes_c__Clostridia_o__Clostridiales_f__Clostridiaceae_g___s__	0	0	0	63	0	0	0	0	0	0	0	15	0	0	0	0	0	0	0	0	0	0	39	0	0	6	0	0	21	0	0	0	64	0	0	0	0	14	0	0	1	41	2	17	0	13	101	0	0
k__Bacteria_p__Firmicutes_c__Clostridia_o__Clostridiales_f__Ruminococcaceae_g___s__	0	0	0	56	0	0	0	0	0	0	125	0	0	78	0	0	0	30	0	8	0	84	0	13	0	407	0	0	0	269	5	0	64	0	0	0	48	126	0	121	0	0	124	0	0	2	0	8	0
k__Bacteria_p__Firmicutes_c__Clostridia_o__Clostridiales_f___g___s__	0	0	0	54	0	0	32	0	0	0	0	0	0	0	0	0	0	0	0	0	0	0	0	0	0	0	0	0	0	0	0	0	0	0	0	0	0	0	0	0	0	0	0	0	0	0	0	0	0
k__Bacteria_p__Firmicutes_c__Erysipelotrichi_o__Erysipelotrichales_f__Erysipelotrichaceae_g___s__	0	0	0	54	0	84	0	0	0	0	0	0	0	0	0	0	0	187	0	0	0	0	0	0	0	0	0	0	10	0	0	0	0	0	0	0	0	0	0	0	0	0	0	0	0	0	0	0	0
k__Bacteria_p__Firmicutes_c__Clostridia_o__Clostridiales_f__Lachnospiraceae_g__Lachnospira_s__	0	0	0	54	0	0	0	0	0	0	0	0	0	0	0	0	0	0	0	0	0	86	0	0	0	0	0	0	0	0	12	0	0	0	0	0	0	20	0	104	0	0	0	0	0	0	245	2	0
k__Bacteria_p__Firmicutes_c__Clostridia_o__Clostridiales_f___g___s__	0	0	0	54	0	0	0	0	0	0	0	0	0	0	0	0	0	0	0	0	195	0	0	0	0	0	0	30	0	0	0	0	0	24	0	0	0	0	0	0	0	0	0	22	3	0	0	0	0
k__Bacteria_p__Firmicutes_c__Clostridia_o__Clostridiales_f__Lachnospiraceae_g___s__	0	0	0	53	0	0	0	0	0	0	0	0	0	0	0	0	0	0	0	0	0	27	0	0	0	0	0	0	0	0	0	0	0	0	0	0	6	3	0	0	0	0	0	0	0	0	1	0	0
k__Bacteria_p__Firmicutes_c__Clostridia_o__Clostridiales_NA_NA_NA	0	0	0	50	0	0	257	0	0	0	0	0	0	0	117	0	48	0	0	0	0	0	151	5	0	0	0	0	41	239	0	0	0	0	0	0	44	0	0	0	0	0	4	41	0	0	14	0	0
k__Bacteria_p__Firmicutes_c__Clostridia_o__Clostridiales_f__Lachnospiraceae_NA_NA	0	0	0	50	0	0	0	0	0	0	0	0	0	0	0	0	0	0	0	0	0	72	0	0	14	0	0	0	0	0	1	0	0	0	0	0	0	0	0	0	0	0	0	0	0	0	0	0	0
k__Bacteria_p__Firmicutes_c__Clostridia_o__Clostridiales_f__Ruminococcaceae_g___s__	0	0	0	46	0	244	0	68	79	0	20	0	4	145	0	0	0	0	0	0	0	0	0	0	0	0	0	0	0	0	0	0	0	0	0	0	0	0	0	0	0	0	0	0	0	0	0	0	0
k__Bacteria_p__Firmicutes_c__Clostridia_o__Clostridiales_f__Ruminococcaceae_g___s__	0	0	0	42	0	0	0	0	0	0	0	0	0	0	0	0	0	0	0	0	0	0	0	0	0	0	0	0	0	0	0	0	0	0	0	0	0	0	0	0	0	0	0	0	0	0	0	0	0
k__Bacteria_p__Firmicutes_c__Clostridia_o__Clostridiales_f___g___s__	0	0	0	42	0	0	0	0	0	0	0	0	0	0	0	0	0	0	0	0	0	0	0	0	0	0	0	0	0	0	0	0	0	0	0	0	0	0	0	0	0	0	0	0	0	0	0	0	0
k__Bacteria_p__Firmicutes_c__Clostridia_o__Clostridiales_f__Lachnospiraceae_g___s__	0	0	0	41	0	0	0	0	0	0	0	0	0	0	0	0	0	0	0	0	0	0	0	0	0	0	0	0	0	0	0	0	0	0	0	0	0	0	0	0	0	0	0	6	0	0	0	0	0
k__Bacteria_p__Firmicutes_c__Clostridia_o__Clostridiales_f__Ruminococcaceae_g__Ruminococcus_s__	0	0	0	41	0	0	11	0	36	0	81	4	0	0	0	0	0	0	0	0	0	0	0	0	0	0	0	29	0	0	2	0	0	2	7	0	0	0	0	0	0	3	0	0	52	0	0	0	0
k__Bacteria_p__Firmicutes_c__Clostridia_o__Clostridiales_f__Lachnospiraceae_NA_NA	0	0	0	41	0	0	0	0	0	0	0	0	0	0	0	0	0	0	0	0	0	0	0	0	0	0	0	0	0	0	0	0	0	0	0	0	0	0	0	0	0	0	0	0	0	0	0	0	0
k__Bacteria_p__Firmicutes_c__Clostridia_o__Clostridiales_f__Ruminococcaceae_g___s__	0	0	0	40	0	0	0	0	0	0	0	0	0	0	0	0	0	0	0	0	0	0	0	0	0	0	0	0	0	0	0	0	0	0	0	0	0	0	0	0	0	0	0	0	0	0	0	0	0
k__Bacteria_p__Firmicutes_c__Clostridia_o__Clostridiales_f__Lachnospiraceae_NA_NA	0	0	0	39	0	0	0	0	0	0	0	0	0	0	0	0	0	0	0	0	0	0	0	0	0	0	0	0	0	0	0	0	0	0	0	0	0	0	0	0	10	0	0	0	0	0	52	0	0
k__Bacteria_p__Firmicutes_c__Clostridia_o__Clostridiales_f__Ruminococcaceae_NA_NA	0	0	0	39	0	0	0	0	0	11	11	0	0	0	0	314	0	0	0	0	0	0	0	0	6	0	0	0	0	0	0	245	0	0	33	0	0	0	0	0	0	0	0	43	59	0	0	0	0
k__Bacteria_p__Firmicutes_c__Clostridia_o__Clostridiales_f__Ruminococcaceae_g___s__	0	0	0	39	0	0	0	0	0	29	0	15	7	85	0	0	0	0	0	0	0	22	0	0	0	94	10	0	28	0	0	30	0	0	0	0	0	86	0	0	0	0	34	0	0	0	0	0	0
k__Bacteria_p__Firmicutes_c__Clostridia_o__Clostridiales_f__Ruminococcaceae_g___s__	0	0	0	37	0	0	0	0	0	0	0	0	0	0	0	0	0	0	0	0	0	0	0	0	0	0	0	0	0	0	0	0	0	0	0	0	0	0	0	0	0	0	0	0	0	0	0	0	0
k__Bacteria_p__Firmicutes_c__Clostridia_o__Clostridiales_NA_NA_NA	0	0	0	33	0	0	0	0	0	0	0	0	0	0	0	0	0	0	0	0	0	0	0	0	0	0	0	0	0	0	0	0	0	0	0	0	0	0	0	0	0	0	0	0	0	0	0	0	0
k__Bacteria_p__Firmicutes_c__Clostridia_o__Clostridiales_f___g___s__	0	0	0	33	0	120	93	0	0	58	0	0	0	0	0	0	24	3	0	0	0	0	0	0	0	0	0	0	0	0	0	123	7	0	0	17	0	0	0	0	29	0	0	326	0	0	0	0	0
k__Bacteria_p__Firmicutes_c__Clostridia_o__Clostridiales_NA_NA_NA	0	0	0	33	0	0	0	0	0	0	0	0	0	0	0	0	0	0	0	0	0	6	0	0	0	0	0	0	0	0	0	0	0	0	0	0	0	0	0	0	0	0	0	0	0	0	0	0	0
k__Bacteria_p__Firmicutes_c__Clostridia_o__Clostridiales_f___g___s__	0	0	0	31	0	0	0	0	0	0	0	0	0	22	0	0	0	0	37	0	42	3	0	0	0	0	0	11	0	0	0	0	0	10	0	0	0	0	0	0	0	0	0	19	4	0	0	0	0
Unassigned_NA_NA_NA_NA_NA_NA	0	0	0	30	0	0	0	0	0	0	0	0	0	0	0	0	0	0	0	0	0	0	0	0	0	0	0	0	0	0	0	0	0	0	0	0	0	0	0	0	0	0	0	0	0	0	0	0	0
k__Bacteria_p__Firmicutes_c__Erysipelotrichi_o__Erysipelotrichales_f__Erysipelotrichaceae_g___s__	0	0	0	28	0	11	0	0	0	0	0	0	0	0	0	0	0	299	0	0	0	0	0	0	0	0	0	0	13	0	0	0	0	0	0	0	0	0	0	0	0	0	0	0	0	0	0	0	0
k__Bacteria_p__Firmicutes_c__Clostridia_o__Clostridiales_f__Lachnospiraceae_NA_NA	0	0	0	25	0	0	0	0	0	0	0	0	0	0	46	0	41	0	0	0	56	0	177	5	0	25	0	0	0	0	0	0	0	0	0	0	0	30	0	0	7	0	0	44	0	0	0	4	0
Unassigned_NA_NA_NA_NA_NA_NA	0	0	0	22	0	0	0	0	0	0	0	0	0	0	0	0	0	0	0	0	0	0	0	0	134	0	0	0	0	0	0	0	0	0	0	0	0	0	0	0	0	0	5	0	0	0	0	0	0
k__Bacteria_p__Firmicutes_c__Clostridia_o__Clostridiales_f__Ruminococcaceae_g__Ruminococcus_s__	0	0	0	22	0	0	0	12	0	0	9	0	0	0	0	0	0	6	15	0	0	11	0	0	0	0	0	0	0	0	0	0	0	0	0	0	0	0	0	0	0	0	141	54	0	50	18	88	0
k__Bacteria_p__Firmicutes_c__Clostridia_o__Clostridiales_f__Lachnospiraceae_g___s__	0	0	0	20	0	0	0	0	0	0	0	0	0	0	0	0	0	0	0	0	0	0	0	4	0	0	0	0	3	0	0	0	0	0	0	0	0	0	0	25	0	0	0	0	123	0	0	0	0
k__Bacteria_p__Firmicutes_c__Clostridia_o__Clostridiales_NA_NA_NA	0	0	0	19	0	0	0	0	0	0	0	0	0	0	0	0	0	0	0	0	0	0	0	0	0	0	0	0	0	0	0	0	0	0	0	0	0	0	0	0	0	0	0	0	0	0	0	0	0
k__Bacteria_p__Firmicutes_c__Clostridia_o__Clostridiales_NA_NA_NA	0	0	0	19	75	0	0	52	0	61	407	249	0	0	0	0	0	0	0	0	0	0	0	0	0	0	0	0	73	66	0	0	0	0	0	0	0	0	0	0	0	0	4	0	46	0	0	73	0
k__Bacteria_p__Firmicutes_c__Clostridia_o__Clostridiales_f__Ruminococcaceae_g___s__	0	0	0	18	0	0	0	0	0	0	0	0	0	0	0	0	0	0	0	0	0	0	0	0	0	0	0	0	0	0	0	0	0	0	0	0	0	0	0	0	0	0	0	0	0	0	0	0	0
k__Bacteria_p__Firmicutes_c__Clostridia_o__Clostridiales_f__Lachnospiraceae_g___s__	0	0	0	17	0	0	0	0	0	0	0	0	0	0	11	0	0	0	0	0	0	0	0	0	0	36	1	0	1	0	0	0	0	3	0	0	1	0	0	0	0	0	0	0	0	0	0	0	0
k__Bacteria_p__Firmicutes_c__Clostridia_o__Clostridiales_f__Ruminococcaceae_g__Ruminococcus_s__	0	0	0	16	0	0	0	7	0	0	0	0	0	0	0	0	0	0	0	7	0	5	0	0	0	5	0	0	0	15	0	0	0	0	0	0	0	0	0	0	6	0	0	8	0	0	0	0	0
k__Bacteria_p__Firmicutes_c__Clostridia_o__Clostridiales_f__Ruminococcaceae_g___s__	0	0	0	16	0	0	0	0	0	0	0	0	0	0	0	0	0	0	0	0	0	0	0	0	0	0	0	0	0	0	0	40	0	0	0	0	0	0	0	0	0	0	0	0	0	0	0	0	0
k__Bacteria_p__Firmicutes_c__Clostridia_o__Clostridiales_f__Lachnospiraceae_g__Blautia_s__	0	0	0	15	0	0	178	0	0	0	495	35	0	0	7	0	0	0	0	0	0	0	0	0	0	7	0	67	173	0	0	0	0	1	0	0	0	0	0	73	0	0	0	0	0	0	675	0	0
k__Bacteria_p__Firmicutes_c__Clostridia_o__Clostridiales_NA_NA_NA	0	0	0	15	0	0	0	0	0	1	0	0	0	0	0	0	0	0	0	0	0	0	0	0	0	0	0	0	0	0	0	0	0	0	0	0	0	0	0	0	30	0	0	0	93	11	0	0	0
k__Bacteria_p__Firmicutes_c__Clostridia_o__Clostridiales_f__EtOH8_g___s__	0	0	0	15	0	0	0	0	0	0	0	18	0	0	0	0	0	0	0	0	0	0	0	0	0	0	0	4	0	0	0	0	0	0	0	0	0	3	0	0	0	0	0	0	0	0	23	0	0
k__Bacteria_p__Firmicutes_c__Clostridia_o__Clostridiales_f__Lachnospiraceae_g___s__	0	0	0	14	0	0	0	0	0	0	0	0	0	0	0	0	0	0	0	0	0	0	0	0	0	0	0	0	0	0	0	0	0	0	0	0	0	0	0	0	0	0	0	0	0	0	0	0	0
k__Bacteria_p__Firmicutes_c__Clostridia_o__Clostridiales_NA_NA_NA	0	0	0	14	0	0	0	0	0	0	0	0	0	0	0	0	0	0	0	0	0	0	0	0	0	0	0	0	0	0	0	0	0	0	0	0	0	0	0	0	0	0	0	0	0	0	0	0	0
k__Bacteria_p__Firmicutes_c__Clostridia_o__Clostridiales_f__Ruminococcaceae_g__Ruminococcus_s__	0	0	0	14	0	2	0	0	0	11	0	30	6	0	5	40	4	0	0	0	0	0	0	0	30	4	0	4	0	0	0	0	0	0	4	0	0	3	0	0	0	0	4	0	5	57	10	0	0
k__Bacteria_p__Firmicutes_c__Erysipelotrichi_o__Erysipelotrichales_f__Erysipelotrichaceae_g___s__	0	0	0	13	0	35	0	0	0	0	0	0	0	0	0	0	0	19	0	0	0	0	0	0	0	0	0	0	1	0	0	0	0	0	0	0	0	0	0	0	0	0	0	0	0	0	0	0	0
k__Bacteria_p__Firmicutes_c__Clostridia_o__Clostridiales_f__Ruminococcaceae_g___s__	0	0	0	13	0	0	0	0	0	0	0	0	0	0	0	0	0	0	0	0	0	0	0	0	0	0	0	14	0	0	1	0	0	0	0	0	0	0	0	0	0	0	0	7	0	0	0	0	0
k__Bacteria_p__Firmicutes_c__Clostridia_o__Clostridiales_f__Ruminococcaceae_g___s__	0	0	0	13	0	0	0	0	12	0	0	85	0	11	0	0	0	0	0	0	0	0	0	0	79	0	0	0	72	1	0	26	0	44	0	0	0	0	0	0	0	0	0	0	4	0	82	0	0
k__Bacteria_p__Firmicutes_c__Clostridia_o__Clostridiales_f__Christensenellaceae_g___s__	0	0	0	12	0	0	0	0	0	89	7	0	0	0	0	0	0	0	0	0	0	0	0	0	0	2	0	0	0	3	6	0	6	0	0	0	0	0	0	0	2	0	0	0	0	0	0	10	0
k__Bacteria_p__Firmicutes_c__Clostridia_o__Clostridiales_NA_NA_NA	0	0	0	11	0	0	0	10	0	11	0	0	0	0	0	0	21	0	0	0	0	0	0	0	14	0	0	0	0	0	0	0	0	0	0	0	0	0	0	0	0	0	0	0	0	0	0	0	0
k__Bacteria_p__Firmicutes_c__Clostridia_o__Clostridiales_f__Ruminococcaceae_NA_NA	0	0	0	11	0	2	0	0	0	0	0	0	0	0	13	0	0	0	0	0	0	0	0	0	0	0	0	6	0	0	0	0	0	2	0	0	0	13	0	0	0	0	0	0	0	9	11	0	0
k__Bacteria_p__Firmicutes_c__Clostridia_o__Clostridiales_f___g___s__	0	0	0	11	0	0	0	0	0	0	0	0	0	0	0	0	0	0	0	0	0	0	0	0	0	0	0	0	0	0	0	0	0	0	0	0	0	0	0	0	0	0	0	0	0	0	0	0	0
k__Bacteria_p__Firmicutes_c__Clostridia_o__Clostridiales_f__Ruminococcaceae_g__Oscillospira_s__	0	0	0	10	0	0	0	0	0	0	21	0	0	0	0	0	10	0	0	0	0	0	0	0	43	0	0	0	0	0	0	0	0	0	0	0	0	25	0	0	0	0	1	0	0	0	0	0	0
k__Bacteria_p__Firmicutes_c__Clostridia_o__Clostridiales_f__Ruminococcaceae_g___s__	0	0	0	10	0	0	0	0	0	0	0	0	0	0	0	0	0	0	0	0	0	0	0	0	0	0	0	0	0	0	0	0	0	0	0	0	0	0	0	0	0	0	0	0	0	0	0	0	0
k__Bacteria_p__Firmicutes_c__Clostridia_o__Clostridiales_f__Ruminococcaceae_g__Anaerotruncus_s__	0	0	0	9	0	0	0	0	0	0	4	0	0	0	0	0	0	0	0	0	0	0	0	0	0	0	0	8	0	0	0	0	0	0	0	0	0	0	0	0	0	2	0	3	2	0	1	0	0
k__Bacteria_p__Firmicutes_c__Clostridia_o__Clostridiales_f__[Mogibacteriaceae]_g___s__	0	0	0	9	0	0	0	0	0	0	0	0	0	0	0	0	0	0	0	0	0	0	0	0	0	0	0	0	0	0	0	19	0	0	0	0	0	0	0	0	0	0	0	0	0	0	0	0	0
k__Bacteria_p__Firmicutes_c__Clostridia_o__Clostridiales_f__Lachnospiraceae_g___s__	0	0	0	8	0	0	0	0	0	0	0	0	6	0	0	0	0	0	0	3	9	0	0	1	0	15	0	0	6	0	1	0	0	14	0	0	0	0	0	0	2	0	0	0	0	0	0	0	0
k__Bacteria_p__Firmicutes_c__Clostridia_o__Clostridiales_f__Lachnospiraceae_NA_NA	0	0	0	8	0	0	0	0	0	0	0	12	0	0	0	0	0	0	0	1	0	0	0	0	2	3	0	0	3	3	0	0	0	0	0	0	0	0	0	0	8	0	0	0	0	0	0	2	0
k__Bacteria_p__Firmicutes_c__Clostridia_o__Clostridiales_f__Ruminococcaceae_g___s__	0	0	0	8	0	0	0	0	0	0	0	0	0	0	4	0	0	0	0	0	0	0	0	0	0	0	0	0	0	0	0	0	0	0	0	0	0	0	0	0	0	0	0	0	0	0	0	0	3
k__Bacteria_p__Firmicutes_c__Clostridia_o__Clostridiales_NA_NA_NA	0	0	0	8	0	0	0	0	0	0	0	0	0	0	0	0	0	0	0	0	0	0	0	0	11	0	0	0	0	1	0	0	0	0	0	0	0	0	0	0	0	0	0	0	0	0	0	0	0
k__Bacteria_p__Firmicutes_c__Clostridia_o__Clostridiales_NA_NA_NA	0	0	0	8	0	0	0	0	0	0	0	0	0	0	0	0	0	0	0	0	0	0	0	0	0	0	0	0	0	4	0	0	0	0	0	0	0	0	0	0	0	0	0	0	0	0	0	0	0
k__Bacteria_p__Firmicutes_c__Clostridia_o__Clostridiales_f__Lachnospiraceae_g___s__	0	0	0	8	0	0	0	3	0	13	0	0	6	0	0	62	3	0	0	0	0	11	0	0	4	0	0	17	0	0	0	5	0	6	0	0	0	0	0	0	18	0	2	2	0	0	0	0	0
k__Bacteria_p__Firmicutes_c__Clostridia_o__Clostridiales_f__Clostridiaceae_g___s__	0	0	0	7	0	0	0	0	0	0	0	0	0	0	0	0	0	0	0	0	0	0	0	0	0	0	0	0	2	0	0	0	0	0	0	0	0	0	0	0	0	0	0	1	0	0	2	0	0
k__Bacteria_p__Firmicutes_c__Clostridia_o__Clostridiales_f__Ruminococcaceae_g__Ruminococcus_s__	0	0	0	7	0	0	0	0	0	0	0	0	0	0	0	0	0	0	0	0	8	0	0	0	0	0	0	0	0	0	0	0	0	0	0	0	0	0	0	0	0	0	0	0	0	0	0	0	0
k__Bacteria_p__Firmicutes_c__Clostridia_o__Clostridiales_f__Lachnospiraceae_g___s__	0	0	0	7	0	0	0	0	0	10	0	8	0	0	0	0	0	0	0	0	0	0	0	0	0	0	0	0	0	0	0	0	0	0	0	0	0	0	0	0	0	0	0	0	0	0	0	0	0
k__Bacteria_p__Firmicutes_c__Clostridia_o__Clostridiales_f__[Mogibacteriaceae]_g___s__	0	0	0	6	0	0	0	0	0	0	0	0	0	0	0	16	0	0	0	0	0	0	0	0	0	0	0	0	0	0	0	0	0	0	0	0	0	0	0	0	0	0	3	5	0	0	3	0	0
k__Bacteria_p__Firmicutes_c__Clostridia_o__Clostridiales_NA_NA_NA	0	0	0	6	0	0	0	0	0	0	0	0	0	0	0	0	0	0	0	0	0	0	0	0	0	0	11	11	0	21	0	0	0	0	0	0	0	0	0	0	10	0	0	0	0	0	0	0	0
k__Bacteria_p__Firmicutes_c__Clostridia_o__Clostridiales_f__Lachnospiraceae_g___s__	0	0	0	6	0	0	0	0	0	0	0	0	0	0	3	0	0	0	0	0	0	6	0	0	0	0	0	0	0	0	0	0	0	0	0	0	0	2	0	0	0	0	0	2	0	0	0	0	0
k__Bacteria_p__Firmicutes_c__Clostridia_o__Clostridiales_f__Lachnospiraceae_NA_NA	0	0	0	6	410	0	7	0	0	0	0	0	53	0	0	0	0	196	63	0	244	0	73	0	22	0	217	208	39	0	0	230	0	0	0	0	0	0	0	0	0	0	0	9	100	280	29	0	193
Unassigned_NA_NA_NA_NA_NA_NA	0	0	0	5	0	0	0	0	0	7	7	4	0	2	0	0	0	0	0	0	0	0	0	0	0	5	0	34	0	2	0	0	0	0	0	2	0	2	0	0	0	0	13	0	5	0	5	5	0
k__Bacteria_p__Firmicutes_c__Clostridia_o__Clostridiales_f__Ruminococcaceae_g___s__	0	0	0	5	0	0	0	0	0	0	19	0	0	0	0	0	0	0	0	0	0	0	0	0	0	0	0	14	0	0	0	0	6	0	0	0	0	0	0	0	0	0	0	0	0	0	0	13	0
Unassigned_NA_NA_NA_NA_NA_NA	0	0	0	5	0	0	0	3	0	2	0	0	0	0	0	0	0	8	0	6	0	0	3	0	0	0	0	12	0	5	0	20	10	5	58	0	0	0	0	0	5	0	0	0	5	0	0	0	0
k__Bacteria_p__Firmicutes_c__Clostridia_o__Clostridiales_f__[Mogibacteriaceae]_g___s__	0	0	0	5	0	0	0	0	0	0	0	0	0	0	0	0	0	0	0	0	0	0	0	0	0	0	0	0	0	6	0	0	0	0	0	0	0	0	0	0	0	0	0	0	0	0	0	0	0
k__Bacteria_p__Firmicutes_c__Clostridia_o__Clostridiales_f__Ruminococcaceae_g__Ruminococcus_s__	0	0	0	5	17	2	0	0	0	0	22	0	0	2	0	0	3	0	0	0	0	0	0	0	0	0	0	0	0	0	13	0	0	0	0	0	0	4	0	0	0	0	0	0	5	0	0	0	0
k__Bacteria_p__Firmicutes_c__Clostridia_o__Clostridiales_f__Ruminococcaceae_g___s__	0	0	0	5	0	0	0	0	0	12	0	0	0	0	0	0	0	0	0	0	0	0	0	0	0	0	0	0	0	0	0	2	0	0	3	0	0	0	0	0	0	0	0	0	5	0	0	0	0
k__Bacteria_p__Verrucomicrobia_c__Verrucomicrobiae_o__Verrucomicrobiales_f__Verrucomicrobiaceae_g__Akkermansia_s__muciniphila	0	0	0	5	0	0	0	0	0	11	0	0	4	0	0	0	0	9	0	70	0	0	0	23	0	19	2	0	9	0	0	0	0	0	0	7	0	0	0	32	0	0	89	0	0	0	0	0	0
k__Bacteria_p__Firmicutes_c__Clostridia_o__Clostridiales_f__Lachnospiraceae_g__Coprococcus_s__	0	0	0	5	0	0	0	2	0	0	0	4	0	0	0	0	0	0	0	0	0	4	0	2	0	0	0	13	0	0	0	0	0	0	0	0	0	5	0	0	0	0	14	0	0	0	2	0	0
k__Bacteria_p__Actinobacteria_c__Coriobacteriia_o__Coriobacteriales_f__Coriobacteriaceae_g__Adlercreutzia_s__	0	0	0	5	0	0	2	0	0	2	0	3	3	0	5	2	0	2	0	3	0	0	3	0	0	0	0	0	18	25	0	0	0	24	0	1	0	14	0	0	0	0	3	7	0	4	8	2	0
k__Bacteria_p__Firmicutes_c__Clostridia_o__Clostridiales_f__Ruminococcaceae_g__Oscillospira_s__	0	0	0	4	424	0	0	0	0	47	2	0	0	0	0	0	0	0	0	0	0	27	0	0	0	0	0	0	0	0	0	0	0	0	0	0	0	0	0	0	0	0	0	0	0	0	0	0	0
k__Bacteria_p__Firmicutes_c__Clostridia_o__Clostridiales_f__Ruminococcaceae_g___s__	0	0	0	4	0	0	0	0	0	0	0	0	55	0	0	0	0	0	0	0	0	0	0	0	0	0	0	0	13	0	0	0	0	0	0	0	0	0	0	0	0	0	0	0	0	0	0	0	0
k__Bacteria_p__Firmicutes_c__Clostridia_o__Clostridiales_f__Lachnospiraceae_g__Coprococcus_s__	0	0	0	4	44	0	0	6	0	3	4	0	0	0	0	0	0	0	0	0	0	0	0	0	0	4	0	2	0	0	0	0	0	0	0	0	0	0	0	0	2	0	0	0	0	0	4	0	0
k__Bacteria_p__Firmicutes_c__Clostridia_o__Clostridiales_f__Lachnospiraceae_NA_NA	0	0	0	4	0	0	0	0	0	67	0	0	0	0	0	0	0	0	0	0	0	0	0	0	0	0	0	0	0	0	0	0	0	0	0	0	0	0	0	0	0	0	0	0	0	0	0	0	367
k__Bacteria_p__Firmicutes_c__Clostridia_o__Clostridiales_f__Lachnospiraceae_NA_NA	0	0	0	4	0	0	0	0	0	0	0	0	0	0	0	0	0	0	0	0	0	0	9	0	0	0	0	0	0	0	0	0	0	0	0	0	0	0	0	0	0	0	0	0	2	0	0	0	0
Unassigned_NA_NA_NA_NA_NA_NA	0	0	0	4	0	0	0	0	0	3	0	7	0	11	0	0	0	0	0	0	0	0	0	0	0	0	0	0	0	0	0	0	0	2	0	0	0	0	0	0	0	0	3	0	0	0	0	0	0
k__Bacteria_p__Firmicutes_c__Erysipelotrichi_o__Erysipelotrichales_f__Erysipelotrichaceae_g___s__	0	0	0	3	0	0	0	0	0	3	0	0	0	9	0	32	0	0	0	0	0	0	0	0	0	0	0	11	0	0	0	0	0	0	0	0	0	7	0	0	0	0	0	0	0	0	0	0	0
k__Bacteria_p__Firmicutes_c__Clostridia_o__Clostridiales_f___g___s__	0	0	0	3	0	0	0	0	2	0	0	0	2	4	0	0	0	0	0	0	5	0	0	0	0	0	0	3	0	0	0	14	0	0	6	0	9	0	0	22	0	0	0	0	2	0	0	0	0
k__Bacteria_p__Bacteroidetes_c__Bacteroidia_o__Bacteroidales_f__Bacteroidaceae_g__Bacteroides_s__	0	0	0	3	0	0	1	0	0	0	0	0	2	12	0	0	0	19	0	9	3	1	0	0	0	0	0	0	0	0	0	0	0	0	33	0	0	0	0	0	0	0	0	0	0	0	0	3	0
k__Bacteria_p__Firmicutes_c__Clostridia_o__Clostridiales_f__Lachnospiraceae_g___s__	0	0	0	3	0	0	0	0	0	0	0	0	0	0	0	139	0	0	0	0	0	0	0	0	0	0	0	0	0	0	0	0	0	0	0	0	0	0	0	13	0	0	0	0	0	0	0	0	0
k__Bacteria_p__Bacteroidetes_c__Bacteroidia_o__Bacteroidales_f__Bacteroidaceae_g__Bacteroides_s__	0	0	0	3	0	0	0	0	0	0	0	0	0	0	0	0	0	0	0	0	0	0	0	8	0	0	0	0	0	0	2	0	0	0	0	0	0	0	0	0	0	0	0	0	0	0	0	0	0
k__Bacteria_p__Firmicutes_c__Clostridia_o__Clostridiales_f__Lachnospiraceae_g___s__	0	0	0	3	0	1	2	0	0	0	1	2	0	0	8	0	2	3	0	4	2	5	0	4	2	4	0	0	6	0	0	0	0	5	0	0	0	0	0	0	0	0	0	10	0	2	4	3	0
k__Bacteria_p__Firmicutes_c__Clostridia_o__Clostridiales_f__Lachnospiraceae_g__Blautia_s__producta	0	0	0	3	66	0	0	0	0	0	0	0	0	0	0	0	0	0	0	0	0	0	0	0	0	0	0	0	0	0	0	0	0	0	0	0	0	0	0	0	0	0	0	0	0	0	0	0	0
k__Bacteria_p__Bacteroidetes_c__Bacteroidia_o__Bacteroidales_f__Bacteroidaceae_g__Bacteroides_s__	0	0	0	3	0	0	23	0	0	0	0	0	0	0	0	0	0	0	0	0	0	7	0	0	0	0	0	0	0	0	0	0	51	0	0	0	0	0	0	0	0	0	0	0	0	0	0	0	0
k__Bacteria_p__Firmicutes_c__Clostridia_o__Clostridiales_f___g___s__	0	0	0	3	0	0	0	2	0	0	0	0	0	0	0	0	1	0	0	0	0	0	0	0	0	0	0	0	0	0	0	0	0	0	0	0	0	0	0	0	0	1	0	0	0	0	0	0	0
k__Bacteria_p__Firmicutes_c__Clostridia_o__Clostridiales_f__Lachnospiraceae_g__Blautia_s__producta	0	0	0	3	127	0	0	0	0	0	0	7	0	0	0	0	0	0	32	0	0	0	0	0	0	0	0	0	0	0	0	0	0	0	4	0	5	0	0	0	0	0	0	0	4	0	0	0	0
k__Bacteria_p__Firmicutes_c__Clostridia_o__Clostridiales_f__Lachnospiraceae_g__Blautia_s__	0	0	0	3	0	0	0	2	0	0	0	0	0	0	0	0	0	0	0	0	11	0	99	0	0	0	2	0	0	61	0	0	0	0	0	0	0	0	0	0	0	0	0	0	0	0	0	0	13
k__Bacteria_p__Firmicutes_c__Clostridia_o__Clostridiales_f__Lachnospiraceae_NA_NA	0	0	0	2	193	0	0	0	0	0	3	2	0	0	0	0	0	7	0	2	0	19	0	0	2	0	0	0	0	0	0	2	0	0	0	0	0	0	0	0	0	0	0	0	11	0	0	0	0
k__Bacteria_p__Bacteroidetes_c__Bacteroidia_o__Bacteroidales_f__Porphyromonadaceae_g__Parabacteroides_s__distasonis	0	0	0	2	0	0	0	0	0	0	0	0	0	0	0	0	0	0	0	0	0	10	0	0	0	0	0	1	0	0	3	0	0	0	0	0	0	0	0	0	0	0	0	0	0	0	0	0	0
k__Bacteria_p__Firmicutes_c__Clostridia_o__Clostridiales_f__Lachnospiraceae_g___s__	0	0	0	2	0	20	0	0	11	6	0	0	0	0	0	15	0	2	0	0	3	0	0	0	0	0	0	3	0	0	0	10	0	0	1	1	11	12	0	0	19	0	7	4	0	0	0	0	0
k__Bacteria_p__Firmicutes_c__Clostridia_o__Clostridiales_f__Ruminococcaceae_g___s__	0	0	0	2	0	0	0	0	0	0	0	0	0	0	0	5	0	0	0	0	0	2	0	0	0	0	0	0	0	0	0	0	0	0	0	0	0	0	0	0	0	0	0	0	0	0	0	0	0
k__Bacteria_p__Firmicutes_c__Bacilli_o__Lactobacillales_f__Streptococcaceae_g__Streptococcus_s__	0	0	0	2	0	0	0	0	0	9	0	0	0	0	0	0	0	0	0	0	0	0	0	0	6	0	0	0	2	0	0	0	0	1	0	6	0	0	0	0	0	0	0	0	0	0	0	0	0
Unassigned_NA_NA_NA_NA_NA_NA	0	0	0	2	2	0	0	5	0	0	0	0	0	0	2	0	0	2	0	0	0	0	0	0	0	0	0	0	0	0	0	0	0	0	0	0	0	0	0	0	0	9	0	0	0	0	0	2	0
k__Bacteria_p__Actinobacteria_c__Coriobacteriia_o__Coriobacteriales_f__Coriobacteriaceae_g__Adlercreutzia_s__	0	0	0	2	0	0	0	0	4	2	3	0	0	0	0	0	0	0	0	0	0	0	8	0	0	0	0	0	0	0	0	0	0	0	0	0	0	0	0	0	0	0	0	5	0	0	0	0	0
k__Bacteria_p__Firmicutes_c__Clostridia_o__Clostridiales_f__Lachnospiraceae_g___s__	0	0	0	2	0	0	0	0	0	0	0	2	0	0	0	0	0	0	0	0	0	0	0	0	0	0	0	0	0	0	0	0	0	2	0	0	0	0	0	0	0	0	0	0	0	0	0	0	0
k__Bacteria_p__Firmicutes_c__Clostridia_o__Clostridiales_f__Lachnospiraceae_NA_NA	0	0	0	2	0	0	0	8	0	1	0	0	0	16	0	7	2	0	0	0	23	2	0	0	0	0	0	0	0	0	0	0	0	3	24	0	0	16	0	0	0	0	0	0	9	0	2	0	14
k__Bacteria_p__Firmicutes_c__Clostridia_o__Clostridiales_f__Ruminococcaceae_g___s__	0	0	0	2	0	0	0	0	0	0	7	0	0	49	4	0	22	0	0	0	10	0	0	0	11	15	0	0	0	2	1	0	10	31	0	12	0	8	0	0	9	0	0	0	0	0	1	2	0
k__Bacteria_p__Firmicutes_c__Clostridia_o__Clostridiales_f__Ruminococcaceae_g___s__	0	0	0	2	0	0	0	0	0	2	2	7	10	0	0	0	0	0	0	0	0	0	0	0	0	0	0	16	0	0	0	0	0	0	4	0	0	0	0	0	25	0	0	0	0	0	3	0	0
k__Bacteria_p__Actinobacteria_c__Coriobacteriia_o__Coriobacteriales_f__Coriobacteriaceae_g__Adlercreutzia_s__	0	0	0	2	0	0	0	0	0	5	3	0	0	2	0	0	0	0	0	0	0	0	0	0	15	0	0	0	0	0	0	0	0	0	0	0	0	0	0	2	0	0	0	6	0	2	2	0	0
k__Bacteria_p__Firmicutes_c__Clostridia_o__Clostridiales_f__Lachnospiraceae_g__Blautia_s__	0	0	0	2	0	15	0	0	22	18	4	16	0	0	0	41	0	4	0	0	0	15	6	0	3	0	3	22	0	0	0	21	0	0	25	14	7	0	0	0	2	0	8	0	25	0	0	0	0
k__Bacteria_p__Firmicutes_c__Clostridia_o__Clostridiales_f__Lachnospiraceae_g___s__	0	0	0	2	0	0	0	0	0	0	2	0	0	0	0	0	0	0	0	0	0	0	0	0	0	0	0	0	0	0	0	0	0	0	0	0	0	6	0	0	0	0	0	0	0	0	0	0	0
k__Bacteria_p__Firmicutes_c__Clostridia_o__Clostridiales_f__Lachnospiraceae_g___s__	0	0	0	1	0	0	0	0	0	0	0	0	0	0	0	0	0	0	0	0	0	0	0	0	0	0	0	0	0	0	4	0	0	0	0	0	0	11	0	0	0	0	0	0	0	0	0	0	0
k__Bacteria_p__Firmicutes_c__Clostridia_o__Clostridiales_f__Lachnospiraceae_NA_NA	0	0	0	1	0	0	0	0	2	0	0	0	0	0	0	28	0	0	0	0	2	23	26	0	0	0	0	0	0	0	0	7	0	0	0	0	0	0	0	0	2	0	0	0	0	2	0	0	0
k__Bacteria_p__Firmicutes_c__Clostridia_o__Clostridiales_f__Lachnospiraceae_NA_NA	0	0	0	1	0	14	0	0	0	0	0	0	0	0	0	0	0	0	0	0	0	0	0	0	0	0	0	0	4	0	0	14	0	0	0	75	0	0	0	0	0	0	0	0	0	0	0	0	0
k__Bacteria_p__Bacteroidetes_c__Bacteroidia_o__Bacteroidales_f__Porphyromonadaceae_g__Parabacteroides_NA	0	0	0	1	0	0	0	0	0	0	0	0	0	0	0	0	0	3	0	3	1	0	0	0	0	0	0	0	0	0	0	0	0	0	12	0	0	0	0	0	1	0	0	0	0	0	0	0	0
k__Bacteria_p__Firmicutes_c__Clostridia_o__Clostridiales_f__Lachnospiraceae_g___s__	0	0	0	1	0	0	7	8	0	0	0	0	0	3	0	0	0	0	1	33	0	0	0	9	0	0	0	0	17	0	0	0	0	0	0	0	0	0	0	2	1	0	0	0	0	1	0	0	0
k__Bacteria_p__Firmicutes_c__Clostridia_o__Clostridiales_f___g___s__	0	0	0	1	0	0	0	0	6	7	0	115	0	0	0	18	0	0	0	0	0	2	3	34	4	0	3	0	0	2	0	0	0	2	0	0	0	4	0	0	3	0	2	37	2	5	2	0	0
k__Bacteria_p__Firmicutes_c__Clostridia_o__Clostridiales_f__Clostridiaceae_g__SMB53_s__	0	0	0	1	0	0	0	0	0	0	12	62	0	0	8	0	0	0	0	0	2	0	6	2	0	33	0	0	36	0	0	0	0	0	0	0	0	0	0	69	251	0	0	7	0	55	20	12	0
k__Bacteria_p__Firmicutes_c__Clostridia_o__Clostridiales_f__Ruminococcaceae_g__Faecalibacterium_s__prausnitzii	0	0	0	0	13007	0	0	0	0	0	0	0	0	0	0	0	0	167	0	0	0	0	71	0	0	0	0	0	0	0	0	0	0	0	0	0	0	0	0	0	0	0	0	0	0	0	0	0	39
k__Bacteria_p__Bacteroidetes_c__Bacteroidia_o__Bacteroidales_f__Bacteroidaceae_g__Bacteroides_s__	0	0	0	0	8586	0	0	0	0	0	0	0	0	0	0	0	0	0	0	0	0	0	0	0	0	0	0	0	0	0	0	0	0	0	0	0	0	0	0	0	0	0	0	0	0	0	0	0	0
k__Bacteria_p__Firmicutes_c__Clostridia_o__Clostridiales_f__Ruminococcaceae_g___s__	0	0	0	0	2148	0	0	0	0	0	0	0	0	0	0	0	0	0	0	0	0	0	0	0	0	0	0	0	0	0	0	0	0	0	0	0	0	0	0	0	0	0	0	0	0	0	0	0	0
k__Bacteria_p__Firmicutes_c__Clostridia_o__Clostridiales_f__Lachnospiraceae_g___s__	0	0	0	0	1126	0	0	0	0	0	18	0	43	0	0	0	0	12	0	0	0	41	65	0	0	0	0	41	0	2	0	42	0	0	0	2	0	0	0	0	5	189	0	0	159	0	5	0	0
k__Bacteria_p__Firmicutes_c__Erysipelotrichi_o__Erysipelotrichales_f__Erysipelotrichaceae_g__Coprobacillus_NA	0	0	0	0	763	0	0	0	0	7	0	0	0	0	0	0	0	0	0	0	0	0	41	0	0	0	78	0	0	1	0	0	5	0	24	6	51	36	0	0	0	0	5	0	0	38	0	0	0
k__Bacteria_p__Proteobacteria_c__Gammaproteobacteria_o__Enterobacteriales_f__Enterobacteriaceae_g___s__	0	0	0	0	669	0	0	0	0	0	0	0	0	0	0	0	0	0	0	0	0	6	1	0	0	0	0	0	0	0	0	0	0	0	0	0	0	0	0	0	0	0	0	0	0	0	0	0	0
k__Bacteria_p__Firmicutes_c__Clostridia_o__Clostridiales_f___g___s__	0	0	0	0	490	0	0	0	0	0	0	0	0	0	0	0	0	0	0	0	0	0	0	0	0	0	0	0	0	0	0	0	0	0	0	0	0	0	0	0	0	0	0	0	0	0	0	0	0
k__Bacteria_p__Proteobacteria_c__Gammaproteobacteria_o__Enterobacteriales_f__Enterobacteriaceae_g___s__	0	0	0	0	487	0	0	0	0	0	0	0	0	0	0	0	0	0	0	0	0	12	0	0	0	0	0	0	0	0	0	0	0	0	0	0	0	0	0	0	0	0	0	0	0	0	0	0	0
k__Bacteria_p__Firmicutes_c__Clostridia_o__Clostridiales_f___g___s__	0	0	0	0	433	0	0	0	0	0	0	0	0	0	0	0	0	0	0	0	0	0	0	0	0	0	0	0	0	0	0	0	0	0	0	0	0	0	0	0	0	0	0	0	0	0	0	0	0
k__Bacteria_p__Firmicutes_c__Clostridia_o__Clostridiales_f___g___s__	0	0	0	0	384	0	0	0	0	0	0	0	63	0	0	0	0	0	0	0	0	0	0	0	0	0	0	21	0	0	0	0	0	0	0	0	0	0	0	0	0	0	15	0	0	0	0	21	0
k__Bacteria_p__Firmicutes_c__Clostridia_o__Clostridiales_f__Lachnospiraceae_g___s__	0	0	0	0	370	0	0	0	2	0	0	0	0	0	0	0	0	0	0	0	0	0	0	0	0	0	0	0	0	0	0	0	0	0	0	0	0	0	0	0	0	0	0	0	0	0	0	0	0
k__Bacteria_p__Firmicutes_c__Clostridia_o__Clostridiales_f__Lachnospiraceae_g__Dorea_s__	0	0	0	0	365	0	0	0	0	0	0	0	0	0	0	0	0	0	0	0	0	0	0	0	0	0	0	0	0	0	0	0	0	0	0	0	0	0	0	0	0	0	0	0	0	0	0	0	0
k__Bacteria_p__Firmicutes_c__Clostridia_o__Clostridiales_f___g___s__	0	0	0	0	356	0	0	0	0	0	0	0	0	0	0	0	0	0	0	0	0	0	0	0	0	0	0	0	0	0	0	0	0	0	0	0	0	0	0	0	0	0	0	0	0	0	0	0	0
k__Bacteria_p__Firmicutes_c__Clostridia_o__Clostridiales_f__Lachnospiraceae_g___s__	0	0	0	0	305	0	0	0	0	0	0	0	0	0	0	0	0	0	0	0	0	0	0	0	0	0	0	0	0	0	0	0	0	0	0	0	0	0	0	0	0	0	0	0	0	0	0	0	0
k__Bacteria_p__Firmicutes_c__Clostridia_o__Clostridiales_f__Lachnospiraceae_NA_NA	0	0	0	0	295	0	0	0	0	0	0	0	0	0	0	0	0	0	0	0	0	0	0	0	0	0	0	90	0	0	0	0	0	0	0	0	0	0	0	0	0	0	0	0	0	0	0	0	0
k__Bacteria_p__Firmicutes_c__Clostridia_o__Clostridiales_NA_NA_NA	0	0	0	0	246	0	0	0	0	0	0	0	0	0	0	0	0	0	0	0	0	0	0	0	0	0	0	0	0	0	0	0	0	0	0	0	21	0	0	0	0	0	0	0	0	0	0	0	0
k__Bacteria_p__Firmicutes_c__Clostridia_o__Clostridiales_f__Lachnospiraceae_g___s__	0	0	0	0	222	0	0	0	0	0	0	0	0	0	0	0	0	0	0	0	0	0	0	0	0	0	0	0	0	0	0	0	0	0	0	0	0	0	0	0	0	440	0	0	0	0	0	0	0
k__Bacteria_p__Proteobacteria_c__Gammaproteobacteria_o__Enterobacteriales_f__Enterobacteriaceae_NA_NA	0	0	0	0	221	0	0	3	0	0	0	0	0	0	0	0	0	0	0	0	3234	0	2	0	0	0	0	0	18	0	0	0	0	0	0	0	41	6	0	7	0	25	0	0	0	3	0	0	0
k__Bacteria_p__Firmicutes_c__Clostridia_o__Clostridiales_f__Lachnospiraceae_g___s__	0	0	0	0	182	0	0	0	0	2	3	0	0	0	1	0	0	0	0	0	0	0	0	0	0	0	0	0	0	4	0	0	0	0	0	0	0	0	0	0	0	0	0	0	0	0	0	0	0
k__Bacteria_p__Firmicutes_c__Clostridia_o__Clostridiales_f__Lachnospiraceae_g__Blautia_s__	0	0	0	0	171	0	0	0	0	0	0	0	0	0	0	0	0	0	0	0	0	0	0	0	0	0	0	0	0	0	0	0	0	0	0	0	0	0	0	0	0	0	0	0	0	0	0	0	0
k__Bacteria_p__Firmicutes_c__Clostridia_o__Clostridiales_f__Lachnospiraceae_NA_NA	0	0	0	0	111	0	0	0	0	0	0	0	0	0	0	0	0	0	11	0	0	0	0	0	0	0	0	0	0	0	0	0	0	0	39	0	0	0	0	0	0	36	0	0	0	0	0	0	8
k__Bacteria_p__Firmicutes_c__Clostridia_o__Clostridiales_f__Lachnospiraceae_g___s__	0	0	0	0	105	0	0	0	2	0	0	0	0	0	0	0	0	6	0	0	17	7	0	0	0	0	0	0	0	0	0	0	0	0	0	0	39	5	0	0	0	0	0	0	0	0	0	0	0
k__Bacteria_p__Firmicutes_c__Clostridia_o__Clostridiales_f__Lachnospiraceae_g___s__	0	0	0	0	101	9	0	0	0	0	0	0	0	0	0	0	0	0	0	0	0	0	0	0	0	0	0	0	0	0	0	0	0	0	0	0	0	0	0	5	0	0	0	0	0	0	0	0	0
k__Bacteria_p__Firmicutes_c__Clostridia_o__Clostridiales_f__Veillonellaceae_g___s__	0	0	0	0	84	389	0	0	0	0	0	0	0	0	0	0	0	0	0	0	0	0	0	0	0	0	0	0	2	0	0	62	0	0	7	0	0	0	0	0	0	0	0	0	0	0	0	0	0
k__Bacteria_p__Firmicutes_c__Clostridia_o__Clostridiales_f__Lachnospiraceae_g__[Ruminococcus]_NA	0	0	0	0	83	6	0	0	34	10	0	0	0	0	0	67	0	3	213	0	8	0	0	0	0	0	8	0	0	0	0	2	0	0	256	0	6	0	0	0	0	226	3	0	23	0	0	0	17
k__Bacteria_p__Firmicutes_c__Clostridia_o__Clostridiales_f__Lachnospiraceae_g__[Ruminococcus]_s__gnavus	0	0	0	0	79	0	0	0	0	0	0	0	0	0	0	0	0	0	0	0	0	0	0	0	0	0	0	0	0	0	0	12	0	0	0	0	0	0	0	54	0	0	0	0	0	0	0	0	0
k__Bacteria_p__Firmicutes_c__Erysipelotrichi_o__Erysipelotrichales_f__Erysipelotrichaceae_g___s__	0	0	0	0	72	0	0	0	0	0	0	0	0	0	0	0	0	0	0	0	0	0	0	0	0	0	0	0	0	0	0	0	0	0	0	0	0	0	0	0	0	0	0	0	0	0	0	0	0
k__Bacteria_p__Firmicutes_c__Clostridia_o__Clostridiales_f__Ruminococcaceae_g___s__	0	0	0	0	71	0	0	0	0	0	0	0	0	0	0	0	0	0	0	0	0	0	0	0	0	0	0	0	0	0	0	0	0	0	0	16	0	0	0	0	0	0	0	0	0	0	0	0	0
k__Bacteria_p__Firmicutes_c__Bacilli_o__Lactobacillales_f__Streptococcaceae_g__Lactococcus_s__	0	0	0	0	69	0	0	0	0	0	0	0	0	0	0	0	0	0	0	0	0	0	0	0	0	0	0	0	0	0	0	0	0	0	0	0	0	0	0	57	0	0	0	0	0	0	0	0	0
Unassigned_NA_NA_NA_NA_NA_NA	0	0	0	0	68	0	0	0	0	0	0	0	7	194	0	0	0	28	0	12	0	0	0	0	0	0	0	0	16	0	0	0	0	0	0	0	134	0	0	0	26	0	0	37	0	3	0	0	21
k__Bacteria_p__Firmicutes_c__Clostridia_o__Clostridiales_f__Ruminococcaceae_g___s__	0	0	0	0	59	0	0	0	0	0	0	0	0	0	0	0	0	0	0	0	0	0	0	0	0	0	0	0	0	0	0	0	0	0	0	6	14	5	0	0	0	0	0	0	0	0	0	0	0
k__Bacteria_p__Firmicutes_c__Clostridia_o__Clostridiales_f__Lachnospiraceae_g__Dorea_s__	0	0	0	0	54	0	0	0	0	0	0	0	0	0	0	0	0	0	41	0	0	28	0	0	0	0	0	0	0	0	0	0	0	0	24	0	0	0	0	6	0	29	0	0	0	0	0	0	0
k__Bacteria_p__Firmicutes_c__Clostridia_o__Clostridiales_f__Lachnospiraceae_g__Blautia_NA	0	0	0	0	54	25	0	17	0	0	0	0	84	0	0	0	0	0	0	0	0	0	4	0	0	0	11	2	0	0	0	6	0	0	91	8	1	0	0	0	0	41	0	0	0	0	1	0	0
k__Bacteria_p__Firmicutes_c__Clostridia_o__Clostridiales_f__Lachnospiraceae_NA_NA	0	0	0	0	46	0	0	0	0	0	0	0	0	0	0	0	0	0	0	0	0	0	0	0	0	0	0	0	0	0	0	0	0	0	0	0	0	0	0	0	0	0	0	0	0	0	0	0	0
k__Bacteria_p__Firmicutes_c__Clostridia_o__Clostridiales_f__Lachnospiraceae_g___s__	0	0	0	0	45	0	0	0	0	0	0	3	0	0	0	0	0	0	0	0	0	3	0	0	0	0	19	5	0	0	0	3	0	0	0	0	0	0	0	0	0	0	3	9	11	0	0	0	0
k__Bacteria_p__Firmicutes_c__Clostridia_o__Clostridiales_f__Lachnospiraceae_g___s__	0	0	0	0	41	0	0	0	0	0	0	0	0	0	0	0	0	0	0	0	0	0	0	0	0	0	0	0	0	0	0	0	0	0	0	0	0	0	0	0	0	0	2	0	2	0	0	0	0
k__Bacteria_p__Firmicutes_c__Clostridia_o__Clostridiales_f__Lachnospiraceae_NA_NA	0	0	0	0	40	0	0	0	0	0	0	0	0	0	0	0	0	0	0	0	0	0	0	0	0	0	0	0	0	0	0	0	0	0	0	0	0	0	0	0	0	0	0	0	0	0	0	0	0
k__Bacteria_p__Firmicutes_c__Clostridia_o__Clostridiales_f__Lachnospiraceae_g___s__	0	0	0	0	36	0	41	0	130	86	0	0	0	0	0	0	4	0	0	0	790	104	72	0	0	257	0	0	94	0	67	0	0	442	0	0	27	950	0	316	4	0	0	4	0	0	0	0	482
k__Bacteria_p__Firmicutes_c__Clostridia_o__Clostridiales_f__Lachnospiraceae_g___s__	0	0	0	0	32	0	0	0	0	0	1	0	0	0	0	0	0	0	0	0	0	0	0	0	0	0	0	0	0	0	0	0	0	0	0	0	0	0	0	0	0	0	0	0	0	0	0	0	0
k__Bacteria_p__Firmicutes_c__Clostridia_o__Clostridiales_f__Lachnospiraceae_NA_NA	0	0	0	0	31	0	0	0	0	0	0	0	0	0	0	0	0	0	0	0	0	0	0	0	0	0	0	0	0	0	0	0	0	0	0	0	0	0	0	0	0	0	0	0	0	0	0	0	0
k__Bacteria_p__Firmicutes_c__Clostridia_o__Clostridiales_f__Lachnospiraceae_g___s__	0	0	0	0	30	0	0	0	0	0	3	0	0	0	0	0	0	0	0	0	0	0	0	0	0	0	0	0	0	0	0	0	0	0	0	0	0	0	0	0	0	0	0	0	0	0	0	0	0
k__Bacteria_p__Firmicutes_c__Clostridia_o__Clostridiales_f__Lachnospiraceae_NA_NA	0	0	0	0	30	0	0	0	0	0	0	0	0	0	0	0	0	0	0	0	0	0	0	0	0	0	0	0	0	0	0	0	0	0	0	0	0	0	0	0	0	0	0	0	0	0	0	0	0
Unassigned_NA_NA_NA_NA_NA_NA	0	0	0	0	25	0	0	0	0	0	0	0	11	0	0	0	0	0	0	0	0	0	0	0	0	0	0	0	3	0	0	0	0	0	0	0	0	0	0	0	11	0	0	0	0	0	0	0	0
k__Bacteria_p__Firmicutes_c__Clostridia_o__Clostridiales_f__Lachnospiraceae_NA_NA	0	0	0	0	24	38	0	16	0	16	2	0	0	0	0	31	0	0	0	0	0	0	20	0	0	0	0	0	0	0	0	14	0	2	33	0	130	0	0	60	7	26	0	148	0	0	4	4	1
k__Bacteria_p__Firmicutes_c__Clostridia_o__Clostridiales_f__Lachnospiraceae_g__Blautia_s__	0	0	0	0	23	0	0	0	0	0	0	0	0	0	0	0	0	0	0	0	0	0	0	0	0	0	0	0	0	0	0	0	0	0	0	0	0	0	0	0	0	0	0	0	0	0	0	0	0
k__Bacteria_p__Firmicutes_c__Clostridia_o__Clostridiales_f__Lachnospiraceae_g__Dorea_s__	0	0	0	0	23	0	0	0	0	0	0	0	0	0	0	0	0	0	0	0	0	0	0	0	0	0	0	0	0	0	0	0	0	0	0	0	0	0	0	0	0	4	0	0	0	0	0	0	0
k__Bacteria_p__Firmicutes_c__Clostridia_o__Clostridiales_f___g___s__	0	0	0	0	22	0	0	0	0	0	0	0	0	0	0	0	0	0	0	0	0	0	0	0	0	0	0	0	0	0	0	0	0	0	0	0	0	0	0	0	0	0	0	0	0	0	0	0	0
k__Bacteria_p__Firmicutes_c__Clostridia_o__Clostridiales_f__Lachnospiraceae_g__Dorea_s__	0	0	0	0	22	0	0	0	0	0	0	0	0	0	0	0	0	0	0	0	0	0	0	0	1	0	0	0	0	0	0	0	0	0	0	0	0	0	0	0	0	0	0	0	0	0	0	0	0
k__Bacteria_p__Firmicutes_c__Bacilli_o__Lactobacillales_f__Streptococcaceae_g__Streptococcus_s__	0	0	0	0	22	0	0	0	0	0	0	0	0	0	0	0	0	2	0	0	0	0	0	0	2	3	0	0	0	0	0	0	0	0	0	0	0	0	0	0	1	0	22	52	0	0	4	0	0
k__Bacteria_p__Firmicutes_c__Clostridia_o__Clostridiales_f__Lachnospiraceae_NA_NA	0	0	0	0	19	0	0	0	0	0	0	0	0	0	0	0	0	0	0	0	0	0	0	0	0	0	0	0	0	0	0	0	0	0	0	0	0	0	0	0	0	0	0	0	0	0	0	0	0
k__Bacteria_p__Firmicutes_c__Clostridia_o__Clostridiales_f__Lachnospiraceae_NA_NA	0	0	0	0	19	0	0	0	0	0	0	0	0	0	0	0	0	0	0	0	0	0	0	0	0	0	0	0	0	0	0	0	0	0	0	0	0	0	0	0	0	0	0	0	0	0	0	0	0
k__Bacteria_p__Firmicutes_c__Clostridia_o__Clostridiales_f__Lachnospiraceae_NA_NA	0	0	0	0	17	0	0	0	0	0	0	0	1	0	0	0	0	0	0	0	0	0	0	0	0	0	0	0	0	0	0	3	0	0	0	0	0	1	0	12	0	0	0	8	3	0	3	0	0
k__Bacteria_p__Firmicutes_c__Clostridia_o__Clostridiales_f__Lachnospiraceae_NA_NA	0	0	0	0	15	0	0	0	0	0	0	0	0	0	0	0	0	0	0	0	0	0	60	0	0	0	0	0	0	0	0	0	0	0	0	0	211	0	0	0	0	0	0	0	0	0	0	0	0
k__Bacteria_p__Firmicutes_c__Clostridia_o__Clostridiales_f__Lachnospiraceae_NA_NA	0	0	0	0	15	0	0	0	0	0	0	0	0	0	0	0	0	0	0	0	0	0	0	0	0	0	0	0	0	0	0	0	0	0	0	0	0	0	0	0	0	0	0	0	0	0	0	0	0
k__Bacteria_p__Firmicutes_c__Clostridia_o__Clostridiales_f__Lachnospiraceae_g___s__	0	0	0	0	13	0	0	0	0	0	0	0	1	0	0	0	0	0	0	0	0	0	0	0	0	0	0	3	0	0	0	5	0	0	0	0	0	0	0	4	0	0	0	1	0	0	0	0	0
k__Bacteria_p__Firmicutes_c__Clostridia_o__Clostridiales_f__Lachnospiraceae_g__[Ruminococcus]_s__gnavus	0	0	0	0	11	15	0	4	0	0	0	0	45	0	0	2	0	0	0	0	0	2	27	0	0	0	2	0	0	0	0	36	0	0	65	0	0	0	0	25	0	44	0	0	0	0	0	0	0
k__Bacteria_p__Firmicutes_c__Clostridia_o__Clostridiales_f__Ruminococcaceae_g___s__	0	0	0	0	11	33	19	0	0	27	17	3	0	16	0	0	0	0	0	6	0	0	0	5	3	5	0	0	2	18	2	0	6	0	0	0	0	2	0	0	0	0	8	9	0	0	0	0	0
k__Bacteria_p__Firmicutes_c__Clostridia_o__Clostridiales_f__Ruminococcaceae_g___s__	0	0	0	0	11	73	0	0	0	0	0	0	0	0	3	0	0	0	0	0	0	0	0	0	0	0	0	0	0	0	16	0	2	0	0	0	0	0	0	0	3	0	0	0	0	0	0	0	0
k__Bacteria_p__Actinobacteria_c__Actinobacteria_o__Actinomycetales_NA_NA_NA	0	0	0	0	8	0	0	0	0	0	0	0	0	0	0	0	0	0	0	0	0	0	0	0	0	2	0	2	0	0	0	0	0	0	0	2	0	0	0	0	0	0	0	6	0	0	3	0	0
k__Bacteria_p__Bacteroidetes_c__Bacteroidia_o__Bacteroidales_f__Bacteroidaceae_g__Bacteroides_s__fragilis	0	0	0	0	8	0	0	0	0	0	0	0	0	0	0	0	0	0	0	0	0	0	0	0	0	0	0	0	0	0	0	0	0	0	0	0	0	0	0	0	0	3	0	0	0	0	0	0	0
k__Bacteria_p__Firmicutes_c__Clostridia_o__Clostridiales_f___g___s__	0	0	0	0	6	25	0	0	0	0	0	0	0	0	0	7	0	0	0	0	2	0	0	0	0	0	0	1	0	0	0	0	0	0	0	0	0	0	0	0	0	0	0	0	0	0	0	0	0
k__Bacteria_p__Firmicutes_c__Clostridia_o__Clostridiales_f__Ruminococcaceae_g__Ruminococcus_s__	0	0	0	0	6	0	0	0	0	0	0	6	54	0	0	10	0	0	0	0	0	20	0	0	0	0	0	0	22	0	0	0	0	0	0	0	0	0	0	0	0	0	24	42	0	0	3	0	0
k__Bacteria_p__Firmicutes_c__Clostridia_o__Clostridiales_f__Ruminococcaceae_g___s__	0	0	0	0	4	0	0	0	0	0	0	0	0	0	0	0	0	2	0	0	0	0	0	0	0	0	0	0	0	0	0	0	0	0	0	0	0	0	0	0	0	0	0	0	0	0	0	0	6
k__Bacteria_p__Firmicutes_c__Clostridia_o__Clostridiales_f__Lachnospiraceae_g___s__	0	0	0	0	3	0	0	0	0	599	0	0	0	0	0	0	0	7	0	0	0	0	0	37	0	0	0	0	0	0	0	0	0	2	0	1	0	0	0	12	13	0	0	0	0	12	0	17	0
k__Bacteria_p__Firmicutes_c__Clostridia_o__Clostridiales_f__Ruminococcaceae_NA_NA	0	0	0	0	3	0	0	0	3	0	0	0	0	0	0	0	0	0	0	0	0	0	0	0	16	0	5	0	0	3	0	2	0	0	0	0	0	3	0	0	0	2	0	0	0	0	0	0	0
k__Bacteria_p__Firmicutes_c__Bacilli_o__Lactobacillales_f__Streptococcaceae_g__Streptococcus_s__infantis	0	0	0	0	3	0	0	0	0	0	0	0	0	0	9	0	0	0	0	0	0	0	1	0	21	5	0	3	0	0	0	0	0	0	0	0	0	3	0	7	0	3	32	40	2	0	12	0	0
k__Bacteria_p__Firmicutes_c__Clostridia_o__Clostridiales_f__Lachnospiraceae_g__Blautia_s__producta	0	0	0	0	2	14	0	0	0	0	0	7	0	4	0	0	0	0	0	0	3	0	7	0	0	0	4	5	0	0	0	4	0	0	0	0	0	0	0	0	0	16	0	0	0	0	0	0	0
k__Bacteria_p__Actinobacteria_c__Actinobacteria_o__Actinomycetales_f__Actinomycetaceae_g__Actinomyces_s__	0	0	0	0	2	0	0	0	2	7	0	0	0	0	4	0	0	0	0	0	0	0	3	0	3	0	0	0	4	0	0	0	4	0	0	0	0	0	0	0	0	0	0	6	0	0	3	2	0
k__Bacteria_p__Firmicutes_c__Erysipelotrichi_o__Erysipelotrichales_f__Erysipelotrichaceae_g___s__	0	0	0	0	2	18	0	0	0	0	0	0	0	0	0	0	0	0	0	0	0	0	0	0	0	0	0	0	0	0	0	0	0	0	0	0	133	0	0	0	0	410	0	0	0	0	0	0	0
k__Bacteria_p__Proteobacteria_c__Epsilonproteobacteria_o__Campylobacterales_f__Campylobacteraceae_g__Campylobacter_s__	0	0	0	0	2	0	0	0	0	0	0	0	0	0	0	0	0	0	0	0	0	0	0	0	0	0	0	0	0	0	0	0	0	0	0	0	0	0	0	0	0	0	0	0	0	0	0	0	0
k__Bacteria_p__Firmicutes_c__Bacilli_o__Lactobacillales_f__Streptococcaceae_g__Streptococcus_s__	0	0	0	0	2	0	0	0	0	0	0	0	0	0	11	0	0	0	0	0	0	0	9	0	0	0	0	0	0	0	0	0	0	0	0	0	0	0	0	0	0	4	33	1	0	0	0	0	0
k__Bacteria_p__Firmicutes_c__Clostridia_o__Clostridiales_f___g___s__	0	0	0	0	2	20	0	0	0	0	0	0	0	0	0	0	0	0	9	0	3	0	0	0	0	0	0	0	0	0	0	0	0	0	0	14	0	0	0	0	0	0	0	0	0	0	3	0	0
k__Bacteria_p__Firmicutes_c__Bacilli_o__Lactobacillales_f__Streptococcaceae_g__Streptococcus_s__infantis	0	0	0	0	2	0	0	0	0	0	0	0	0	0	0	0	0	0	0	0	0	0	0	0	0	0	0	0	0	0	0	0	0	0	0	0	2	0	0	0	0	0	0	3	0	0	0	0	2
k__Bacteria_p__Firmicutes_c__Clostridia_o__Clostridiales_f__Lachnospiraceae_g__[Ruminococcus]_s__gnavus	0	0	0	0	1	0	0	0	0	0	0	5	24	0	0	0	4	11	0	0	0	0	0	0	0	0	3	0	0	0	0	0	0	0	0	0	0	1	0	176	5	0	0	245	9	0	0	0	0
k__Bacteria_p__Firmicutes_c__Bacilli_o__Lactobacillales_f__Streptococcaceae_g__Streptococcus_s__	0	0	0	0	1	0	0	0	0	0	0	0	0	0	3	0	0	0	0	0	0	0	0	2	0	3	0	0	0	0	0	0	0	0	0	0	0	0	0	0	0	0	12	8	0	1	0	0	0
k__Bacteria_p__Firmicutes_c__Clostridia_o__Clostridiales_f__Lachnospiraceae_NA_NA	0	0	0	0	1	0	0	0	0	0	0	0	0	0	0	0	0	0	0	0	0	0	0	0	0	0	0	0	0	0	0	0	0	0	0	0	0	0	0	0	0	0	0	0	0	0	0	0	0
k__Bacteria_p__Firmicutes_c__Clostridia_o__Clostridiales_f__Ruminococcaceae_g___s__	0	0	0	0	1	0	0	0	0	2	0	0	0	0	0	0	0	5	0	1	0	0	0	0	0	20	0	5	0	0	0	0	0	5	0	0	0	31	0	0	0	0	1	0	0	0	3	0	0
k__Bacteria_p__Firmicutes_c__Clostridia_o__Clostridiales_f__Lachnospiraceae_g__Lachnospira_s__	0	0	0	0	0	876	0	0	0	0	0	0	0	0	0	0	0	0	0	0	0	0	0	0	0	0	0	0	0	0	0	0	0	0	0	0	0	0	0	0	0	0	0	0	0	0	0	0	0
k__Bacteria_p__Proteobacteria_c__Betaproteobacteria_o__Burkholderiales_f__Alcaligenaceae_g__Sutterella_s__	0	0	0	0	0	795	0	0	0	0	0	0	0	0	0	0	0	0	0	0	0	0	0	0	0	0	0	0	0	0	0	0	0	0	0	0	0	0	0	0	0	0	0	0	0	0	0	0	0
k__Bacteria_p__Proteobacteria_c__Betaproteobacteria_o__Burkholderiales_f__Alcaligenaceae_g__Sutterella_s__	0	0	0	0	0	781	0	0	0	0	0	0	0	0	0	0	0	0	0	0	0	0	0	0	0	0	0	593	0	0	0	0	0	0	0	0	0	0	0	0	0	0	0	0	0	0	0	0	0
k__Bacteria_p__Proteobacteria_c__Betaproteobacteria_o__Burkholderiales_f__Alcaligenaceae_g__Sutterella_s__	0	0	0	0	0	614	0	0	0	0	0	0	0	0	0	0	0	0	0	0	0	0	0	0	0	0	0	0	0	0	0	0	0	0	0	0	0	0	0	0	0	0	0	0	0	0	0	0	0
k__Bacteria_p__Firmicutes_c__Clostridia_o__Clostridiales_f__Lachnospiraceae_NA_NA	0	0	0	0	0	335	0	0	0	0	0	0	0	0	0	0	0	0	0	0	0	0	0	0	0	0	0	0	0	0	0	0	0	0	0	0	0	0	0	0	0	0	0	0	0	0	0	0	0
k__Bacteria_p__Firmicutes_c__Clostridia_o__Clostridiales_f__Ruminococcaceae_g___s__	0	0	0	0	0	288	0	0	0	0	0	201	0	0	0	0	0	0	0	0	302	0	0	0	0	0	0	854	0	0	0	0	6	0	0	0	0	0	0	0	0	144	0	7	0	0	0	52	0
k__Bacteria_p__Firmicutes_c__Clostridia_o__Clostridiales_NA_NA_NA	0	0	0	0	0	250	0	0	0	0	0	0	0	0	0	0	0	0	0	0	0	0	0	0	0	0	0	0	0	0	0	0	0	0	0	0	0	0	0	0	0	0	0	0	0	0	0	0	0
k__Bacteria_p__Firmicutes_c__Clostridia_o__Clostridiales_f__Lachnospiraceae_NA_NA	0	0	0	0	0	228	0	0	0	0	0	0	712	0	0	0	131	0	0	0	15	0	0	5	0	0	0	0	164	13	0	0	0	0	0	0	0	0	0	0	0	0	10	3	0	0	83	0	0
k__Bacteria_p__Firmicutes_c__Clostridia_o__Clostridiales_f__Lachnospiraceae_g__Lachnospira_s__	0	0	0	0	0	225	0	0	0	0	0	0	0	0	0	0	0	225	0	0	0	0	0	0	0	0	0	0	0	0	0	0	0	0	0	0	817	0	0	0	0	0	0	0	0	1	0	0	0
k__Bacteria_p__Firmicutes_c__Clostridia_o__Clostridiales_f__Ruminococcaceae_g___s__	0	0	0	0	0	197	0	0	0	0	0	0	0	0	0	0	0	0	0	0	0	0	0	0	0	0	0	0	0	0	0	0	0	0	0	0	0	0	0	0	0	0	0	0	0	0	0	0	0
k__Bacteria_p__Fusobacteria_c__Fusobacteriia_o__Fusobacteriales_f__Fusobacteriaceae_g__Fusobacterium_s__	0	0	0	0	0	159	0	0	46	0	0	0	0	0	0	0	0	0	0	0	0	0	0	0	0	0	0	0	0	0	0	0	0	0	0	0	0	0	0	0	0	0	0	0	0	0	0	0	0
k__Bacteria_p__Firmicutes_c__Clostridia_o__Clostridiales_f__Lachnospiraceae_g___s__	0	0	0	0	0	135	0	0	0	0	15	0	14	0	2	0	0	0	0	66	0	0	0	0	0	6	0	0	0	0	8	0	16	17	0	0	0	4	0	0	0	0	0	0	0	0	0	2	0
k__Bacteria_p__Firmicutes_c__Clostridia_o__Clostridiales_NA_NA_NA	0	0	0	0	0	127	0	0	0	0	0	0	0	0	0	0	0	0	0	0	0	0	0	0	0	0	0	0	0	0	0	0	0	0	0	0	0	0	0	40	0	0	0	0	0	0	0	0	0
k__Bacteria_p__Firmicutes_c__Clostridia_o__Clostridiales_f__Lachnospiraceae_g___s__	0	0	0	0	0	126	0	0	0	0	0	0	0	0	0	0	0	0	0	0	0	0	0	0	0	0	0	0	0	0	0	0	0	0	0	0	0	0	0	0	0	0	0	0	0	0	0	0	0
k__Bacteria_p__Firmicutes_c__Clostridia_o__Clostridiales_f__Lachnospiraceae_g___s__	0	0	0	0	0	116	67	43	43	0	4	0	0	0	0	0	34	0	0	0	40	0	2	0	0	0	0	20	3	7	7	47	0	9	29	0	53	0	0	0	0	0	0	1	71	0	0	0	187
k__Bacteria_p__Firmicutes_c__Clostridia_o__Clostridiales_f__Ruminococcaceae_g___s__	0	0	0	0	0	114	0	0	0	0	0	0	0	0	0	0	0	0	0	0	8	0	0	0	12	0	0	0	0	0	0	0	0	0	0	0	0	0	0	0	0	0	0	0	0	0	0	6	0
k__Bacteria_p__Firmicutes_c__Clostridia_o__Clostridiales_f__Lachnospiraceae_NA_NA	0	0	0	0	0	110	0	0	15	0	0	0	0	0	0	0	0	0	93	0	0	0	0	0	0	0	0	0	0	0	0	0	0	0	0	0	0	0	0	0	0	0	0	0	0	0	0	0	0
k__Bacteria_p__Firmicutes_c__Clostridia_o__Clostridiales_f__Ruminococcaceae_g___s__	0	0	0	0	0	105	0	0	0	0	0	0	0	0	0	0	0	0	0	0	0	0	0	0	0	0	0	0	0	0	0	0	0	0	0	0	0	0	0	0	0	0	0	0	0	0	0	0	0
k__Bacteria_p__Firmicutes_c__Clostridia_o__Clostridiales_f__Clostridiaceae_g___s__	0	0	0	0	0	96	0	0	0	0	0	0	0	0	0	0	0	0	0	0	0	0	0	0	0	0	0	0	0	0	0	0	0	0	0	0	0	0	0	0	0	0	0	0	0	0	0	0	0
k__Bacteria_p__Firmicutes_c__Clostridia_o__Clostridiales_f__Lachnospiraceae_g___s__	0	0	0	0	0	83	0	0	0	0	0	0	0	0	0	0	0	0	0	5	0	0	0	0	0	0	0	0	0	0	0	0	0	0	0	0	0	0	0	0	0	0	0	0	0	0	0	0	0
k__Bacteria_p__Firmicutes_c__Clostridia_o__Clostridiales_f__Ruminococcaceae_g___s__	0	0	0	0	0	64	0	0	0	0	0	0	0	0	0	0	0	0	0	0	0	0	0	0	0	0	0	0	0	0	0	0	0	0	0	0	0	0	0	0	0	0	0	0	0	0	0	0	0
k__Bacteria_p__Firmicutes_c__Clostridia_o__Clostridiales_f__Lachnospiraceae_g___s__	0	0	0	0	0	59	0	0	0	0	0	1	0	0	0	0	0	0	0	0	0	0	0	0	0	0	0	0	0	0	30	0	0	0	0	0	0	0	0	0	25	0	0	0	0	0	4	4	0
k__Bacteria_p__Firmicutes_c__Clostridia_o__Clostridiales_f__Lachnospiraceae_g__Blautia_s__	0	0	0	0	0	36	2	0	0	0	0	0	0	0	0	0	2	0	0	0	0	0	0	4	0	0	0	22	0	0	0	0	0	4	0	54	0	0	0	0	0	0	0	0	0	0	0	0	0
k__Bacteria_p__Firmicutes_c__Clostridia_o__Clostridiales_f__Lachnospiraceae_NA_NA	0	0	0	0	0	36	154	0	0	0	0	0	0	33	115	0	0	0	0	11	29	7	140	9	0	0	0	226	21	0	68	0	230	0	6	0	0	21	0	0	57	88	330	0	0	0	78	2	336
k__Bacteria_p__Firmicutes_c__Erysipelotrichi_o__Erysipelotrichales_f__Erysipelotrichaceae_g___s__	0	0	0	0	0	34	0	0	0	0	12	0	0	0	0	0	0	0	0	0	25	0	0	1	0	0	0	0	7	0	0	0	0	0	0	0	0	0	0	0	0	0	0	0	0	31	89	498	368
k__Bacteria_p__Firmicutes_c__Clostridia_o__Clostridiales_f__Ruminococcaceae_g__Anaerotruncus_s__	0	0	0	0	0	32	0	0	0	0	0	0	0	0	0	0	0	0	0	0	6	4	0	0	0	0	40	0	0	0	0	0	0	0	0	0	0	0	0	0	0	0	6	0	0	0	0	0	0
k__Bacteria_p__Firmicutes_c__Clostridia_o__Clostridiales_f__Lachnospiraceae_g___s__	0	0	0	0	0	32	0	0	0	0	0	0	10	0	0	0	0	0	0	0	0	6	10	0	0	0	0	0	0	0	0	22	0	0	89	0	0	0	0	0	0	0	0	0	0	0	0	0	0
k__Bacteria_p__Firmicutes_c__Clostridia_o__Clostridiales_f__Lachnospiraceae_g___s__	0	0	0	0	0	31	0	0	0	0	0	0	76	0	0	0	0	0	0	0	0	0	78	0	0	0	0	0	0	0	0	244	0	0	0	0	0	0	0	0	0	0	0	0	0	0	0	0	0
k__Bacteria_p__Firmicutes_c__Clostridia_o__Clostridiales_f__Lachnospiraceae_g___s__	0	0	0	0	0	27	0	0	0	0	0	0	0	0	0	6	0	0	0	0	0	0	0	0	0	0	0	0	0	0	0	0	0	0	0	0	0	0	0	0	2	0	1	0	0	0	3	0	3
k__Bacteria_p__Firmicutes_c__Clostridia_o__Clostridiales_f__Ruminococcaceae_g___s__	0	0	0	0	0	25	0	0	0	0	0	0	0	0	0	0	0	0	0	0	0	0	0	0	0	0	0	0	0	0	0	0	0	0	0	0	0	0	0	0	0	0	0	0	0	46	0	0	0
k__Bacteria_p__Firmicutes_c__Clostridia_o__Clostridiales_f__Lachnospiraceae_NA_NA	0	0	0	0	0	24	0	0	0	0	0	0	0	0	0	0	0	0	0	0	0	0	0	0	0	0	0	0	0	0	0	0	0	0	0	0	0	0	0	0	0	0	0	0	0	0	0	0	0
k__Bacteria_p__Firmicutes_c__Erysipelotrichi_o__Erysipelotrichales_f__Erysipelotrichaceae_g__Holdemania_s__	0	0	0	0	0	23	29	0	0	6	8	0	0	0	0	63	5	0	0	0	0	0	0	0	0	3	0	9	0	0	0	0	14	0	0	0	0	4	0	0	0	0	0	0	0	6	3	4	0
k__Bacteria_p__Firmicutes_c__Clostridia_o__Clostridiales_f__Lachnospiraceae_NA_NA	0	0	0	0	0	22	0	0	0	0	0	0	0	0	0	0	0	0	0	0	0	0	0	0	0	0	0	0	0	0	0	7	0	0	31	0	0	0	0	0	0	3	0	0	0	0	0	0	0
k__Bacteria_p__Firmicutes_c__Clostridia_o__Clostridiales_f__Lachnospiraceae_g___s__	0	0	0	0	0	20	0	0	0	0	0	0	0	0	0	0	0	0	0	0	0	0	0	0	0	0	0	0	0	0	0	0	0	0	0	0	0	0	0	0	0	0	0	0	0	0	0	0	0
k__Bacteria_p__Firmicutes_c__Clostridia_o__Clostridiales_f__Lachnospiraceae_NA_NA	0	0	0	0	0	19	0	0	0	0	0	0	0	0	0	0	0	0	0	0	0	0	0	0	0	0	0	0	0	0	0	0	0	0	0	0	0	0	0	0	0	0	0	0	0	0	0	0	0
k__Bacteria_p__Firmicutes_c__Clostridia_o__Clostridiales_f__Lachnospiraceae_g___s__	0	0	0	0	0	16	0	0	0	0	0	0	0	0	0	0	0	0	0	0	0	0	0	0	0	0	0	1	0	0	0	0	0	0	0	0	0	0	0	0	0	53	0	0	0	0	0	0	0
k__Bacteria_p__Firmicutes_c__Clostridia_o__Clostridiales_f__Lachnospiraceae_g___s__	0	0	0	0	0	16	0	0	0	0	0	0	0	0	0	0	0	0	0	0	0	0	0	0	0	0	0	0	0	0	0	0	0	0	0	0	0	0	0	0	2	0	0	0	0	0	0	0	0
k__Bacteria_p__Firmicutes_c__Clostridia_o__Clostridiales_f__Ruminococcaceae_g___s__	0	0	0	0	0	16	0	0	0	0	0	6	0	0	0	0	0	0	0	0	0	0	0	0	0	0	0	0	0	0	0	0	0	0	0	0	0	0	0	0	13	0	0	0	0	0	0	0	0
k__Bacteria_p__Firmicutes_c__Clostridia_o__Clostridiales_f__Lachnospiraceae_g___s__	0	0	0	0	0	15	0	0	0	0	0	0	0	0	0	0	0	0	0	0	0	0	0	0	0	0	0	0	0	0	0	0	0	0	0	0	0	0	0	0	0	0	0	0	0	0	0	0	0
k__Bacteria_p__Firmicutes_c__Erysipelotrichi_o__Erysipelotrichales_f__Erysipelotrichaceae_g__Coprobacillus_s__	0	0	0	0	0	15	0	0	0	0	0	0	0	4	0	0	0	0	0	0	0	0	0	0	0	0	0	0	0	0	0	0	0	0	0	0	0	0	0	0	0	0	0	0	0	0	0	0	0
k__Bacteria_p__Firmicutes_c__Clostridia_o__Clostridiales_f__Lachnospiraceae_g__[Ruminococcus]_NA	0	0	0	0	0	13	0	0	0	0	0	0	0	0	0	0	0	0	0	0	0	0	0	0	0	0	0	0	0	0	0	0	0	0	0	0	2	0	0	0	0	0	0	0	0	0	0	0	0
k__Bacteria_p__Firmicutes_c__Clostridia_o__Clostridiales_f__Lachnospiraceae_g___s__	0	0	0	0	0	13	0	0	0	0	0	0	0	0	0	0	0	0	0	0	0	0	0	0	0	0	0	0	0	0	0	0	0	0	0	0	0	0	0	0	0	0	0	0	0	0	0	0	0
k__Bacteria_p__Firmicutes_c__Clostridia_o__Clostridiales_f__Lachnospiraceae_g___s__	0	0	0	0	0	11	0	0	0	0	0	0	3	3	0	0	0	0	0	0	0	0	0	0	0	0	0	0	0	0	0	0	0	0	0	0	1	0	0	0	0	0	0	0	11	0	0	0	0
k__Bacteria_p__Firmicutes_c__Clostridia_o__Clostridiales_f__Ruminococcaceae_g___s__	0	0	0	0	0	9	0	0	0	0	0	0	0	0	0	0	0	0	0	0	0	0	0	0	0	0	0	0	0	0	0	0	0	0	0	0	0	0	0	0	0	0	0	0	0	0	0	0	0
k__Bacteria_p__Firmicutes_c__Clostridia_o__Clostridiales_f__Lachnospiraceae_NA_NA	0	0	0	0	0	8	0	0	0	0	0	0	0	0	0	0	0	0	0	2	0	0	1	0	0	0	0	0	10	0	0	0	2	0	0	0	0	0	0	0	0	0	0	0	0	0	12	0	2
k__Bacteria_p__Firmicutes_c__Clostridia_o__Clostridiales_f__Lachnospiraceae_NA_NA	0	0	0	0	0	8	0	0	0	0	0	0	0	0	0	0	1	0	0	0	0	0	0	3	0	0	0	0	0	0	0	0	0	0	0	0	0	0	0	0	11	0	0	0	0	2	11	0	0
k__Bacteria_p__Firmicutes_c__Clostridia_o__Clostridiales_f__Ruminococcaceae_g__Ruminococcus_s__	0	0	0	0	0	6	0	0	0	0	0	0	0	5	0	0	0	0	0	0	0	0	0	0	0	0	0	0	0	0	0	0	0	0	0	0	0	0	0	0	0	0	0	0	0	0	0	0	0
k__Bacteria_p__Firmicutes_c__Clostridia_o__Clostridiales_NA_NA_NA	0	0	0	0	0	6	0	0	0	1	0	0	0	0	0	0	0	0	0	0	1	0	0	0	0	0	0	0	0	0	0	0	0	0	0	0	6	0	0	0	3	0	3	0	0	0	0	0	0
k__Bacteria_p__Firmicutes_c__Clostridia_o__Clostridiales_f__Lachnospiraceae_NA_NA	0	0	0	0	0	6	0	0	0	0	0	0	0	0	0	0	0	0	0	0	0	0	0	0	0	0	0	0	0	0	0	0	0	0	0	0	0	0	0	0	0	0	0	0	0	0	0	0	0
k__Bacteria_p__Firmicutes_c__Clostridia_o__Clostridiales_f__Lachnospiraceae_NA_NA	0	0	0	0	0	6	0	0	0	0	0	0	0	0	0	0	0	0	0	0	0	0	0	0	0	0	0	0	0	0	0	0	0	0	0	0	0	0	0	0	0	0	0	0	0	0	0	0	0
k__Bacteria_p__Firmicutes_c__Clostridia_o__Clostridiales_f__Ruminococcaceae_g___s__	0	0	0	0	0	4	0	0	0	0	0	0	0	0	0	0	3	0	0	0	0	0	0	0	0	0	0	0	0	0	2	0	0	0	0	0	0	0	0	0	0	0	0	0	0	0	0	0	0
k__Bacteria_p__Firmicutes_c__Clostridia_o__Clostridiales_f__Lachnospiraceae_g___s__	0	0	0	0	0	4	5	0	0	0	0	0	0	0	0	0	0	2	3	2	0	0	0	0	0	3	0	0	0	0	1	0	0	0	0	1	0	8	0	0	0	0	0	16	0	0	0	0	0
k__Bacteria_p__Firmicutes_c__Clostridia_o__Clostridiales_f__[Tissierellaceae]_g__WAL_1855D_s__	0	0	0	0	0	4	0	0	0	0	0	0	0	0	0	0	0	0	2	0	3	8	0	44	0	0	0	0	0	0	0	0	0	0	0	0	0	5	0	2	8	0	0	0	0	0	0	0	0
k__Bacteria_p__Firmicutes_c__Clostridia_o__Clostridiales_f__Veillonellaceae_g__Veillonella_s__	0	0	0	0	0	3	0	0	0	0	0	0	0	0	0	0	0	0	0	0	0	0	0	0	0	0	0	0	0	0	0	0	0	0	0	0	3	0	0	0	0	0	0	0	0	0	0	0	0
k__Bacteria_p__Bacteroidetes_c__Bacteroidia_o__Bacteroidales_f__Bacteroidaceae_g__Bacteroides_s__	0	0	0	0	0	3	0	0	0	0	0	0	0	2	0	0	3	0	0	0	3	0	0	0	0	0	0	0	0	0	0	0	0	0	1	0	4	0	0	0	0	0	0	0	0	0	0	0	0
k__Bacteria_p__Firmicutes_c__Clostridia_o__Clostridiales_f__Ruminococcaceae_g___s__	0	0	0	0	0	3	0	0	0	0	0	0	0	0	0	0	0	0	0	0	41	0	0	0	0	0	0	0	0	0	0	0	0	0	0	0	0	0	0	0	0	0	0	0	0	0	0	0	0
k__Bacteria_p__Bacteroidetes_c__Bacteroidia_o__Bacteroidales_f__Porphyromonadaceae_g__Dysgonomonas_s__	0	0	0	0	0	3	0	0	0	0	0	0	0	0	0	0	0	0	0	0	0	0	0	0	0	0	0	0	0	0	0	0	0	0	0	0	0	0	0	0	0	0	0	0	0	0	8	0	0
k__Bacteria_p__Firmicutes_c__Clostridia_o__Clostridiales_f__Lachnospiraceae_g__Blautia_s__	0	0	0	0	0	3	0	0	9	53	0	6	0	0	0	16	0	3	0	0	1	13	2	0	4	0	0	2	0	0	0	19	0	0	28	4	20	0	0	0	0	0	7	0	30	0	0	0	0
k__Bacteria_p__Firmicutes_c__Clostridia_o__Clostridiales_f__Lachnospiraceae_NA_NA	0	0	0	0	0	3	0	0	0	0	0	0	0	0	0	0	0	0	0	0	0	0	0	0	0	0	0	0	0	0	0	0	0	0	3	0	0	0	0	0	0	16	0	0	0	0	0	0	0
k__Bacteria_p__Firmicutes_c__Clostridia_o__Clostridiales_f__Lachnospiraceae_g___s__	0	0	0	0	0	3	0	0	3	0	0	0	0	0	0	0	2	1	0	0	0	0	0	0	0	0	0	1	0	0	0	0	0	0	0	0	0	2	0	0	0	0	0	0	0	0	0	0	0
k__Bacteria_p__Firmicutes_c__Clostridia_o__Clostridiales_f__Lachnospiraceae_NA_NA	0	0	0	0	0	3	4	0	0	0	2	0	0	5	0	11	0	0	0	0	0	0	0	0	0	0	0	0	0	0	0	0	0	0	0	0	8	6	0	0	5	0	2	0	0	0	0	0	0
k__Bacteria_p__Firmicutes_c__Clostridia_o__Clostridiales_f__Ruminococcaceae_NA_NA	0	0	0	0	0	2	0	0	0	0	0	0	0	0	0	0	0	0	0	0	44	0	0	0	0	0	0	0	0	0	0	2	0	0	0	0	0	0	0	0	0	0	0	0	0	0	0	0	0
k__Bacteria_p__Firmicutes_c__Clostridia_o__Clostridiales_f__Lachnospiraceae_NA_NA	0	0	0	0	0	2	0	0	0	17	0	0	0	0	0	0	0	0	0	0	0	0	0	0	0	0	0	0	0	0	0	0	0	0	0	0	1	7	0	9	3	0	0	0	0	0	1	0	0
k__Bacteria_p__Firmicutes_c__Clostridia_o__Clostridiales_f__Ruminococcaceae_g___s__	0	0	0	0	0	2	0	0	5	0	0	0	0	0	0	0	0	0	0	0	0	0	0	0	0	0	0	0	0	0	0	0	0	0	0	0	0	0	0	0	0	0	0	0	0	0	0	0	0
k__Bacteria_p__Firmicutes_c__Clostridia_o__Clostridiales_f__Ruminococcaceae_g__Oscillospira_s__	0	0	0	0	0	2	0	0	0	0	0	0	0	0	0	0	0	0	3	0	0	0	0	0	0	0	43	0	23	0	0	0	7	0	0	0	0	0	0	0	0	0	0	0	0	0	0	0	0
k__Bacteria_p__Bacteroidetes_c__Bacteroidia_o__Bacteroidales_f__Prevotellaceae_g__Prevotella_s__stercorea	0	0	0	0	0	0	11273	0	0	0	0	0	0	0	0	0	0	0	0	0	0	0	0	0	0	0	0	0	0	0	0	0	0	0	0	0	0	0	0	0	0	0	0	0	0	0	0	0	0
k__Bacteria_p__Bacteroidetes_c__Bacteroidia_o__Bacteroidales_f__Prevotellaceae_g__Prevotella_s__nanceiensis	0	0	0	0	0	0	10479	0	0	0	0	0	0	0	0	0	0	0	0	0	0	0	0	0	0	0	0	0	0	0	0	0	0	0	0	0	0	0	0	0	0	0	0	0	0	0	0	0	0
k__Bacteria_p__Firmicutes_c__Clostridia_o__Clostridiales_f__Veillonellaceae_g__Dialister_s__	0	0	0	0	0	0	9049	0	0	3206	0	303	0	0	0	0	0	0	0	0	2	0	0	0	0	368	0	0	9	0	0	652	0	4	1422	0	139	2055	0	0	168	0	0	0	0	130	1641	0	0
k__Bacteria_p__Firmicutes_c__Clostridia_o__Clostridiales_f__Veillonellaceae_g__Dialister_s__	0	0	0	0	0	0	3975	0	0	0	0	0	0	74	0	3	0	0	0	0	0	0	0	0	0	140	0	0	0	0	0	2086	0	0	0	0	0	0	0	0	0	0	0	0	0	0	0	0	0
k__Bacteria_p__Firmicutes_c__Clostridia_o__Clostridiales_f__Veillonellaceae_g__Dialister_s__	0	0	0	0	0	0	3291	0	0	2908	0	768	0	572	0	0	0	0	7404	0	4	0	0	0	214	113	0	0	524	9769	0	0	0	0	1551	0	302	507	0	3356	0	0	0	0	0	178	0	431	0
k__Bacteria_p__Bacteroidetes_c__Bacteroidia_o__Bacteroidales_f__S24-7_g___s__	0	0	0	0	0	0	896	0	0	0	0	0	0	0	0	0	0	0	0	0	0	0	0	0	0	0	0	0	0	0	0	0	0	0	0	0	0	0	0	0	0	0	0	0	0	0	0	0	0
k__Bacteria_p__Firmicutes_c__Clostridia_o__Clostridiales_NA_NA_NA	0	0	0	0	0	0	756	0	0	0	0	0	0	0	0	0	0	0	0	0	0	0	0	0	0	0	0	0	0	0	0	0	0	0	0	0	0	0	0	0	0	0	0	0	0	0	0	0	0
k__Bacteria_p__Proteobacteria_c__Alphaproteobacteria_o__RF32_f___g___s__	0	0	0	0	0	0	676	0	0	0	0	0	0	0	0	0	0	0	0	0	0	0	0	0	0	0	0	0	0	0	0	0	0	0	0	0	0	0	0	0	0	0	0	0	0	0	0	0	0
k__Bacteria_p__Bacteroidetes_c__Bacteroidia_o__Bacteroidales_f__S24-7_g___s__	0	0	0	0	0	0	565	0	0	0	0	0	0	0	0	0	0	0	0	0	0	0	0	0	0	0	0	0	0	6226	0	0	0	0	0	0	0	2	0	0	0	0	0	0	0	0	0	0	0
k__Bacteria_p__Firmicutes_c__Clostridia_o__Clostridiales_f__Lachnospiraceae_g__Blautia_s__producta	0	0	0	0	0	0	513	0	0	0	0	0	0	0	302	0	0	0	0	90	0	0	0	13	16	58	0	0	73	110	0	0	218	0	0	0	0	0	0	0	0	0	6	0	0	50	75	0	0
k__Bacteria_p__Bacteroidetes_c__Bacteroidia_o__Bacteroidales_f__Bacteroidaceae_g__Bacteroides_s__fragilis	0	0	0	0	0	0	414	0	0	0	0	0	0	0	0	77	0	0	0	0	0	17	0	0	0	0	0	53	0	0	0	0	0	0	0	110	0	0	0	0	0	0	0	0	0	0	0	0	0
k__Bacteria_p__Firmicutes_c__Clostridia_o__Clostridiales_f__Ruminococcaceae_g___s__	0	0	0	0	0	0	369	0	0	0	0	0	0	0	0	0	0	0	0	0	0	0	0	0	0	0	0	0	0	0	0	0	0	0	0	0	0	0	0	0	0	0	0	0	0	0	0	0	0
k__Bacteria_p__Firmicutes_c__Clostridia_o__Clostridiales_f__Ruminococcaceae_g__Ruminococcus_NA	0	0	0	0	0	0	242	0	0	0	0	0	0	0	0	0	0	0	0	0	0	0	0	0	0	0	0	0	0	0	0	0	0	0	9	0	0	0	0	0	0	0	0	0	44	0	0	0	0
k__Bacteria_p__Firmicutes_c__Clostridia_o__Clostridiales_f__Ruminococcaceae_g___s__	0	0	0	0	0	0	178	0	0	0	0	0	0	0	0	0	0	0	0	0	0	0	0	0	0	0	0	0	0	0	0	0	0	0	0	0	0	0	0	0	0	0	0	0	0	0	0	0	0
k__Bacteria_p__Proteobacteria_c__Alphaproteobacteria_o__RF32_f___g___s__	0	0	0	0	0	0	163	0	0	0	0	0	0	0	0	0	0	3012	0	13	0	0	0	0	0	0	0	62	0	0	0	0	0	0	0	0	0	386	0	0	0	0	0	0	93	0	0	0	0
k__Bacteria_p__Firmicutes_c__Clostridia_o__Clostridiales_NA_NA_NA	0	0	0	0	0	0	162	0	0	0	0	0	0	0	0	0	0	0	0	0	0	0	0	0	0	0	0	0	0	0	0	0	0	0	0	0	0	0	0	0	0	0	0	0	0	0	0	0	0
k__Bacteria_p__Firmicutes_c__Clostridia_o__Clostridiales_NA_NA_NA	0	0	0	0	0	0	149	0	0	0	0	0	0	0	0	0	0	0	0	0	0	0	0	0	0	0	0	0	0	0	0	0	0	0	0	0	0	0	0	70	0	0	0	0	0	0	0	0	0
k__Bacteria_p__Firmicutes_c__Clostridia_o__Clostridiales_f___g___s__	0	0	0	0	0	0	135	0	0	0	0	4	0	0	0	0	0	0	5	0	0	0	0	0	0	0	0	0	0	0	0	0	0	0	0	0	0	0	0	0	0	0	0	0	0	0	0	0	0
k__Bacteria_p__Bacteroidetes_c__Bacteroidia_o__Bacteroidales_f__Bacteroidaceae_g__Bacteroides_s__fragilis	0	0	0	0	0	0	124	0	0	1174	0	10516	0	121	0	0	0	0	0	0	1634	0	0	0	0	15	0	0	0	0	0	0	0	0	0	0	0	0	0	0	0	0	0	0	0	0	0	0	0
k__Bacteria_p__Firmicutes_c__Clostridia_o__Clostridiales_f__Lachnospiraceae_NA_NA	0	0	0	0	0	0	120	0	0	463	0	0	0	0	0	0	0	0	0	636	0	0	0	0	0	83	0	0	0	0	19	0	37	0	0	0	0	0	0	0	0	0	1277	0	0	0	0	324	0
k__Bacteria_p__Firmicutes_c__Clostridia_o__Clostridiales_f___g___s__	0	0	0	0	0	0	115	0	0	0	0	0	0	0	0	0	0	0	0	0	0	0	0	0	0	0	0	0	0	0	0	0	38	0	0	0	0	0	0	137	0	0	0	0	0	0	0	0	0
k__Bacteria_p__Firmicutes_c__Clostridia_o__Clostridiales_f__Ruminococcaceae_g___s__	0	0	0	0	0	0	107	0	0	0	0	0	0	0	0	0	0	0	0	0	0	0	0	0	0	0	0	0	0	0	0	0	0	0	0	0	0	0	0	0	0	0	0	0	0	0	0	0	0
k__Bacteria_p__Firmicutes_c__Clostridia_o__Clostridiales_f__Lachnospiraceae_g___s__	0	0	0	0	0	0	105	0	0	0	0	0	0	0	0	0	0	0	0	0	0	0	0	0	0	0	0	0	0	0	0	0	0	0	0	0	0	0	0	21	0	0	0	0	0	0	0	0	0
k__Bacteria_p__Firmicutes_c__Clostridia_o__Clostridiales_f__Ruminococcaceae_g__Ruminococcus_s__	0	0	0	0	0	0	96	0	0	0	0	0	0	0	925	0	0	0	0	1632	0	0	0	331	0	197	0	0	0	0	482	0	0	0	0	0	0	82	0	0	8	0	0	0	0	0	68	30	0
k__Bacteria_p__Firmicutes_c__Clostridia_o__Clostridiales_NA_NA_NA	0	0	0	0	0	0	92	0	0	0	0	0	0	0	0	0	0	0	0	0	0	0	0	0	0	0	0	0	0	0	0	0	0	0	0	0	0	0	0	0	0	0	0	0	0	0	0	0	0
k__Bacteria_p__Firmicutes_c__Clostridia_o__Clostridiales_f__Ruminococcaceae_g___s__	0	0	0	0	0	0	90	0	0	0	0	0	0	0	0	0	0	0	0	0	0	0	0	0	0	0	0	0	0	0	0	0	0	0	0	0	0	0	0	0	0	0	0	0	0	0	0	0	0
k__Bacteria_p__Bacteroidetes_c__Bacteroidia_o__Bacteroidales_f__Prevotellaceae_g__Prevotella_s__	0	0	0	0	0	0	83	0	0	0	0	0	0	0	0	0	0	0	0	1233	0	0	0	0	0	0	0	0	0	0	0	0	0	0	0	0	0	0	0	0	0	0	0	0	0	0	0	0	0
k__Bacteria_p__Bacteroidetes_c__Bacteroidia_o__Bacteroidales_f__Prevotellaceae_g__Prevotella_s__	0	0	0	0	0	0	76	0	0	0	0	0	0	0	0	0	0	0	0	0	0	0	0	0	0	0	0	982	0	0	0	0	0	0	0	0	0	0	0	0	0	0	0	0	0	0	0	0	0
k__Bacteria_p__Firmicutes_c__Clostridia_o__Clostridiales_f__Ruminococcaceae_g___s__	0	0	0	0	0	0	75	0	0	0	0	0	0	0	0	0	0	0	0	0	0	0	0	0	208	0	0	0	0	109	0	0	0	0	0	0	32	0	0	0	0	0	0	0	0	7	0	3	0
k__Bacteria_p__Firmicutes_c__Clostridia_o__Clostridiales_f__Ruminococcaceae_g___s__	0	0	0	0	0	0	74	0	0	0	0	0	0	0	533	0	510	0	0	94	0	0	0	0	0	0	0	0	0	0	1895	0	2	0	0	0	0	0	0	0	0	0	0	0	0	0	0	0	0
k__Bacteria_p__Firmicutes_c__Clostridia_o__Clostridiales_f__Ruminococcaceae_g___s__	0	0	0	0	0	0	64	0	0	0	0	0	0	0	0	0	1546	0	0	0	0	0	0	0	0	0	0	0	0	0	0	0	0	0	0	0	0	0	0	0	0	0	0	0	0	0	0	0	0
k__Bacteria_p__Firmicutes_c__Clostridia_o__Clostridiales_f__Ruminococcaceae_g___s__	0	0	0	0	0	0	55	0	0	0	0	0	0	0	0	0	0	0	0	0	0	0	0	0	0	0	0	0	0	0	0	0	0	0	0	0	0	0	0	0	0	0	0	0	0	0	0	0	0
k__Bacteria_p__Firmicutes_c__Clostridia_o__Clostridiales_f__Ruminococcaceae_g__Ruminococcus_s__	0	0	0	0	0	0	55	0	0	0	0	0	0	0	0	0	0	0	0	0	0	0	0	0	0	0	0	0	0	0	0	0	0	0	0	0	0	0	0	0	0	0	0	0	0	0	0	0	0
k__Bacteria_p__Firmicutes_c__Clostridia_o__Clostridiales_f__Lachnospiraceae_g__Blautia_s__producta	0	0	0	0	0	0	53	0	0	0	0	0	0	0	0	0	0	0	0	0	0	0	0	0	0	0	0	0	0	0	0	0	0	0	0	0	0	0	0	0	0	0	0	0	0	0	0	0	0
k__Bacteria_p__Firmicutes_c__Clostridia_o__Clostridiales_f__Lachnospiraceae_g__Blautia_NA	0	0	0	0	0	0	43	0	0	0	0	0	0	0	0	0	0	0	0	0	0	0	0	0	0	0	0	0	0	0	0	0	6	0	0	92	0	0	0	0	0	0	0	0	0	0	0	0	0
k__Bacteria_p__Firmicutes_c__Clostridia_o__Clostridiales_f__Lachnospiraceae_g___s__	0	0	0	0	0	0	42	0	0	0	5	0	9	0	0	0	0	0	0	5	0	0	0	0	0	0	0	0	0	0	0	55	0	12	0	0	0	1	0	0	2	0	0	0	0	0	0	0	0
k__Bacteria_p__Firmicutes_c__Clostridia_o__Clostridiales_f__Lachnospiraceae_g__Coprococcus_s__	0	0	0	0	0	0	40	0	0	0	0	0	0	4	0	0	0	0	0	42	0	0	0	0	0	0	0	0	0	0	0	0	0	0	0	43	0	0	0	0	0	0	0	0	0	0	0	0	0
k__Bacteria_p__Firmicutes_c__Clostridia_o__Clostridiales_f___g___s__	0	0	0	0	0	0	34	0	0	0	0	0	0	0	0	0	0	0	0	0	0	0	0	0	0	0	0	0	0	0	0	0	0	0	0	0	0	0	0	0	0	0	0	0	0	0	0	0	0
k__Bacteria_p__Firmicutes_c__Clostridia_o__Clostridiales_f__Ruminococcaceae_g___s__	0	0	0	0	0	0	33	0	0	0	0	0	0	0	0	0	0	0	0	0	0	0	0	0	0	0	0	0	0	0	0	0	0	0	0	0	0	0	0	0	0	0	0	0	0	0	0	0	0
k__Bacteria_p__Firmicutes_c__Clostridia_o__Clostridiales_f__Lachnospiraceae_g___s__	0	0	0	0	0	0	32	0	0	0	0	0	0	0	0	0	0	0	0	0	0	0	0	0	0	0	0	0	0	0	0	0	0	0	0	0	0	0	0	0	0	0	0	0	0	0	0	0	0
k__Bacteria_p__Firmicutes_c__Clostridia_o__Clostridiales_f__Ruminococcaceae_NA_NA	0	0	0	0	0	0	31	0	0	0	0	0	0	0	0	0	0	0	0	0	0	0	0	174	316	0	0	0	0	0	0	0	0	0	0	0	0	0	0	0	0	0	0	0	0	0	0	0	0
k__Bacteria_p__Firmicutes_c__Clostridia_o__Clostridiales_f__Lachnospiraceae_g__Blautia_s__producta	0	0	0	0	0	0	29	0	0	0	0	0	0	0	0	0	0	0	0	0	0	0	0	0	0	0	0	0	0	0	0	0	0	0	0	0	0	0	0	0	0	0	0	0	0	0	0	0	0
k__Bacteria_p__Firmicutes_c__Clostridia_o__Clostridiales_f__Lachnospiraceae_NA_NA	0	0	0	0	0	0	28	0	0	0	15	0	0	0	0	0	0	0	0	0	0	0	0	0	0	0	0	0	0	0	0	0	0	0	0	0	0	0	0	0	0	0	0	0	0	2	0	0	0
k__Bacteria_p__Firmicutes_c__Erysipelotrichi_o__Erysipelotrichales_f__Erysipelotrichaceae_g___s__	0	0	0	0	0	0	26	0	0	0	0	0	0	0	0	0	0	0	0	0	0	0	0	0	0	0	0	0	0	0	0	0	0	0	0	0	0	0	0	0	0	0	0	0	0	0	0	0	0
k__Bacteria_p__Firmicutes_c__Clostridia_o__Clostridiales_NA_NA_NA	0	0	0	0	0	0	26	0	0	0	0	0	0	0	0	0	0	0	60	0	0	0	0	0	0	0	0	0	0	0	0	0	0	0	0	0	0	0	0	0	0	0	0	0	0	0	0	0	0
k__Bacteria_p__Firmicutes_c__Clostridia_o__Clostridiales_f__Lachnospiraceae_g__Coprococcus_s__	0	0	0	0	0	0	26	0	0	0	6	0	0	0	0	5	4	0	0	0	0	0	0	0	0	0	0	0	0	0	0	0	0	0	0	0	0	0	0	0	1	0	0	0	0	0	0	0	0
k__Bacteria_p__Firmicutes_c__Clostridia_o__Clostridiales_f__Lachnospiraceae_NA_NA	0	0	0	0	0	0	23	0	0	0	24	0	0	0	0	0	0	0	0	0	0	0	0	0	0	0	0	0	0	0	0	0	0	0	0	0	0	0	0	0	0	0	0	0	0	0	0	0	0
k__Bacteria_p__Firmicutes_c__Clostridia_o__Clostridiales_f__Ruminococcaceae_g__Faecalibacterium_s__prausnitzii	0	0	0	0	0	0	22	0	0	0	0	0	0	0	0	0	0	0	0	0	0	0	0	0	0	0	0	0	0	0	0	0	0	0	0	0	0	0	0	0	0	0	0	0	0	0	0	0	0
k__Bacteria_p__Firmicutes_c__Clostridia_o__Clostridiales_f___g___s__	0	0	0	0	0	0	21	0	2	0	0	0	0	0	61	0	0	0	0	9	0	0	0	0	0	0	0	0	0	0	4	0	0	0	0	0	0	35	0	0	0	0	28	0	0	0	0	0	0
k__Bacteria_p__Firmicutes_c__Clostridia_o__Clostridiales_f__Ruminococcaceae_g___s__	0	0	0	0	0	0	21	0	0	0	0	0	0	0	0	0	0	0	0	0	0	0	0	0	0	0	0	0	0	0	0	0	0	0	0	0	0	0	0	0	0	0	0	0	0	0	0	0	0
k__Bacteria_p__Firmicutes_c__Clostridia_o__Clostridiales_f__Lachnospiraceae_NA_NA	0	0	0	0	0	0	20	0	0	0	0	0	0	0	0	0	0	0	21	7	0	8	0	0	0	0	0	0	5	0	1	0	0	0	0	0	0	0	0	0	0	0	0	0	45	0	0	0	0
k__Bacteria_p__Firmicutes_c__Erysipelotrichi_o__Erysipelotrichales_f__Erysipelotrichaceae_g___s__	0	0	0	0	0	0	19	0	0	0	0	0	0	0	0	0	0	4	7	0	0	0	0	0	0	0	0	0	0	0	0	0	0	0	86	0	0	0	0	0	0	0	0	0	0	0	0	0	0
k__Bacteria_p__Firmicutes_c__Clostridia_o__Clostridiales_f___g___s__	0	0	0	0	0	0	18	0	0	131	0	0	0	12	0	0	0	0	0	38	0	210	0	0	0	0	0	0	0	86	6	0	0	0	0	0	0	0	0	0	0	0	0	0	0	0	0	0	0
k__Bacteria_p__Firmicutes_c__Clostridia_o__Clostridiales_f__Lachnospiraceae_NA_NA	0	0	0	0	0	0	18	0	0	0	0	0	0	0	0	0	0	0	0	0	0	0	0	0	0	0	0	0	0	0	0	0	0	52	0	0	0	0	0	0	0	0	0	0	0	0	0	0	0
k__Bacteria_p__Firmicutes_c__Clostridia_o__Clostridiales_f___g___s__	0	0	0	0	0	0	17	0	0	0	0	0	0	0	0	0	0	0	0	7	0	0	0	0	0	0	0	0	0	119	0	0	0	0	0	0	0	0	0	11	0	0	0	0	0	0	0	0	0
k__Bacteria_p__Firmicutes_c__Clostridia_o__Clostridiales_f__Ruminococcaceae_g___s__	0	0	0	0	0	0	13	0	0	0	0	0	0	0	0	0	0	0	0	0	0	0	0	0	0	0	0	0	0	0	0	0	0	0	0	0	0	0	0	0	0	0	0	0	0	0	0	0	0
k__Bacteria_p__Firmicutes_c__Clostridia_o__Clostridiales_f__Lachnospiraceae_g___s__	0	0	0	0	0	0	13	0	0	0	0	0	11	0	0	0	0	0	0	0	0	0	0	0	0	0	0	0	1	0	0	0	0	0	0	0	0	0	0	0	0	582	0	0	0	0	0	0	0
k__Bacteria_p__Bacteroidetes_c__Bacteroidia_o__Bacteroidales_f__S24-7_g___s__	0	0	0	0	0	0	12	0	0	0	0	0	0	0	0	0	0	0	0	0	0	0	0	0	0	0	0	0	0	0	0	0	0	0	0	0	0	0	0	0	0	0	0	0	0	0	0	0	0
k__Bacteria_p__Firmicutes_c__Clostridia_o__Clostridiales_f___g___s__	0	0	0	0	0	0	12	0	9	0	0	0	0	0	0	0	0	0	0	0	0	0	0	0	0	0	0	0	0	0	0	0	0	0	0	0	0	0	0	0	0	0	0	0	0	0	0	0	0
k__Bacteria_p__Firmicutes_c__Clostridia_o__Clostridiales_f__Ruminococcaceae_g__Oscillospira_s__	0	0	0	0	0	0	12	0	0	0	0	0	0	0	2	0	0	0	0	1	0	0	0	0	0	10	0	0	0	0	0	0	0	0	0	0	0	0	0	0	0	0	0	0	0	0	0	0	0
k__Bacteria_p__Firmicutes_c__Clostridia_o__Clostridiales_f__Veillonellaceae_g__Dialister_s__	0	0	0	0	0	0	11	0	0	0	0	0	0	0	0	0	0	0	0	0	0	0	0	0	0	0	0	0	0	0	0	0	0	0	0	0	0	0	0	0	0	0	0	0	0	0	0	0	0
k__Bacteria_p__Firmicutes_c__Erysipelotrichi_o__Erysipelotrichales_f__Erysipelotrichaceae_g___s__	0	0	0	0	0	0	9	0	0	0	0	0	0	0	0	0	0	0	0	14	0	0	0	0	0	0	0	0	0	0	0	0	0	0	0	0	0	0	0	0	0	0	0	0	0	0	0	0	0
k__Bacteria_p__Firmicutes_c__Clostridia_o__Clostridiales_f__Lachnospiraceae_g___s__	0	0	0	0	0	0	9	0	0	0	0	0	0	0	0	0	0	0	0	0	0	3	0	0	0	0	0	0	0	0	0	0	0	0	0	0	0	2	0	0	0	0	7	0	0	60	0	0	0
k__Bacteria_p__Firmicutes_c__Clostridia_o__Clostridiales_f___g___s__	0	0	0	0	0	0	9	0	0	0	0	0	0	5	0	0	17	25	0	16	0	4	0	0	0	58	0	0	33	112	2	0	5	0	0	0	0	0	0	36	4	0	59	0	0	5	22	0	8
k__Bacteria_p__Actinobacteria_c__Coriobacteriia_o__Coriobacteriales_f__Coriobacteriaceae_g___s__	0	0	0	0	0	0	9	33	0	0	0	0	0	0	0	0	0	0	0	0	0	0	0	0	0	0	0	0	0	0	11	0	5	0	0	0	0	0	0	0	0	0	0	132	0	0	0	0	0
k__Bacteria_p__Firmicutes_c__Clostridia_o__Clostridiales_f__Veillonellaceae_g__Dialister_s__	0	0	0	0	0	0	8	0	0	0	0	0	0	2	0	0	0	0	0	0	0	0	0	0	0	0	0	0	0	1	0	0	0	0	0	0	0	0	0	9	0	0	0	0	0	0	0	0	0
k__Bacteria_p__Firmicutes_c__Clostridia_o__Clostridiales_f__Lachnospiraceae_g___s__	0	0	0	0	0	0	7	0	0	0	0	0	0	0	0	0	0	0	0	0	0	2	0	0	0	0	0	0	0	0	0	0	0	0	0	0	0	0	0	0	0	0	0	0	0	0	0	0	0
k__Bacteria_p__Firmicutes_c__Clostridia_o__Clostridiales_f__Ruminococcaceae_g___s__	0	0	0	0	0	0	7	0	0	10	4	0	0	0	0	0	0	0	0	0	3	2	0	0	0	0	0	0	0	0	0	0	0	0	0	0	0	0	0	0	0	0	13	11	0	0	4	0	0
k__Bacteria_p__Firmicutes_c__Clostridia_o__Clostridiales_f___g___s__	0	0	0	0	0	0	7	0	0	0	5	0	0	0	0	0	0	0	0	203	0	0	0	131	0	0	0	0	0	0	29	0	0	0	0	0	0	0	0	0	0	0	0	0	0	0	0	3	0
k__Bacteria_p__Firmicutes_c__Clostridia_o__Clostridiales_f__Ruminococcaceae_g___s__	0	0	0	0	0	0	7	0	0	4247	0	0	0	0	0	0	0	0	0	0	0	0	0	919	0	0	0	0	0	0	4704	7258	0	0	0	0	0	0	0	0	0	0	1122	0	0	0	0	0	0
k__Bacteria_p__Firmicutes_c__Clostridia_o__Clostridiales_f__Ruminococcaceae_g___s__	0	0	0	0	0	0	7	0	0	0	0	0	0	0	0	0	0	0	0	20	0	0	0	2	0	0	0	0	0	0	28	0	97	0	0	0	0	0	0	0	0	0	0	1	0	0	0	0	0
k__Bacteria_p__Firmicutes_c__Clostridia_o__Clostridiales_f__Ruminococcaceae_g___s__	0	0	0	0	0	0	6	0	0	0	0	0	0	0	0	0	0	0	0	10	0	0	0	0	0	0	0	0	0	0	12	0	28	0	0	0	0	0	0	0	0	0	0	0	0	0	0	0	0
k__Bacteria_p__Firmicutes_c__Clostridia_o__Clostridiales_f__Ruminococcaceae_g___s__	0	0	0	0	0	0	6	0	0	0	0	0	0	0	0	0	0	0	0	4	0	0	0	0	0	0	0	0	0	0	0	0	0	0	0	0	0	0	0	0	0	0	0	0	0	0	0	0	0
k__Bacteria_p__Firmicutes_c__Clostridia_o__Clostridiales_f___g___s__	0	0	0	0	0	0	6	0	0	0	0	0	0	0	0	0	0	0	0	30	0	0	0	0	0	0	0	0	0	0	0	0	0	0	0	0	0	0	0	57	0	0	0	0	0	0	0	0	0
k__Bacteria_p__Proteobacteria_c__Gammaproteobacteria_o__Enterobacteriales_f__Enterobacteriaceae_NA_NA	0	0	0	0	0	0	5	0	109	65	0	0	0	0	0	0	4	39	5	0	0	20	8	3667	0	0	0	0	0	0	2	0	0	0	49	8	0	0	0	0	0	47	0	0	0	0	92	2	0
k__Bacteria_p__Firmicutes_c__Clostridia_o__Clostridiales_f__Ruminococcaceae_g___s__	0	0	0	0	0	0	5	0	0	0	0	0	6	0	0	0	0	0	0	0	0	0	0	0	0	0	0	0	0	0	0	0	0	0	0	0	0	0	0	0	0	0	0	0	0	0	0	0	0
k__Bacteria_p__Firmicutes_c__Clostridia_o__Clostridiales_f___g___s__	0	0	0	0	0	0	5	0	0	0	0	0	0	0	0	0	0	0	0	1	0	0	0	0	0	0	0	0	0	0	0	0	0	0	0	0	0	0	0	0	0	0	0	0	0	0	0	0	0
k__Bacteria_p__Firmicutes_c__Clostridia_o__Clostridiales_f__Ruminococcaceae_g___s__	0	0	0	0	0	0	5	0	0	0	0	0	0	0	0	0	0	0	0	0	0	0	0	0	0	0	0	0	0	0	0	0	24	0	0	0	0	0	0	0	0	0	0	0	0	0	0	0	0
k__Bacteria_p__Firmicutes_c__Clostridia_o__Clostridiales_f__Lachnospiraceae_g___s__	0	0	0	0	0	0	4	0	0	0	0	0	0	0	0	0	0	0	0	0	0	0	0	0	0	0	0	0	0	0	0	0	0	0	0	0	0	0	0	0	0	0	0	0	0	0	0	0	0
k__Bacteria_p__Firmicutes_c__Clostridia_o__Clostridiales_f__Lachnospiraceae_NA_NA	0	0	0	0	0	0	4	0	0	4	4	9	0	2	0	0	0	0	0	4	0	0	0	0	0	0	0	7	0	4	0	0	0	0	0	0	0	0	0	0	0	0	0	0	0	0	2	0	0
k__Bacteria_p__Firmicutes_c__Clostridia_o__Clostridiales_f__Ruminococcaceae_g___s__	0	0	0	0	0	0	4	0	0	0	0	0	0	0	0	0	0	0	0	0	0	0	0	0	0	32	0	0	0	0	5	0	0	0	0	0	0	0	0	0	0	0	0	0	0	0	0	4	0
k__Bacteria_p__Firmicutes_c__Clostridia_o__Clostridiales_f__Ruminococcaceae_g__Oscillospira_s__	0	0	0	0	0	0	4	0	0	0	5	0	0	0	2	0	0	0	0	2	0	15	0	0	0	0	0	0	0	0	0	0	0	0	0	0	0	0	0	0	0	0	0	0	0	0	0	0	0
k__Bacteria_p__Firmicutes_c__Clostridia_o__Clostridiales_f__Lachnospiraceae_g__[Ruminococcus]_s__	0	0	0	0	0	0	4	0	0	0	22	1	0	0	9	0	0	227	0	80	0	0	203	0	63	0	0	0	206	0	78	6	0	298	146	0	0	0	0	0	2	0	0	1	0	0	0	0	0
k__Bacteria_p__Firmicutes_c__Erysipelotrichi_o__Erysipelotrichales_f__Erysipelotrichaceae_g__Holdemania_s__	0	0	0	0	0	0	4	0	0	0	7	0	0	0	0	0	0	0	0	0	0	0	0	0	0	4	0	0	0	0	0	0	0	0	0	0	0	0	0	0	0	0	0	0	0	1	0	0	0
k__Bacteria_p__Firmicutes_c__Clostridia_o__Clostridiales_f__Lachnospiraceae_g___s__	0	0	0	0	0	0	4	3	0	0	0	0	0	0	0	0	0	0	0	0	0	0	0	12	5	0	0	2	0	0	0	0	0	0	0	0	0	2	0	0	0	2	0	3	0	0	0	0	0
k__Bacteria_p__Firmicutes_c__Clostridia_o__Clostridiales_f__Ruminococcaceae_NA_NA	0	0	0	0	0	0	3	0	0	0	0	0	0	0	4	0	0	0	0	0	0	0	0	0	0	0	0	0	0	0	0	0	0	0	0	0	0	0	0	0	0	0	0	0	0	0	0	2	0
k__Bacteria_p__Firmicutes_c__Clostridia_o__Clostridiales_f__Ruminococcaceae_g___s__	0	0	0	0	0	0	3	1629	0	3420	0	0	0	0	0	0	0	0	0	0	0	0	0	767	0	0	0	0	0	0	0	4993	0	0	0	0	0	0	0	0	0	0	918	0	0	0	0	0	0
k__Bacteria_p__Bacteroidetes_c__Bacteroidia_o__Bacteroidales_f__S24-7_g___s__	0	0	0	0	0	0	3	0	0	0	0	0	0	0	0	0	0	0	0	0	0	0	0	0	0	0	0	0	0	0	0	0	0	0	0	0	0	0	0	0	0	0	0	0	0	0	0	0	0
k__Bacteria_p__Firmicutes_c__Clostridia_o__Clostridiales_f__Veillonellaceae_g__Dialister_s__	0	0	0	0	0	0	3	0	0	0	0	0	0	0	0	0	0	0	0	0	0	0	0	0	0	0	0	0	0	0	0	0	0	0	0	0	0	0	0	0	0	0	0	0	0	0	0	0	0
k__Bacteria_p__Firmicutes_c__Clostridia_o__Clostridiales_f__Ruminococcaceae_g__Ruminococcus_s__	0	0	0	0	0	0	3	0	0	2	0	0	0	0	0	0	0	0	0	0	0	0	0	0	6	0	0	0	0	0	0	0	0	0	0	0	0	0	0	0	0	0	2	0	0	0	0	0	0
k__Bacteria_p__Firmicutes_c__Clostridia_o__Clostridiales_f___g___s__	0	0	0	0	0	0	3	0	0	0	0	0	0	0	0	0	0	0	0	0	0	0	0	0	0	0	0	0	0	0	0	75	0	0	0	0	1	0	0	0	0	0	0	0	35	0	0	0	4
k__Bacteria_p__Firmicutes_c__Clostridia_o__Clostridiales_f__Ruminococcaceae_g___s__	0	0	0	0	0	0	3	0	11	0	0	49	0	0	0	0	2	0	0	0	17	0	0	0	0	0	0	29	0	0	0	0	0	4	0	0	0	4	0	0	7	0	74	0	0	92	0	249	0
k__Bacteria_p__Firmicutes_c__Clostridia_o__Clostridiales_f__Ruminococcaceae_g___s__	0	0	0	0	0	0	2	0	0	0	22	6	0	0	0	57	5	0	0	0	0	0	0	0	0	40	0	0	0	14	0	0	0	0	0	0	0	0	0	0	0	0	0	0	0	0	97	0	0
k__Bacteria_p__Firmicutes_c__Clostridia_o__Clostridiales_f__Lachnospiraceae_g___s__	0	0	0	0	0	0	2	0	0	0	0	0	0	0	0	0	0	0	0	0	0	0	0	0	0	0	0	0	0	27	0	0	0	0	0	0	0	5	0	0	0	0	0	0	0	0	0	0	0
k__Bacteria_p__Firmicutes_c__Clostridia_o__Clostridiales_f__Ruminococcaceae_NA_NA	0	0	0	0	0	0	2	0	0	0	0	0	0	0	0	0	0	0	0	0	0	0	0	8	0	0	0	0	0	0	0	0	0	0	0	0	0	0	0	0	0	0	0	0	0	0	0	0	0
k__Bacteria_p__Firmicutes_c__Clostridia_o__Clostridiales_f__Ruminococcaceae_g___s__	0	0	0	0	0	0	2	0	0	0	0	2	0	0	0	0	0	0	0	0	0	0	0	0	0	0	0	4	0	0	0	0	4	0	0	0	0	3	0	0	0	0	0	9	0	0	7	9	0
k__Bacteria_p__Firmicutes_c__Clostridia_o__Clostridiales_f__Lachnospiraceae_g__[Ruminococcus]_s__gnavus	0	0	0	0	0	0	2	5	0	4	0	0	0	0	0	0	0	0	5	0	0	0	0	0	2	0	0	0	0	0	0	0	0	0	0	0	0	0	0	0	0	50	0	20	0	0	10	4	0
k__Bacteria_p__Firmicutes_c__Clostridia_o__Clostridiales_f__Lachnospiraceae_g__[Ruminococcus]_s__	0	0	0	0	0	0	2	0	0	0	0	0	9	0	0	0	0	0	0	0	0	0	0	0	0	0	0	0	0	0	0	0	0	0	0	0	0	0	0	0	0	0	0	0	0	0	0	0	0
k__Bacteria_p__Firmicutes_c__Clostridia_o__Clostridiales_f__Ruminococcaceae_g___s__	0	0	0	0	0	0	2	0	0	0	0	0	0	2	0	0	2	0	2	0	0	0	0	0	0	0	0	0	0	0	0	0	0	0	0	0	0	0	0	0	0	2	0	0	0	0	0	0	0
k__Bacteria_p__Firmicutes_c__Clostridia_o__Clostridiales_f__Clostridiaceae_g__Clostridium_s__	0	0	0	0	0	0	1	0	0	0	0	0	0	0	0	0	0	0	0	0	0	0	0	0	0	0	0	0	1	0	0	0	0	0	72	0	10	0	0	0	0	2	0	0	0	0	4	0	0
k__Bacteria_p__Firmicutes_c__Clostridia_o__Clostridiales_f__Lachnospiraceae_NA_NA	0	0	0	0	0	0	1	0	0	0	0	0	0	0	0	0	0	0	0	9	0	6	0	0	7	0	0	4	1	0	0	0	1	4	0	0	0	6	0	0	0	0	9	0	0	0	0	0	0
k__Bacteria_p__Firmicutes_c__Clostridia_o__Clostridiales_f__Clostridiaceae_g___s__	0	0	0	0	0	0	1	0	0	0	0	0	0	0	0	0	0	0	0	0	0	0	0	0	0	0	0	0	0	0	0	0	0	0	0	0	31	0	0	0	0	0	0	0	0	0	8	0	0
k__Bacteria_p__Firmicutes_c__Clostridia_o__Clostridiales_f__Lachnospiraceae_g__Blautia_s__	0	0	0	0	0	0	1	0	0	0	0	0	0	0	0	0	0	0	0	0	0	0	0	0	0	0	0	0	0	0	0	0	0	0	0	0	0	0	0	0	0	0	0	0	0	0	0	0	0
k__Bacteria_p__Firmicutes_c__Clostridia_o__Clostridiales_f___g___s__	0	0	0	0	0	0	1	0	0	0	0	0	0	2	0	0	0	4	0	2	0	0	0	0	0	0	0	0	0	0	0	0	5	3	0	0	0	0	0	0	2	0	4	0	0	0	0	0	0
k__Bacteria_p__Firmicutes_c__Clostridia_o__Clostridiales_f__Veillonellaceae_g__Dialister_s__	0	0	0	0	0	0	1	0	0	0	0	0	0	0	0	0	0	0	16	0	0	0	0	0	0	0	0	0	0	0	0	0	0	0	0	0	0	0	0	0	0	0	0	0	0	3	0	0	0
k__Bacteria_p__Firmicutes_c__Clostridia_o__Clostridiales_f__Lachnospiraceae_g__[Ruminococcus]_s__	0	0	0	0	0	0	1	0	0	0	0	0	0	0	0	0	0	0	0	0	0	0	189	0	0	0	0	0	0	0	0	0	0	0	0	0	0	0	0	0	0	0	0	0	0	0	0	0	0
k__Bacteria_p__Firmicutes_c__Clostridia_o__Clostridiales_f__Lachnospiraceae_g___s__	0	0	0	0	0	0	1	0	0	0	0	0	0	0	0	0	0	0	0	0	0	0	0	0	0	0	0	0	0	0	0	0	0	0	0	0	0	0	0	0	0	0	0	0	0	0	3	0	0
k__Bacteria_p__Bacteroidetes_c__Bacteroidia_o__Bacteroidales_f__Prevotellaceae_g__Prevotella_s__copri	0	0	0	0	0	0	0	6256	0	0	0	0	0	0	0	0	0	0	0	0	0	0	0	0	0	0	0	0	0	0	0	0	0	0	0	0	0	0	0	0	0	0	0	0	0	0	0	0	0
k__Bacteria_p__Firmicutes_c__Clostridia_o__Clostridiales_f__Veillonellaceae_g__Phascolarctobacterium_s__	0	0	0	0	0	0	0	1403	0	0	0	0	0	0	0	0	0	0	0	0	0	273	0	0	0	0	0	0	0	0	0	0	0	0	0	0	0	0	0	0	0	0	0	0	0	0	0	0	0
k__Bacteria_p__Firmicutes_c__Erysipelotrichi_o__Erysipelotrichales_f__Erysipelotrichaceae_g__Catenibacterium_s__	0	0	0	0	0	0	0	788	0	0	0	0	0	0	0	0	0	0	0	0	0	0	0	0	0	0	0	0	0	0	0	0	0	0	0	0	0	0	0	0	0	0	0	0	0	0	0	0	0
k__Bacteria_p__Firmicutes_c__Clostridia_o__Clostridiales_f__Veillonellaceae_g__Phascolarctobacterium_s__	0	0	0	0	0	0	0	678	0	0	0	0	0	0	0	0	0	0	0	0	0	121	0	0	0	0	0	0	0	0	843	0	0	0	0	0	0	0	0	0	0	0	0	235	0	0	0	0	0
k__Bacteria_p__Firmicutes_c__Clostridia_o__Clostridiales_f___g___s__	0	0	0	0	0	0	0	332	0	0	0	0	0	0	10	0	0	60	0	21	0	0	0	0	0	2	0	0	0	0	0	0	74	0	0	0	0	0	0	0	0	0	0	0	0	0	0	0	0
k__Bacteria_p__Firmicutes_c__Clostridia_o__Clostridiales_f__Veillonellaceae_g__Acidaminococcus_s__	0	0	0	0	0	0	0	289	0	0	0	0	0	0	0	0	0	0	0	0	0	1218	0	0	0	0	0	0	0	0	0	0	0	0	0	2	0	0	0	0	0	0	815	0	0	0	0	0	0
k__Bacteria_p__Firmicutes_c__Erysipelotrichi_o__Erysipelotrichales_f__Erysipelotrichaceae_g__Catenibacterium_s__	0	0	0	0	0	0	0	128	0	0	0	0	0	0	0	0	0	0	0	0	0	0	0	0	0	0	0	0	0	0	0	0	0	0	0	0	0	0	0	0	0	0	0	0	0	0	0	0	0
k__Bacteria_p__Firmicutes_c__Clostridia_o__Clostridiales_f__Ruminococcaceae_g___s__	0	0	0	0	0	0	0	90	0	0	0	0	0	0	0	0	0	0	0	0	0	0	0	0	0	0	0	0	0	0	0	0	0	0	0	0	0	0	0	0	0	0	0	0	0	0	0	0	0
k__Bacteria_p__Firmicutes_c__Clostridia_o__Clostridiales_f__Lachnospiraceae_NA_NA	0	0	0	0	0	0	0	74	0	0	0	0	0	0	0	0	0	0	0	0	0	0	0	0	0	0	0	0	0	0	0	0	0	0	0	0	0	0	0	0	0	0	0	0	0	0	0	0	0
k__Bacteria_p__Bacteroidetes_c__Bacteroidia_o__Bacteroidales_f__[Paraprevotellaceae]_g__Paraprevotella_s__	0	0	0	0	0	0	0	65	0	0	0	0	0	0	0	0	0	0	0	0	0	720	0	0	0	0	0	0	0	6765	693	0	0	0	0	0	0	0	0	0	0	0	0	35	0	0	0	0	0
k__Bacteria_p__Bacteroidetes_c__Bacteroidia_o__Bacteroidales_f__Bacteroidaceae_g__Bacteroides_s__	0	0	0	0	0	0	0	56	275	0	0	0	0	0	0	0	6	0	0	0	0	0	0	0	0	0	0	0	0	0	3	0	0	0	448	76	0	0	0	0	0	0	0	0	0	0	0	0	90
k__Bacteria_p__Firmicutes_c__Clostridia_o__Clostridiales_f__Lachnospiraceae_g___s__	0	0	0	0	0	0	0	48	0	0	0	0	0	0	0	0	0	0	0	0	0	0	0	0	0	0	0	0	0	0	0	0	0	0	0	0	0	0	0	0	0	0	0	0	0	0	0	0	0
k__Bacteria_p__Firmicutes_c__Clostridia_o__Clostridiales_f__Lachnospiraceae_g___s__	0	0	0	0	0	0	0	39	0	0	0	0	0	0	0	0	0	0	0	0	0	4	0	0	0	2	0	0	0	0	0	0	0	0	0	0	0	0	0	0	0	0	0	0	0	0	35	0	0
k__Bacteria_p__Proteobacteria_c__Deltaproteobacteria_o__Desulfovibrionales_f__Desulfovibrionaceae_g__Bilophila_s__	0	0	0	0	0	0	0	34	0	0	0	0	0	0	0	0	0	0	0	0	0	0	0	0	0	0	0	0	0	123	0	0	0	0	0	0	0	0	0	0	0	0	0	0	0	0	0	0	0
k__Bacteria_p__Firmicutes_c__Clostridia_o__Clostridiales_f__Lachnospiraceae_g__Anaerostipes_s__	0	0	0	0	0	0	0	32	0	0	0	0	0	0	0	0	0	0	0	0	0	0	0	0	0	0	0	0	0	0	0	0	0	0	0	0	0	0	0	0	0	0	0	0	0	0	0	0	0
k__Bacteria_p__Firmicutes_c__Clostridia_o__Clostridiales_f__Ruminococcaceae_g___s__	0	0	0	0	0	0	0	25	0	0	0	0	0	0	0	0	0	0	0	0	0	0	0	0	0	0	0	0	0	0	0	44	0	0	0	0	0	0	0	0	0	0	0	0	0	0	0	0	0
k__Bacteria_p__Firmicutes_c__Clostridia_o__Clostridiales_f__Ruminococcaceae_g___s__	0	0	0	0	0	0	0	19	0	0	0	0	0	0	0	0	0	0	0	3	0	0	0	0	0	0	0	0	0	0	0	0	0	0	0	0	14	0	0	0	0	0	0	2	0	0	0	0	85
k__Bacteria_p__Firmicutes_c__Clostridia_o__Clostridiales_f__Lachnospiraceae_NA_NA	0	0	0	0	0	0	0	18	0	0	0	0	0	0	0	0	0	0	0	0	0	0	0	0	0	0	0	0	7	0	0	0	0	0	0	0	0	0	0	0	0	0	0	0	0	0	0	0	0
k__Bacteria_p__Firmicutes_c__Clostridia_o__Clostridiales_f__Ruminococcaceae_g__Ruminococcus_s__	0	0	0	0	0	0	0	17	0	0	0	0	0	0	0	0	0	0	0	0	0	0	0	0	0	0	0	0	0	0	0	0	0	0	0	0	0	0	0	0	0	0	381	0	0	0	0	0	0
k__Bacteria_p__Firmicutes_c__Clostridia_o__Clostridiales_f__Veillonellaceae_g__Acidaminococcus_s__	0	0	0	0	0	0	0	17	0	0	0	0	0	0	0	0	0	0	0	0	0	0	0	0	0	0	0	0	0	0	0	0	0	0	0	0	0	0	0	0	0	0	0	0	0	0	0	0	0
k__Bacteria_p__Firmicutes_c__Clostridia_o__Clostridiales_f__Lachnospiraceae_NA_NA	0	0	0	0	0	0	0	15	48	0	0	0	0	0	0	0	0	0	0	0	0	0	0	0	0	0	0	0	0	0	0	0	0	0	0	0	0	0	0	0	0	0	0	0	0	0	0	0	0
k__Bacteria_p__Firmicutes_c__Clostridia_o__Clostridiales_f__Ruminococcaceae_g___s__	0	0	0	0	0	0	0	13	0	0	0	28	0	0	0	0	0	0	0	0	0	0	0	0	25	0	0	14	0	2	2	0	0	0	0	0	0	0	0	0	0	0	0	0	3	0	0	2	0
k__Bacteria_p__Firmicutes_c__Erysipelotrichi_o__Erysipelotrichales_f__Erysipelotrichaceae_g__Holdemania_s__	0	0	0	0	0	0	0	13	0	0	0	0	0	0	0	0	0	0	0	0	0	0	0	0	0	0	0	0	0	0	0	0	0	0	0	0	0	0	0	0	0	0	0	0	0	0	0	0	0
k__Bacteria_p__Firmicutes_c__Clostridia_o__Clostridiales_f__Ruminococcaceae_NA_NA	0	0	0	0	0	0	0	11	0	0	0	0	0	0	0	0	0	0	0	0	0	0	0	0	0	0	0	0	0	0	0	0	0	0	0	0	0	0	0	0	0	0	0	0	0	0	0	0	0
k__Bacteria_p__Firmicutes_c__Clostridia_o__Clostridiales_f___g___s__	0	0	0	0	0	0	0	8	0	24	0	0	0	0	27	0	0	0	0	0	53	14	36	0	20	0	0	0	0	0	5	0	0	25	50	0	0	0	0	24	0	0	0	9	0	0	0	6	0
k__Bacteria_p__Firmicutes_c__Clostridia_o__Clostridiales_f__Lachnospiraceae_g___s__	0	0	0	0	0	0	0	7	0	4	0	0	0	0	0	0	4	0	0	0	0	0	0	0	0	0	0	0	0	0	0	0	0	0	0	0	0	0	0	0	0	176	0	0	106	0	0	0	0
Unassigned_NA_NA_NA_NA_NA_NA	0	0	0	0	0	0	0	7	0	0	10	0	0	0	0	0	0	0	0	0	0	0	0	0	0	0	0	0	0	0	0	0	0	0	0	0	0	0	0	0	0	0	13	0	0	0	0	0	0
k__Bacteria_p__Firmicutes_c__Erysipelotrichi_o__Erysipelotrichales_f__Erysipelotrichaceae_g__[Eubacterium]_s__dolichum	0	0	0	0	0	0	0	6	0	1	0	0	0	0	0	5	0	0	0	0	0	0	0	0	0	0	0	0	0	0	0	0	0	0	0	0	0	0	0	0	0	0	0	0	0	0	0	0	0
k__Bacteria_p__Bacteroidetes_c__Bacteroidia_o__Bacteroidales_f__Rikenellaceae_g___s__	0	0	0	0	0	0	0	5	0	0	0	0	0	0	0	0	0	0	0	0	0	0	0	0	0	0	0	116	0	0	0	0	0	0	0	0	0	0	0	0	0	0	0	0	0	0	0	0	0
k__Bacteria_p__Firmicutes_c__Bacilli_o__Lactobacillales_f__Streptococcaceae_g__Streptococcus_NA	0	0	0	0	0	0	0	5	0	0	0	0	0	0	0	0	0	0	0	0	0	0	0	0	0	0	0	0	0	0	1	0	0	0	0	0	0	0	0	0	1	2	1	0	0	0	0	0	2
k__Bacteria_p__Actinobacteria_c__Coriobacteriia_o__Coriobacteriales_f__Coriobacteriaceae_g__Collinsella_s__aerofaciens	0	0	0	0	0	0	0	4	0	207	0	0	0	0	0	0	0	0	0	0	0	0	0	0	0	0	0	0	0	0	0	0	0	0	0	0	0	0	0	0	0	0	0	0	0	0	0	0	0
k__Bacteria_p__Proteobacteria_c__Deltaproteobacteria_o__Desulfuromonadales_f__Geobacteraceae_g__Geobacter_s__	0	0	0	0	0	0	0	4	0	0	0	0	0	0	0	0	0	0	0	0	0	0	0	0	0	0	0	0	0	0	0	0	0	0	0	0	0	0	0	0	0	0	0	0	0	0	0	0	0
k__Bacteria_p__Proteobacteria_c__Gammaproteobacteria_o__Enterobacteriales_f__Enterobacteriaceae_g___s__	0	0	0	0	0	0	0	4	0	0	0	0	0	0	0	0	2	0	4	0	552	10	2	0	0	0	0	0	5	0	0	7	0	0	17	1	0	0	0	0	0	34	0	0	0	0	23	0	0
k__Bacteria_p__Firmicutes_c__Clostridia_o__Clostridiales_f__Veillonellaceae_g__Dialister_s__	0	0	0	0	0	0	0	3	0	2	0	0	0	0	0	0	0	0	0	0	0	0	0	0	0	0	0	0	0	0	0	0	0	0	0	0	0	0	0	0	0	0	0	0	0	0	0	0	0
k__Bacteria_p__Firmicutes_c__Clostridia_o__Clostridiales_f__Lachnospiraceae_g___s__	0	0	0	0	0	0	0	3	0	0	0	33	0	0	0	0	0	0	0	0	0	0	0	0	0	0	0	0	0	0	0	0	0	0	0	0	0	10	0	0	4	0	0	0	0	32	20	37	0
k__Bacteria_p__Firmicutes_c__Erysipelotrichi_o__Erysipelotrichales_f__Erysipelotrichaceae_g__Coprobacillus_s__	0	0	0	0	0	0	0	2	46	46	0	67	0	0	0	0	0	0	0	0	0	3	0	0	74	0	57	0	0	0	0	0	0	0	0	0	0	5	0	34	6	0	0	87	0	0	0	9	0
k__Bacteria_p__Bacteroidetes_c__Bacteroidia_o__Bacteroidales_f__Porphyromonadaceae_g__Porphyromonas_s__	0	0	0	0	0	0	0	2	0	6	0	0	0	0	0	0	0	0	0	0	0	0	0	0	0	0	12	0	0	0	0	0	0	0	0	0	0	0	0	0	0	0	0	2	0	0	0	2	0
k__Bacteria_p__Firmicutes_c__Clostridia_o__Clostridiales_f__Lachnospiraceae_g___s__	0	0	0	0	0	0	0	2	0	0	3	0	21	0	0	0	4	0	0	0	0	0	0	0	0	0	0	0	0	0	0	0	0	0	0	0	0	0	0	0	0	473	0	0	44	0	0	0	0
k__Bacteria_p__Firmicutes_c__Clostridia_o__Clostridiales_f__[Tissierellaceae]_g__1-68_s__	0	0	0	0	0	0	0	2	0	0	0	0	0	0	0	0	0	0	0	0	0	0	0	12	0	0	0	4	0	0	0	0	0	0	0	0	0	0	0	0	7	0	0	6	0	0	0	0	0
k__Bacteria_p__Firmicutes_c__Clostridia_o__Clostridiales_f__Lachnospiraceae_NA_NA	0	0	0	0	0	0	0	2	0	13	0	0	0	0	0	0	0	0	0	0	0	0	0	0	0	0	0	0	0	0	0	0	11	0	0	14	23	0	0	33	0	0	0	0	11	0	0	0	0
k__Bacteria_p__Firmicutes_c__Clostridia_o__Clostridiales_f__Lachnospiraceae_g__Blautia_s__	0	0	0	0	0	0	0	2	0	0	0	0	0	0	0	0	0	0	0	81	0	0	0	0	0	0	0	0	0	0	0	0	0	0	0	0	0	0	0	0	0	0	0	0	0	0	0	0	0
k__Bacteria_p__TM7_c__TM7-3_o___f___g___s__	0	0	0	0	0	0	0	2	0	0	0	0	0	0	0	0	0	0	0	0	0	0	5	0	0	0	0	0	0	0	0	0	0	0	0	0	0	0	0	0	0	0	0	2	0	0	0	0	0
k__Bacteria_p__Firmicutes_c__Clostridia_o__Clostridiales_f__Ruminococcaceae_NA_NA	0	0	0	0	0	0	0	2	0	0	0	3	0	0	0	0	0	0	0	0	2	0	0	0	0	0	0	0	0	0	0	0	0	0	0	0	0	3	0	0	0	0	5	0	0	0	0	0	0
k__Bacteria_p__Firmicutes_c__Clostridia_o__Clostridiales_f__Ruminococcaceae_g__Oscillospira_s__	0	0	0	0	0	0	0	2	0	0	0	0	0	0	0	0	0	0	0	0	0	0	0	0	5	0	0	0	0	0	3	0	0	0	0	0	0	0	0	0	0	0	0	0	0	0	0	0	0
k__Bacteria_p__Bacteroidetes_c__Bacteroidia_o__Bacteroidales_f__Bacteroidaceae_g__Bacteroides_s__	0	0	0	0	0	0	0	2	0	0	0	0	0	0	0	0	0	0	941	0	0	0	0	0	0	0	0	38	0	0	0	0	0	0	0	1326	0	0	0	0	4058	0	0	0	0	35	0	0	0
k__Bacteria_p__Bacteroidetes_c__Bacteroidia_o__Bacteroidales_f__Bacteroidaceae_g__Bacteroides_s__	0	0	0	0	0	0	0	2	10	0	0	0	0	0	0	5	0	0	5	0	0	0	0	2	0	0	0	0	1	0	0	0	0	0	0	0	0	0	0	0	0	0	0	0	0	5	0	0	0
k__Bacteria_p__Bacteroidetes_c__Bacteroidia_o__Bacteroidales_f__Rikenellaceae_g___s__	0	0	0	0	0	0	0	2	0	0	0	0	0	0	0	0	0	0	0	0	0	0	0	0	0	0	0	135	0	0	0	0	0	0	0	0	0	0	0	0	0	0	0	0	0	0	0	0	0
k__Bacteria_p__Firmicutes_c__Clostridia_o__Clostridiales_NA_NA_NA	0	0	0	0	0	0	0	2	4	2	0	0	0	0	2	2	0	0	0	4	0	0	0	0	0	0	0	0	0	0	2	0	0	0	0	0	0	0	0	0	0	0	9	0	0	3	0	5	0
k__Bacteria_p__Firmicutes_c__Clostridia_o__Clostridiales_f__Ruminococcaceae_g__Anaerotruncus_s__	0	0	0	0	0	0	0	2	0	4	0	0	0	0	0	0	0	0	6	0	0	0	0	0	0	0	0	11	0	0	0	25	0	0	0	0	0	0	0	11	2	0	0	0	0	0	0	0	0
k__Bacteria_p__Bacteroidetes_c__Bacteroidia_o__Bacteroidales_NA_NA_NA	0	0	0	0	0	0	0	2	0	0	0	0	0	0	0	0	0	0	0	0	0	0	2	2	0	0	0	0	0	0	0	0	0	0	0	0	0	0	0	0	0	0	0	0	0	3	0	0	0
k__Bacteria_p__Firmicutes_c__Clostridia_o__Clostridiales_f__Lachnospiraceae_g__Coprococcus_s__	0	0	0	0	0	0	0	1	0	0	0	0	0	0	0	0	0	0	0	0	0	0	0	0	0	2	0	0	0	0	0	0	0	3	0	0	0	0	0	0	1	0	0	0	0	0	0	0	0
k__Bacteria_p__Firmicutes_c__Clostridia_o__Clostridiales_f__Lachnospiraceae_g__Coprococcus_s__	0	0	0	0	0	0	0	1	0	0	0	0	0	15	0	0	11	0	0	0	0	1	0	0	0	0	0	0	0	0	0	0	0	0	72	0	0	0	0	0	0	0	0	26	0	0	102	8	0
k__Bacteria_p__Firmicutes_c__Clostridia_o__Clostridiales_f__Lachnospiraceae_NA_NA	0	0	0	0	0	0	0	1	0	0	0	0	0	0	0	0	0	0	0	0	0	0	0	0	0	0	0	0	0	0	0	0	30	0	0	0	0	0	0	0	0	0	0	0	0	0	0	0	0
k__Bacteria_p__Firmicutes_c__Clostridia_o__Clostridiales_f__Lachnospiraceae_g___s__	0	0	0	0	0	0	0	1	0	0	0	0	0	0	0	0	0	0	0	0	0	0	0	0	0	0	0	0	0	0	0	0	0	0	0	0	0	0	0	0	0	0	0	0	0	0	0	0	0
k__Bacteria_p__Bacteroidetes_c__Bacteroidia_o__Bacteroidales_f__Bacteroidaceae_g__Bacteroides_s__	0	0	0	0	0	0	0	0	837	0	0	0	0	0	0	0	0	0	0	0	0	0	0	0	0	0	0	0	0	0	0	0	0	0	0	0	0	0	0	0	0	0	14	0	0	0	0	0	0
k__Bacteria_p__Firmicutes_c__Clostridia_o__Clostridiales_f__Ruminococcaceae_g___s__	0	0	0	0	0	0	0	0	779	0	0	0	0	0	0	0	0	0	0	0	0	0	0	0	0	0	0	0	0	0	0	0	0	0	0	0	0	203	0	0	0	0	0	0	0	0	0	0	0
k__Bacteria_p__Firmicutes_c__Clostridia_o__Clostridiales_f__Lachnospiraceae_NA_NA	0	0	0	0	0	0	0	0	759	0	0	0	0	0	0	0	0	0	0	0	0	0	0	0	0	0	0	0	0	0	0	0	0	0	0	0	0	0	0	0	0	0	0	0	0	0	0	0	0
k__Bacteria_p__Firmicutes_c__Clostridia_o__Clostridiales_f__Ruminococcaceae_NA_NA	0	0	0	0	0	0	0	0	464	0	0	0	0	0	0	0	0	0	0	0	0	0	0	0	0	0	0	0	0	0	0	0	0	0	0	0	0	0	0	0	0	0	0	0	0	0	0	0	0
k__Bacteria_p__Proteobacteria_c__Betaproteobacteria_o__Burkholderiales_f__Alcaligenaceae_g__Sutterella_s__	0	0	0	0	0	0	0	0	391	0	0	0	0	0	0	0	0	0	0	0	0	0	875	0	0	0	0	705	0	0	0	0	0	0	0	91	0	795	0	0	0	0	0	0	0	0	0	0	0
k__Bacteria_p__Proteobacteria_c__Betaproteobacteria_o__Burkholderiales_f__Alcaligenaceae_g__Sutterella_s__	0	0	0	0	0	0	0	0	361	0	0	0	0	0	0	0	0	0	0	0	0	0	0	0	0	0	0	0	0	0	0	0	0	0	0	0	0	0	0	0	0	0	0	0	0	0	0	0	0
k__Bacteria_p__Firmicutes_c__Clostridia_o__Clostridiales_f__Lachnospiraceae_g___s__	0	0	0	0	0	0	0	0	244	0	0	0	0	0	0	0	0	0	0	0	0	3	0	0	0	0	0	0	0	9	0	0	0	0	0	0	0	0	0	0	0	0	0	33	0	0	0	0	0
k__Bacteria_p__Proteobacteria_c__Gammaproteobacteria_o__Enterobacteriales_f__Enterobacteriaceae_NA_NA	0	0	0	0	0	0	0	0	214	143	0	8587	0	0	0	0	0	15	0	0	0	0	0	6629	0	0	0	0	0	0	2	0	0	0	0	0	0	0	0	0	0	0	2	0	0	0	35	0	0
k__Bacteria_p__Firmicutes_c__Clostridia_o__Clostridiales_f__Ruminococcaceae_g__Oscillospira_s__	0	0	0	0	0	0	0	0	145	0	0	0	0	0	0	0	2	2	0	0	0	0	0	0	0	3	0	0	0	0	0	0	0	0	23	0	0	0	0	0	0	0	0	0	0	0	0	0	0
k__Bacteria_p__Bacteroidetes_c__Bacteroidia_o__Bacteroidales_f__Bacteroidaceae_g__Bacteroides_s__	0	0	0	0	0	0	0	0	98	0	0	0	0	0	0	0	0	0	0	0	0	0	0	0	0	0	0	0	0	0	0	0	0	0	0	0	0	0	0	0	0	0	0	0	44	0	0	0	0
k__Bacteria_p__Firmicutes_c__Clostridia_o__Clostridiales_f___g___s__	0	0	0	0	0	0	0	0	96	0	0	0	0	27	0	0	0	0	0	19	0	0	0	0	0	94	0	46	0	0	0	0	0	0	0	0	0	0	0	0	0	0	0	0	0	0	0	228	0
k__Bacteria_p__Bacteroidetes_c__Bacteroidia_o__Bacteroidales_f__Porphyromonadaceae_g__Parabacteroides_s__distasonis	0	0	0	0	0	0	0	0	92	0	0	0	0	0	0	0	13	0	0	0	0	0	0	0	0	0	0	0	0	0	0	0	0	0	0	0	0	0	0	0	0	0	0	0	0	0	0	0	0
k__Bacteria_p__Firmicutes_c__Clostridia_o__Clostridiales_f__Lachnospiraceae_NA_NA	0	0	0	0	0	0	0	0	70	0	0	0	0	0	0	0	0	0	0	0	11	0	0	0	0	0	0	0	0	0	0	0	0	0	0	0	0	0	0	0	0	0	0	0	0	0	0	12	0
k__Bacteria_p__Firmicutes_c__Clostridia_o__Clostridiales_f__Ruminococcaceae_g___s__	0	0	0	0	0	0	0	0	59	0	0	0	0	0	0	0	0	0	0	0	0	0	0	0	0	0	0	0	0	0	0	0	0	0	0	0	0	34	0	0	0	0	0	0	0	0	0	0	0
k__Bacteria_p__Proteobacteria_c__Gammaproteobacteria_o__Enterobacteriales_f__Enterobacteriaceae_g___s__	0	0	0	0	0	0	0	0	57	0	0	0	0	0	0	0	0	0	0	0	0	0	0	1826	0	0	0	0	0	0	0	0	0	0	0	0	0	0	0	0	0	0	0	0	0	0	0	0	0
k__Bacteria_p__Firmicutes_c__Clostridia_o__Clostridiales_f__Lachnospiraceae_g__Blautia_s__	0	0	0	0	0	0	0	0	55	0	0	0	0	0	0	0	0	0	0	0	0	0	0	0	0	0	0	0	0	0	0	0	0	0	0	0	0	0	0	0	0	0	0	0	0	0	0	0	0
k__Bacteria_p__Firmicutes_c__Clostridia_o__Clostridiales_f__Ruminococcaceae_g___s__	0	0	0	0	0	0	0	0	52	0	0	0	0	0	0	0	0	0	0	0	0	103	0	0	0	0	0	0	0	0	0	0	0	0	0	0	0	0	0	0	0	0	0	0	0	0	0	0	0
k__Bacteria_p__Firmicutes_c__Clostridia_o__Clostridiales_f__Lachnospiraceae_g___s__	0	0	0	0	0	0	0	0	48	28	0	0	0	0	0	0	0	59	0	0	0	6	0	0	0	0	0	0	0	0	0	10	0	0	0	0	0	0	0	0	0	30	0	0	0	0	0	0	35
k__Bacteria_p__Actinobacteria_c__Coriobacteriia_o__Coriobacteriales_f__Coriobacteriaceae_g__Collinsella_s__aerofaciens	0	0	0	0	0	0	0	0	41	0	0	0	0	0	0	0	0	0	0	0	0	0	0	0	0	0	0	0	0	0	0	0	0	0	0	0	0	0	0	0	0	0	63	0	0	0	0	0	0
k__Bacteria_p__Firmicutes_c__Clostridia_o__Clostridiales_f___g___s__	0	0	0	0	0	0	0	0	40	0	0	0	0	0	0	0	0	0	0	0	0	0	0	0	9	25	0	0	0	0	0	0	0	0	0	0	0	43	0	0	0	0	0	0	0	0	0	0	0
k__Bacteria_p__Firmicutes_c__Clostridia_o__Clostridiales_f__Peptococcaceae_g__Peptococcus_s__	0	0	0	0	0	0	0	0	37	0	0	0	0	0	0	0	0	0	0	0	0	0	0	0	0	0	0	0	0	0	0	0	0	0	0	0	0	0	0	0	0	0	0	0	0	0	0	0	0
k__Bacteria_p__Firmicutes_c__Clostridia_o__Clostridiales_f__Lachnospiraceae_NA_NA	0	0	0	0	0	0	0	0	37	0	0	0	0	0	0	0	0	0	0	4	0	0	0	0	0	0	0	0	0	0	0	0	0	0	0	0	0	0	0	0	2	0	0	0	0	0	0	0	0
k__Bacteria_p__Firmicutes_c__Clostridia_o__Clostridiales_f__Lachnospiraceae_NA_NA	0	0	0	0	0	0	0	0	32	211	1	0	0	0	0	0	1	3	0	225	0	0	261	0	40	0	0	0	0	2	6	2205	37	0	0	21	12	0	0	0	0	0	0	0	0	0	0	0	30
k__Bacteria_p__Proteobacteria_c__Gammaproteobacteria_o__Enterobacteriales_f__Enterobacteriaceae_g___s__	0	0	0	0	0	0	0	0	27	0	0	0	0	0	0	0	0	9	0	0	0	0	0	936	0	0	0	0	0	0	0	0	0	0	0	4	0	0	0	96	1151	0	0	0	0	0	0	0	0
k__Bacteria_p__Firmicutes_c__Clostridia_o__Clostridiales_f__Ruminococcaceae_g__Ruminococcus_s__	0	0	0	0	0	0	0	0	22	0	0	0	0	0	0	0	0	0	0	0	0	0	0	0	0	0	5	0	0	0	0	0	2	0	0	0	0	0	0	0	0	0	0	0	0	0	0	0	0
k__Bacteria_p__Firmicutes_c__Clostridia_o__Clostridiales_f__Ruminococcaceae_g__Oscillospira_s__	0	0	0	0	0	0	0	0	22	0	0	0	0	0	0	0	0	0	0	0	0	0	0	0	0	0	0	0	0	0	0	0	0	0	0	0	0	0	0	0	0	0	0	0	0	0	0	0	0
k__Bacteria_p__Firmicutes_c__Clostridia_o__Clostridiales_f__Ruminococcaceae_g___s__	0	0	0	0	0	0	0	0	21	0	0	0	0	0	0	0	0	0	0	0	0	0	0	0	0	0	0	0	0	0	0	0	0	0	0	0	0	0	0	0	0	0	0	0	0	0	0	0	0
k__Bacteria_p__Firmicutes_c__Clostridia_o__Clostridiales_f__Lachnospiraceae_NA_NA	0	0	0	0	0	0	0	0	20	0	6	0	0	0	0	0	0	0	0	0	0	0	20	0	0	0	0	2	0	0	0	325	0	3	0	0	0	0	0	0	4	0	0	0	0	0	0	0	34
k__Bacteria_p__Firmicutes_c__Clostridia_o__Clostridiales_f__Ruminococcaceae_g___s__	0	0	0	0	0	0	0	0	19	263	0	0	0	0	0	0	0	0	0	0	0	0	0	0	0	0	0	0	0	0	0	0	0	0	0	0	0	0	0	0	0	0	172	0	0	0	0	0	0
k__Bacteria_p__Firmicutes_c__Clostridia_o__Clostridiales_f__Ruminococcaceae_NA_NA	0	0	0	0	0	0	0	0	14	0	0	0	0	0	0	0	0	0	0	0	0	0	0	0	0	0	0	0	0	0	0	18	0	0	0	0	0	0	0	0	0	0	55	11	0	0	0	0	0
k__Bacteria_p__Firmicutes_c__Clostridia_o__Clostridiales_f___g___s__	0	0	0	0	0	0	0	0	13	0	0	0	0	0	0	0	0	0	0	0	0	0	0	0	0	0	0	0	2	0	0	0	0	0	0	0	0	0	0	0	0	0	0	0	0	0	0	0	0
k__Bacteria_p__Firmicutes_c__Clostridia_o__Clostridiales_f__Ruminococcaceae_g___s__	0	0	0	0	0	0	0	0	13	0	0	0	0	0	0	0	0	0	0	0	0	0	0	0	0	0	0	0	0	0	0	0	0	0	0	0	0	0	0	0	0	0	0	0	0	0	0	0	0
k__Bacteria_p__Firmicutes_c__Clostridia_o__Clostridiales_f__Peptococcaceae_g__Peptococcus_s__	0	0	0	0	0	0	0	0	13	0	0	0	0	0	0	0	0	0	0	0	0	0	0	0	0	0	0	0	0	0	0	0	0	0	0	0	0	0	0	0	0	0	0	0	0	0	0	0	0
k__Bacteria_p__Firmicutes_c__Clostridia_o__Clostridiales_f__Lachnospiraceae_g___s__	0	0	0	0	0	0	0	0	11	0	0	0	0	0	0	0	0	0	0	0	0	0	0	0	0	0	0	0	0	0	0	0	0	0	0	0	0	0	0	0	0	0	0	0	0	0	0	0	0
k__Bacteria_p__Firmicutes_c__Clostridia_o__Clostridiales_f__Lachnospiraceae_NA_NA	0	0	0	0	0	0	0	0	9	0	0	0	0	0	0	0	0	0	0	0	0	0	0	0	0	0	0	0	0	0	0	0	28	0	0	0	0	0	0	0	0	0	0	0	0	0	14	6	0
k__Bacteria_p__Firmicutes_c__Clostridia_o__Clostridiales_f__Ruminococcaceae_g___s__	0	0	0	0	0	0	0	0	9	0	0	0	0	0	0	0	0	0	0	0	0	0	0	0	0	0	0	0	0	0	0	0	3	0	0	0	0	0	0	0	0	0	0	48	0	0	0	17	0
k__Bacteria_p__Firmicutes_c__Clostridia_o__Clostridiales_f__Lachnospiraceae_g__Coprococcus_s__	0	0	0	0	0	0	0	0	8	0	0	0	0	0	0	0	0	0	0	0	0	0	0	0	4	0	0	0	0	0	0	0	0	0	0	0	0	0	0	0	0	0	0	0	0	0	0	0	0
k__Bacteria_p__Firmicutes_c__Clostridia_o__Clostridiales_f__Lachnospiraceae_NA_NA	0	0	0	0	0	0	0	0	8	0	0	0	0	0	0	0	0	16	0	0	0	0	0	0	0	0	0	0	0	0	0	0	0	2	0	0	0	0	0	0	0	0	0	0	0	0	0	0	0
k__Bacteria_p__Firmicutes_c__Clostridia_o__Clostridiales_f__Lachnospiraceae_NA_NA	0	0	0	0	0	0	0	0	7	0	0	0	0	0	0	0	0	1	0	0	0	0	0	0	0	0	0	0	3	0	0	0	4	0	0	0	0	0	0	0	0	0	0	0	0	0	0	0	0
k__Bacteria_p__Firmicutes_c__Clostridia_o__Clostridiales_f__Lachnospiraceae_g___s__	0	0	0	0	0	0	0	0	7	0	0	0	0	0	0	3	0	0	0	0	0	0	0	0	15	0	0	0	0	12	0	0	3	0	0	0	0	0	0	0	0	0	0	0	0	14	0	0	0
k__Bacteria_p__Firmicutes_c__Clostridia_o__Clostridiales_f__Lachnospiraceae_NA_NA	0	0	0	0	0	0	0	0	7	0	0	0	0	0	0	0	0	0	0	0	0	0	0	0	9	0	0	0	0	0	0	0	0	0	0	0	0	0	0	0	0	0	0	0	0	0	0	0	0
k__Bacteria_p__Firmicutes_c__Clostridia_o__Clostridiales_f__Ruminococcaceae_g___s__	0	0	0	0	0	0	0	0	7	0	0	0	0	0	0	0	0	0	0	7	0	0	0	3	5	0	0	12	0	3	0	0	0	0	0	0	0	0	0	0	0	0	0	0	0	0	0	10	0
k__Bacteria_p__Firmicutes_c__Clostridia_o__Clostridiales_f__Lachnospiraceae_NA_NA	0	0	0	0	0	0	0	0	6	0	0	0	0	0	0	0	0	4	0	0	0	0	0	0	0	0	0	0	0	0	0	0	0	0	0	0	0	0	0	0	0	0	0	0	0	0	0	0	0
k__Bacteria_p__Firmicutes_c__Clostridia_o__Clostridiales_f__Lachnospiraceae_g__Dorea_s__	0	0	0	0	0	0	0	0	6	0	0	5	0	0	0	0	0	0	0	0	0	2	0	0	0	0	0	0	0	2	0	0	0	0	0	0	0	0	0	0	0	0	0	0	0	0	0	0	0
k__Bacteria_p__Firmicutes_c__Clostridia_o__Clostridiales_f__Lachnospiraceae_g___s__	0	0	0	0	0	0	0	0	5	0	0	0	0	0	19	0	0	0	0	3	0	0	0	0	0	0	0	0	0	0	0	0	0	0	0	0	0	9	0	0	0	0	0	0	0	0	0	0	0
k__Bacteria_p__Firmicutes_c__Clostridia_o__Clostridiales_f__Lachnospiraceae_g___s__	0	0	0	0	0	0	0	0	5	0	0	11	0	0	0	0	0	2	0	0	0	3	0	2	0	0	0	0	0	0	0	0	0	0	0	0	0	0	0	0	0	0	0	0	0	0	0	0	0
k__Bacteria_p__Firmicutes_c__Clostridia_o__Clostridiales_f__Lachnospiraceae_NA_NA	0	0	0	0	0	0	0	0	5	2	0	2	0	0	0	0	0	0	0	0	0	0	0	0	0	0	0	0	0	1	0	0	0	0	0	0	0	3	0	0	0	0	19	0	0	0	0	0	0
k__Bacteria_p__Firmicutes_c__Clostridia_o__Clostridiales_f___g___s__	0	0	0	0	0	0	0	0	4	0	0	0	0	0	0	0	0	0	0	0	0	0	0	0	0	0	0	0	0	0	0	0	0	0	0	0	0	0	0	0	0	0	0	0	0	0	0	0	0
k__Bacteria_p__Firmicutes_c__Clostridia_o__Clostridiales_f__Ruminococcaceae_g___s__	0	0	0	0	0	0	0	0	4	0	0	3	0	0	0	0	0	0	0	0	0	2	0	0	14	0	0	0	0	13	2	0	0	0	0	0	0	0	0	0	0	13	0	0	0	0	0	0	0
k__Bacteria_p__Firmicutes_c__Clostridia_o__Clostridiales_NA_NA_NA	0	0	0	0	0	0	0	0	4	4	2	2	0	0	0	5	0	0	0	5	0	0	0	0	0	2	0	7	0	0	0	0	3	0	0	0	0	2	0	0	0	0	1	6	0	0	0	2	0
k__Bacteria_p__Firmicutes_c__Clostridia_o__Clostridiales_f__[Mogibacteriaceae]_g___s__	0	0	0	0	0	0	0	0	4	2	0	5	0	0	0	0	0	0	0	0	0	8	0	0	8	0	0	0	3	3	0	0	0	4	0	0	0	0	0	0	0	0	0	0	0	0	0	0	0
k__Bacteria_p__Firmicutes_c__Clostridia_o__Clostridiales_f__Lachnospiraceae_g___s__	0	0	0	0	0	0	0	0	3	0	0	0	0	0	0	0	0	0	0	0	0	0	0	0	0	0	0	0	0	0	0	0	0	0	0	0	0	0	0	0	0	0	0	0	0	0	0	0	0
k__Bacteria_p__Firmicutes_c__Clostridia_o__Clostridiales_f__Lachnospiraceae_g__Dorea_s__	0	0	0	0	0	0	0	0	2	0	0	0	0	0	0	0	0	0	0	0	0	0	0	0	0	0	0	0	0	0	0	0	0	0	0	0	0	0	0	6	0	0	0	0	0	0	0	0	0
k__Bacteria_p__Firmicutes_c__Clostridia_o__Clostridiales_f__Lachnospiraceae_g__[Ruminococcus]_s__	0	0	0	0	0	0	0	0	2	0	0	0	0	0	0	0	0	0	0	0	0	0	0	0	0	0	0	0	0	0	0	0	0	0	0	0	0	0	0	0	0	0	0	0	0	0	0	0	0
k__Bacteria_p__Firmicutes_c__Clostridia_o__Clostridiales_f__Lachnospiraceae_g___s__	0	0	0	0	0	0	0	0	2	0	0	0	0	0	3	0	0	0	0	0	0	0	0	0	0	0	0	0	0	0	0	0	0	0	0	0	0	0	0	0	1	0	0	0	0	0	9	0	0
k__Bacteria_p__Bacteroidetes_c__Bacteroidia_o__Bacteroidales_f__Porphyromonadaceae_g__Parabacteroides_s__distasonis	0	0	0	0	0	0	0	0	2	0	0	0	0	0	0	0	0	0	0	0	0	0	0	0	0	5	0	5	0	0	0	0	0	0	28	0	0	0	0	0	19	0	0	0	0	0	0	0	0
k__Bacteria_p__Bacteroidetes_c__Bacteroidia_o__Bacteroidales_f__Bacteroidaceae_g__Bacteroides_s__	0	0	0	0	0	0	0	0	2	0	0	0	0	0	0	13	0	0	1	0	0	0	0	0	0	0	0	0	0	0	0	0	8	0	0	0	0	0	0	0	0	0	0	0	0	0	0	0	0
k__Bacteria_p__Firmicutes_c__Clostridia_o__Clostridiales_f__Clostridiaceae_g___s__	0	0	0	0	0	0	0	0	2	0	0	2	2	2	0	0	0	0	0	0	0	35	0	0	0	0	0	0	0	0	0	0	0	2	0	0	0	0	0	0	0	0	7	4	0	0	2	0	0
k__Bacteria_p__Firmicutes_c__Clostridia_o__Clostridiales_f__Lachnospiraceae_g___s__	0	0	0	0	0	0	0	0	2	0	0	0	0	0	0	0	0	0	0	0	0	0	0	0	0	0	0	0	0	0	0	0	0	0	0	0	0	0	0	0	0	0	0	0	0	0	0	0	0
k__Bacteria_p__Bacteroidetes_c__Bacteroidia_o__Bacteroidales_NA_NA_NA	0	0	0	0	0	0	0	0	2	0	0	0	0	0	0	17	0	0	0	0	0	0	0	0	0	0	0	2	2	0	0	0	0	0	0	0	0	0	0	0	0	0	0	0	0	0	0	0	0
Unassigned_NA_NA_NA_NA_NA_NA	0	0	0	0	0	0	0	0	2	0	3	0	0	0	0	0	0	0	0	0	0	5	0	0	0	0	0	0	0	0	0	0	0	0	0	0	0	0	0	0	0	0	0	3	0	3	0	0	0
k__Bacteria_p__Firmicutes_c__Clostridia_o__Clostridiales_f__Ruminococcaceae_NA_NA	0	0	0	0	0	0	0	0	2	27	0	103	20	0	0	0	0	0	0	0	0	0	0	0	10	0	0	0	0	0	0	0	0	0	0	0	0	3	0	0	9	0	0	0	7	0	0	0	0
k__Bacteria_p__Firmicutes_c__Clostridia_o__Clostridiales_f__Ruminococcaceae_g___s__	0	0	0	0	0	0	0	0	2	8	0	0	0	0	0	0	4	0	0	0	0	2	0	2	84	3	0	2	4	2	0	0	4	0	0	0	0	0	0	0	0	0	3	2	0	0	0	3	0
k__Bacteria_p__Firmicutes_c__Clostridia_o__Clostridiales_f__Ruminococcaceae_g__Oscillospira_s__	0	0	0	0	0	0	0	0	2	0	0	0	0	0	0	0	0	2	0	2	0	0	0	0	0	0	0	0	0	5	0	0	0	0	0	0	0	2	0	0	0	0	0	2	0	0	2	0	0
k__Bacteria_p__Firmicutes_c__Clostridia_o__Clostridiales_f__Lachnospiraceae_g__[Ruminococcus]_s__gnavus	0	0	0	0	0	0	0	0	2	20	0	0	0	0	0	0	0	0	0	0	0	0	0	0	0	0	0	0	0	0	0	0	0	0	0	0	0	0	0	0	0	0	0	0	0	0	0	0	0
k__Bacteria_p__Firmicutes_c__Clostridia_o__Clostridiales_f__Lachnospiraceae_NA_NA	0	0	0	0	0	0	0	0	2	0	0	0	0	0	0	0	0	0	0	0	0	9	0	0	0	0	0	0	0	0	0	2	0	0	0	0	0	0	0	0	0	0	0	0	1	0	0	0	0
k__Bacteria_p__Firmicutes_c__Clostridia_o__Clostridiales_f__Ruminococcaceae_g___s__	0	0	0	0	0	0	0	0	2	0	2	0	0	0	0	0	0	0	0	0	0	0	0	0	2	0	0	0	0	3	0	0	0	0	0	0	0	3	0	0	2	0	0	0	0	0	0	0	0
k__Bacteria_p__Firmicutes_c__Clostridia_o__Clostridiales_f__Lachnospiraceae_g___s__	0	0	0	0	0	0	0	0	1	0	10	0	0	0	0	0	0	0	0	0	0	0	0	0	0	0	0	7	0	0	0	0	0	0	0	0	0	0	0	0	0	0	0	0	0	0	0	0	0
k__Bacteria_p__Firmicutes_c__Clostridia_o__Clostridiales_f__Ruminococcaceae_NA_NA	0	0	0	0	0	0	0	0	1	0	0	0	2	0	0	0	0	0	0	0	0	0	0	0	7	0	0	0	0	0	0	0	0	0	0	0	0	0	0	0	5	0	0	0	0	0	0	0	0
k__Bacteria_p__Firmicutes_c__Clostridia_o__Clostridiales_f__Lachnospiraceae_NA_NA	0	0	0	0	0	0	0	0	1	0	0	28	0	0	0	0	0	0	0	0	0	0	0	0	0	0	0	0	0	0	0	0	0	0	0	0	0	2	0	0	0	0	0	0	0	0	0	0	0
k__Bacteria_p__Firmicutes_c__Clostridia_o__Clostridiales_f__Ruminococcaceae_NA_NA	0	0	0	0	0	0	0	0	1	32	0	85	5	0	0	0	0	0	0	0	0	0	0	0	0	0	0	0	0	0	0	0	0	1	0	0	0	0	0	0	0	0	0	0	0	0	0	0	0
k__Bacteria_p__Bacteroidetes_c__Bacteroidia_o__Bacteroidales_f__Bacteroidaceae_g__Bacteroides_s__	0	0	0	0	0	0	0	0	1	0	0	0	0	0	0	9	0	0	10	0	0	0	0	0	0	0	0	0	3	0	0	4	4	0	0	0	2	0	0	0	0	0	0	0	0	1	0	0	0
k__Bacteria_p__Bacteroidetes_c__Bacteroidia_o__Bacteroidales_f__Bacteroidaceae_g__Bacteroides_s__	0	0	0	0	0	0	0	0	0	3847	0	0	0	0	0	0	0	0	0	0	0	0	0	0	0	0	0	0	0	0	0	0	0	0	0	0	0	0	0	0	0	0	0	0	0	0	0	0	0
k__Bacteria_p__Bacteroidetes_c__Bacteroidia_o__Bacteroidales_f__Porphyromonadaceae_g__Parabacteroides_s__	0	0	0	0	0	0	0	0	0	1218	0	0	0	0	0	0	0	0	0	0	0	0	0	0	0	0	0	0	0	0	0	0	977	0	0	0	0	0	0	0	0	0	0	0	0	0	0	0	0
k__Bacteria_p__Bacteroidetes_c__Bacteroidia_o__Bacteroidales_f__Bacteroidaceae_g__Bacteroides_s__	0	0	0	0	0	0	0	0	0	598	0	0	0	0	0	0	0	0	0	0	0	0	0	0	0	0	0	0	0	0	0	0	0	0	0	0	0	0	0	0	0	0	0	0	0	0	0	0	0
k__Bacteria_p__Firmicutes_c__Clostridia_o__Clostridiales_f__Ruminococcaceae_g___s__	0	0	0	0	0	0	0	0	0	535	0	0	0	0	0	0	0	0	0	0	0	0	0	0	0	0	0	0	0	0	0	0	0	0	0	0	0	434	0	811	0	5170	0	0	0	0	226	0	0
k__Bacteria_p__Proteobacteria_c__Alphaproteobacteria_o__RF32_f___g___s__	0	0	0	0	0	0	0	0	0	519	0	0	0	0	0	0	0	0	0	0	0	0	0	0	0	4007	0	0	0	0	0	0	0	0	0	0	0	0	0	0	0	0	0	0	0	0	0	0	0
k__Bacteria_p__Proteobacteria_c__Gammaproteobacteria_o__Enterobacteriales_f__Enterobacteriaceae_g___s__	0	0	0	0	0	0	0	0	0	470	0	0	0	0	0	0	0	0	0	0	0	0	0	0	242	0	0	0	0	0	0	0	0	0	0	0	0	0	0	0	0	0	0	0	0	0	0	0	0
k__Bacteria_p__Bacteroidetes_c__Bacteroidia_o__Bacteroidales_NA_NA_NA	0	0	0	0	0	0	0	0	0	431	0	0	0	0	0	0	0	0	0	0	0	0	0	0	0	0	0	195	0	673	0	0	0	0	0	0	0	590	0	0	0	0	153	0	0	442	0	0	0
k__Bacteria_p__Firmicutes_c__Erysipelotrichi_o__Erysipelotrichales_f__Erysipelotrichaceae_g___s__	0	0	0	0	0	0	0	0	0	336	0	0	0	0	0	0	0	0	0	0	0	0	0	0	0	0	0	0	0	0	0	0	0	0	0	0	0	0	0	0	0	0	0	0	0	0	0	0	0
k__Bacteria_p__Bacteroidetes_c__Bacteroidia_o__Bacteroidales_f__Bacteroidaceae_g__Bacteroides_s__	0	0	0	0	0	0	0	0	0	259	0	0	0	0	0	0	0	0	0	0	0	0	0	0	0	0	0	0	0	0	0	0	0	0	0	0	0	0	0	0	0	0	0	0	0	0	0	0	0
k__Bacteria_p__Firmicutes_c__Erysipelotrichi_o__Erysipelotrichales_f__Erysipelotrichaceae_g__Coprobacillus_s__	0	0	0	0	0	0	0	0	0	254	0	0	0	0	0	6	4	0	6	0	0	0	0	0	0	0	0	0	0	0	0	17	0	0	0	0	0	0	0	10	0	0	0	0	0	11	8	0	0
k__Bacteria_p__Firmicutes_c__Clostridia_o__Clostridiales_f___g___s__	0	0	0	0	0	0	0	0	0	250	0	0	0	0	0	0	0	0	0	0	0	0	0	0	0	0	0	0	0	0	0	0	0	0	0	0	0	0	0	0	0	0	0	0	0	0	0	0	0
k__Bacteria_p__Proteobacteria_c__Gammaproteobacteria_o__Enterobacteriales_f__Enterobacteriaceae_g___s__	0	0	0	0	0	0	0	0	0	229	0	0	0	0	0	0	10	0	0	0	0	0	0	0	0	0	0	0	0	0	0	0	0	0	0	0	0	0	0	0	0	0	0	0	0	2	0	1	0
k__Bacteria_p__Firmicutes_c__Clostridia_o__Clostridiales_f__Lachnospiraceae_g___s__	0	0	0	0	0	0	0	0	0	197	0	0	0	0	0	0	0	0	0	0	0	0	0	0	0	0	0	0	0	0	0	0	0	0	0	0	0	0	0	0	0	0	0	0	0	0	0	0	0
k__Bacteria_p__Firmicutes_c__Clostridia_o__Clostridiales_f__Lachnospiraceae_NA_NA	0	0	0	0	0	0	0	0	0	179	0	0	252	0	0	29	0	0	0	29	0	0	0	0	0	5	0	0	0	0	0	143	0	0	0	0	96	0	0	0	0	0	0	0	0	0	0	8	0
k__Bacteria_p__Firmicutes_c__Clostridia_o__Clostridiales_f__Lachnospiraceae_g__Anaerostipes_s__	0	0	0	0	0	0	0	0	0	169	0	0	98	0	0	38	0	0	0	0	0	0	0	5	0	8	0	0	0	0	0	140	0	0	0	0	120	0	0	0	0	0	0	0	0	0	0	8	0
k__Bacteria_p__Firmicutes_c__Clostridia_o__Clostridiales_NA_NA_NA	0	0	0	0	0	0	0	0	0	150	0	0	0	0	0	0	0	4	0	0	0	0	0	0	0	0	0	0	0	2	0	0	0	4	0	0	0	0	0	0	0	0	0	0	0	0	0	0	0
k__Bacteria_p__Firmicutes_c__Clostridia_o__Clostridiales_f___g___s__	0	0	0	0	0	0	0	0	0	119	0	0	0	0	0	0	0	0	0	47	0	0	0	0	0	0	0	0	0	0	0	0	0	0	0	0	0	0	0	0	0	0	0	0	0	0	0	0	0
k__Bacteria_p__Actinobacteria_c__Coriobacteriia_o__Coriobacteriales_f__Coriobacteriaceae_g__Collinsella_s__	0	0	0	0	0	0	0	0	0	117	0	102	0	0	0	0	0	0	0	0	0	4	0	0	0	0	0	0	0	0	0	0	0	0	0	0	0	0	0	0	0	0	0	74	0	0	0	0	0
k__Bacteria_p__Firmicutes_c__Clostridia_o__Clostridiales_f__Ruminococcaceae_g__Ruminococcus_s__	0	0	0	0	0	0	0	0	0	107	0	0	0	0	0	0	0	0	0	0	0	0	0	0	0	0	0	0	0	0	0	0	0	0	0	0	0	125	0	0	0	0	0	0	0	0	0	0	0
k__Bacteria_p__Firmicutes_c__Erysipelotrichi_o__Erysipelotrichales_f__Erysipelotrichaceae_g__cc_115_s__	0	0	0	0	0	0	0	0	0	101	0	15	0	0	0	0	0	0	0	0	0	2	0	0	270	4	0	0	3	24	0	0	0	0	0	0	0	0	0	0	0	4	2	4	3	0	0	34	0
k__Bacteria_p__Firmicutes_c__Clostridia_o__Clostridiales_f__Lachnospiraceae_g__Coprococcus_s__	0	0	0	0	0	0	0	0	0	91	0	0	0	0	0	0	0	0	0	0	0	0	0	0	0	0	0	0	0	0	0	0	0	0	0	0	0	0	0	0	0	0	0	0	0	0	0	0	0
k__Bacteria_p__Proteobacteria_c__Gammaproteobacteria_o__Enterobacteriales_f__Enterobacteriaceae_g___s__	0	0	0	0	0	0	0	0	0	84	0	0	0	0	0	0	0	0	0	0	0	0	0	0	0	0	0	0	0	0	0	0	0	0	0	0	0	0	0	0	0	0	0	0	0	0	0	0	0
k__Bacteria_p__Firmicutes_c__Clostridia_o__Clostridiales_f__Lachnospiraceae_g__Coprococcus_s__	0	0	0	0	0	0	0	0	0	78	0	0	0	0	0	21	0	0	0	0	0	0	0	0	92	0	0	0	0	0	0	0	0	0	0	0	0	5	0	0	0	0	0	318	0	0	15	10	25
k__Bacteria_p__Firmicutes_c__Clostridia_o__Clostridiales_f__Ruminococcaceae_g__Ruminococcus_s__	0	0	0	0	0	0	0	0	0	67	2	0	0	0	0	0	0	0	0	0	0	0	0	0	0	0	0	0	0	2	0	0	0	0	0	0	0	0	0	0	0	0	0	98	0	0	0	0	0
k__Bacteria_p__Firmicutes_c__Clostridia_o__Clostridiales_f___g___s__	0	0	0	0	0	0	0	0	0	61	0	0	0	0	0	99	0	0	0	0	0	0	24	0	0	0	0	0	0	0	0	0	0	0	0	0	0	0	0	0	0	0	0	0	0	0	0	0	0
k__Bacteria_p__Firmicutes_c__Clostridia_o__Clostridiales_f__Ruminococcaceae_NA_NA	0	0	0	0	0	0	0	0	0	61	0	0	0	0	0	26	0	0	0	0	0	0	0	0	0	0	0	0	0	0	0	0	0	0	0	0	0	0	0	0	0	0	0	0	0	0	0	0	0
k__Bacteria_p__Firmicutes_c__Clostridia_o__Clostridiales_f__Ruminococcaceae_g__Oscillospira_s__	0	0	0	0	0	0	0	0	0	60	0	0	0	0	0	0	0	0	0	0	0	0	0	0	0	0	0	0	0	0	0	0	0	0	0	0	0	0	0	0	0	0	0	0	0	0	0	0	0
k__Bacteria_p__Firmicutes_c__Clostridia_o__Clostridiales_f__Ruminococcaceae_NA_NA	0	0	0	0	0	0	0	0	0	57	0	769	0	0	0	0	0	0	0	0	0	0	0	0	0	0	0	0	0	0	0	0	0	0	0	0	0	0	0	0	0	0	0	0	0	0	0	0	0
k__Bacteria_p__Firmicutes_c__Clostridia_o__Clostridiales_f___g___s__	0	0	0	0	0	0	0	0	0	51	0	0	0	0	0	0	0	0	0	0	0	0	0	0	0	0	0	0	0	0	0	0	0	0	0	0	0	0	0	0	0	0	0	0	0	0	0	0	0
k__Bacteria_p__Firmicutes_c__Clostridia_o__Clostridiales_f__Ruminococcaceae_g__Oscillospira_s__	0	0	0	0	0	0	0	0	0	47	0	0	0	0	0	0	0	0	0	0	0	0	0	0	0	0	0	0	0	0	0	0	0	0	0	0	0	0	0	0	0	0	0	0	0	0	0	0	0
k__Bacteria_p__Firmicutes_c__Clostridia_o__Clostridiales_f__Lachnospiraceae_g___s__	0	0	0	0	0	0	0	0	0	45	0	0	0	0	0	3	0	0	0	0	0	0	0	0	41	0	0	0	3	0	0	0	0	4	0	0	0	0	0	0	0	0	0	0	24	0	0	0	0
k__Bacteria_p__Firmicutes_c__Clostridia_o__Clostridiales_f__Ruminococcaceae_g___s__	0	0	0	0	0	0	0	0	0	45	0	0	0	0	0	0	0	0	0	0	0	0	0	0	0	0	0	0	7	2	0	0	0	0	0	0	0	14	0	0	14	0	4	0	0	0	227	0	0
k__Bacteria_p__Firmicutes_c__Clostridia_o__Clostridiales_f___g___s__	0	0	0	0	0	0	0	0	0	42	0	0	3	0	0	0	0	0	0	0	0	0	0	0	0	0	0	5	0	0	0	9	0	0	0	0	0	0	0	0	0	0	0	0	0	0	0	0	0
k__Bacteria_p__Firmicutes_c__Clostridia_o__Clostridiales_f__Ruminococcaceae_g__Oscillospira_s__	0	0	0	0	0	0	0	0	0	37	0	0	6	0	0	519	0	0	0	0	0	0	0	28	0	0	0	0	0	0	0	0	0	0	0	0	0	0	0	0	2	0	0	0	0	0	0	0	0
k__Bacteria_p__Firmicutes_c__Clostridia_o__Clostridiales_f__Lachnospiraceae_NA_NA	0	0	0	0	0	0	0	0	0	37	0	0	9	0	0	0	0	0	0	0	0	0	47	0	0	0	0	0	0	0	7	0	0	0	0	0	0	0	0	0	0	3	0	0	0	0	74	0	0
k__Bacteria_p__Firmicutes_c__Clostridia_o__Clostridiales_f__Ruminococcaceae_g__Oscillospira_s__	0	0	0	0	0	0	0	0	0	35	0	41	0	0	0	0	0	0	0	0	0	0	0	0	0	0	0	0	0	0	0	0	0	0	0	0	0	0	0	0	0	0	0	0	0	0	0	0	0
k__Bacteria_p__Firmicutes_c__Clostridia_o__Clostridiales_f__Lachnospiraceae_g__Blautia_s__	0	0	0	0	0	0	0	0	0	33	3	0	2	0	0	0	1	0	0	0	0	0	0	2	0	0	0	0	0	0	0	0	0	0	0	0	0	0	0	0	0	0	5	13	0	0	62	0	0
k__Bacteria_p__Firmicutes_c__Clostridia_o__Clostridiales_f__Ruminococcaceae_g___s__	0	0	0	0	0	0	0	0	0	33	0	0	0	0	0	0	0	0	0	0	0	0	0	0	0	0	0	0	0	0	0	0	0	0	0	0	0	0	0	0	0	0	0	0	0	0	0	0	0
k__Bacteria_p__Bacteroidetes_c__Bacteroidia_o__Bacteroidales_NA_NA_NA	0	0	0	0	0	0	0	0	0	32	0	0	0	0	0	0	0	0	0	0	0	0	0	0	0	0	0	0	0	0	0	0	0	0	0	0	0	0	0	0	0	0	0	0	0	0	0	0	0
k__Bacteria_p__Firmicutes_c__Clostridia_o__Clostridiales_NA_NA_NA	0	0	0	0	0	0	0	0	0	32	0	0	0	0	0	0	0	0	0	0	0	0	0	0	0	0	0	0	0	0	0	0	0	0	0	0	0	0	0	0	0	0	0	0	0	0	0	0	0
k__Bacteria_p__Firmicutes_c__Clostridia_o__Clostridiales_f___g___s__	0	0	0	0	0	0	0	0	0	31	0	0	0	0	0	0	0	0	0	0	0	0	0	0	0	0	0	0	0	0	0	0	0	0	0	0	0	0	0	0	0	0	0	0	0	0	0	0	0
k__Bacteria_p__Firmicutes_c__Clostridia_o__Clostridiales_f__Ruminococcaceae_g___s__	0	0	0	0	0	0	0	0	0	30	0	0	0	0	0	0	0	0	0	0	0	0	0	0	0	0	0	0	0	0	0	0	0	0	0	0	0	0	0	0	0	0	0	0	0	0	0	0	0
k__Bacteria_p__Firmicutes_c__Clostridia_o__Clostridiales_f__Ruminococcaceae_g___s__	0	0	0	0	0	0	0	0	0	30	8	18	0	0	0	0	0	0	0	0	0	12	0	0	0	0	0	0	0	7	6	0	0	0	0	0	0	0	0	0	0	0	0	0	0	0	0	12	0
k__Bacteria_p__Firmicutes_c__Clostridia_o__Clostridiales_f__Ruminococcaceae_g___s__	0	0	0	0	0	0	0	0	0	29	0	0	0	0	0	0	0	0	0	0	0	0	0	0	0	0	0	0	0	0	0	0	0	0	0	0	0	0	0	0	0	0	0	0	0	0	0	0	0
k__Bacteria_p__Firmicutes_c__Clostridia_o__Clostridiales_f__Lachnospiraceae_g___s__	0	0	0	0	0	0	0	0	0	29	0	0	0	0	0	0	0	0	0	0	0	0	0	0	0	0	0	0	0	0	0	0	0	0	0	0	0	0	0	0	0	0	0	0	0	0	0	0	0
k__Bacteria_p__Firmicutes_c__Clostridia_o__Clostridiales_f__Lachnospiraceae_g__Coprococcus_s__	0	0	0	0	0	0	0	0	0	28	0	0	0	0	0	0	0	0	0	0	0	0	0	0	0	0	0	0	0	54	0	0	0	0	0	0	0	0	0	0	0	0	0	0	0	0	0	0	0
k__Bacteria_p__Firmicutes_c__Clostridia_o__Clostridiales_f__Ruminococcaceae_g___s__	0	0	0	0	0	0	0	0	0	25	0	0	0	0	0	0	0	0	0	0	0	0	0	0	14	0	0	0	0	0	5	0	0	0	0	0	0	0	0	0	0	0	0	0	0	0	0	0	0
k__Bacteria_p__Firmicutes_c__Clostridia_o__Clostridiales_f__Lachnospiraceae_NA_NA	0	0	0	0	0	0	0	0	0	24	0	0	0	0	0	0	0	0	0	0	0	0	0	0	0	0	0	0	0	0	0	0	0	4	0	0	0	0	0	0	0	0	0	0	0	0	0	0	0
k__Bacteria_p__Firmicutes_c__Clostridia_o__Clostridiales_f__Ruminococcaceae_g__Oscillospira_s__	0	0	0	0	0	0	0	0	0	23	0	0	0	0	0	0	0	0	0	0	0	0	0	0	0	0	0	0	0	0	0	0	0	0	0	0	0	0	0	0	0	0	0	0	0	0	0	0	0
k__Bacteria_p__Firmicutes_c__Clostridia_o__Clostridiales_f__EtOH8_g___s__	0	0	0	0	0	0	0	0	0	22	0	0	0	0	0	0	0	0	0	0	0	0	0	0	0	14	0	0	0	0	0	0	0	0	0	0	0	0	0	0	0	0	26	0	0	0	0	0	0
k__Bacteria_p__Firmicutes_c__Clostridia_o__Clostridiales_f__Lachnospiraceae_NA_NA	0	0	0	0	0	0	0	0	0	21	0	0	2	0	0	0	0	0	0	0	0	0	0	0	0	0	0	0	0	1	0	0	0	0	0	0	0	0	0	0	0	0	0	0	0	0	0	0	0
k__Bacteria_p__Actinobacteria_c__Actinobacteria_o__Actinomycetales_f__Actinomycetaceae_g__Actinomyces_s__	0	0	0	0	0	0	0	0	0	20	0	0	0	0	4	0	0	0	0	0	0	0	0	0	0	2	0	0	0	0	0	0	0	0	0	0	0	0	0	0	0	0	0	2	0	0	0	0	0
k__Bacteria_p__Firmicutes_c__Clostridia_o__Clostridiales_f__Lachnospiraceae_g___s__	0	0	0	0	0	0	0	0	0	19	0	0	1	0	0	0	0	0	0	0	0	0	0	0	0	0	0	0	0	0	0	0	0	0	0	0	0	0	0	0	0	0	0	0	0	0	0	0	0
k__Bacteria_p__Firmicutes_c__Clostridia_o__Clostridiales_f__Lachnospiraceae_g___s__	0	0	0	0	0	0	0	0	0	18	13	0	0	0	3	0	0	0	0	18	0	0	0	0	0	55	0	0	0	0	0	0	0	0	0	0	0	0	0	0	0	0	0	0	0	0	7	0	0
k__Bacteria_p__Firmicutes_c__Clostridia_o__Clostridiales_f__Ruminococcaceae_g___s__	0	0	0	0	0	0	0	0	0	18	0	0	0	80	0	0	0	0	0	0	0	0	0	0	0	0	0	0	0	0	0	0	0	0	0	0	0	0	0	0	0	0	0	0	0	0	0	0	0
k__Bacteria_p__Firmicutes_c__Clostridia_o__Clostridiales_f___g___s__	0	0	0	0	0	0	0	0	0	17	0	0	0	0	0	0	0	0	0	0	0	0	0	0	0	0	0	0	0	0	0	0	0	0	0	0	0	0	0	0	0	0	0	0	0	0	14	0	0
k__Bacteria_p__Firmicutes_c__Clostridia_o__Clostridiales_f__Lachnospiraceae_NA_NA	0	0	0	0	0	0	0	0	0	16	0	0	0	0	0	0	0	0	0	0	0	0	0	0	0	0	0	0	0	0	0	0	0	0	0	0	0	0	0	0	0	0	0	22	0	0	0	0	0
k__Bacteria_p__Firmicutes_c__Clostridia_o__Clostridiales_f__Lachnospiraceae_g___s__	0	0	0	0	0	0	0	0	0	16	0	4	0	0	0	0	0	0	0	0	0	0	0	0	0	0	0	0	0	0	0	0	0	0	0	0	0	0	0	0	0	0	0	0	0	0	0	0	0
k__Bacteria_p__Firmicutes_c__Clostridia_o__Clostridiales_f__Veillonellaceae_g__Dialister_s__	0	0	0	0	0	0	0	0	0	16	0	0	0	0	0	0	0	0	0	0	2	0	4	12	0	0	2	0	0	0	0	0	0	0	0	0	0	0	0	3	0	0	0	45	0	0	0	0	0
k__Bacteria_p__Firmicutes_c__Clostridia_o__Clostridiales_f__Lachnospiraceae_g___s__	0	0	0	0	0	0	0	0	0	16	0	0	0	0	0	0	0	0	0	0	0	0	0	0	0	0	0	0	0	0	0	0	0	0	0	0	0	0	0	0	0	0	0	0	0	0	0	0	0
k__Bacteria_p__Firmicutes_c__Clostridia_o__Clostridiales_f__Ruminococcaceae_NA_NA	0	0	0	0	0	0	0	0	0	15	0	0	0	0	0	0	0	0	0	0	0	0	0	0	0	0	0	0	0	0	0	0	0	0	0	0	0	0	0	0	0	0	0	0	0	0	0	0	0
k__Bacteria_p__Firmicutes_c__Clostridia_o__Clostridiales_f__Lachnospiraceae_g___s__	0	0	0	0	0	0	0	0	0	14	0	0	0	0	0	0	0	0	0	0	0	0	0	0	0	0	0	0	0	0	0	0	0	0	0	0	0	0	0	0	0	0	0	0	0	0	0	0	0
k__Bacteria_p__Firmicutes_c__Erysipelotrichi_o__Erysipelotrichales_f__Erysipelotrichaceae_g__[Eubacterium]_s__	0	0	0	0	0	0	0	0	0	14	0	0	0	0	0	0	0	0	0	0	0	0	0	0	0	0	0	0	0	0	0	0	0	0	0	0	0	0	0	0	0	0	0	2	0	0	0	0	0
k__Bacteria_p__Firmicutes_c__Clostridia_o__Clostridiales_NA_NA_NA	0	0	0	0	0	0	0	0	0	13	0	0	0	0	0	0	0	0	0	0	0	0	0	0	0	0	0	0	0	0	0	0	0	0	0	0	0	0	0	0	0	0	0	0	8	0	0	0	0
k__Bacteria_p__Proteobacteria_c__Betaproteobacteria_o__Burkholderiales_f__Alcaligenaceae_g__Sutterella_s__	0	0	0	0	0	0	0	0	0	13	879	0	0	0	0	0	0	0	0	0	0	0	0	0	0	0	0	0	0	0	0	0	0	0	0	0	0	0	0	0	0	0	0	0	0	0	0	0	0
k__Bacteria_p__Firmicutes_c__Clostridia_o__Clostridiales_f__Lachnospiraceae_g__Blautia_s__	0	0	0	0	0	0	0	0	0	12	0	0	0	0	0	0	0	0	0	0	0	0	0	0	0	0	0	0	0	0	0	0	0	0	0	1	0	0	0	0	0	0	0	0	0	0	11	0	0
k__Bacteria_p__Firmicutes_c__Clostridia_o__Clostridiales_f__Christensenellaceae_g___s__	0	0	0	0	0	0	0	0	0	12	0	0	0	0	0	0	0	0	0	0	0	0	0	0	0	0	0	0	0	0	0	0	0	0	0	0	0	0	0	0	0	0	0	0	0	0	0	0	0
Unassigned_NA_NA_NA_NA_NA_NA	0	0	0	0	0	0	0	0	0	12	0	0	0	0	0	0	0	0	0	0	0	0	0	0	0	0	0	0	0	0	0	0	0	0	0	0	0	0	0	0	0	0	0	0	0	0	0	0	0
k__Bacteria_p__Firmicutes_c__Clostridia_o__Clostridiales_f__Lachnospiraceae_NA_NA	0	0	0	0	0	0	0	0	0	11	0	0	0	0	0	0	0	0	0	0	0	0	0	0	0	0	0	0	0	0	0	0	0	0	0	0	0	0	0	0	0	0	0	0	0	0	0	0	0
k__Bacteria_p__Firmicutes_c__Clostridia_o__Clostridiales_f__Lachnospiraceae_g__[Ruminococcus]_s__gnavus	0	0	0	0	0	0	0	0	0	11	0	0	0	0	0	0	0	0	0	0	0	0	0	0	0	0	0	0	0	0	0	0	0	0	0	0	0	0	0	0	0	0	0	0	0	0	0	0	0
k__Bacteria_p__Firmicutes_c__Clostridia_o__Clostridiales_f__Lachnospiraceae_NA_NA	0	0	0	0	0	0	0	0	0	11	0	0	0	0	0	0	0	0	0	0	0	0	0	0	0	0	0	0	0	0	0	0	0	0	20	0	0	0	0	61	0	88	0	0	0	0	0	0	0
k__Bacteria_p__Firmicutes_c__Clostridia_o__Clostridiales_f___g___s__	0	0	0	0	0	0	0	0	0	11	0	0	0	0	0	15	2	0	0	0	0	0	5	0	0	0	0	0	0	0	0	0	0	0	0	0	0	0	0	0	0	0	0	0	0	0	0	0	0
k__Bacteria_p__Firmicutes_c__Clostridia_o__Clostridiales_f__Ruminococcaceae_g__Oscillospira_s__	0	0	0	0	0	0	0	0	0	11	0	0	0	0	0	0	0	0	0	0	0	0	0	0	0	0	0	0	0	0	0	0	0	0	0	0	0	0	0	0	0	0	0	0	0	0	0	0	0
k__Bacteria_p__Firmicutes_c__Clostridia_o__Clostridiales_f__Lachnospiraceae_NA_NA	0	0	0	0	0	0	0	0	0	10	0	0	0	0	0	0	0	0	0	0	0	0	0	0	0	0	0	0	0	0	0	0	0	0	0	0	0	0	0	0	0	0	0	0	0	0	0	0	0
k__Bacteria_p__Firmicutes_c__Clostridia_o__Clostridiales_f___g___s__	0	0	0	0	0	0	0	0	0	10	0	0	0	0	0	0	0	0	0	0	0	0	0	0	0	0	0	20	0	0	0	0	0	0	0	0	0	0	0	0	0	0	0	0	0	0	0	0	0
k__Bacteria_p__Firmicutes_c__Clostridia_o__Clostridiales_f__Lachnospiraceae_NA_NA	0	0	0	0	0	0	0	0	0	10	0	0	0	0	0	0	0	0	0	0	0	0	0	0	0	0	0	0	0	0	0	0	0	0	0	0	0	0	0	0	0	0	0	0	0	0	2	0	0
k__Bacteria_p__Firmicutes_c__Erysipelotrichi_o__Erysipelotrichales_f__Erysipelotrichaceae_NA_NA	0	0	0	0	0	0	0	0	0	9	0	0	0	0	0	0	0	0	0	0	0	0	0	0	0	0	0	0	0	0	0	0	0	0	0	0	0	0	0	0	0	0	0	0	0	0	0	0	0
k__Bacteria_p__Firmicutes_c__Clostridia_o__Clostridiales_f__Lachnospiraceae_NA_NA	0	0	0	0	0	0	0	0	0	9	0	0	0	0	0	0	0	0	0	0	0	0	0	0	0	0	0	0	0	3	0	0	0	0	0	0	0	0	0	0	0	0	0	0	0	0	0	0	0
k__Bacteria_p__Bacteroidetes_c__Bacteroidia_o__Bacteroidales_f__Prevotellaceae_g__Prevotella_s__	0	0	0	0	0	0	0	0	0	9	0	0	0	0	0	0	0	0	0	0	0	0	0	0	0	0	0	0	0	0	0	0	0	0	0	0	0	0	0	5	0	0	0	5	0	0	0	0	0
Unassigned_NA_NA_NA_NA_NA_NA	0	0	0	0	0	0	0	0	0	8	0	0	0	0	0	0	0	0	0	0	0	0	0	0	0	0	0	0	0	0	0	0	0	0	0	0	0	0	0	0	0	0	5	0	0	0	0	0	0
k__Bacteria_p__Firmicutes_c__Erysipelotrichi_o__Erysipelotrichales_f__Erysipelotrichaceae_g__[Eubacterium]_s__dolichum	0	0	0	0	0	0	0	0	0	8	0	5	0	0	0	0	0	0	0	0	0	0	0	0	0	0	0	0	0	0	0	4	0	0	0	0	0	0	0	0	3	0	0	5	0	3	0	0	0
k__Bacteria_p__Firmicutes_c__Clostridia_o__Clostridiales_f__Ruminococcaceae_g___s__	0	0	0	0	0	0	0	0	0	8	9	0	0	0	0	0	0	0	0	0	0	0	42	0	0	9	0	0	0	0	2	0	0	0	0	8	0	0	0	0	0	0	0	0	0	0	2	0	0
k__Bacteria_p__Firmicutes_c__Clostridia_o__Clostridiales_f__Lachnospiraceae_NA_NA	0	0	0	0	0	0	0	0	0	8	0	0	0	0	0	0	0	0	0	0	0	0	0	0	0	0	0	0	0	0	0	0	0	0	0	0	0	0	0	0	0	0	2	0	0	1	0	0	0
k__Bacteria_p__Firmicutes_c__Clostridia_o__Clostridiales_f__Ruminococcaceae_g___s__	0	0	0	0	0	0	0	0	0	8	0	0	0	0	0	0	0	0	0	0	0	0	0	0	0	0	0	0	0	0	0	0	0	0	0	0	0	0	0	0	0	0	0	0	0	0	0	0	0
k__Bacteria_p__Firmicutes_c__Clostridia_o__Clostridiales_f__Ruminococcaceae_g__Ruminococcus_s__	0	0	0	0	0	0	0	0	0	7	0	0	0	0	0	0	0	0	0	0	0	26	0	0	0	0	0	17	0	23	0	0	0	2	0	0	5	11	0	0	0	0	0	0	4	0	0	2	0
k__Bacteria_p__Firmicutes_c__Clostridia_o__Clostridiales_f__[Tissierellaceae]_NA_NA	0	0	0	0	0	0	0	0	0	7	0	2	0	0	0	0	0	0	0	0	0	0	0	1	0	0	0	0	0	0	0	0	0	0	0	0	0	0	0	0	0	0	0	0	0	0	0	0	0
k__Bacteria_p__Firmicutes_c__Clostridia_o__Clostridiales_f__Ruminococcaceae_g___s__	0	0	0	0	0	0	0	0	0	7	0	4	0	0	0	0	0	0	0	0	0	0	0	0	0	0	0	4	0	0	0	0	0	0	0	0	0	0	0	0	0	0	0	0	0	0	0	2	0
k__Bacteria_p__Firmicutes_c__Clostridia_o__Clostridiales_f__Lachnospiraceae_g___s__	0	0	0	0	0	0	0	0	0	6	0	0	0	0	0	0	0	0	0	0	0	0	0	0	0	0	0	0	0	0	0	0	0	0	0	0	0	0	0	0	2	0	0	0	0	0	0	0	0
k__Bacteria_p__Firmicutes_c__Clostridia_o__Clostridiales_f__Ruminococcaceae_g___s__	0	0	0	0	0	0	0	0	0	6	0	0	0	0	0	0	0	0	0	0	0	0	0	0	1	0	0	0	0	2	0	0	0	0	0	0	0	3	0	0	0	0	0	0	0	0	0	0	0
k__Bacteria_p__Firmicutes_c__Clostridia_o__Clostridiales_f__Lachnospiraceae_g__[Ruminococcus]_s__gnavus	0	0	0	0	0	0	0	0	0	6	0	2	0	0	0	0	0	0	0	0	0	2	0	0	0	0	0	0	0	0	0	0	0	0	0	0	0	0	0	0	0	0	0	0	0	0	4	0	0
k__Bacteria_p__Firmicutes_c__Clostridia_o__Clostridiales_f__Ruminococcaceae_g___s__	0	0	0	0	0	0	0	0	0	6	0	0	0	0	0	0	0	0	0	0	0	0	0	0	11	0	0	15	0	6	0	0	0	5	0	0	0	0	0	0	0	0	0	0	0	0	0	0	0
k__Bacteria_p__Firmicutes_c__Clostridia_o__Clostridiales_f__Lachnospiraceae_g___s__	0	0	0	0	0	0	0	0	0	5	0	0	0	0	0	0	0	0	0	0	0	0	0	0	0	0	0	5	0	0	0	2	0	0	0	0	0	0	0	0	0	0	0	8	0	0	4	0	0
k__Bacteria_p__Firmicutes_c__Clostridia_o__Clostridiales_f__Lachnospiraceae_g___s__	0	0	0	0	0	0	0	0	0	5	0	0	0	0	0	0	0	0	0	0	0	1	0	0	11	0	0	0	0	0	0	0	0	0	0	0	16	0	0	0	0	0	0	0	0	0	0	0	0
k__Bacteria_p__Firmicutes_c__Clostridia_o__Clostridiales_f__Lachnospiraceae_g__[Ruminococcus]_s__	0	0	0	0	0	0	0	0	0	5	0	15	0	0	0	0	0	0	0	0	0	0	0	0	0	0	0	0	0	0	0	0	0	0	0	0	0	0	0	0	0	0	0	0	0	0	0	0	0
k__Bacteria_p__Firmicutes_c__Clostridia_o__Clostridiales_f__Lachnospiraceae_g___s__	0	0	0	0	0	0	0	0	0	5	0	0	15	0	0	0	0	0	0	0	0	0	0	0	0	0	0	0	0	0	0	0	0	0	0	0	0	0	0	0	0	0	0	0	0	0	0	0	0
k__Bacteria_p__Firmicutes_c__Clostridia_o__Clostridiales_f__Ruminococcaceae_g___s__	0	0	0	0	0	0	0	0	0	5	0	0	0	0	0	0	0	0	0	0	0	0	0	2	0	3	0	0	0	16	8	0	3	0	0	0	0	0	0	0	0	0	0	0	0	0	0	0	0
k__Bacteria_p__Firmicutes_c__Clostridia_o__Clostridiales_f__Peptococcaceae_g__rc4-4_s__	0	0	0	0	0	0	0	0	0	4	0	0	0	0	0	0	0	0	0	11	0	0	0	0	0	0	0	0	2	0	0	0	0	0	0	0	0	0	0	0	30	0	0	0	0	0	0	0	0
k__Bacteria_p__Firmicutes_c__Bacilli_o__Lactobacillales_f__Streptococcaceae_g__Streptococcus_s__anginosus	0	0	0	0	0	0	0	0	0	4	0	0	0	0	0	2	0	0	0	0	0	0	0	0	2	0	0	0	0	0	0	0	0	0	0	0	0	2	0	0	0	0	0	0	0	0	0	0	0
k__Bacteria_p__Bacteroidetes_c__Bacteroidia_o__Bacteroidales_f__Prevotellaceae_g__Prevotella_s__	0	0	0	0	0	0	0	0	0	4	0	4	0	0	0	0	0	0	0	0	0	0	0	0	0	0	0	0	0	0	0	0	0	0	0	0	0	0	0	2	0	0	0	0	0	0	0	0	0
k__Bacteria_p__Firmicutes_c__Clostridia_o__Clostridiales_f__Lachnospiraceae_g__[Ruminococcus]_s__gnavus	0	0	0	0	0	0	0	0	0	4	0	0	0	0	0	0	0	0	2	0	0	0	0	0	0	3	0	0	0	0	0	0	0	0	0	0	0	0	0	11	0	0	0	5	0	0	7	0	0
Unassigned_NA_NA_NA_NA_NA_NA	0	0	0	0	0	0	0	0	0	4	2	0	0	5	0	0	0	0	0	0	0	0	0	0	0	2	0	0	0	0	0	0	0	2	0	0	0	0	0	0	0	0	0	0	0	0	0	0	0
k__Bacteria_p__Firmicutes_c__Clostridia_o__Clostridiales_f__Clostridiaceae_g__Clostridium_s__	0	0	0	0	0	0	0	0	0	4	0	0	0	0	0	0	0	0	0	0	0	0	0	0	0	0	0	0	0	86	0	0	0	0	0	0	0	0	0	0	0	0	0	0	0	0	0	0	0
k__Bacteria_p__Proteobacteria_c__Betaproteobacteria_o__Burkholderiales_f__Alcaligenaceae_g__Sutterella_s__	0	0	0	0	0	0	0	0	0	4	0	0	0	0	0	0	0	0	0	0	0	0	0	0	0	0	0	0	0	0	27	0	0	0	0	0	0	0	0	0	0	0	0	9	0	0	0	0	0
k__Bacteria_p__Firmicutes_c__Clostridia_o__Clostridiales_f__Lachnospiraceae_NA_NA	0	0	0	0	0	0	0	0	0	4	0	0	14	0	0	25	0	0	0	0	0	0	4	0	0	0	5	0	0	0	0	0	0	0	7	0	0	0	0	2	0	0	0	0	0	0	0	0	0
k__Bacteria_p__Firmicutes_c__Clostridia_o__Clostridiales_f___g___s__	0	0	0	0	0	0	0	0	0	4	2	0	0	0	0	0	0	0	0	0	0	2	0	0	0	0	0	0	0	0	0	0	0	0	0	0	0	0	0	0	0	0	0	0	0	0	0	0	0
k__Bacteria_p__Firmicutes_c__Clostridia_o__Clostridiales_f__Ruminococcaceae_NA_NA	0	0	0	0	0	0	0	0	0	4	4	0	0	0	0	0	0	0	0	0	0	0	0	5	1	0	0	0	0	0	0	0	0	0	0	0	0	0	0	0	0	0	0	0	0	0	0	0	0
k__Bacteria_p__Firmicutes_c__Erysipelotrichi_o__Erysipelotrichales_f__Erysipelotrichaceae_g__Coprobacillus_s__	0	0	0	0	0	0	0	0	0	4	0	0	0	0	0	0	0	0	0	0	0	0	0	0	0	0	0	0	0	0	0	0	0	0	0	0	0	0	0	0	0	0	0	0	0	0	0	0	0
k__Bacteria_p__Firmicutes_c__Clostridia_o__Clostridiales_f___g___s__	0	0	0	0	0	0	0	0	0	3	0	0	0	0	0	0	0	0	0	0	0	0	0	0	51	0	0	0	0	0	0	0	0	0	0	0	0	0	0	0	0	0	13	0	0	0	0	0	0
k__Bacteria_p__Firmicutes_c__Clostridia_o__Clostridiales_f__Lachnospiraceae_NA_NA	0	0	0	0	0	0	0	0	0	3	0	0	0	0	0	0	0	0	0	0	0	0	0	0	0	0	0	0	0	0	0	0	0	0	0	0	0	0	0	0	0	0	0	0	0	0	6	0	0
k__Bacteria_p__Bacteroidetes_c__Bacteroidia_o__Bacteroidales_f__Prevotellaceae_g__Prevotella_s__	0	0	0	0	0	0	0	0	0	3	0	4	0	0	0	0	0	0	0	0	0	0	0	13	0	0	0	0	0	0	0	0	0	0	0	0	0	4	0	0	0	0	0	0	0	0	0	0	0
k__Bacteria_p__Firmicutes_c__Clostridia_o__Clostridiales_f__Ruminococcaceae_g___s__	0	0	0	0	0	0	0	0	0	3	0	0	0	0	0	0	0	0	0	0	3	0	0	0	4	0	0	0	0	0	0	0	0	0	0	0	0	0	0	0	0	0	0	0	0	0	0	0	0
k__Bacteria_p__Firmicutes_c__Clostridia_o__Clostridiales_f__Ruminococcaceae_g__Ruminococcus_s__	0	0	0	0	0	0	0	0	0	3	0	3	0	2	0	0	0	0	0	0	0	0	0	0	9	0	0	5	0	0	0	3	0	0	0	0	0	0	0	0	0	0	0	0	0	0	0	0	0
k__Bacteria_p__Firmicutes_c__Clostridia_o__Clostridiales_f__Ruminococcaceae_g___s__	0	0	0	0	0	0	0	0	0	3	0	2	0	0	0	2	0	0	0	0	0	2	0	0	0	3	0	0	0	0	0	0	0	0	0	0	0	3	0	0	0	0	4	3	4	0	2	0	0
k__Bacteria_p__Firmicutes_c__Clostridia_o__Clostridiales_f___g___s__	0	0	0	0	0	0	0	0	0	2	0	0	0	0	0	0	0	0	0	0	0	0	0	0	0	0	0	0	0	0	0	0	0	0	0	0	0	0	0	0	0	0	2	0	0	0	0	6	0
k__Bacteria_p__Firmicutes_c__Clostridia_o__Clostridiales_f__Ruminococcaceae_g___s__	0	0	0	0	0	0	0	0	0	2	0	0	0	0	0	0	0	0	0	0	0	0	0	0	0	2	0	0	0	0	5	0	0	0	0	0	0	10	0	0	0	0	0	0	0	0	0	6	0
k__Bacteria_p__Bacteroidetes_c__Bacteroidia_o__Bacteroidales_f__Prevotellaceae_g__Prevotella_s__	0	0	0	0	0	0	0	0	0	2	0	0	0	0	0	0	0	0	0	0	0	0	0	1	0	0	0	0	0	0	0	0	0	0	0	0	0	0	0	0	0	0	0	14	0	0	0	0	0
k__Bacteria_p__Firmicutes_c__Clostridia_o__Clostridiales_f__[Tissierellaceae]_g__Peptoniphilus_s__	0	0	0	0	0	0	0	0	0	2	0	0	0	0	0	0	0	0	0	0	0	0	0	0	0	0	0	0	0	0	0	0	0	0	0	0	0	0	0	0	0	0	0	0	0	0	0	0	0
k__Bacteria_p__Firmicutes_c__Clostridia_o__Clostridiales_f__Lachnospiraceae_NA_NA	0	0	0	0	0	0	0	0	0	2	0	11	0	0	0	0	0	0	0	0	0	0	0	0	5	0	0	0	0	0	0	0	0	0	0	0	0	0	0	9	0	0	0	126	0	0	0	0	0
k__Bacteria_p__Proteobacteria_c__Epsilonproteobacteria_o__Campylobacterales_f__Campylobacteraceae_g__Campylobacter_s__	0	0	0	0	0	0	0	0	0	2	0	0	0	0	0	0	0	0	0	0	0	0	0	3	0	0	0	0	0	0	0	0	0	0	0	0	0	5	0	0	0	0	0	0	0	0	5	0	0
k__Bacteria_p__Firmicutes_c__Clostridia_o__Clostridiales_f__[Tissierellaceae]_g__Peptoniphilus_s__	0	0	0	0	0	0	0	0	0	2	0	0	0	0	0	0	0	0	0	0	0	0	0	4	0	0	0	0	0	0	0	0	0	0	0	0	0	0	0	0	0	0	0	0	0	0	0	0	0
k__Bacteria_p__Firmicutes_c__Clostridia_o__Clostridiales_f__Lachnospiraceae_g__[Ruminococcus]_s__	0	0	0	0	0	0	0	0	0	2	0	0	0	0	0	0	0	0	0	0	0	0	0	0	0	0	0	8	5	0	0	0	0	0	0	0	0	0	0	0	0	0	0	17	0	0	0	0	0
Unassigned_NA_NA_NA_NA_NA_NA	0	0	0	0	0	0	0	0	0	2	0	0	0	0	0	0	0	0	0	0	0	0	0	0	0	0	0	0	0	0	0	0	0	0	0	0	0	2	0	0	0	0	0	0	0	0	0	0	0
k__Bacteria_p__Firmicutes_c__Clostridia_o__Clostridiales_f__Ruminococcaceae_g__Oscillospira_s__	0	0	0	0	0	0	0	0	0	1	0	0	0	0	0	0	0	0	0	0	0	8	0	0	0	0	0	0	0	0	0	0	0	0	0	0	0	0	0	0	0	0	0	0	0	0	0	0	0
k__Bacteria_p__Firmicutes_c__Clostridia_o__Clostridiales_f__Lachnospiraceae_g___s__	0	0	0	0	0	0	0	0	0	1	0	0	0	0	0	0	0	0	0	0	0	0	0	0	0	0	0	0	0	0	0	0	0	3	0	0	0	0	0	0	0	0	0	0	0	0	0	0	0
k__Bacteria_p__Firmicutes_c__Clostridia_o__Clostridiales_f__Ruminococcaceae_g___s__	0	0	0	0	0	0	0	0	0	1	0	0	0	0	0	0	0	0	0	0	0	0	0	0	0	0	0	0	0	0	0	8	0	0	0	0	0	0	0	0	0	0	0	0	0	0	0	0	0
k__Bacteria_p__Firmicutes_c__Clostridia_o__Clostridiales_f__Ruminococcaceae_g__Faecalibacterium_s__prausnitzii	0	0	0	0	0	0	0	0	0	1	0	0	0	0	0	0	0	0	0	6	0	0	0	0	0	0	0	0	0	0	0	0	0	0	0	0	0	0	0	0	0	0	0	0	0	0	0	0	0
k__Bacteria_p__Firmicutes_c__Clostridia_o__Clostridiales_NA_NA_NA	0	0	0	0	0	0	0	0	0	0	761	0	0	0	0	0	0	0	0	0	0	0	0	0	0	0	0	0	0	0	0	0	0	0	0	0	0	0	0	0	0	0	0	0	0	0	0	0	0
k__Bacteria_p__Proteobacteria_c__Betaproteobacteria_o__Burkholderiales_f__Alcaligenaceae_g__Sutterella_s__	0	0	0	0	0	0	0	0	0	0	669	0	0	0	0	0	0	650	0	0	0	0	0	0	0	0	0	0	0	0	0	0	0	0	0	0	0	0	0	0	0	0	0	0	660	0	0	0	0
k__Bacteria_p__Firmicutes_c__Clostridia_o__Clostridiales_f__Lachnospiraceae_NA_NA	0	0	0	0	0	0	0	0	0	0	415	0	0	0	0	0	0	0	0	0	0	0	0	0	0	0	0	0	0	0	0	0	0	0	0	0	0	0	0	0	0	0	0	0	0	5	0	0	0
k__Bacteria_p__Proteobacteria_c__Betaproteobacteria_o__Burkholderiales_f__Alcaligenaceae_g__Sutterella_s__	0	0	0	0	0	0	0	0	0	0	395	0	0	0	0	0	0	0	0	0	0	0	0	0	0	0	0	0	0	0	0	0	0	67	0	0	0	0	0	0	0	0	0	0	0	0	0	0	0
k__Bacteria_p__Firmicutes_c__Clostridia_o__Clostridiales_f__Lachnospiraceae_NA_NA	0	0	0	0	0	0	0	0	0	0	345	0	0	0	0	0	0	0	0	10	0	0	0	0	0	0	0	0	0	0	7	0	12	0	0	0	0	0	0	0	0	0	0	0	0	0	0	0	0
k__Bacteria_p__Firmicutes_c__Clostridia_o__Clostridiales_f__Lachnospiraceae_NA_NA	0	0	0	0	0	0	0	0	0	0	319	0	0	0	0	0	0	0	0	0	0	0	0	0	0	0	0	0	0	0	13	0	5	0	0	0	0	0	0	0	0	0	0	0	0	0	0	0	0
k__Bacteria_p__Proteobacteria_c__Betaproteobacteria_o__Burkholderiales_f__Alcaligenaceae_g__Sutterella_s__	0	0	0	0	0	0	0	0	0	0	272	0	0	0	0	0	0	0	0	0	0	0	0	0	0	0	0	0	0	0	0	0	0	2025	0	0	0	0	0	0	54	0	0	0	311	342	0	0	0
k__Bacteria_p__Firmicutes_c__Clostridia_o__Clostridiales_f__Lachnospiraceae_g___s__	0	0	0	0	0	0	0	0	0	0	219	0	0	0	0	0	0	0	0	0	0	0	22	0	0	33	0	0	0	0	0	0	0	0	0	0	0	7	0	0	0	0	2	0	0	0	3	7	0
k__Bacteria_p__Bacteroidetes_c__Bacteroidia_o__Bacteroidales_f__Porphyromonadaceae_g__Parabacteroides_s__	0	0	0	0	0	0	0	0	0	0	192	0	0	0	0	0	0	0	0	0	0	0	0	0	0	0	0	0	0	0	0	0	0	0	0	0	0	0	0	0	0	0	0	0	0	0	0	0	0
k__Bacteria_p__Firmicutes_c__Clostridia_o__Clostridiales_f__Lachnospiraceae_NA_NA	0	0	0	0	0	0	0	0	0	0	156	0	0	0	0	0	0	0	0	274	0	0	0	0	0	0	0	0	0	0	17	0	0	0	0	0	0	421	0	0	845	0	0	0	0	0	0	0	0
k__Bacteria_p__Firmicutes_c__Clostridia_o__Clostridiales_f__Lachnospiraceae_g___s__	0	0	0	0	0	0	0	0	0	0	97	0	0	0	0	0	0	0	0	0	0	0	0	0	0	0	0	0	0	0	184	0	0	0	0	0	0	0	0	0	0	0	0	0	0	0	0	0	0
k__Bacteria_p__Firmicutes_c__Clostridia_o__Clostridiales_f__Lachnospiraceae_g___s__	0	0	0	0	0	0	0	0	0	0	87	0	0	0	0	0	0	0	0	0	0	0	6	0	0	0	0	0	0	0	0	0	0	0	0	0	0	0	0	0	0	0	0	0	0	0	0	0	0
k__Bacteria_p__Firmicutes_c__Clostridia_o__Clostridiales_f__Lachnospiraceae_NA_NA	0	0	0	0	0	0	0	0	0	0	75	0	0	0	0	0	0	0	0	0	0	0	0	0	0	0	0	0	0	0	0	0	0	0	0	0	0	0	0	0	0	0	0	0	0	0	0	0	0
k__Bacteria_p__Firmicutes_c__Clostridia_o__Clostridiales_f__Lachnospiraceae_g___s__	0	0	0	0	0	0	0	0	0	0	68	0	0	0	0	0	0	0	0	0	0	0	6	0	0	0	0	0	0	0	0	0	0	0	0	0	0	1	0	0	0	0	0	0	0	0	0	0	0
k__Bacteria_p__Firmicutes_c__Clostridia_o__Clostridiales_f__Ruminococcaceae_g___s__	0	0	0	0	0	0	0	0	0	0	60	0	0	0	0	0	0	0	0	0	0	0	0	0	0	0	0	0	0	0	0	0	0	0	0	0	0	0	0	0	0	0	0	0	0	0	0	0	0
k__Bacteria_p__Firmicutes_c__Clostridia_o__Clostridiales_f__Lachnospiraceae_g___s__	0	0	0	0	0	0	0	0	0	0	58	0	0	0	0	0	0	0	0	0	0	0	13	0	0	26	0	0	0	0	0	0	0	0	0	0	0	5	0	0	0	0	28	0	0	0	1	1	0
k__Bacteria_p__Firmicutes_c__Clostridia_o__Clostridiales_f__Lachnospiraceae_g__Coprococcus_s__	0	0	0	0	0	0	0	0	0	0	45	0	0	0	0	0	0	0	4	0	8	0	0	10	0	0	0	1	0	0	0	0	34	0	72	39	0	0	0	51	0	0	0	0	0	0	97	15	0
k__Bacteria_p__Firmicutes_c__Clostridia_o__Clostridiales_f__Lachnospiraceae_NA_NA	0	0	0	0	0	0	0	0	0	0	45	0	0	0	0	0	0	0	0	0	0	0	86	0	0	0	0	0	0	0	0	0	0	0	0	0	0	0	0	0	0	0	0	0	0	2	0	0	0
k__Bacteria_p__Firmicutes_c__Clostridia_o__Clostridiales_f__Lachnospiraceae_g___s__	0	0	0	0	0	0	0	0	0	0	40	4	14	0	0	0	0	0	0	0	0	0	0	0	0	0	0	0	0	43	47	16	0	0	0	0	0	65	0	0	0	0	26	0	1	0	0	0	0
k__Bacteria_p__Firmicutes_c__Clostridia_o__Clostridiales_f__Lachnospiraceae_NA_NA	0	0	0	0	0	0	0	0	0	0	37	0	0	0	0	0	20	0	0	0	0	0	0	0	0	0	0	0	0	0	0	0	0	0	0	0	0	0	0	0	0	0	0	0	0	0	0	0	0
k__Bacteria_p__Firmicutes_c__Clostridia_o__Clostridiales_f___g___s__	0	0	0	0	0	0	0	0	0	0	36	0	0	0	0	0	0	0	0	0	0	0	0	0	0	0	0	0	0	0	0	0	0	0	0	0	0	0	0	0	0	0	0	0	0	0	0	0	0
k__Bacteria_p__Firmicutes_c__Clostridia_o__Clostridiales_f__Lachnospiraceae_g__Dorea_s__	0	0	0	0	0	0	0	0	0	0	33	0	0	0	0	0	0	0	0	0	0	0	0	0	0	0	0	0	0	0	0	0	0	0	0	0	0	0	0	0	0	0	0	0	0	0	0	0	0
k__Bacteria_p__Tenericutes_c__Mollicutes_o__RF39_f___g___s__	0	0	0	0	0	0	0	0	0	0	31	0	0	0	0	0	0	0	0	0	0	0	0	0	0	0	0	0	0	0	0	0	0	0	0	0	0	0	0	0	0	0	0	0	0	0	0	0	0
k__Bacteria_p__Firmicutes_c__Erysipelotrichi_o__Erysipelotrichales_f__Erysipelotrichaceae_g___s__	0	0	0	0	0	0	0	0	0	0	31	0	0	0	0	0	0	0	0	0	0	0	0	0	0	0	0	0	0	0	0	0	0	0	0	0	0	0	0	0	0	0	0	0	0	0	0	0	0
k__Bacteria_p__Firmicutes_c__Clostridia_o__Clostridiales_NA_NA_NA	0	0	0	0	0	0	0	0	0	0	30	0	0	0	0	0	0	0	0	0	0	0	0	0	0	0	0	0	0	0	0	0	0	0	0	0	0	0	0	0	0	0	0	0	0	0	0	0	0
k__Bacteria_p__Firmicutes_c__Clostridia_o__Clostridiales_f___g___s__	0	0	0	0	0	0	0	0	0	0	28	0	0	0	21	0	0	0	0	0	0	0	0	0	0	0	0	0	0	0	0	0	3	0	0	0	0	0	0	0	0	0	0	0	0	0	0	0	0
k__Bacteria_p__Firmicutes_c__Clostridia_o__Clostridiales_NA_NA_NA	0	0	0	0	0	0	0	0	0	0	26	0	0	0	0	0	0	0	0	0	0	0	0	0	0	0	0	0	0	0	0	0	0	0	0	0	0	0	0	0	0	0	0	0	0	0	0	0	0
k__Bacteria_p__Firmicutes_c__Clostridia_o__Clostridiales_f__Ruminococcaceae_NA_NA	0	0	0	0	0	0	0	0	0	0	21	0	0	0	0	0	0	0	0	0	0	0	0	0	0	0	0	0	0	0	0	0	0	0	0	0	0	0	0	0	0	0	0	0	0	0	81	10	0
k__Bacteria_p__Firmicutes_c__Clostridia_o__Clostridiales_f__Ruminococcaceae_g__Oscillospira_s__	0	0	0	0	0	0	0	0	0	0	21	0	0	0	0	0	0	0	0	0	0	0	0	0	0	0	0	0	0	0	0	0	0	0	0	0	0	0	0	0	0	0	0	0	0	0	0	0	0
k__Bacteria_p__Firmicutes_c__Clostridia_o__Clostridiales_f__Lachnospiraceae_NA_NA	0	0	0	0	0	0	0	0	0	0	17	0	0	0	5	0	0	0	0	0	0	0	0	0	0	34	0	0	0	0	0	0	0	0	0	0	0	0	0	0	0	0	0	0	0	0	14	0	0
k__Bacteria_p__Firmicutes_c__Clostridia_o__Clostridiales_f__Ruminococcaceae_g___s__	0	0	0	0	0	0	0	0	0	0	16	178	0	16	0	0	0	9	0	0	0	7	0	0	0	0	178	21	3	0	16	0	0	0	0	0	0	0	0	0	0	0	5	0	0	0	0	172	0
k__Bacteria_p__Tenericutes_c__Mollicutes_o__RF39_f___g___s__	0	0	0	0	0	0	0	0	0	0	16	0	0	0	0	0	0	0	0	0	0	0	0	0	0	0	0	0	0	0	0	0	0	0	0	0	0	0	0	0	0	0	0	0	0	0	0	0	0
k__Bacteria_p__Firmicutes_c__Clostridia_o__Clostridiales_f__Ruminococcaceae_g___s__	0	0	0	0	0	0	0	0	0	0	16	0	0	0	0	0	0	0	0	0	0	0	0	0	0	0	0	0	0	0	0	0	0	0	0	0	0	0	0	0	0	0	0	0	0	0	0	0	0
k__Bacteria_p__Firmicutes_c__Clostridia_o__Clostridiales_f__Ruminococcaceae_NA_NA	0	0	0	0	0	0	0	0	0	0	15	0	0	0	0	0	0	0	0	0	0	0	0	0	0	0	0	0	0	0	0	0	0	0	0	0	0	0	0	0	0	0	0	0	0	0	0	0	0
k__Bacteria_p__Firmicutes_c__Clostridia_o__Clostridiales_f__Lachnospiraceae_NA_NA	0	0	0	0	0	0	0	0	0	0	15	0	0	0	0	0	0	0	0	0	0	0	0	0	0	0	0	0	0	0	0	0	0	0	0	0	0	0	0	0	0	0	0	0	0	0	0	0	0
k__Bacteria_p__Firmicutes_c__Clostridia_o__Clostridiales_f__Ruminococcaceae_g___s__	0	0	0	0	0	0	0	0	0	0	14	5	0	0	0	0	0	0	0	0	0	0	0	0	0	0	0	0	0	11	0	109	0	0	0	0	0	0	0	0	0	0	0	0	0	0	0	0	0
Unassigned_NA_NA_NA_NA_NA_NA	0	0	0	0	0	0	0	0	0	0	14	0	0	0	0	0	0	0	0	0	0	0	0	0	0	0	0	0	0	0	0	0	0	0	0	0	0	0	0	0	0	0	0	0	0	0	0	0	0
k__Bacteria_p__Firmicutes_c__Clostridia_o__Clostridiales_NA_NA_NA	0	0	0	0	0	0	0	0	0	0	14	0	0	0	0	0	0	0	0	14	0	0	0	15	0	0	0	0	0	0	0	0	0	0	0	0	0	0	0	0	0	0	0	0	0	0	0	0	0
k__Bacteria_p__Firmicutes_c__Clostridia_o__Clostridiales_f__Ruminococcaceae_g___s__	0	0	0	0	0	0	0	0	0	0	14	0	0	0	0	0	0	0	0	0	0	0	0	0	0	0	0	0	0	0	0	0	0	0	0	0	0	0	0	0	0	0	0	0	0	0	0	0	0
k__Bacteria_p__Firmicutes_c__Clostridia_o__Clostridiales_f__Ruminococcaceae_g___s__	0	0	0	0	0	0	0	0	0	0	13	0	0	0	0	0	0	0	0	0	0	0	0	0	0	0	0	0	0	0	0	0	0	0	0	0	0	0	0	0	0	0	0	0	0	0	0	0	0
k__Bacteria_p__Firmicutes_c__Clostridia_o__Clostridiales_f__Ruminococcaceae_g___s__	0	0	0	0	0	0	0	0	0	0	13	934	0	0	0	0	0	0	0	0	0	0	0	0	0	0	0	0	0	0	0	0	0	0	0	0	0	149	0	0	0	0	0	0	0	0	0	0	0
k__Bacteria_p__Firmicutes_c__Clostridia_o__Clostridiales_f__Lachnospiraceae_g__Coprococcus_s__	0	0	0	0	0	0	0	0	0	0	13	0	0	0	0	0	0	0	0	0	0	0	0	0	0	0	0	0	0	0	0	0	0	0	0	0	0	0	0	0	0	0	0	0	0	0	0	0	0
k__Bacteria_p__Firmicutes_c__Clostridia_o__Clostridiales_f__Lachnospiraceae_g___s__	0	0	0	0	0	0	0	0	0	0	13	0	0	0	0	0	0	0	0	0	0	0	0	0	0	0	0	0	0	0	0	0	0	0	0	0	0	0	0	0	0	0	0	0	0	0	0	0	0
k__Bacteria_p__Firmicutes_c__Clostridia_o__Clostridiales_f__Lachnospiraceae_g___s__	0	0	0	0	0	0	0	0	0	0	11	0	14	0	0	0	0	0	0	0	0	0	0	0	0	0	0	0	0	0	6	0	0	9	0	32	0	0	0	0	0	0	0	0	0	0	0	0	0
k__Bacteria_p__Firmicutes_c__Clostridia_o__Clostridiales_f__Clostridiaceae_NA_NA	0	0	0	0	0	0	0	0	0	0	11	0	0	0	0	0	0	0	0	0	0	0	0	0	0	2	0	0	0	0	0	0	0	0	0	26	0	0	0	0	0	0	5	0	0	0	0	0	0
k__Bacteria_p__Firmicutes_c__Clostridia_o__Clostridiales_f__Lachnospiraceae_NA_NA	0	0	0	0	0	0	0	0	0	0	11	0	0	0	0	0	0	0	0	0	0	0	0	0	0	0	0	0	0	0	0	0	7	0	0	0	0	0	0	0	0	0	0	0	0	0	0	0	0
k__Bacteria_p__Firmicutes_c__Clostridia_o__Clostridiales_f___g___s__	0	0	0	0	0	0	0	0	0	0	10	0	0	0	0	0	0	0	0	0	0	0	0	0	0	0	0	0	5	0	0	0	0	0	0	0	0	0	0	0	0	0	0	0	0	0	0	0	0
k__Bacteria_p__Firmicutes_c__Clostridia_o__Clostridiales_f__Lachnospiraceae_NA_NA	0	0	0	0	0	0	0	0	0	0	9	0	0	0	0	0	0	0	0	0	0	0	0	0	0	0	0	0	10	0	0	0	0	0	0	0	0	5	0	0	0	0	0	0	0	0	0	0	0
k__Bacteria_p__Firmicutes_c__Clostridia_o__Clostridiales_f__Lachnospiraceae_g__Blautia_s__producta	0	0	0	0	0	0	0	0	0	0	9	0	0	0	0	0	0	0	0	0	1	0	0	0	0	0	0	0	0	0	0	0	1	11	0	0	0	0	0	0	0	0	0	0	0	0	0	0	0
k__Bacteria_p__Firmicutes_c__Clostridia_o__Clostridiales_f__Ruminococcaceae_g__Oscillospira_s__	0	0	0	0	0	0	0	0	0	0	9	0	0	8	0	0	0	0	0	8	0	8	0	3	2	10	0	19	4	0	0	0	4	7	0	0	0	0	0	0	5	0	0	0	0	0	0	0	0
k__Bacteria_p__Firmicutes_c__Clostridia_o__Clostridiales_f__Lachnospiraceae_g___s__	0	0	0	0	0	0	0	0	0	0	8	0	0	0	0	0	0	0	0	0	0	0	0	0	0	0	0	0	0	0	0	0	0	11	0	0	0	0	0	0	0	0	0	0	0	0	0	0	0
k__Bacteria_p__Firmicutes_c__Clostridia_o__Clostridiales_f__Lachnospiraceae_g___s__	0	0	0	0	0	0	0	0	0	0	8	0	0	0	0	0	0	2	0	0	0	14	9	0	0	0	2	18	0	0	0	0	0	0	0	0	0	0	0	0	0	0	0	5	0	0	0	0	0
Unassigned_NA_NA_NA_NA_NA_NA	0	0	0	0	0	0	0	0	0	0	8	0	0	0	0	0	0	0	0	0	0	0	0	0	0	0	0	0	0	0	0	0	0	0	0	0	0	4	0	0	0	0	0	0	0	0	0	2	0
k__Bacteria_p__Firmicutes_c__Clostridia_o__Clostridiales_NA_NA_NA	0	0	0	0	0	0	0	0	0	0	7	0	0	0	0	0	0	0	0	0	0	0	0	0	0	0	0	0	0	0	0	2	0	0	0	0	0	0	0	0	0	0	0	0	0	0	0	0	0
k__Bacteria_p__Firmicutes_c__Clostridia_o__Clostridiales_f__Lachnospiraceae_g___s__	0	0	0	0	0	0	0	0	0	0	7	0	0	2	0	0	0	0	0	0	0	0	0	0	0	0	0	0	0	0	0	0	3	0	0	0	0	0	0	0	0	0	0	0	0	0	0	0	0
k__Bacteria_p__Firmicutes_c__Clostridia_o__Clostridiales_f__Ruminococcaceae_g__Faecalibacterium_s__prausnitzii	0	0	0	0	0	0	0	0	0	0	7	0	0	0	0	0	0	0	0	0	0	0	0	0	0	0	0	0	0	0	0	0	0	2	0	0	0	0	0	0	0	0	0	0	0	0	0	0	0
k__Bacteria_p__Firmicutes_c__Clostridia_o__Clostridiales_f__Lachnospiraceae_NA_NA	0	0	0	0	0	0	0	0	0	0	7	0	2	0	0	0	0	0	0	0	0	0	0	0	0	0	0	0	0	0	0	0	4	0	2	0	0	0	0	0	0	0	0	0	0	0	0	0	0
k__Bacteria_p__Firmicutes_c__Clostridia_o__Clostridiales_f__Ruminococcaceae_g___s__	0	0	0	0	0	0	0	0	0	0	6	0	0	0	0	0	0	0	0	0	0	0	0	0	5	0	0	0	0	0	0	0	0	0	0	0	0	0	0	0	0	0	0	0	0	0	0	0	0
k__Bacteria_p__Firmicutes_c__Clostridia_o__Clostridiales_f__Ruminococcaceae_g___s__	0	0	0	0	0	0	0	0	0	0	6	0	0	0	0	0	0	14	0	0	0	0	0	5	286	0	0	0	0	4	0	0	3	0	0	0	0	0	0	0	0	0	0	0	0	0	0	0	0
k__Bacteria_p__Bacteroidetes_c__Bacteroidia_o__Bacteroidales_f__Bacteroidaceae_g__Bacteroides_s__	0	0	0	0	0	0	0	0	0	0	6	0	0	0	0	0	0	1	0	0	0	0	0	0	0	0	0	4	0	0	2	0	0	0	0	0	0	0	0	0	0	0	0	2	0	0	0	0	0
k__Bacteria_p__Firmicutes_c__Clostridia_o__Clostridiales_f__Lachnospiraceae_NA_NA	0	0	0	0	0	0	0	0	0	0	6	0	0	0	0	0	0	0	0	0	0	0	0	0	0	0	0	0	0	19	0	0	0	0	0	0	0	0	0	0	0	0	0	0	0	0	0	0	0
k__Bacteria_p__Firmicutes_c__Clostridia_o__Clostridiales_f__Lachnospiraceae_g___s__	0	0	0	0	0	0	0	0	0	0	6	0	0	0	0	0	1	0	0	0	0	0	0	0	0	0	0	0	0	0	3	0	0	1	0	0	0	0	0	0	0	0	0	3	0	0	0	0	0
k__Bacteria_p__Firmicutes_c__Clostridia_o__Clostridiales_f__Ruminococcaceae_g___s__	0	0	0	0	0	0	0	0	0	0	6	0	0	0	0	0	0	0	0	0	0	0	0	0	0	0	0	0	0	0	0	0	0	0	0	0	0	0	0	0	0	0	0	0	0	0	0	0	0
k__Bacteria_p__Firmicutes_c__Clostridia_o__Clostridiales_f___g___s__	0	0	0	0	0	0	0	0	0	0	6	0	0	0	0	0	0	0	0	0	0	0	0	0	0	9	0	0	0	0	0	0	0	0	0	0	0	0	0	0	0	0	0	0	0	0	0	9	0
k__Bacteria_p__Firmicutes_c__Clostridia_o__Clostridiales_f__Lachnospiraceae_g__Coprococcus_s__	0	0	0	0	0	0	0	0	0	0	6	0	0	0	0	0	0	0	0	5	0	0	0	0	8	0	0	0	0	0	0	0	0	0	0	0	0	0	0	0	0	0	0	0	0	0	0	0	0
k__Bacteria_p__Firmicutes_c__Clostridia_o__Clostridiales_f__Ruminococcaceae_g__Oscillospira_s__	0	0	0	0	0	0	0	0	0	0	5	0	0	0	0	0	0	0	0	0	0	0	0	0	49	0	0	0	0	0	0	0	1	0	0	0	0	0	0	0	0	0	0	0	0	0	0	0	0
k__Bacteria_p__Firmicutes_c__Clostridia_o__Clostridiales_f__Ruminococcaceae_g___s__	0	0	0	0	0	0	0	0	0	0	5	0	0	0	0	0	0	0	0	0	0	0	0	0	0	0	0	6	2	0	0	0	0	0	0	0	0	2	0	0	0	0	0	0	0	0	0	0	0
k__Bacteria_p__Firmicutes_c__Clostridia_o__Clostridiales_f___g___s__	0	0	0	0	0	0	0	0	0	0	5	0	0	0	0	0	0	0	0	0	0	0	0	0	0	0	0	0	0	0	0	0	0	0	0	0	0	0	0	0	0	0	13	0	0	0	0	0	0
k__Bacteria_p__Firmicutes_c__Clostridia_o__Clostridiales_NA_NA_NA	0	0	0	0	0	0	0	0	0	0	5	0	0	0	0	0	0	0	0	0	0	0	0	0	0	0	0	0	0	0	0	0	0	0	0	0	37	0	0	0	0	0	0	0	0	0	0	0	0
k__Bacteria_p__Firmicutes_c__Clostridia_o__Clostridiales_NA_NA_NA	0	0	0	0	0	0	0	0	0	0	5	0	17	0	1	0	3	0	0	0	0	0	0	0	0	0	0	20	0	0	0	0	1	0	0	0	0	0	0	0	0	0	0	0	0	0	0	0	0
k__Bacteria_p__Firmicutes_c__Clostridia_o__Clostridiales_f__Lachnospiraceae_g___s__	0	0	0	0	0	0	0	0	0	0	4	0	0	80	6	44	0	69	0	0	7	62	0	0	0	0	0	0	0	0	0	0	0	0	0	15	0	0	0	0	0	0	0	0	0	0	0	0	0
k__Bacteria_p__Firmicutes_c__Clostridia_o__Clostridiales_f__Lachnospiraceae_g__Coprococcus_s__	0	0	0	0	0	0	0	0	0	0	4	0	0	0	0	0	0	0	0	0	0	0	0	0	0	0	0	0	0	0	0	0	0	0	0	0	0	0	0	0	0	0	6	0	0	0	0	0	0
k__Bacteria_p__Firmicutes_c__Clostridia_o__Clostridiales_f__Lachnospiraceae_g___s__	0	0	0	0	0	0	0	0	0	0	4	0	0	0	0	0	0	3	0	0	0	11	4	0	0	0	0	28	0	0	0	0	0	0	0	0	0	0	0	0	0	0	2	2	0	0	0	0	0
k__Bacteria_p__Firmicutes_c__Clostridia_o__Clostridiales_f__Ruminococcaceae_g___s__	0	0	0	0	0	0	0	0	0	0	4	0	0	0	0	0	0	0	0	0	0	0	0	12	0	0	0	0	0	0	0	0	0	0	0	0	0	0	0	0	0	0	0	0	0	0	0	0	0
k__Bacteria_p__Firmicutes_c__Clostridia_o__Clostridiales_f__Ruminococcaceae_NA_NA	0	0	0	0	0	0	0	0	0	0	4	0	0	0	0	0	0	0	0	0	0	0	0	0	0	0	0	0	0	0	0	0	0	0	0	5	0	0	0	0	0	0	0	0	0	0	4	0	2
k__Bacteria_p__Firmicutes_c__Clostridia_o__Clostridiales_f__Ruminococcaceae_g__Oscillospira_s__	0	0	0	0	0	0	0	0	0	0	3	0	0	0	0	0	0	0	0	3	0	0	0	5	0	0	0	0	0	0	0	0	0	0	0	0	0	0	0	0	0	0	0	0	0	0	0	0	0
k__Bacteria_p__Firmicutes_c__Clostridia_o__Clostridiales_f___g___s__	0	0	0	0	0	0	0	0	0	0	3	0	0	0	0	0	0	0	0	0	0	0	0	0	0	0	0	0	0	0	0	0	0	0	0	0	0	0	0	0	7	0	0	4	0	0	0	6	0
k__Bacteria_p__Firmicutes_c__Clostridia_o__Clostridiales_f___g___s__	0	0	0	0	0	0	0	0	0	0	3	0	0	0	0	0	0	0	0	0	0	0	0	0	0	28	0	0	0	0	0	0	0	0	0	0	0	100	0	0	20	0	0	0	0	0	0	0	0
k__Bacteria_p__Firmicutes_c__Clostridia_o__Clostridiales_NA_NA_NA	0	0	0	0	0	0	0	0	0	0	3	0	0	9	0	7	3	0	0	0	0	0	0	0	3	0	0	0	0	0	0	0	2	0	0	0	0	0	0	0	0	0	0	7	0	0	0	0	0
Unassigned_NA_NA_NA_NA_NA_NA	0	0	0	0	0	0	0	0	0	0	3	0	0	0	27	0	0	0	0	0	0	0	0	0	0	0	0	105	4	0	3	0	0	0	0	0	0	0	0	0	0	0	4	20	0	0	0	0	0
k__Bacteria_p__Firmicutes_c__Clostridia_o__Clostridiales_f__Lachnospiraceae_g___s__	0	0	0	0	0	0	0	0	0	0	3	0	0	0	0	0	0	0	0	0	0	2	0	0	0	0	0	0	0	0	0	0	0	0	0	0	0	0	0	0	0	0	0	0	0	0	0	0	3
k__Bacteria_p__Firmicutes_c__Clostridia_o__Clostridiales_f__Ruminococcaceae_NA_NA	0	0	0	0	0	0	0	0	0	0	3	0	0	0	0	0	0	0	0	0	0	0	0	0	0	0	0	0	0	0	0	0	0	0	0	0	0	0	0	0	0	0	0	0	0	0	0	0	0
Unassigned_NA_NA_NA_NA_NA_NA	0	0	0	0	0	0	0	0	0	0	3	0	0	0	0	0	0	0	0	0	0	0	0	0	0	0	0	0	0	0	0	0	0	0	0	0	0	0	0	0	0	0	3	0	0	0	0	0	0
k__Bacteria_p__Firmicutes_c__Clostridia_o__Clostridiales_f__Lachnospiraceae_g__Coprococcus_s__	0	0	0	0	0	0	0	0	0	0	2	0	0	0	0	0	0	0	0	0	0	0	16	0	0	0	0	0	0	0	0	0	0	0	0	0	0	0	0	0	0	0	0	0	0	0	0	0	0
k__Bacteria_p__Firmicutes_c__Clostridia_o__Clostridiales_f__Ruminococcaceae_g___s__	0	0	0	0	0	0	0	0	0	0	2	0	0	0	0	0	0	0	0	0	0	0	0	0	0	2	0	0	0	0	0	0	0	0	0	0	0	0	0	0	0	0	4	0	0	0	2	0	0
k__Bacteria_p__Firmicutes_c__Clostridia_o__Clostridiales_f__Lachnospiraceae_g___s__	0	0	0	0	0	0	0	0	0	0	2	0	0	12	0	19	0	0	0	0	5	35	0	0	0	0	0	0	0	0	0	0	0	0	0	0	0	0	0	0	0	0	0	0	0	0	0	0	0
k__Bacteria_p__Firmicutes_c__Clostridia_o__Clostridiales_f___g___s__	0	0	0	0	0	0	0	0	0	0	2	0	0	0	0	0	0	0	0	0	5	0	7	0	16	0	0	0	2	5	0	0	0	0	0	0	6	1	0	0	0	31	4	0	7	0	0	0	0
k__Bacteria_p__Firmicutes_c__Clostridia_o__Clostridiales_f__Lachnospiraceae_g___s__	0	0	0	0	0	0	0	0	0	0	2	0	0	0	0	0	0	0	0	0	0	0	0	0	0	0	0	0	0	0	0	0	0	0	0	0	0	10	0	0	0	0	0	0	0	0	0	0	0
k__Bacteria_p__Firmicutes_c__Clostridia_o__Clostridiales_f__Lachnospiraceae_g___s__	0	0	0	0	0	0	0	0	0	0	2	0	0	0	0	0	0	0	0	0	0	3	0	0	0	0	0	0	0	20	0	0	0	0	0	0	0	0	0	0	1	0	0	0	0	0	0	0	0
k__Bacteria_p__Firmicutes_c__Clostridia_o__Clostridiales_f__Dehalobacteriaceae_g__Dehalobacterium_s__	0	0	0	0	0	0	0	0	0	0	2	0	0	0	0	0	0	0	0	0	0	0	0	0	0	0	0	0	0	0	0	0	0	0	0	0	0	2	0	0	0	0	2	0	0	0	0	0	0
k__Bacteria_p__Firmicutes_c__Clostridia_o__Clostridiales_f__Lachnospiraceae_g___s__	0	0	0	0	0	0	0	0	0	0	2	0	0	0	0	0	0	0	0	0	0	0	0	0	0	0	0	0	0	0	0	0	0	0	0	0	0	7	0	0	0	0	0	0	0	0	0	0	0
k__Bacteria_p__Firmicutes_c__Clostridia_o__Clostridiales_f__Ruminococcaceae_g___s__	0	0	0	0	0	0	0	0	0	0	2	25	0	0	0	37	0	0	0	0	0	0	0	0	0	0	0	0	0	0	0	10	0	0	0	0	0	0	0	0	0	0	0	7	0	0	0	29	0
k__Bacteria_p__Firmicutes_c__Clostridia_o__Clostridiales_f__Lachnospiraceae_g__Blautia_s__	0	0	0	0	0	0	0	0	0	0	2	0	0	0	0	0	0	0	0	10	0	0	0	0	0	8	0	0	0	0	2	0	0	0	0	0	0	0	0	0	0	0	0	1	0	4	0	11	0
k__Bacteria_p__Firmicutes_c__Clostridia_o__Clostridiales_f__Ruminococcaceae_g___s__	0	0	0	0	0	0	0	0	0	0	2	10	0	0	8	0	0	0	0	0	0	0	0	0	23	0	0	8	0	0	0	0	4	0	0	2	0	0	0	0	0	0	0	0	0	0	0	6	0
k__Bacteria_NA_NA_NA_NA_NA_NA	0	0	0	0	0	0	0	0	0	0	2	5	2	0	0	5	0	0	0	0	0	0	0	0	0	0	0	0	0	0	0	0	0	3	0	0	0	0	0	0	0	0	0	0	0	0	0	3	0
k__Bacteria_p__Firmicutes_c__Clostridia_o__Clostridiales_f__Lachnospiraceae_g___s__	0	0	0	0	0	0	0	0	0	0	2	0	0	0	0	0	0	0	0	0	3	8	0	0	2	0	0	0	0	0	0	0	0	0	0	0	0	0	0	0	0	0	0	0	0	0	0	0	0
k__Bacteria_p__Firmicutes_c__Clostridia_o__Clostridiales_f__Lachnospiraceae_NA_NA	0	0	0	0	0	0	0	0	0	0	1	3	0	0	0	32	0	0	0	0	0	0	7	0	0	0	0	1	0	0	0	0	0	0	0	0	0	0	0	0	0	3	0	0	0	0	0	0	0
k__Bacteria_p__Firmicutes_c__Clostridia_o__Clostridiales_f__Ruminococcaceae_g___s__	0	0	0	0	0	0	0	0	0	0	1	0	0	0	0	0	0	0	12	0	0	0	0	0	0	0	0	0	0	0	0	0	0	0	0	0	0	0	0	0	0	0	0	0	0	0	0	0	0
k__Bacteria_p__Firmicutes_c__Clostridia_o__Clostridiales_f__Lachnospiraceae_NA_NA	0	0	0	0	0	0	0	0	0	0	1	0	0	0	0	3	0	0	0	0	0	0	0	30	0	0	0	0	0	0	0	0	0	0	0	0	0	0	0	0	0	0	0	34	0	0	2	0	0
k__Bacteria_p__Bacteroidetes_c__Bacteroidia_o__Bacteroidales_NA_NA_NA	0	0	0	0	0	0	0	0	0	0	1	0	0	0	0	0	0	0	0	0	0	5	0	0	0	0	0	0	0	0	2	0	0	2	0	0	0	0	0	0	3	0	2	1	0	0	0	0	5
k__Bacteria_p__Firmicutes_c__Clostridia_o__Clostridiales_f__Lachnospiraceae_g___s__	0	0	0	0	0	0	0	0	0	0	1	0	0	0	0	0	0	0	0	0	0	0	0	3	0	0	0	0	0	0	0	0	0	0	0	0	0	0	0	0	0	0	0	0	0	6	0	0	0
k__Bacteria_p__Firmicutes_c__Clostridia_o__Clostridiales_f__Lachnospiraceae_g___s__	0	0	0	0	0	0	0	0	0	0	1	0	0	0	0	0	0	0	0	0	0	0	0	0	0	0	0	0	0	0	0	0	0	0	0	3	0	0	0	0	0	0	0	0	0	0	0	0	0
k__Bacteria_p__Firmicutes_c__Clostridia_o__Clostridiales_f__Lachnospiraceae_g___s__	0	0	0	0	0	0	0	0	0	0	1	0	0	0	11	0	4	0	0	0	0	2	7	0	0	0	0	0	0	0	0	0	1	0	0	0	0	0	0	0	4	0	0	0	11	0	3	0	11
k__Bacteria_p__Firmicutes_c__Clostridia_o__Clostridiales_f__Lachnospiraceae_g___s__	0	0	0	0	0	0	0	0	0	0	1	0	0	0	0	0	0	0	0	0	0	0	0	0	0	0	0	0	0	0	0	3	0	0	0	0	0	0	0	0	0	0	0	7	0	12	0	0	0
k__Bacteria_p__Firmicutes_c__Clostridia_o__Clostridiales_f__Lachnospiraceae_g___s__	0	0	0	0	0	0	0	0	0	0	1	0	0	0	41	0	0	0	0	2	0	0	0	0	2	0	0	25	0	0	0	0	0	0	0	0	0	0	0	0	0	0	0	0	0	0	0	0	0
k__Bacteria_p__Firmicutes_c__Clostridia_o__Clostridiales_f__Lachnospiraceae_g___s__	0	0	0	0	0	0	0	0	0	0	1	0	0	0	0	0	0	0	0	0	0	19	5	0	0	0	3	17	0	0	0	0	0	0	0	0	0	0	0	0	0	0	4	0	0	0	0	0	0
k__Bacteria_p__Firmicutes_c__Clostridia_o__Clostridiales_f__Clostridiaceae_g___s__	0	0	0	0	0	0	0	0	0	0	0	9355	0	0	0	0	0	0	0	0	0	0	0	0	0	0	0	0	0	0	0	0	0	0	0	0	0	0	0	254	1809	0	0	0	0	0	0	9	0
k__Bacteria_p__Proteobacteria_c__Gammaproteobacteria_o__Enterobacteriales_f__Enterobacteriaceae_g__Trabulsiella_NA	0	0	0	0	0	0	0	0	0	0	0	2404	0	0	0	0	0	10	0	0	0	0	0	0	0	0	0	0	0	0	0	0	0	0	0	0	0	0	0	0	0	0	0	0	0	0	0	0	0
k__Bacteria_p__Firmicutes_c__Clostridia_o__Clostridiales_f__Clostridiaceae_g___s__	0	0	0	0	0	0	0	0	0	0	0	1146	0	0	0	0	0	0	0	0	0	0	0	0	0	0	0	0	0	0	0	0	0	0	0	0	0	0	0	15	832	0	0	0	0	0	0	6	0
k__Bacteria_p__Firmicutes_c__Clostridia_o__Clostridiales_f__Clostridiaceae_g___s__	0	0	0	0	0	0	0	0	0	0	0	969	0	0	0	0	0	0	0	0	0	0	0	0	0	0	0	0	0	0	0	0	0	0	0	0	0	0	0	25	299	0	0	0	0	0	0	1	0
k__Bacteria_p__Verrucomicrobia_c__Verrucomicrobiae_o__Verrucomicrobiales_f__Verrucomicrobiaceae_g__Akkermansia_s__muciniphila	0	0	0	0	0	0	0	0	0	0	0	815	0	0	0	0	0	0	0	0	0	0	0	0	0	0	0	65	0	0	0	0	0	0	0	0	0	0	0	0	0	0	0	0	0	0	0	0	0
k__Bacteria_p__Firmicutes_c__Clostridia_o__Clostridiales_f__Clostridiaceae_g___s__	0	0	0	0	0	0	0	0	0	0	0	565	0	0	0	0	0	0	0	0	0	0	0	0	0	0	0	0	0	0	0	0	0	0	0	0	0	0	0	0	0	0	0	0	0	0	0	0	0
k__Bacteria_p__Firmicutes_c__Clostridia_o__Clostridiales_f__Ruminococcaceae_g___s__	0	0	0	0	0	0	0	0	0	0	0	253	0	0	0	0	0	0	0	0	0	0	0	0	0	0	0	0	0	0	0	0	0	0	0	0	0	0	0	0	0	0	0	0	0	0	0	0	0
k__Bacteria_p__Proteobacteria_c__Betaproteobacteria_o__Burkholderiales_f__Alcaligenaceae_g__Sutterella_s__	0	0	0	0	0	0	0	0	0	0	0	218	0	0	0	0	0	0	0	0	0	0	0	0	0	0	0	0	0	0	0	0	0	0	0	0	0	0	0	0	0	0	0	0	0	0	0	0	0
k__Bacteria_p__Firmicutes_c__Clostridia_o__Clostridiales_f__Ruminococcaceae_g__Ruminococcus_s__	0	0	0	0	0	0	0	0	0	0	0	217	0	0	0	0	21	0	0	0	0	0	0	156	0	0	0	0	0	0	0	668	0	0	0	0	0	558	0	0	4	575	285	0	0	149	206	0	0
k__Bacteria_p__Firmicutes_c__Clostridia_o__Clostridiales_NA_NA_NA	0	0	0	0	0	0	0	0	0	0	0	161	0	0	0	0	0	0	0	0	0	0	0	0	0	0	0	0	0	0	0	0	0	0	0	0	0	0	0	0	0	0	1717	0	0	0	0	0	0
k__Bacteria_p__Firmicutes_c__Clostridia_o__Clostridiales_f__Ruminococcaceae_g___s__	0	0	0	0	0	0	0	0	0	0	0	105	0	0	0	0	0	0	0	0	0	0	0	0	204	0	0	0	0	0	0	0	0	0	0	0	0	210	0	0	56	0	0	0	0	0	0	5	0
k__Bacteria_p__Firmicutes_c__Clostridia_o__Clostridiales_NA_NA_NA	0	0	0	0	0	0	0	0	0	0	0	101	0	0	0	0	0	0	0	0	0	0	0	0	0	0	0	0	0	0	0	0	0	0	0	0	0	0	0	0	0	0	989	0	0	0	12	0	0
k__Bacteria_p__Firmicutes_c__Clostridia_o__Clostridiales_f__Lachnospiraceae_g__Dorea_s__	0	0	0	0	0	0	0	0	0	0	0	95	8	0	0	0	0	0	0	0	0	0	0	2	0	0	0	0	0	0	0	0	0	0	0	0	0	0	0	8	0	0	3	0	0	0	0	0	0
k__Bacteria_p__Firmicutes_c__Clostridia_o__Clostridiales_f__Ruminococcaceae_g___s__	0	0	0	0	0	0	0	0	0	0	0	94	0	0	0	0	0	0	0	38	0	0	0	0	0	0	0	0	0	794	592	1215	0	0	0	0	0	0	0	0	0	0	0	0	0	0	0	0	0
k__Bacteria_p__Firmicutes_c__Clostridia_o__Clostridiales_f__Ruminococcaceae_g___s__	0	0	0	0	0	0	0	0	0	0	0	86	0	0	0	0	0	0	0	0	0	0	0	0	0	0	0	0	8	0	0	0	0	0	0	0	0	0	0	0	0	0	0	0	0	0	0	0	0
k__Bacteria_p__Firmicutes_c__Clostridia_o__Clostridiales_f__Ruminococcaceae_g___s__	0	0	0	0	0	0	0	0	0	0	0	76	0	0	0	33	0	0	0	0	14	0	0	0	84	0	0	0	0	0	0	0	0	0	0	0	4	6	0	0	0	0	0	37	29	0	3	0	0
k__Bacteria_p__Firmicutes_c__Clostridia_o__Clostridiales_f__Ruminococcaceae_g___s__	0	0	0	0	0	0	0	0	0	0	0	63	0	0	0	0	0	0	0	0	0	0	0	0	0	0	0	0	0	18	0	0	0	0	0	0	0	0	0	0	0	0	0	0	0	0	0	0	0
Unassigned_NA_NA_NA_NA_NA_NA	0	0	0	0	0	0	0	0	0	0	0	47	0	0	0	0	0	0	0	0	0	0	0	0	0	0	0	0	0	0	0	0	0	0	0	0	0	0	0	0	0	0	0	0	0	0	0	0	0
k__Bacteria_p__Firmicutes_c__Clostridia_o__Clostridiales_f__Ruminococcaceae_g___s__	0	0	0	0	0	0	0	0	0	0	0	38	0	0	0	0	0	0	0	0	0	0	0	0	0	0	0	0	0	0	0	0	0	0	0	0	0	0	0	0	0	0	0	0	0	0	0	0	0
k__Bacteria_p__Firmicutes_c__Clostridia_o__Clostridiales_f__Ruminococcaceae_g___s__	0	0	0	0	0	0	0	0	0	0	0	36	0	0	0	0	0	0	0	0	0	0	0	0	0	0	0	0	0	0	0	0	0	0	0	0	0	0	0	0	0	365	0	0	0	0	0	0	0
k__Bacteria_p__Firmicutes_c__Clostridia_o__Clostridiales_f__Lachnospiraceae_g___s__	0	0	0	0	0	0	0	0	0	0	0	34	0	0	0	0	0	0	0	0	0	0	0	0	0	0	0	0	0	0	0	0	0	0	0	0	0	0	0	0	0	0	0	0	0	0	0	0	0
k__Bacteria_p__Firmicutes_c__Clostridia_o__Clostridiales_f__Ruminococcaceae_g__Oscillospira_s__	0	0	0	0	0	0	0	0	0	0	0	30	0	0	0	0	9	18	0	0	0	0	0	0	112	0	2	2	0	0	0	0	0	0	0	0	0	13	0	0	0	0	2	0	3	0	0	0	0
k__Bacteria_p__Firmicutes_c__Clostridia_o__Clostridiales_f__Lachnospiraceae_g__Dorea_s__	0	0	0	0	0	0	0	0	0	0	0	29	0	0	0	0	0	0	0	0	0	0	0	2	0	0	0	0	0	0	0	0	0	0	0	0	0	0	0	0	0	0	0	0	0	0	0	0	0
k__Bacteria_p__Firmicutes_c__Clostridia_o__Clostridiales_f__Lachnospiraceae_g__Dorea_s__	0	0	0	0	0	0	0	0	0	0	0	27	0	0	0	0	0	0	0	0	0	0	0	0	0	0	0	0	0	0	0	0	0	0	0	0	0	0	0	0	0	0	0	0	0	0	0	0	0
k__Bacteria_p__Firmicutes_c__Clostridia_o__Clostridiales_f__Ruminococcaceae_g___s__	0	0	0	0	0	0	0	0	0	0	0	26	0	0	0	0	0	0	0	0	0	0	0	0	2	0	0	0	0	0	0	0	0	0	0	0	0	0	0	0	0	0	0	0	0	0	0	0	0
k__Bacteria_p__Firmicutes_c__Erysipelotrichi_o__Erysipelotrichales_f__Erysipelotrichaceae_g__cc_115_s__	0	0	0	0	0	0	0	0	0	0	0	25	0	0	0	0	0	0	0	0	0	0	0	0	0	0	0	0	0	0	0	0	0	0	0	0	0	28	0	0	0	0	0	0	0	7	0	0	0
k__Bacteria_p__Firmicutes_c__Clostridia_o__Clostridiales_f__Lachnospiraceae_g___s__	0	0	0	0	0	0	0	0	0	0	0	23	0	0	0	0	0	0	0	0	0	0	0	0	0	0	0	0	0	0	0	0	0	0	0	0	0	0	0	0	0	0	0	0	0	0	0	0	0
k__Bacteria_p__Firmicutes_c__Clostridia_o__Clostridiales_f__Ruminococcaceae_g___s__	0	0	0	0	0	0	0	0	0	0	0	22	0	0	0	0	0	0	0	0	0	0	0	0	0	0	0	0	0	0	0	457	0	0	0	0	0	0	0	0	0	0	0	0	0	0	0	0	0
k__Bacteria_p__Firmicutes_c__Bacilli_o__Lactobacillales_f__Streptococcaceae_g__Streptococcus_s__	0	0	0	0	0	0	0	0	0	0	0	20	0	3	0	0	0	0	0	0	0	0	0	0	3	0	0	0	0	0	0	0	0	0	0	0	0	2	0	0	0	0	0	0	0	0	0	0	0
k__Bacteria_p__Firmicutes_c__Clostridia_o__Clostridiales_f___g___s__	0	0	0	0	0	0	0	0	0	0	0	19	16	0	0	0	0	0	0	0	0	0	0	0	0	0	0	0	0	0	0	0	0	0	0	0	0	0	0	0	7	0	0	0	0	0	0	0	0
k__Bacteria_p__Firmicutes_c__Bacilli_o__Lactobacillales_f__Enterococcaceae_g__Enterococcus_s__	0	0	0	0	0	0	0	0	0	0	0	17	0	0	0	0	0	0	0	0	0	0	0	0	0	0	0	0	0	0	0	0	0	0	0	0	0	0	0	0	2	0	0	0	0	0	0	0	0
k__Bacteria_p__Firmicutes_c__Clostridia_o__Clostridiales_f__Clostridiaceae_g___s__	0	0	0	0	0	0	0	0	0	0	0	17	0	0	0	0	0	0	0	0	0	0	0	0	0	0	0	0	0	0	0	0	0	0	0	0	0	0	0	0	0	0	0	0	0	0	0	3	0
k__Bacteria_p__Firmicutes_c__Clostridia_o__Clostridiales_f___g___s__	0	0	0	0	0	0	0	0	0	0	0	17	0	0	0	0	0	0	0	0	0	0	0	2	0	0	0	4	0	0	0	0	0	4	0	0	0	4	0	0	0	0	0	0	3	0	0	0	0
k__Bacteria_p__Firmicutes_c__Bacilli_o__Lactobacillales_f__Streptococcaceae_g__Streptococcus_s__	0	0	0	0	0	0	0	0	0	0	0	16	0	0	0	0	0	0	0	0	0	0	0	0	0	0	0	0	0	0	0	0	0	0	0	0	0	0	0	0	0	0	0	0	0	0	0	0	0
k__Bacteria_p__Firmicutes_c__Clostridia_o__Clostridiales_f__Ruminococcaceae_g___s__	0	0	0	0	0	0	0	0	0	0	0	15	0	0	0	0	0	0	0	0	0	0	0	0	0	0	0	0	0	0	0	0	0	0	0	0	0	0	0	0	0	0	0	0	0	0	0	0	0
k__Bacteria_p__Firmicutes_c__Clostridia_o__Clostridiales_NA_NA_NA	0	0	0	0	0	0	0	0	0	0	0	14	0	0	0	0	0	0	0	0	0	0	0	0	0	0	0	0	0	0	0	0	0	0	0	0	0	0	0	0	0	0	0	0	0	0	0	0	0
Unassigned_NA_NA_NA_NA_NA_NA	0	0	0	0	0	0	0	0	0	0	0	14	0	0	0	0	0	0	0	0	0	0	0	0	0	0	0	0	0	0	0	0	0	0	0	0	0	0	0	0	0	0	0	0	0	0	0	0	0
Unassigned_NA_NA_NA_NA_NA_NA	0	0	0	0	0	0	0	0	0	0	0	14	0	0	0	0	0	0	0	0	0	0	0	0	0	0	0	0	0	0	0	0	0	0	0	0	0	0	0	0	0	0	0	0	0	0	0	0	0
k__Bacteria_p__Firmicutes_c__Clostridia_o__Clostridiales_f__Ruminococcaceae_g___s__	0	0	0	0	0	0	0	0	0	0	0	12	0	0	0	0	0	0	0	0	0	0	0	0	0	0	0	0	0	0	0	0	0	0	0	0	0	0	0	0	0	0	0	0	0	0	0	0	0
k__Bacteria_p__Firmicutes_c__Clostridia_o__Clostridiales_f___g___s__	0	0	0	0	0	0	0	0	0	0	0	12	0	0	0	0	0	0	0	0	0	0	0	0	0	2	0	5	0	0	0	0	0	2	0	0	0	3	0	0	0	0	0	0	3	0	0	0	0
Unassigned_NA_NA_NA_NA_NA_NA	0	0	0	0	0	0	0	0	0	0	0	12	0	0	0	0	0	0	0	0	0	0	0	0	0	0	0	0	0	0	0	0	0	0	0	0	0	0	0	0	0	0	0	0	0	0	0	0	0
k__Bacteria_p__Firmicutes_c__Clostridia_o__Clostridiales_f__Lachnospiraceae_NA_NA	0	0	0	0	0	0	0	0	0	0	0	12	0	0	0	0	0	0	0	0	0	0	0	0	0	0	0	0	0	0	0	0	0	0	0	0	0	0	0	0	0	0	0	0	0	0	0	0	0
k__Bacteria_p__Firmicutes_c__Bacilli_o__Lactobacillales_f__Lactobacillaceae_g__Lactobacillus_s__	0	0	0	0	0	0	0	0	0	0	0	11	0	0	0	0	0	0	0	0	0	0	0	0	0	0	0	0	0	0	0	0	0	0	0	0	0	0	0	0	0	0	0	0	0	0	0	0	0
k__Bacteria_p__Firmicutes_c__Clostridia_o__Clostridiales_f__Dehalobacteriaceae_g___s__	0	0	0	0	0	0	0	0	0	0	0	10	0	0	0	0	0	0	0	0	0	0	0	0	0	0	0	0	0	0	0	0	5	0	0	0	0	0	0	0	0	0	0	0	0	0	0	0	0
k__Bacteria_p__Firmicutes_c__Clostridia_o__Clostridiales_f__Eubacteriaceae_g__Pseudoramibacter_Eubacterium_s__	0	0	0	0	0	0	0	0	0	0	0	9	0	0	0	0	0	0	0	0	0	0	0	0	0	0	0	0	0	0	0	0	0	0	0	0	0	6	0	0	0	0	0	14	2	0	0	0	0
k__Bacteria_p__Firmicutes_c__Clostridia_o__Clostridiales_f__Ruminococcaceae_g__Ruminococcus_s__	0	0	0	0	0	0	0	0	0	0	0	8	0	0	0	0	0	0	0	0	0	0	0	0	0	0	0	0	0	0	0	0	0	0	0	0	0	0	0	0	0	0	4	0	0	0	0	0	0
Unassigned_NA_NA_NA_NA_NA_NA	0	0	0	0	0	0	0	0	0	0	0	7	0	0	0	0	0	0	0	0	0	0	0	0	91	0	0	0	0	0	0	0	0	0	0	0	0	0	0	0	0	0	0	0	0	0	0	0	0
k__Bacteria_p__Firmicutes_c__Clostridia_o__Clostridiales_f__Lachnospiraceae_g__Dorea_s__	0	0	0	0	0	0	0	0	0	0	0	7	0	0	0	0	0	0	0	0	0	0	0	0	0	0	0	0	0	0	0	0	0	0	0	0	0	0	0	0	0	0	0	0	0	0	0	0	0
k__Bacteria_p__Firmicutes_c__Clostridia_o__Clostridiales_f__Clostridiaceae_NA_NA	0	0	0	0	0	0	0	0	0	0	0	7	0	0	0	0	0	0	0	0	0	0	0	0	0	0	0	0	0	0	0	0	0	3	8	0	0	0	0	0	0	0	0	0	0	0	0	6	0
k__Bacteria_p__Firmicutes_c__Clostridia_o__Clostridiales_f__Ruminococcaceae_g___s__	0	0	0	0	0	0	0	0	0	0	0	6	0	0	0	0	0	0	0	0	0	0	0	0	0	0	0	0	0	0	0	0	0	93	0	0	0	0	0	0	0	0	0	0	0	0	0	0	0
k__Bacteria_p__Firmicutes_c__Clostridia_o__Clostridiales_f__[Mogibacteriaceae]_g___s__	0	0	0	0	0	0	0	0	0	0	0	6	0	0	0	0	0	0	0	0	0	0	0	0	0	0	0	0	0	0	0	0	0	0	0	0	0	0	0	0	0	0	0	0	0	0	0	0	0
k__Bacteria_p__Proteobacteria_c__Gammaproteobacteria_o__Enterobacteriales_f__Enterobacteriaceae_NA_NA	0	0	0	0	0	0	0	0	0	0	0	5	0	0	0	0	0	0	0	0	0	0	0	16	0	0	0	0	0	0	0	0	0	0	0	0	0	0	0	0	0	0	0	0	0	0	0	0	0
k__Bacteria_p__Firmicutes_c__Clostridia_o__Clostridiales_f__Lachnospiraceae_NA_NA	0	0	0	0	0	0	0	0	0	0	0	5	0	0	0	0	0	0	0	0	0	0	0	0	0	0	0	0	0	0	0	0	0	0	0	0	0	0	0	0	3	0	0	0	0	0	0	0	0
k__Bacteria_p__Firmicutes_c__Clostridia_o__Clostridiales_f__Ruminococcaceae_g___s__	0	0	0	0	0	0	0	0	0	0	0	5	0	0	0	0	0	0	0	0	0	0	0	0	0	0	0	0	0	0	0	0	0	0	0	0	0	0	0	0	0	0	0	0	2	0	0	0	0
k__Bacteria_p__Firmicutes_c__Clostridia_o__Clostridiales_f__Ruminococcaceae_g___s__	0	0	0	0	0	0	0	0	0	0	0	4	0	0	3	0	0	0	0	1	0	4	0	0	0	0	0	0	0	0	0	0	0	0	0	0	0	5	0	0	0	0	2	0	0	0	0	0	0
Unassigned_NA_NA_NA_NA_NA_NA	0	0	0	0	0	0	0	0	0	0	0	4	0	0	0	0	0	0	0	0	0	0	0	0	0	0	0	0	0	0	0	0	0	0	0	0	0	0	0	0	0	0	0	0	0	0	0	0	0
k__Bacteria_p__Firmicutes_c__Clostridia_o__Clostridiales_f__Ruminococcaceae_g___s__	0	0	0	0	0	0	0	0	0	0	0	4	0	0	0	0	3	0	0	0	0	0	0	0	0	0	0	0	0	0	5	2	0	0	0	0	0	0	0	0	7	0	0	0	0	0	0	0	0
k__Bacteria_p__Actinobacteria_c__Actinobacteria_o__Actinomycetales_f__Actinomycetaceae_g__Actinomyces_s__	0	0	0	0	0	0	0	0	0	0	0	4	0	0	0	0	0	0	0	0	0	0	0	0	0	0	0	0	0	0	0	0	0	0	0	0	0	0	0	0	0	0	0	8	0	0	0	0	0
k__Bacteria_p__Firmicutes_c__Clostridia_o__Clostridiales_f___g___s__	0	0	0	0	0	0	0	0	0	0	0	4	0	0	0	0	0	0	0	0	0	0	0	0	0	0	0	0	0	0	0	0	0	0	2	0	0	0	0	0	0	0	0	0	0	2	0	20	0
k__Bacteria_p__Firmicutes_c__Clostridia_o__Clostridiales_f__Lachnospiraceae_g___s__	0	0	0	0	0	0	0	0	0	0	0	3	0	0	0	0	0	0	0	0	0	0	0	0	0	0	0	11	0	0	0	0	0	0	0	0	0	0	0	0	0	0	1	0	0	0	0	0	0
k__Bacteria_p__Firmicutes_c__Clostridia_o__Clostridiales_NA_NA_NA	0	0	0	0	0	0	0	0	0	0	0	3	0	0	0	0	0	0	0	0	0	0	0	0	0	0	0	0	0	0	0	0	0	0	0	0	0	0	0	0	0	0	0	0	0	0	0	0	0
k__Bacteria_p__Firmicutes_c__Clostridia_o__Clostridiales_f__Ruminococcaceae_g__Oscillospira_s__	0	0	0	0	0	0	0	0	0	0	0	3	0	0	0	0	0	0	0	0	0	5	0	0	0	0	0	0	0	0	2	0	0	0	0	0	0	0	0	0	0	0	0	0	0	0	0	0	0
k__Bacteria_p__Firmicutes_c__Clostridia_o__Clostridiales_f__Lachnospiraceae_g___s__	0	0	0	0	0	0	0	0	0	0	0	3	0	0	0	0	0	0	0	0	0	0	3	0	0	0	0	0	0	0	0	0	0	0	0	0	0	0	0	0	0	0	0	0	3	0	0	0	0
k__Bacteria_p__Actinobacteria_c__Coriobacteriia_o__Coriobacteriales_f__Coriobacteriaceae_g___s__	0	0	0	0	0	0	0	0	0	0	0	3	0	0	0	0	0	0	0	0	0	0	0	0	0	0	0	0	0	0	0	0	0	0	0	0	0	0	0	0	0	0	0	7	0	0	0	0	0
k__Bacteria_p__Firmicutes_c__Clostridia_o__Clostridiales_f___g___s__	0	0	0	0	0	0	0	0	0	0	0	3	0	0	0	0	0	0	0	0	0	0	0	0	0	0	0	0	0	0	0	0	0	0	0	0	0	0	0	0	0	0	0	0	0	0	0	0	0
k__Bacteria_p__Firmicutes_c__Clostridia_o__Clostridiales_f__Ruminococcaceae_g___s__	0	0	0	0	0	0	0	0	0	0	0	3	0	0	0	0	0	0	0	0	0	0	0	0	0	0	0	0	0	0	0	0	3	0	0	0	0	0	0	0	0	0	0	0	0	0	0	0	0
k__Bacteria_p__Firmicutes_c__Bacilli_o__Lactobacillales_f__Streptococcaceae_g__Streptococcus_s__anginosus	0	0	0	0	0	0	0	0	0	0	0	3	0	0	2	0	0	0	0	0	0	0	0	0	0	0	0	0	0	0	0	0	0	0	0	0	0	0	0	0	0	2	0	0	0	0	0	0	0
k__Bacteria_p__Firmicutes_c__Clostridia_o__Clostridiales_f__Lachnospiraceae_NA_NA	0	0	0	0	0	0	0	0	0	0	0	2	0	0	0	0	0	0	0	0	0	0	0	0	0	0	0	0	0	0	0	0	0	0	0	0	0	0	0	0	0	0	0	0	0	0	0	0	0
k__Bacteria_p__Firmicutes_c__Clostridia_o__Clostridiales_f__Ruminococcaceae_NA_NA	0	0	0	0	0	0	0	0	0	0	0	2	0	0	0	0	0	3	0	0	0	0	0	0	0	0	0	0	0	0	0	8	0	0	0	0	0	0	0	4	0	0	0	18	0	3	3	2	0
k__Bacteria_p__Firmicutes_c__Clostridia_o__Clostridiales_f___g___s__	0	0	0	0	0	0	0	0	0	0	0	2	0	0	0	0	0	0	0	0	0	0	0	0	0	0	0	0	0	0	0	0	0	0	0	0	0	0	0	0	0	0	0	0	0	0	0	0	0
k__Bacteria_p__Firmicutes_c__Clostridia_o__Clostridiales_f__Eubacteriaceae_g__Pseudoramibacter_Eubacterium_s__	0	0	0	0	0	0	0	0	0	0	0	2	0	0	0	0	0	0	0	0	0	0	0	0	0	0	0	0	0	0	0	0	0	0	0	0	0	0	0	0	0	0	0	0	0	0	0	0	0
k__Bacteria_p__Firmicutes_c__Clostridia_o__Clostridiales_f__Lachnospiraceae_g___s__	0	0	0	0	0	0	0	0	0	0	0	2	0	0	0	0	0	0	0	1	0	1	0	0	0	0	0	0	0	0	0	0	0	0	0	0	0	0	0	0	0	0	0	0	0	3	3	0	0
k__Bacteria_p__Firmicutes_c__Clostridia_o__Clostridiales_f__Lachnospiraceae_g___s__	0	0	0	0	0	0	0	0	0	0	0	2	87	0	0	0	0	0	0	0	0	0	191	0	0	53	0	0	0	0	0	220	0	142	0	153	0	15	0	0	13	0	99	0	0	0	17	10	69
k__Bacteria_p__Firmicutes_c__Clostridia_o__Clostridiales_f__Lachnospiraceae_g___s__	0	0	0	0	0	0	0	0	0	0	0	2	1	0	0	0	0	0	0	0	0	0	0	0	0	0	0	0	0	0	0	0	0	0	0	0	0	0	0	0	0	0	0	0	0	0	0	0	0
k__Bacteria_p__Firmicutes_c__Clostridia_o__Clostridiales_f__Lachnospiraceae_g___s__	0	0	0	0	0	0	0	0	0	0	0	1	0	0	0	0	0	0	0	0	0	0	0	0	0	0	0	0	0	0	0	0	0	0	0	0	0	0	0	0	0	0	0	0	0	0	1	0	0
k__Bacteria_p__Firmicutes_c__Clostridia_o__Clostridiales_f__Clostridiaceae_g___s__	0	0	0	0	0	0	0	0	0	0	0	1	0	0	0	0	0	0	0	0	0	0	0	0	0	0	0	0	0	0	0	0	0	0	0	0	2	0	0	0	0	0	0	0	0	0	0	2	0
k__Bacteria_p__Firmicutes_c__Clostridia_o__Clostridiales_f__Lachnospiraceae_g__Blautia_s__producta	0	0	0	0	0	0	0	0	0	0	0	1	0	0	0	9	0	0	0	0	2	0	4	0	0	0	0	0	0	0	0	0	0	0	0	0	0	0	0	0	0	0	0	0	0	0	0	0	0
k__Bacteria_p__Firmicutes_c__Clostridia_o__Clostridiales_f__Lachnospiraceae_g__[Ruminococcus]_s__	0	0	0	0	0	0	0	0	0	0	0	1	0	0	0	0	0	0	0	0	0	0	0	0	4	0	0	0	0	0	0	0	0	0	0	0	0	0	0	0	0	0	0	0	0	0	0	0	0
k__Bacteria_p__Firmicutes_c__Clostridia_o__Clostridiales_NA_NA_NA	0	0	0	0	0	0	0	0	0	0	0	1	0	0	0	0	0	0	0	0	0	2	0	2	0	0	0	0	0	13	0	0	0	0	0	0	0	5	0	0	1	0	0	48	0	0	0	0	0
k__Bacteria_p__Bacteroidetes_c__Bacteroidia_o__Bacteroidales_f__Porphyromonadaceae_g__Parabacteroides_s__	0	0	0	0	0	0	0	0	0	0	0	0	1183	0	0	0	0	0	0	0	0	0	0	0	0	335	0	0	0	0	0	0	0	0	0	0	0	0	0	0	0	0	0	0	0	0	0	0	0
k__Bacteria_p__Firmicutes_c__Clostridia_o__Clostridiales_f___g___s__	0	0	0	0	0	0	0	0	0	0	0	0	867	0	0	0	0	0	0	0	0	0	0	0	0	0	0	0	0	0	0	0	0	0	0	0	0	0	0	0	0	0	393	0	0	0	298	0	0
k__Bacteria_p__Firmicutes_c__Clostridia_o__Clostridiales_f__Ruminococcaceae_NA_NA	0	0	0	0	0	0	0	0	0	0	0	0	579	0	0	0	0	0	0	0	0	0	0	0	0	0	0	0	0	0	0	0	0	0	0	0	0	0	0	0	0	0	0	0	0	0	0	0	0
k__Bacteria_p__Firmicutes_c__Clostridia_o__Clostridiales_f__Lachnospiraceae_g___s__	0	0	0	0	0	0	0	0	0	0	0	0	417	0	0	0	0	0	0	0	0	0	0	0	0	0	0	0	0	0	0	0	0	0	0	0	0	0	0	0	0	0	0	0	0	0	0	0	0
k__Bacteria_p__Firmicutes_c__Clostridia_o__Clostridiales_f__Lachnospiraceae_g___s__	0	0	0	0	0	0	0	0	0	0	0	0	321	0	0	0	0	0	0	0	0	0	0	0	0	0	0	0	0	0	0	0	0	0	0	0	0	0	0	0	0	0	0	0	0	0	0	0	0
k__Bacteria_p__Firmicutes_c__Clostridia_o__Clostridiales_f___g___s__	0	0	0	0	0	0	0	0	0	0	0	0	269	0	0	0	0	0	0	0	0	0	0	0	0	0	0	0	0	0	0	0	0	0	0	0	0	0	0	0	0	0	0	0	0	0	0	0	0
k__Bacteria_p__Bacteroidetes_c__Bacteroidia_o__Bacteroidales_f__Bacteroidaceae_g__Bacteroides_s__eggerthii	0	0	0	0	0	0	0	0	0	0	0	0	259	0	0	0	0	0	0	0	0	0	0	0	0	0	0	0	420	0	0	0	0	0	0	0	0	0	0	0	0	0	0	0	0	0	0	0	0
k__Bacteria_p__Firmicutes_c__Erysipelotrichi_o__Erysipelotrichales_f__Erysipelotrichaceae_g___s__	0	0	0	0	0	0	0	0	0	0	0	0	188	0	0	0	0	0	0	0	0	0	0	0	0	0	0	0	0	0	0	0	0	0	0	0	0	0	0	0	0	0	0	0	0	0	0	0	0
k__Bacteria_p__Bacteroidetes_c__Bacteroidia_o__Bacteroidales_f__Porphyromonadaceae_g__Parabacteroides_s__distasonis	0	0	0	0	0	0	0	0	0	0	0	0	185	0	0	0	0	0	0	0	0	0	0	102	0	0	0	0	0	0	0	0	0	0	0	29	0	0	0	0	0	0	0	0	0	0	0	0	0
k__Bacteria_p__Firmicutes_c__Clostridia_o__Clostridiales_f__Lachnospiraceae_g___s__	0	0	0	0	0	0	0	0	0	0	0	0	109	0	0	0	0	0	0	0	0	1	0	0	0	42	0	0	41	0	0	275	0	105	0	0	0	0	0	0	0	0	0	0	55	14	0	0	0
k__Bacteria_p__Proteobacteria_c__Betaproteobacteria_o__Burkholderiales_f__Alcaligenaceae_g__Sutterella_s__	0	0	0	0	0	0	0	0	0	0	0	0	103	0	0	0	0	0	0	0	0	0	0	0	0	0	0	0	0	0	0	0	0	0	0	0	0	0	0	0	0	0	0	0	0	0	0	0	0
k__Bacteria_p__Firmicutes_c__Clostridia_o__Clostridiales_f___g___s__	0	0	0	0	0	0	0	0	0	0	0	0	82	0	0	0	0	0	0	0	0	0	0	0	0	0	0	0	0	0	0	0	0	0	0	0	0	0	0	0	0	0	0	0	0	0	0	0	0
k__Bacteria_p__Firmicutes_c__Clostridia_o__Clostridiales_f__Lachnospiraceae_NA_NA	0	0	0	0	0	0	0	0	0	0	0	0	64	0	0	0	4	0	0	0	0	0	0	0	0	0	0	0	0	0	0	0	0	0	0	14	0	0	0	0	0	0	0	0	0	0	0	0	0
k__Bacteria_p__Proteobacteria_c__Betaproteobacteria_o__Burkholderiales_f__Alcaligenaceae_g__Sutterella_s__	0	0	0	0	0	0	0	0	0	0	0	0	30	0	89	0	0	0	0	12	0	0	0	0	0	0	0	0	0	0	0	0	0	0	0	0	0	0	0	0	0	0	0	0	0	0	330	0	0
k__Bacteria_p__Firmicutes_c__Clostridia_o__Clostridiales_f__Ruminococcaceae_NA_NA	0	0	0	0	0	0	0	0	0	0	0	0	21	0	0	0	0	0	0	0	0	0	0	0	0	0	0	0	0	0	0	0	0	0	0	0	0	0	0	0	0	0	0	0	0	0	0	0	0
k__Bacteria_p__Firmicutes_c__Clostridia_o__Clostridiales_f__Lachnospiraceae_NA_NA	0	0	0	0	0	0	0	0	0	0	0	0	21	0	0	0	0	0	0	0	0	0	0	0	0	0	0	0	0	0	0	0	0	0	0	0	0	0	0	0	0	0	0	0	0	0	0	0	0
k__Bacteria_p__Firmicutes_c__Clostridia_o__Clostridiales_f__Ruminococcaceae_g___s__	0	0	0	0	0	0	0	0	0	0	0	0	18	0	0	0	0	0	0	0	0	0	0	0	0	0	0	0	0	0	0	0	0	0	0	0	0	0	0	0	0	0	0	0	0	0	0	0	0
k__Bacteria_p__Proteobacteria_c__Gammaproteobacteria_o__Pseudomonadales_f__Pseudomonadaceae_g__Pseudomonas_s__	0	0	0	0	0	0	0	0	0	0	0	0	17	0	0	0	0	0	0	0	0	0	0	0	0	0	0	0	0	0	0	0	0	0	0	0	0	0	0	0	0	0	0	0	0	0	0	0	0
k__Bacteria_p__Firmicutes_c__Clostridia_o__Clostridiales_f__Lachnospiraceae_g___s__	0	0	0	0	0	0	0	0	0	0	0	0	16	0	0	0	23	0	0	0	0	0	0	0	0	0	0	0	0	0	0	34	1	0	0	0	0	1	0	0	0	0	0	0	0	0	0	0	0
k__Bacteria_p__Firmicutes_c__Clostridia_o__Clostridiales_f__Lachnospiraceae_NA_NA	0	0	0	0	0	0	0	0	0	0	0	0	15	0	0	0	0	0	0	0	0	0	0	0	0	0	0	0	0	0	0	0	0	0	0	0	0	0	0	0	0	0	0	0	0	0	0	0	0
k__Bacteria_p__Firmicutes_c__Clostridia_o__Clostridiales_f__Lachnospiraceae_g___s__	0	0	0	0	0	0	0	0	0	0	0	0	15	0	0	0	0	0	0	0	0	0	0	0	0	0	0	0	0	0	0	0	0	0	0	30	25	0	0	0	0	0	0	0	0	0	0	0	0
k__Bacteria_p__Firmicutes_c__Clostridia_o__Clostridiales_f__Ruminococcaceae_NA_NA	0	0	0	0	0	0	0	0	0	0	0	0	14	0	0	0	0	0	0	0	0	0	0	0	0	0	0	0	0	0	0	0	0	0	0	0	0	0	0	0	0	0	0	0	0	0	0	0	0
k__Bacteria_p__Firmicutes_c__Clostridia_o__Clostridiales_NA_NA_NA	0	0	0	0	0	0	0	0	0	0	0	0	13	0	0	0	0	0	0	0	0	0	0	0	0	0	0	0	0	0	0	0	0	0	0	0	0	0	0	0	0	0	0	0	0	0	0	0	0
k__Bacteria_p__Firmicutes_c__Clostridia_o__Clostridiales_f__Lachnospiraceae_g___s__	0	0	0	0	0	0	0	0	0	0	0	0	12	0	0	0	0	0	0	0	0	0	0	0	0	0	0	0	0	24	0	0	0	0	0	0	0	0	0	0	0	0	0	0	0	0	0	0	0
k__Bacteria_p__Firmicutes_c__Clostridia_o__Clostridiales_f__Clostridiaceae_g___s__	0	0	0	0	0	0	0	0	0	0	0	0	12	0	0	0	0	0	0	0	0	0	0	0	0	0	0	0	2	26	0	0	0	0	0	0	0	0	0	0	0	0	0	0	0	0	0	0	0
k__Bacteria_p__Firmicutes_c__Clostridia_o__Clostridiales_f__Lachnospiraceae_g___s__	0	0	0	0	0	0	0	0	0	0	0	0	10	0	0	0	0	0	0	0	0	0	0	0	0	0	0	0	0	0	0	0	0	0	0	0	0	4	0	0	0	0	0	0	0	0	0	0	0
k__Bacteria_p__Firmicutes_c__Clostridia_o__Clostridiales_NA_NA_NA	0	0	0	0	0	0	0	0	0	0	0	0	9	0	0	0	0	0	0	0	0	0	0	0	0	0	0	0	0	0	0	0	0	0	0	0	0	0	0	0	0	0	0	0	0	0	0	0	0
k__Bacteria_p__Firmicutes_c__Clostridia_o__Clostridiales_f__Ruminococcaceae_NA_NA	0	0	0	0	0	0	0	0	0	0	0	0	8	0	0	0	0	0	0	0	0	0	1	0	0	0	0	0	0	0	0	0	0	0	0	0	0	0	0	5	0	0	0	0	0	0	0	0	0
k__Bacteria_p__Firmicutes_c__Clostridia_o__Clostridiales_f__Lachnospiraceae_NA_NA	0	0	0	0	0	0	0	0	0	0	0	0	6	0	0	0	0	0	0	0	0	0	0	0	0	0	0	0	0	0	0	0	0	0	0	0	0	0	0	0	0	0	3	0	0	0	0	0	0
k__Bacteria_p__Firmicutes_c__Clostridia_o__Clostridiales_NA_NA_NA	0	0	0	0	0	0	0	0	0	0	0	0	6	0	0	0	0	0	0	0	0	0	0	0	0	0	0	0	0	0	0	27	0	0	0	0	0	0	0	0	0	0	8	0	0	0	0	0	0
k__Bacteria_p__Bacteroidetes_c__Bacteroidia_o__Bacteroidales_f__Porphyromonadaceae_g__Porphyromonas_s__	0	0	0	0	0	0	0	0	0	0	0	0	6	0	0	0	0	0	0	3	29	0	3	37	0	0	3	2	0	0	0	0	2	0	0	0	0	3	0	2	0	0	0	60	0	4	4	0	0
k__Bacteria_p__Firmicutes_c__Clostridia_o__Clostridiales_NA_NA_NA	0	0	0	0	0	0	0	0	0	0	0	0	5	0	0	2	0	0	0	0	0	0	0	0	0	0	0	0	0	0	0	0	0	0	0	0	0	0	0	0	0	0	0	0	0	0	0	0	0
k__Bacteria_p__Firmicutes_c__Clostridia_o__Clostridiales_f__Lachnospiraceae_NA_NA	0	0	0	0	0	0	0	0	0	0	0	0	5	0	0	0	0	0	2	0	0	0	2	0	0	0	0	0	0	0	0	0	0	0	0	0	0	4	0	0	0	0	2	2	0	0	6	0	0
k__Bacteria_p__Bacteroidetes_c__Bacteroidia_o__Bacteroidales_f__[Odoribacteraceae]_g__Odoribacter_s__	0	0	0	0	0	0	0	0	0	0	0	0	4	207	0	0	0	226	0	82	0	0	0	0	0	623	4	0	0	256	0	0	0	0	0	17	0	898	0	0	0	0	150	0	0	0	0	0	0
k__Bacteria_p__Actinobacteria_c__Coriobacteriia_o__Coriobacteriales_f__Coriobacteriaceae_g___s__	0	0	0	0	0	0	0	0	0	0	0	0	4	0	0	0	0	0	0	0	0	0	0	8	0	17	0	0	0	0	0	0	0	0	0	0	0	0	0	0	0	0	0	0	0	0	0	0	0
k__Bacteria_p__Firmicutes_c__Clostridia_o__Clostridiales_f__Lachnospiraceae_g__Lachnospira_s__	0	0	0	0	0	0	0	0	0	0	0	0	4	360	0	0	820	367	0	0	0	22	0	67	22	274	0	0	760	227	0	0	9	0	0	0	77	0	0	0	0	0	0	0	110	0	154	0	185
k__Bacteria_p__Firmicutes_c__Clostridia_o__Clostridiales_f__Lachnospiraceae_NA_NA	0	0	0	0	0	0	0	0	0	0	0	0	4	0	0	12	0	0	0	0	0	0	0	0	0	0	0	0	0	0	0	30	0	0	0	0	0	0	0	0	0	0	8	0	0	0	0	0	0
k__Bacteria_p__Firmicutes_c__Clostridia_o__Clostridiales_f__Clostridiaceae_NA_NA	0	0	0	0	0	0	0	0	0	0	0	0	3	0	0	0	0	0	0	0	0	0	0	0	0	0	0	0	0	0	0	0	0	0	0	0	0	0	0	11	0	0	0	0	0	0	0	0	0
k__Bacteria_p__Firmicutes_c__Clostridia_o__Clostridiales_f__Clostridiaceae_g__SMB53_s__	0	0	0	0	0	0	0	0	0	0	0	0	3	0	0	0	0	0	0	0	0	0	0	0	0	0	0	0	0	0	0	0	4	0	2	3	0	0	0	0	0	0	0	1	0	0	0	0	0
Unassigned_NA_NA_NA_NA_NA_NA	0	0	0	0	0	0	0	0	0	0	0	0	3	0	0	0	0	2	0	0	0	0	0	0	0	0	0	0	0	0	0	0	0	0	0	0	0	0	0	0	0	0	0	0	0	0	0	0	2
Unassigned_NA_NA_NA_NA_NA_NA	0	0	0	0	0	0	0	0	0	0	0	0	3	0	2	0	0	0	0	0	0	0	0	0	0	0	0	0	0	0	0	0	0	0	0	2	0	0	0	0	3	0	0	5	0	0	0	0	0
k__Bacteria_p__Firmicutes_c__Clostridia_o__Clostridiales_f__Ruminococcaceae_g___s__	0	0	0	0	0	0	0	0	0	0	0	0	3	0	0	0	0	0	0	0	0	0	3	0	0	0	0	0	3	2	0	2	0	0	0	0	0	0	0	2	6	0	0	2	0	4	0	0	0
k__Bacteria_p__Proteobacteria_c__Betaproteobacteria_o__Burkholderiales_f__Alcaligenaceae_g__Sutterella_s__	0	0	0	0	0	0	0	0	0	0	0	0	2	2	0	0	0	0	0	0	0	0	2	0	0	0	0	0	0	0	0	0	0	0	0	3	0	0	0	0	0	0	0	0	0	0	3	0	0
k__Bacteria_p__Firmicutes_c__Clostridia_o__Clostridiales_f__Lachnospiraceae_g___s__	0	0	0	0	0	0	0	0	0	0	0	0	2	0	0	0	0	0	0	0	0	0	0	0	0	0	0	0	0	0	0	0	0	0	0	0	0	0	0	0	0	6	0	0	0	0	0	0	0
k__Bacteria_p__Firmicutes_c__Clostridia_o__Clostridiales_f__Lachnospiraceae_NA_NA	0	0	0	0	0	0	0	0	0	0	0	0	2	0	0	0	0	0	0	0	0	0	0	0	0	0	0	0	0	0	0	0	0	14	0	0	0	0	0	0	0	0	0	0	0	0	0	0	0
k__Bacteria_p__Firmicutes_c__Clostridia_o__Clostridiales_NA_NA_NA	0	0	0	0	0	0	0	0	0	0	0	0	1	0	0	0	0	0	0	0	0	0	3	0	0	0	0	0	0	0	0	0	0	0	0	0	0	0	0	0	0	0	0	4	0	0	3	1	0
k__Bacteria_p__Proteobacteria_c__Alphaproteobacteria_o__RF32_f___g___s__	0	0	0	0	0	0	0	0	0	0	0	0	0	3417	0	0	0	0	0	0	0	0	0	0	0	0	0	0	0	0	0	0	0	0	0	0	0	0	0	0	0	0	0	0	113	0	0	0	0
k__Bacteria_p__Bacteroidetes_c__Bacteroidia_o__Bacteroidales_f__Bacteroidaceae_g__Bacteroides_s__	0	0	0	0	0	0	0	0	0	0	0	0	0	1444	0	0	0	0	0	0	0	0	0	0	0	0	0	0	0	0	0	0	0	0	0	0	0	0	0	0	0	0	0	0	0	0	0	0	0
k__Bacteria_p__Bacteroidetes_c__Bacteroidia_o__Bacteroidales_f__Bacteroidaceae_g__Bacteroides_s__	0	0	0	0	0	0	0	0	0	0	0	0	0	1040	0	0	0	0	0	0	0	0	0	0	0	0	0	0	19709	0	0	0	0	0	0	0	0	0	0	0	0	0	0	0	0	0	0	0	0
k__Bacteria_p__Bacteroidetes_c__Bacteroidia_o__Bacteroidales_f__[Barnesiellaceae]_g___s__	0	0	0	0	0	0	0	0	0	0	0	0	0	424	0	0	0	450	0	500	0	0	0	0	0	224	0	1344	0	0	89	0	263	0	0	0	0	0	0	0	0	0	398	0	0	0	0	0	0
k__Bacteria_p__Firmicutes_c__Clostridia_o__Clostridiales_f__Lachnospiraceae_NA_NA	0	0	0	0	0	0	0	0	0	0	0	0	0	139	0	0	0	0	0	0	0	0	0	0	0	0	0	0	0	0	0	0	0	0	0	0	0	35	0	0	0	0	129	0	0	0	0	0	0
k__Bacteria_p__Firmicutes_c__Clostridia_o__Clostridiales_NA_NA_NA	0	0	0	0	0	0	0	0	0	0	0	0	0	129	0	0	0	0	0	0	0	0	0	0	0	0	0	0	0	0	0	0	0	0	0	0	0	0	0	0	0	0	0	0	0	0	0	0	0
k__Bacteria_p__Bacteroidetes_c__Bacteroidia_o__Bacteroidales_f__Bacteroidaceae_g__Bacteroides_s__fragilis	0	0	0	0	0	0	0	0	0	0	0	0	0	82	0	0	0	0	0	0	1107	1	0	0	267	0	0	0	0	0	0	0	0	0	0	94	0	0	0	0	0	0	0	0	0	0	0	0	0
k__Bacteria_p__Firmicutes_c__Clostridia_o__Clostridiales_NA_NA_NA	0	0	0	0	0	0	0	0	0	0	0	0	0	62	0	0	0	0	0	0	2	0	0	0	0	0	0	0	0	0	0	0	0	0	0	0	0	0	0	0	30	85	0	0	0	0	0	0	0
k__Bacteria_p__Firmicutes_c__Clostridia_o__Clostridiales_NA_NA_NA	0	0	0	0	0	0	0	0	0	0	0	0	0	55	0	0	0	0	0	0	0	0	0	0	0	0	0	0	0	0	0	0	0	0	0	0	0	0	0	0	0	0	0	0	0	0	0	0	0
k__Bacteria_p__Firmicutes_c__Clostridia_o__Clostridiales_f__Lachnospiraceae_NA_NA	0	0	0	0	0	0	0	0	0	0	0	0	0	52	19	0	0	0	0	0	3	0	0	0	0	0	0	0	0	0	0	0	0	0	0	0	0	0	0	0	0	0	0	0	0	0	0	0	0
k__Bacteria_p__Firmicutes_c__Clostridia_o__Clostridiales_f__Lachnospiraceae_g___s__	0	0	0	0	0	0	0	0	0	0	0	0	0	44	0	0	0	4	0	1	0	56	0	0	7	0	0	0	0	9	0	0	0	0	0	0	0	13	0	0	0	0	0	0	0	194	0	0	0
k__Bacteria_p__Firmicutes_c__Clostridia_o__Clostridiales_NA_NA_NA	0	0	0	0	0	0	0	0	0	0	0	0	0	39	0	0	0	0	0	0	12	0	0	0	0	0	0	83	0	0	0	0	92	0	0	0	0	0	0	0	67	64	0	0	0	0	0	0	0
k__Bacteria_p__Firmicutes_c__Clostridia_o__Clostridiales_f__Lachnospiraceae_g__Coprococcus_s__	0	0	0	0	0	0	0	0	0	0	0	0	0	36	0	0	0	0	0	0	0	0	0	0	0	0	0	0	0	0	0	0	0	0	0	0	0	0	0	0	0	0	0	0	0	0	0	0	0
k__Bacteria_p__Firmicutes_c__Clostridia_o__Clostridiales_NA_NA_NA	0	0	0	0	0	0	0	0	0	0	0	0	0	30	0	0	0	0	0	0	0	0	0	0	0	0	0	0	0	0	0	0	0	0	0	0	0	0	0	0	0	0	0	69	0	119	0	12	0
k__Bacteria_p__Firmicutes_c__Clostridia_o__Clostridiales_NA_NA_NA	0	0	0	0	0	0	0	0	0	0	0	0	0	28	0	0	0	0	0	0	0	0	0	0	0	0	0	0	0	0	0	0	0	0	0	0	0	0	0	0	0	0	0	0	0	0	0	0	0
k__Bacteria_p__Firmicutes_c__Clostridia_o__Clostridiales_f__Lachnospiraceae_NA_NA	0	0	0	0	0	0	0	0	0	0	0	0	0	24	0	0	0	0	0	0	0	0	0	0	0	0	0	0	0	0	0	0	0	0	0	0	0	0	0	0	0	0	0	0	0	0	0	0	0
k__Bacteria_p__Firmicutes_c__Clostridia_o__Clostridiales_f__Lachnospiraceae_g___s__	0	0	0	0	0	0	0	0	0	0	0	0	0	21	0	0	0	0	0	0	0	0	0	0	0	0	0	0	0	0	0	0	0	0	0	0	0	0	0	0	0	0	0	0	0	0	0	0	0
k__Bacteria_p__Firmicutes_c__Clostridia_o__Clostridiales_f___g___s__	0	0	0	0	0	0	0	0	0	0	0	0	0	19	21	0	32	0	0	1	0	0	0	0	0	0	0	49	0	0	0	172	6	0	0	0	0	0	0	0	48	0	13	0	0	0	0	0	0
k__Bacteria_p__Firmicutes_c__Clostridia_o__Clostridiales_f__Lachnospiraceae_g___s__	0	0	0	0	0	0	0	0	0	0	0	0	0	19	0	0	0	0	0	0	0	0	0	0	0	0	0	0	0	0	0	0	0	0	0	0	0	0	0	0	0	0	0	0	0	0	0	0	0
k__Bacteria_p__Firmicutes_c__Clostridia_o__Clostridiales_f__Ruminococcaceae_g___s__	0	0	0	0	0	0	0	0	0	0	0	0	0	19	0	0	0	0	0	23	0	0	0	0	0	0	0	0	0	0	3	0	0	0	0	0	0	4	0	0	0	0	0	0	9	29	8	4	0
k__Bacteria_p__Firmicutes_c__Clostridia_o__Clostridiales_f___g___s__	0	0	0	0	0	0	0	0	0	0	0	0	0	16	0	0	0	0	0	0	0	0	0	0	0	0	0	0	0	0	0	0	0	0	0	0	0	0	0	0	0	0	0	0	0	0	0	0	0
k__Bacteria_p__Firmicutes_c__Clostridia_o__Clostridiales_f__Ruminococcaceae_g___s__	0	0	0	0	0	0	0	0	0	0	0	0	0	15	0	0	0	0	0	0	0	0	0	0	0	0	0	0	0	0	0	0	0	0	0	0	0	0	0	0	0	0	0	0	0	0	0	0	0
k__Bacteria_p__Firmicutes_c__Clostridia_o__Clostridiales_f___g___s__	0	0	0	0	0	0	0	0	0	0	0	0	0	12	0	31	0	0	0	0	0	0	0	0	0	0	0	0	0	0	0	0	0	0	0	0	0	0	0	0	0	0	0	0	0	0	0	0	0
k__Bacteria_p__Firmicutes_c__Clostridia_o__Clostridiales_f__Lachnospiraceae_g__Blautia_s__	0	0	0	0	0	0	0	0	0	0	0	0	0	11	0	0	0	0	0	0	0	0	19	0	0	0	0	0	0	0	4	4	31	11	0	0	0	0	0	0	8	0	0	0	0	0	31	0	0
k__Bacteria_p__Firmicutes_c__Clostridia_o__Clostridiales_f___g___s__	0	0	0	0	0	0	0	0	0	0	0	0	0	11	132	0	0	57	3	0	0	0	0	0	0	0	0	0	0	0	0	0	0	0	0	0	0	0	0	0	0	0	0	0	0	0	0	0	0
k__Bacteria_p__Firmicutes_c__Clostridia_o__Clostridiales_f__Lachnospiraceae_g___s__	0	0	0	0	0	0	0	0	0	0	0	0	0	8	0	0	0	0	0	0	0	0	0	0	0	0	0	0	0	0	0	0	0	0	0	0	0	0	0	0	0	0	0	0	0	0	0	3	0
k__Bacteria_p__Firmicutes_c__Clostridia_o__Clostridiales_f__Lachnospiraceae_g__Coprococcus_s__	0	0	0	0	0	0	0	0	0	0	0	0	0	8	0	0	0	0	0	21	0	0	0	0	0	19	0	0	0	0	0	0	0	0	0	0	0	0	0	0	0	0	0	0	0	88	0	14	0
k__Bacteria_p__Firmicutes_c__Clostridia_o__Clostridiales_f__Lachnospiraceae_NA_NA	0	0	0	0	0	0	0	0	0	0	0	0	0	7	0	0	0	0	0	0	0	0	0	0	0	0	0	0	0	0	0	0	0	0	0	0	0	0	0	0	0	0	0	0	0	0	0	0	0
k__Bacteria_p__Firmicutes_c__Clostridia_o__Clostridiales_NA_NA_NA	0	0	0	0	0	0	0	0	0	0	0	0	0	6	0	0	0	0	0	0	0	0	0	0	0	0	0	0	0	0	0	42	13	4	0	0	0	0	0	0	0	0	0	0	0	0	0	0	0
k__Bacteria_p__Firmicutes_c__Clostridia_o__Clostridiales_f__Lachnospiraceae_g___s__	0	0	0	0	0	0	0	0	0	0	0	0	0	6	0	0	0	0	0	0	0	0	0	0	0	0	0	0	0	0	0	0	0	0	0	0	0	0	0	0	0	0	0	0	0	0	0	0	0
k__Bacteria_p__Firmicutes_c__Clostridia_o__Clostridiales_f___g___s__	0	0	0	0	0	0	0	0	0	0	0	0	0	6	0	0	0	12	0	0	0	0	0	0	0	0	0	0	0	0	0	0	0	0	0	0	0	30	0	0	0	0	0	0	0	0	0	0	0
k__Bacteria_p__Firmicutes_c__Clostridia_o__Clostridiales_f__Veillonellaceae_g__Dialister_s__	0	0	0	0	0	0	0	0	0	0	0	0	0	6	0	0	0	0	0	0	0	0	0	0	0	0	0	0	0	2	0	0	0	0	0	0	0	0	0	10	0	0	0	0	0	0	0	2	0
k__Bacteria_p__Firmicutes_c__Clostridia_o__Clostridiales_f__Lachnospiraceae_g___s__	0	0	0	0	0	0	0	0	0	0	0	0	0	6	0	0	0	0	2	0	0	0	0	0	0	0	0	0	0	0	0	0	0	0	0	0	0	0	0	31	0	0	0	0	0	0	0	0	0
k__Bacteria_p__Firmicutes_c__Erysipelotrichi_o__Erysipelotrichales_f__Erysipelotrichaceae_g__Coprobacillus_s__	0	0	0	0	0	0	0	0	0	0	0	0	0	6	0	0	0	0	0	0	0	0	0	0	29	0	0	3	0	0	0	0	0	0	0	0	0	0	0	0	0	0	0	0	0	0	0	0	0
k__Bacteria_p__Firmicutes_c__Clostridia_o__Clostridiales_f__Lachnospiraceae_NA_NA	0	0	0	0	0	0	0	0	0	0	0	0	0	6	0	0	0	0	0	0	0	0	0	2	0	0	0	0	0	0	0	0	0	0	0	0	0	25	0	0	0	25	0	0	0	0	0	0	0
k__Bacteria_p__Firmicutes_c__Clostridia_o__Clostridiales_f__Lachnospiraceae_g___s__	0	0	0	0	0	0	0	0	0	0	0	0	0	5	0	0	0	0	0	0	0	0	0	0	0	0	0	0	0	0	0	0	0	0	0	0	0	2	0	0	0	0	0	1	0	0	5	0	0
k__Bacteria_p__Firmicutes_c__Clostridia_o__Clostridiales_f__Ruminococcaceae_g___s__	0	0	0	0	0	0	0	0	0	0	0	0	0	5	0	0	0	0	0	0	0	0	0	0	0	0	0	0	0	0	0	0	0	4	0	0	0	0	0	0	0	0	0	0	0	0	0	0	0
k__Bacteria_p__Firmicutes_c__Clostridia_o__Clostridiales_f__Veillonellaceae_g__Veillonella_s__dispar	0	0	0	0	0	0	0	0	0	0	0	0	0	4	0	0	0	0	0	0	0	0	0	0	0	0	0	0	0	0	0	0	0	0	0	0	0	0	0	0	0	0	0	0	0	0	0	0	0
k__Bacteria_p__Firmicutes_c__Clostridia_o__Clostridiales_NA_NA_NA	0	0	0	0	0	0	0	0	0	0	0	0	0	4	0	0	0	0	0	0	0	0	0	0	0	0	0	0	0	0	0	0	0	0	0	0	0	26	0	0	0	0	17	0	0	0	0	0	0
k__Bacteria_p__Bacteroidetes_c__Bacteroidia_o__Bacteroidales_f__Bacteroidaceae_g__Bacteroides_s__	0	0	0	0	0	0	0	0	0	0	0	0	0	3	1	5	0	2	0	0	0	0	0	0	0	0	0	0	0	0	1	0	0	0	0	0	0	0	0	0	0	0	0	0	0	0	0	0	0
k__Bacteria_p__Firmicutes_c__Clostridia_o__Clostridiales_f___g___s__	0	0	0	0	0	0	0	0	0	0	0	0	0	2	0	0	0	0	0	0	0	0	0	0	0	0	0	0	0	98	0	0	0	0	0	0	0	0	0	0	0	0	0	0	0	0	0	0	0
k__Bacteria_p__Firmicutes_c__Clostridia_o__Clostridiales_f__Lachnospiraceae_g___s__	0	0	0	0	0	0	0	0	0	0	0	0	0	2	0	0	0	0	0	0	0	0	0	0	0	0	0	0	0	3	0	0	0	0	0	0	0	0	0	0	0	0	0	0	0	0	9	0	0
k__Bacteria_p__Firmicutes_c__Clostridia_o__Clostridiales_f__Lachnospiraceae_g___s__	0	0	0	0	0	0	0	0	0	0	0	0	0	2	0	0	0	0	0	0	0	0	0	0	0	0	0	0	0	0	0	0	4	1	0	0	0	0	0	0	2	0	0	0	0	0	0	0	2
k__Bacteria_p__Firmicutes_c__Erysipelotrichi_o__Erysipelotrichales_f__Erysipelotrichaceae_g__[Eubacterium]_NA	0	0	0	0	0	0	0	0	0	0	0	0	0	2	0	0	0	2	0	0	0	0	2	0	0	0	0	0	0	0	0	0	0	0	25	13	22	0	0	4	0	0	0	22	2	0	0	0	0
k__Bacteria_p__Firmicutes_c__Clostridia_o__Clostridiales_f__Clostridiaceae_g___s__	0	0	0	0	0	0	0	0	0	0	0	0	0	2	27	0	0	0	0	0	0	0	0	0	0	0	0	0	0	0	0	0	0	0	0	0	0	0	0	0	0	0	0	0	0	0	0	0	0
k__Bacteria_p__Firmicutes_c__Clostridia_o__Clostridiales_f__Ruminococcaceae_g__Oscillospira_s__	0	0	0	0	0	0	0	0	0	0	0	0	0	2	0	0	0	0	0	0	0	0	0	0	0	0	0	0	0	0	0	0	3	0	0	0	0	0	0	0	0	0	4	0	0	7	0	0	0
k__Bacteria_p__Firmicutes_c__Clostridia_o__Clostridiales_NA_NA_NA	0	0	0	0	0	0	0	0	0	0	0	0	0	1	0	0	0	0	0	0	0	0	0	0	3	0	0	0	0	0	0	0	0	0	0	0	0	0	0	0	0	181	0	0	4	0	0	0	0
k__Bacteria_p__Bacteroidetes_c__Bacteroidia_o__Bacteroidales_f__Bacteroidaceae_g__Bacteroides_s__	0	0	0	0	0	0	0	0	0	0	0	0	0	0	2293	0	0	0	0	0	0	0	0	0	0	0	0	0	0	0	0	0	0	0	0	0	0	0	0	0	0	0	0	0	0	0	0	0	0
k__Bacteria_p__Firmicutes_c__Clostridia_o__Clostridiales_f___g___s__	0	0	0	0	0	0	0	0	0	0	0	0	0	0	719	0	0	0	0	0	0	0	0	42	0	0	0	0	0	0	0	0	0	0	0	0	0	0	0	0	101	0	0	0	0	0	0	0	0
k__Bacteria_p__Firmicutes_c__Clostridia_o__Clostridiales_f__Ruminococcaceae_g___s__	0	0	0	0	0	0	0	0	0	0	0	0	0	0	676	0	0	0	0	0	0	0	0	0	0	0	0	0	0	0	0	0	0	0	0	0	0	0	0	0	0	0	0	0	0	0	0	0	0
k__Bacteria_p__Firmicutes_c__Clostridia_o__Clostridiales_f__Ruminococcaceae_g___s__	0	0	0	0	0	0	0	0	0	0	0	0	0	0	664	0	0	0	0	0	0	0	0	0	0	0	0	0	0	0	0	0	0	0	0	0	0	0	0	0	0	0	0	0	0	0	0	0	0
k__Bacteria_p__Firmicutes_c__Erysipelotrichi_o__Erysipelotrichales_f__Erysipelotrichaceae_g__Catenibacterium_s__	0	0	0	0	0	0	0	0	0	0	0	0	0	0	447	0	0	0	0	0	0	3233	0	0	0	0	0	0	0	0	2739	0	0	0	0	0	0	0	0	0	0	0	0	0	0	0	0	0	0
k__Bacteria_p__Firmicutes_c__Clostridia_o__Clostridiales_f__Ruminococcaceae_g__Faecalibacterium_s__prausnitzii	0	0	0	0	0	0	0	0	0	0	0	0	0	0	336	0	0	0	0	0	0	0	0	0	0	0	0	0	0	0	0	0	0	0	0	0	0	0	0	0	0	0	0	0	0	0	0	0	0
k__Bacteria_p__Firmicutes_c__Clostridia_o__Clostridiales_f__Clostridiaceae_g__Clostridium_s__	0	0	0	0	0	0	0	0	0	0	0	0	0	0	292	0	0	0	0	0	0	0	0	0	0	0	0	0	0	0	0	0	0	0	0	0	0	0	0	0	0	0	0	0	0	0	103	9	0
k__Bacteria_p__Firmicutes_c__Clostridia_o__Clostridiales_f__Ruminococcaceae_NA_NA	0	0	0	0	0	0	0	0	0	0	0	0	0	0	272	0	0	0	0	207	0	0	0	0	0	864	0	0	0	0	0	0	0	0	0	0	0	739	0	0	0	0	0	0	0	0	0	50	0
k__Bacteria_p__Firmicutes_c__Erysipelotrichi_o__Erysipelotrichales_f__Erysipelotrichaceae_g__Catenibacterium_s__	0	0	0	0	0	0	0	0	0	0	0	0	0	0	265	0	0	0	0	0	0	0	0	0	0	0	0	0	0	0	57	0	0	0	0	0	0	0	0	0	0	0	0	0	0	0	0	0	0
k__Bacteria_p__Firmicutes_c__Clostridia_o__Clostridiales_f__Ruminococcaceae_g___s__	0	0	0	0	0	0	0	0	0	0	0	0	0	0	178	0	0	0	0	0	0	0	0	0	0	0	0	0	0	0	0	0	0	0	0	0	0	0	0	0	0	0	0	0	0	0	0	0	0
k__Bacteria_p__Firmicutes_c__Clostridia_o__Clostridiales_f___g___s__	0	0	0	0	0	0	0	0	0	0	0	0	0	0	123	0	0	0	0	0	0	0	0	0	0	0	0	0	0	0	0	0	0	0	0	0	0	0	0	0	0	0	0	0	0	0	105	0	0
k__Bacteria_p__Firmicutes_c__Clostridia_o__Clostridiales_f__Lachnospiraceae_g__Coprococcus_s__	0	0	0	0	0	0	0	0	0	0	0	0	0	0	92	0	0	0	0	0	0	0	0	0	0	0	0	0	0	0	0	0	0	0	0	0	0	0	0	0	0	0	0	0	0	0	0	0	0
k__Bacteria_p__Firmicutes_c__Clostridia_o__Clostridiales_f___g___s__	0	0	0	0	0	0	0	0	0	0	0	0	0	0	89	0	0	0	0	0	0	0	0	0	0	0	0	0	0	0	0	0	0	0	0	0	0	0	0	0	0	0	0	0	0	0	0	0	0
k__Bacteria_p__Firmicutes_c__Clostridia_o__Clostridiales_f__Ruminococcaceae_g__Ruminococcus_s__	0	0	0	0	0	0	0	0	0	0	0	0	0	0	84	0	0	0	0	0	0	0	0	0	0	0	0	0	0	0	0	0	0	0	0	0	0	0	0	0	0	0	0	0	0	0	0	0	0
k__Bacteria_p__Firmicutes_c__Clostridia_o__Clostridiales_f__Ruminococcaceae_g___s__	0	0	0	0	0	0	0	0	0	0	0	0	0	0	82	0	0	0	0	983	0	26	192	0	0	0	0	126	109	0	0	0	0	1151	0	0	0	0	0	0	0	0	0	0	0	0	132	0	0
k__Bacteria_p__Firmicutes_c__Clostridia_o__Clostridiales_f__Lachnospiraceae_g___s__	0	0	0	0	0	0	0	0	0	0	0	0	0	0	73	0	0	0	0	0	123	0	343	0	0	0	0	0	0	0	0	0	0	0	0	0	0	80	0	0	35	0	0	50	0	0	16	0	0
k__Bacteria_p__Firmicutes_c__Clostridia_o__Clostridiales_f__Peptococcaceae_g__Peptococcus_s__	0	0	0	0	0	0	0	0	0	0	0	0	0	0	71	0	0	0	0	0	0	0	0	0	0	0	0	0	0	0	0	0	0	0	0	0	0	0	0	0	0	0	0	0	0	0	0	29	0
k__Bacteria_p__Firmicutes_c__Clostridia_o__Clostridiales_f__Lachnospiraceae_g___s__	0	0	0	0	0	0	0	0	0	0	0	0	0	0	55	0	25	0	101	0	0	0	0	0	0	0	0	0	0	50	0	0	6	0	176	0	0	0	0	0	0	0	0	0	0	0	0	2	0
k__Bacteria_p__Verrucomicrobia_c__Verrucomicrobiae_o__Verrucomicrobiales_f__Verrucomicrobiaceae_g__Akkermansia_s__muciniphila	0	0	0	0	0	0	0	0	0	0	0	0	0	0	55	0	0	0	0	0	0	0	0	0	0	0	0	0	0	0	4	0	0	7	0	0	0	3	0	0	0	0	0	35	0	0	4	4	0
k__Bacteria_p__Firmicutes_c__Erysipelotrichi_o__Erysipelotrichales_f__Erysipelotrichaceae_g__[Eubacterium]_s__	0	0	0	0	0	0	0	0	0	0	0	0	0	0	53	0	0	0	0	0	0	0	0	0	0	0	0	0	0	0	0	0	5	0	0	0	0	0	0	0	0	0	0	0	0	0	0	1844	0
k__Bacteria_p__Firmicutes_c__Clostridia_o__Clostridiales_f__Lachnospiraceae_g__Blautia_s__	0	0	0	0	0	0	0	0	0	0	0	0	0	0	52	0	0	0	0	0	0	0	0	0	0	0	0	0	0	0	0	0	0	0	0	0	0	6	0	0	0	0	0	0	0	0	0	0	0
k__Bacteria_p__Firmicutes_c__Clostridia_o__Clostridiales_f__Ruminococcaceae_g___s__	0	0	0	0	0	0	0	0	0	0	0	0	0	0	43	0	0	0	0	0	0	0	0	0	0	0	0	0	0	0	0	0	0	0	0	0	0	0	0	0	0	0	0	0	0	0	0	0	0
k__Bacteria_p__Firmicutes_c__Erysipelotrichi_o__Erysipelotrichales_f__Erysipelotrichaceae_g__Catenibacterium_s__	0	0	0	0	0	0	0	0	0	0	0	0	0	0	38	0	0	0	0	0	0	0	0	0	0	0	0	0	0	0	0	0	0	0	0	0	0	0	0	0	0	0	0	0	0	0	0	0	0
k__Bacteria_p__Firmicutes_c__Clostridia_o__Clostridiales_f__Lachnospiraceae_g___s__	0	0	0	0	0	0	0	0	0	0	0	0	0	0	28	0	0	0	0	0	0	0	0	0	0	0	0	0	0	0	3	0	0	0	0	0	0	0	0	0	0	0	0	0	0	0	0	0	0
k__Bacteria_p__Firmicutes_c__Clostridia_o__Clostridiales_f__Ruminococcaceae_g___s__	0	0	0	0	0	0	0	0	0	0	0	0	0	0	27	0	0	0	0	0	0	0	0	0	0	0	0	0	0	0	0	0	0	0	0	0	0	0	0	0	0	0	0	0	0	0	0	0	0
k__Bacteria_p__Firmicutes_c__Clostridia_o__Clostridiales_f__Lachnospiraceae_g___s__	0	0	0	0	0	0	0	0	0	0	0	0	0	0	27	0	0	0	0	0	0	0	0	0	0	0	0	0	0	0	0	0	0	0	0	0	0	0	0	0	0	0	0	0	0	0	0	0	0
k__Bacteria_p__Firmicutes_c__Clostridia_o__Clostridiales_f__Lachnospiraceae_NA_NA	0	0	0	0	0	0	0	0	0	0	0	0	0	0	27	0	0	0	0	0	0	0	0	0	0	0	0	0	0	0	0	0	0	0	0	0	0	0	0	0	0	0	0	0	0	0	0	0	0
k__Bacteria_p__Bacteroidetes_c__Bacteroidia_o__Bacteroidales_f__Porphyromonadaceae_g__Dysgonomonas_s__	0	0	0	0	0	0	0	0	0	0	0	0	0	0	26	0	0	0	0	0	0	0	0	0	0	0	0	0	0	0	0	0	0	0	0	0	0	0	0	0	0	0	0	0	0	0	221	0	0
k__Bacteria_p__Firmicutes_c__Clostridia_o__Clostridiales_f__Ruminococcaceae_g___s__	0	0	0	0	0	0	0	0	0	0	0	0	0	0	26	0	1	0	0	0	0	0	0	0	0	0	0	0	0	0	0	0	0	0	0	0	0	0	0	0	0	0	0	0	0	0	0	0	0
k__Bacteria_p__Actinobacteria_c__Coriobacteriia_o__Coriobacteriales_f__Coriobacteriaceae_g___s__	0	0	0	0	0	0	0	0	0	0	0	0	0	0	23	0	0	0	0	0	0	0	0	0	39	0	0	0	0	0	0	0	0	0	0	0	0	0	0	0	0	0	0	0	0	0	0	0	0
k__Bacteria_p__Firmicutes_c__Clostridia_o__Clostridiales_f__Clostridiaceae_g__Clostridium_s__	0	0	0	0	0	0	0	0	0	0	0	0	0	0	22	0	0	0	0	0	0	0	0	0	0	0	0	0	0	0	0	0	0	0	0	0	0	0	0	0	0	0	0	0	0	0	10	4	0
k__Bacteria_p__Firmicutes_c__Clostridia_o__Clostridiales_f___g___s__	0	0	0	0	0	0	0	0	0	0	0	0	0	0	22	0	20	0	0	0	0	2	0	3	0	15	0	0	2	0	0	0	0	0	0	0	0	0	0	0	0	0	0	0	0	3	0	7	0
k__Bacteria_p__Firmicutes_c__Clostridia_o__Clostridiales_f___g___s__	0	0	0	0	0	0	0	0	0	0	0	0	0	0	21	0	0	0	0	0	0	0	0	0	0	0	0	0	0	0	0	0	0	0	0	0	0	0	0	0	0	0	0	0	0	0	0	0	0
k__Bacteria_p__Firmicutes_c__Clostridia_o__Clostridiales_f__Lachnospiraceae_g___s__	0	0	0	0	0	0	0	0	0	0	0	0	0	0	20	0	0	0	0	0	0	0	0	0	0	0	0	0	0	7	7	0	0	11	0	0	0	0	0	0	4	0	0	0	0	0	0	0	0
k__Bacteria_p__Firmicutes_c__Clostridia_o__Clostridiales_f__Lachnospiraceae_g__Blautia_s__	0	0	0	0	0	0	0	0	0	0	0	0	0	0	20	0	0	0	0	0	0	0	0	0	0	0	0	0	0	0	0	0	0	0	0	0	0	0	0	0	0	0	1	0	0	0	0	0	0
k__Bacteria_p__Firmicutes_c__Clostridia_o__Clostridiales_f__Lachnospiraceae_g__Coprococcus_s__	0	0	0	0	0	0	0	0	0	0	0	0	0	0	18	0	0	0	0	0	0	0	0	0	0	0	0	0	0	0	0	0	0	0	0	0	0	0	0	0	0	0	0	0	0	0	0	0	0
k__Bacteria_p__Firmicutes_c__Clostridia_o__Clostridiales_f__Lachnospiraceae_g__Blautia_s__	0	0	0	0	0	0	0	0	0	0	0	0	0	0	18	0	0	0	0	0	0	0	0	0	0	5	0	0	0	0	0	0	0	0	0	0	0	0	0	0	0	0	0	0	0	0	0	0	0
k__Bacteria_p__Firmicutes_c__Clostridia_o__Clostridiales_f___g___s__	0	0	0	0	0	0	0	0	0	0	0	0	0	0	18	0	0	0	0	6	0	0	0	29	0	0	0	0	0	0	10	0	0	0	0	0	0	0	0	0	0	0	0	0	0	0	0	0	0
k__Bacteria_p__Firmicutes_c__Clostridia_o__Clostridiales_f__Lachnospiraceae_g___s__	0	0	0	0	0	0	0	0	0	0	0	0	0	0	18	0	0	0	8	0	0	2	0	0	0	0	0	0	0	0	0	0	0	0	0	0	0	0	0	0	0	0	0	0	0	4	0	0	0
k__Bacteria_p__Firmicutes_c__Clostridia_o__Clostridiales_f__Lachnospiraceae_g___s__	0	0	0	0	0	0	0	0	0	0	0	0	0	0	17	0	0	0	0	1	0	0	1	0	0	0	0	0	0	0	0	0	0	0	2	0	0	0	0	0	0	0	0	0	0	0	11	0	0
k__Bacteria_p__Firmicutes_c__Clostridia_o__Clostridiales_f__Lachnospiraceae_NA_NA	0	0	0	0	0	0	0	0	0	0	0	0	0	0	16	0	0	0	0	0	0	0	0	0	0	0	0	0	0	0	0	0	0	10	0	0	0	0	0	0	0	0	19	0	0	0	0	0	40
k__Bacteria_p__Firmicutes_c__Clostridia_o__Clostridiales_f__Ruminococcaceae_g___s__	0	0	0	0	0	0	0	0	0	0	0	0	0	0	16	0	0	0	0	32	0	0	0	0	0	0	0	0	0	0	0	0	0	0	0	0	0	0	0	0	0	0	0	0	0	0	0	0	0
k__Bacteria_p__Firmicutes_c__Clostridia_o__Clostridiales_f__Lachnospiraceae_g___s__	0	0	0	0	0	0	0	0	0	0	0	0	0	0	15	0	0	0	0	0	0	0	0	0	0	0	0	0	0	0	0	0	0	0	0	0	0	0	0	0	0	0	0	0	0	0	0	0	0
k__Bacteria_p__Firmicutes_c__Clostridia_o__Clostridiales_f__Lachnospiraceae_NA_NA	0	0	0	0	0	0	0	0	0	0	0	0	0	0	15	0	0	0	0	0	0	0	0	0	0	7	0	0	0	0	0	0	0	0	0	0	0	0	0	0	0	0	0	0	0	0	0	0	0
k__Bacteria_p__Firmicutes_c__Clostridia_o__Clostridiales_f__Clostridiaceae_g___s__	0	0	0	0	0	0	0	0	0	0	0	0	0	0	15	0	0	0	0	0	0	0	0	0	0	0	0	0	0	0	0	0	0	0	0	0	0	0	0	0	0	0	0	0	0	0	0	0	0
k__Bacteria_p__Firmicutes_c__Clostridia_o__Clostridiales_f__Lachnospiraceae_g___s__	0	0	0	0	0	0	0	0	0	0	0	0	0	0	14	0	0	0	0	0	0	0	0	0	0	0	0	0	0	0	6	0	0	0	0	0	0	0	0	0	0	0	0	0	0	0	0	0	0
k__Bacteria_p__Firmicutes_c__Clostridia_o__Clostridiales_NA_NA_NA	0	0	0	0	0	0	0	0	0	0	0	0	0	0	13	0	0	0	0	0	0	0	0	0	0	0	0	0	0	0	0	0	0	0	0	0	0	0	0	0	0	0	0	0	0	0	0	0	0
k__Bacteria_p__Bacteroidetes_c__Bacteroidia_o__Bacteroidales_f__Rikenellaceae_g___s__	0	0	0	0	0	0	0	0	0	0	0	0	0	0	13	0	0	0	0	0	2	0	0	0	0	0	0	2	0	0	0	0	0	7	0	3	0	0	0	0	0	0	0	0	0	0	0	0	0
k__Bacteria_p__Firmicutes_c__Clostridia_o__Clostridiales_f__Ruminococcaceae_g___s__	0	0	0	0	0	0	0	0	0	0	0	0	0	0	13	0	0	0	0	10	0	0	0	0	0	0	0	0	0	0	0	0	0	0	0	0	0	0	0	0	0	0	0	0	0	0	0	0	0
k__Bacteria_p__Firmicutes_c__Clostridia_o__Clostridiales_f__Lachnospiraceae_g__Blautia_s__	0	0	0	0	0	0	0	0	0	0	0	0	0	0	12	0	0	0	0	0	0	0	0	0	0	0	0	0	0	0	0	0	0	0	0	0	0	0	0	0	0	0	0	0	0	0	0	0	0
k__Bacteria_p__Firmicutes_c__Clostridia_o__Clostridiales_f__Ruminococcaceae_NA_NA	0	0	0	0	0	0	0	0	0	0	0	0	0	0	11	0	0	0	0	61	0	0	0	0	0	0	0	0	0	0	0	0	179	0	0	0	0	0	0	0	0	0	0	0	0	3	0	0	0
k__Bacteria_p__Firmicutes_c__Clostridia_o__Clostridiales_f__Lachnospiraceae_NA_NA	0	0	0	0	0	0	0	0	0	0	0	0	0	0	11	0	0	0	0	0	0	0	0	0	0	0	0	0	0	0	0	0	0	0	0	0	0	0	0	0	0	0	0	0	0	0	0	0	0
k__Bacteria_p__Firmicutes_c__Erysipelotrichi_o__Erysipelotrichales_f__Erysipelotrichaceae_g___s__	0	0	0	0	0	0	0	0	0	0	0	0	0	0	11	0	0	0	0	0	0	0	0	0	0	0	0	0	0	0	0	0	0	0	0	0	0	0	0	0	0	0	0	2752	0	0	0	0	0
k__Bacteria_p__Firmicutes_c__Clostridia_o__Clostridiales_f__Lachnospiraceae_NA_NA	0	0	0	0	0	0	0	0	0	0	0	0	0	0	10	0	0	8	0	0	0	0	0	0	0	0	0	0	0	0	0	0	0	0	0	0	0	0	0	0	0	0	0	0	0	0	0	0	0
k__Bacteria_p__Bacteroidetes_c__Bacteroidia_o__Bacteroidales_f__Bacteroidaceae_g__Bacteroides_s__	0	0	0	0	0	0	0	0	0	0	0	0	0	0	10	0	0	0	0	0	0	0	0	0	0	0	0	0	0	0	0	0	0	0	0	0	0	2	0	0	0	0	0	0	0	14	0	0	0
k__Bacteria_p__Firmicutes_c__Clostridia_o__Clostridiales_f__Lachnospiraceae_g__Dorea_s__	0	0	0	0	0	0	0	0	0	0	0	0	0	0	9	0	0	0	0	0	0	0	0	0	0	0	0	0	0	0	0	0	27	0	0	5	0	0	0	0	0	0	0	0	0	0	0	0	41
k__Bacteria_p__Firmicutes_c__Clostridia_o__Clostridiales_NA_NA_NA	0	0	0	0	0	0	0	0	0	0	0	0	0	0	8	0	2	0	0	0	0	0	0	0	0	0	0	0	0	0	2	0	4	0	0	0	0	0	0	0	0	0	0	0	0	10	0	5	0
k__Bacteria_p__Firmicutes_c__Clostridia_o__Clostridiales_f__Lachnospiraceae_g__Blautia_s__	0	0	0	0	0	0	0	0	0	0	0	0	0	0	7	0	0	0	0	0	0	0	0	0	0	0	0	0	0	0	0	0	0	0	0	0	0	0	0	16	0	0	0	0	9	0	0	0	0
k__Bacteria_p__Firmicutes_c__Clostridia_o__Clostridiales_f___g___s__	0	0	0	0	0	0	0	0	0	0	0	0	0	0	7	0	0	0	0	7	0	0	0	0	0	0	0	0	0	0	3	0	5	0	0	0	0	0	0	0	0	0	0	0	0	0	0	0	0
k__Bacteria_p__Firmicutes_c__Clostridia_o__Clostridiales_NA_NA_NA	0	0	0	0	0	0	0	0	0	0	0	0	0	0	7	0	0	0	0	6	0	0	0	0	0	0	0	0	0	0	0	0	0	0	0	0	0	0	0	0	0	0	0	0	0	0	0	0	0
k__Bacteria_p__Firmicutes_c__Clostridia_o__Clostridiales_f__Ruminococcaceae_g___s__	0	0	0	0	0	0	0	0	0	0	0	0	0	0	6	0	18	0	0	0	0	0	0	0	0	0	0	0	0	3	0	0	0	0	0	0	0	0	0	0	0	0	0	0	0	0	0	3	0
k__Bacteria_p__Firmicutes_c__Clostridia_o__Clostridiales_f___g___s__	0	0	0	0	0	0	0	0	0	0	0	0	0	0	6	0	0	0	0	0	0	0	0	0	0	0	0	0	0	0	0	0	0	0	0	0	0	0	0	0	0	0	0	13	0	0	0	0	0
k__Bacteria_p__Firmicutes_c__Clostridia_o__Clostridiales_f__Lachnospiraceae_g___s__	0	0	0	0	0	0	0	0	0	0	0	0	0	0	5	0	0	0	0	0	0	0	0	0	0	0	0	0	0	0	3	0	1	0	0	0	0	0	0	0	0	0	0	0	0	0	0	0	0
k__Bacteria_p__Firmicutes_c__Clostridia_o__Clostridiales_f__Lachnospiraceae_g___s__	0	0	0	0	0	0	0	0	0	0	0	0	0	0	5	0	0	0	0	0	0	4	0	0	0	2	0	0	0	0	5	0	0	0	0	0	0	0	0	0	0	0	0	0	0	3	2	0	0
k__Bacteria_p__Firmicutes_c__Clostridia_o__Clostridiales_NA_NA_NA	0	0	0	0	0	0	0	0	0	0	0	0	0	0	5	0	0	0	0	0	0	0	0	0	0	0	0	9	0	0	0	0	3	0	0	0	0	0	0	0	0	0	0	0	0	0	0	0	0
k__Bacteria_p__Firmicutes_c__Clostridia_o__Clostridiales_f__Lachnospiraceae_g___s__	0	0	0	0	0	0	0	0	0	0	0	0	0	0	5	0	0	0	0	0	0	0	0	0	0	0	0	0	0	0	30	0	0	0	0	0	0	0	0	0	0	0	0	0	0	0	0	0	0
k__Bacteria_p__Proteobacteria_c__Betaproteobacteria_o__Burkholderiales_f__Alcaligenaceae_g__Sutterella_s__	0	0	0	0	0	0	0	0	0	0	0	0	0	0	4	0	0	0	0	0	0	0	0	0	0	0	0	0	0	0	0	0	0	0	0	0	0	0	0	0	0	0	0	0	0	0	0	0	0
k__Bacteria_p__Firmicutes_c__Clostridia_o__Clostridiales_f__Ruminococcaceae_g__Oscillospira_s__	0	0	0	0	0	0	0	0	0	0	0	0	0	0	3	0	6	0	0	0	0	0	0	0	0	0	0	0	0	0	0	0	0	0	0	0	0	0	0	0	0	0	0	0	0	0	1	0	0
k__Bacteria_p__Proteobacteria_c__Gammaproteobacteria_o__Enterobacteriales_f__Enterobacteriaceae_g___s__	0	0	0	0	0	0	0	0	0	0	0	0	0	0	2	0	2	0	0	0	8547	3	8	0	0	0	0	0	12	28	0	9	0	0	0	3	0	25	0	101	0	155	0	2	0	3	3	7	0
k__Bacteria_p__Firmicutes_c__Clostridia_o__Clostridiales_f__Clostridiaceae_g___s__	0	0	0	0	0	0	0	0	0	0	0	0	0	0	2	0	0	0	0	0	0	0	0	0	0	0	0	0	0	0	0	1	0	35	0	0	0	0	0	8	0	0	0	0	0	0	0	0	0
k__Bacteria_p__Cyanobacteria_c__Chloroplast_o__Streptophyta_f___g___s__	0	0	0	0	0	0	0	0	0	0	0	0	0	0	2	0	0	0	0	0	0	0	0	0	32	0	0	0	0	0	0	0	0	0	0	0	0	0	0	0	0	0	0	0	0	0	0	0	0
k__Bacteria_p__Firmicutes_c__Clostridia_o__Clostridiales_f__Ruminococcaceae_g__Oscillospira_s__	0	0	0	0	0	0	0	0	0	0	0	0	0	0	2	0	0	0	0	0	0	0	0	0	0	0	0	0	0	0	0	0	0	2	0	0	0	27	0	0	0	0	0	0	0	0	0	0	0
k__Bacteria_p__Firmicutes_c__Clostridia_o__Clostridiales_f__Ruminococcaceae_g__Clostridium_s__methylpentosum	0	0	0	0	0	0	0	0	0	0	0	0	0	0	2	0	0	0	0	0	0	0	0	0	0	0	0	0	0	0	0	0	0	0	0	0	0	0	0	0	0	0	0	0	0	0	0	0	0
k__Bacteria_p__Firmicutes_c__Clostridia_o__Clostridiales_f__Ruminococcaceae_g__Oscillospira_s__	0	0	0	0	0	0	0	0	0	0	0	0	0	0	2	0	3	0	0	44	0	0	0	4	0	0	0	0	0	0	17	0	2	0	0	0	0	0	0	0	0	0	0	0	0	0	10	0	0
k__Bacteria_p__Firmicutes_c__Clostridia_o__Clostridiales_f__Lachnospiraceae_g___s__	0	0	0	0	0	0	0	0	0	0	0	0	0	0	1	0	0	0	10	0	0	0	8	1	0	8	0	0	23	0	0	0	0	0	0	0	0	5	0	0	3	0	0	3	0	3	19	0	1
k__Bacteria_p__Firmicutes_c__Clostridia_o__Clostridiales_f___g___s__	0	0	0	0	0	0	0	0	0	0	0	0	0	0	1	0	0	1	0	0	0	0	0	0	0	0	0	0	0	0	0	0	0	0	0	0	0	0	0	0	0	0	0	0	0	0	2	0	0
k__Bacteria_p__Firmicutes_c__Clostridia_o__Clostridiales_f__Lachnospiraceae_NA_NA	0	0	0	0	0	0	0	0	0	0	0	0	0	0	1	0	7	0	0	1	0	0	0	0	0	0	0	0	0	0	0	0	0	0	0	0	0	0	0	0	1	0	0	0	0	0	0	0	0
k__Bacteria_p__Proteobacteria_c__Betaproteobacteria_o__Burkholderiales_f__Alcaligenaceae_g__Sutterella_s__	0	0	0	0	0	0	0	0	0	0	0	0	0	0	0	1641	0	0	0	0	0	0	0	0	0	24	0	0	0	0	0	0	296	297	0	0	0	0	0	0	46	0	0	5	0	50	0	0	0
k__Bacteria_p__Bacteroidetes_c__Bacteroidia_o__Bacteroidales_f__Bacteroidaceae_g__Bacteroides_s__	0	0	0	0	0	0	0	0	0	0	0	0	0	0	0	755	0	0	0	0	0	0	0	0	0	0	0	0	0	0	0	0	0	0	0	0	0	0	0	0	0	0	0	0	1152	19	0	0	0
k__Bacteria_p__Firmicutes_c__Clostridia_o__Clostridiales_f__Veillonellaceae_g___s__	0	0	0	0	0	0	0	0	0	0	0	0	0	0	0	754	0	0	0	0	0	0	0	0	0	0	0	0	0	0	0	0	0	0	0	0	0	0	0	0	0	0	0	0	0	0	0	0	0
k__Bacteria_p__Firmicutes_c__Clostridia_o__Clostridiales_f__Lachnospiraceae_g___s__	0	0	0	0	0	0	0	0	0	0	0	0	0	0	0	184	0	0	0	0	0	0	0	0	0	0	0	0	0	0	0	0	0	0	0	0	0	0	0	0	0	0	0	0	0	0	0	0	0
k__Bacteria_p__Firmicutes_c__Clostridia_o__Clostridiales_f__Veillonellaceae_g___s__	0	0	0	0	0	0	0	0	0	0	0	0	0	0	0	162	0	0	0	0	0	0	0	0	0	0	0	0	0	0	0	0	0	0	0	0	0	0	0	0	0	0	0	0	0	0	0	0	0
k__Bacteria_p__Firmicutes_c__Clostridia_o__Clostridiales_f__Lachnospiraceae_g__Lachnospira_s__	0	0	0	0	0	0	0	0	0	0	0	0	0	0	0	63	0	0	0	231	0	0	0	0	0	0	0	0	0	0	0	0	0	0	0	0	0	0	0	0	0	0	0	0	0	0	0	0	0
k__Bacteria_p__Bacteroidetes_c__Bacteroidia_o__Bacteroidales_f__Bacteroidaceae_g__Bacteroides_s__	0	0	0	0	0	0	0	0	0	0	0	0	0	0	0	62	0	0	0	0	0	0	0	0	0	0	0	0	0	0	0	0	0	0	0	0	0	0	0	0	0	0	0	0	675	35	0	0	0
k__Bacteria_p__Firmicutes_c__Clostridia_o__Clostridiales_f__Lachnospiraceae_NA_NA	0	0	0	0	0	0	0	0	0	0	0	0	0	0	0	50	0	0	0	0	0	0	0	0	0	0	0	0	0	0	0	0	0	0	0	0	0	0	0	0	0	0	0	0	0	0	0	0	0
Unassigned_NA_NA_NA_NA_NA_NA	0	0	0	0	0	0	0	0	0	0	0	0	0	0	0	34	0	0	0	0	0	0	0	0	0	0	0	0	0	0	0	0	0	0	0	0	0	0	0	0	0	0	0	0	0	0	0	0	0
k__Bacteria_p__Firmicutes_c__Clostridia_o__Clostridiales_f__Ruminococcaceae_NA_NA	0	0	0	0	0	0	0	0	0	0	0	0	0	0	0	27	0	0	0	0	0	0	0	0	0	0	0	0	0	0	0	0	0	0	0	0	0	0	0	0	0	0	0	0	0	0	0	0	0
k__Bacteria_p__Firmicutes_c__Clostridia_o__Clostridiales_f__Lachnospiraceae_NA_NA	0	0	0	0	0	0	0	0	0	0	0	0	0	0	0	23	0	0	0	0	0	0	0	0	0	0	0	4	0	0	0	0	0	0	0	0	0	0	0	0	0	0	0	0	0	0	0	0	0
k__Bacteria_p__Firmicutes_c__Clostridia_o__Clostridiales_f__Veillonellaceae_g___s__	0	0	0	0	0	0	0	0	0	0	0	0	0	0	0	21	0	0	0	0	0	0	0	0	0	0	0	0	0	0	0	0	0	0	0	0	0	0	0	0	0	0	0	0	0	0	0	0	0
k__Bacteria_p__Firmicutes_c__Clostridia_o__Clostridiales_f__Lachnospiraceae_NA_NA	0	0	0	0	0	0	0	0	0	0	0	0	0	0	0	16	0	0	0	0	0	0	0	0	0	0	0	0	0	0	0	0	0	0	0	0	0	0	0	0	0	0	0	0	0	0	0	0	0
k__Bacteria_p__Firmicutes_c__Clostridia_o__Clostridiales_f__Ruminococcaceae_g__Oscillospira_s__	0	0	0	0	0	0	0	0	0	0	0	0	0	0	0	16	0	0	0	0	0	0	0	0	0	0	0	0	0	0	0	0	0	0	0	0	0	0	0	0	0	0	0	0	0	0	0	0	0
k__Bacteria_p__Firmicutes_c__Clostridia_o__Clostridiales_f__Ruminococcaceae_g___s__	0	0	0	0	0	0	0	0	0	0	0	0	0	0	0	14	0	0	0	0	0	0	0	0	0	0	0	0	0	0	0	0	0	0	0	0	0	0	0	0	0	0	0	0	0	0	0	0	0
k__Bacteria_p__Firmicutes_c__Clostridia_o__Clostridiales_f___g___s__	0	0	0	0	0	0	0	0	0	0	0	0	0	0	0	13	0	0	0	0	0	0	0	0	0	0	0	0	0	0	0	0	0	0	0	0	0	0	0	0	0	0	0	0	0	0	0	0	0
k__Bacteria_p__Firmicutes_c__Clostridia_o__Clostridiales_f__Ruminococcaceae_g__Faecalibacterium_s__prausnitzii	0	0	0	0	0	0	0	0	0	0	0	0	0	0	0	12	0	0	0	0	0	0	0	0	0	0	0	0	0	0	0	0	0	0	0	0	0	0	0	0	0	0	0	0	0	0	0	0	0
k__Bacteria_p__Firmicutes_c__Clostridia_o__Clostridiales_NA_NA_NA	0	0	0	0	0	0	0	0	0	0	0	0	0	0	0	11	0	0	0	0	0	0	0	0	0	0	0	0	0	0	0	24	0	0	0	0	0	0	0	0	0	0	0	0	0	0	0	0	0
k__Bacteria_p__Firmicutes_c__Clostridia_o__Clostridiales_f__Lachnospiraceae_NA_NA	0	0	0	0	0	0	0	0	0	0	0	0	0	0	0	10	0	0	0	0	0	0	0	0	0	0	0	0	0	0	0	0	0	0	0	0	0	0	0	0	0	0	0	0	0	6	0	0	0
k__Bacteria_p__Firmicutes_c__Clostridia_o__Clostridiales_f__Ruminococcaceae_g___s__	0	0	0	0	0	0	0	0	0	0	0	0	0	0	0	8	0	0	0	0	0	0	0	0	0	0	0	0	0	0	0	0	0	0	0	0	0	3	0	0	0	0	0	0	0	0	0	0	0
k__Bacteria_p__Firmicutes_c__Clostridia_o__Clostridiales_f__Ruminococcaceae_g___s__	0	0	0	0	0	0	0	0	0	0	0	0	0	0	0	7	0	0	0	0	0	10	0	2	0	0	0	0	0	0	0	0	0	0	0	0	0	0	0	0	0	0	0	0	0	0	0	0	0
k__Bacteria_p__Firmicutes_c__Clostridia_o__Clostridiales_f__Lachnospiraceae_g___s__	0	0	0	0	0	0	0	0	0	0	0	0	0	0	0	7	2	0	0	0	0	1	0	0	0	0	0	0	0	0	0	5	0	2	0	0	0	0	0	0	0	0	2	0	0	0	0	0	0
k__Bacteria_p__Firmicutes_c__Clostridia_o__Clostridiales_f__Ruminococcaceae_g___s__	0	0	0	0	0	0	0	0	0	0	0	0	0	0	0	6	0	0	0	0	0	4	0	0	17	0	0	0	0	0	0	0	0	0	0	0	0	0	0	0	0	0	0	0	0	0	7	0	0
k__Bacteria_p__Bacteroidetes_c__Bacteroidia_o__Bacteroidales_f__Bacteroidaceae_g__Bacteroides_s__	0	0	0	0	0	0	0	0	0	0	0	0	0	0	0	6	0	6	0	3	1	2	0	0	0	0	0	0	0	0	0	0	0	0	0	0	0	0	0	0	0	0	0	0	0	0	0	0	0
k__Bacteria_p__Firmicutes_c__Clostridia_o__Clostridiales_f__Ruminococcaceae_g___s__	0	0	0	0	0	0	0	0	0	0	0	0	0	0	0	4	0	0	0	0	0	0	0	0	0	0	0	0	0	0	0	0	0	0	0	0	0	0	0	0	11	0	0	0	0	0	0	0	0
k__Bacteria_p__Firmicutes_c__Clostridia_o__Clostridiales_f__Lachnospiraceae_g___s__	0	0	0	0	0	0	0	0	0	0	0	0	0	0	0	4	0	0	0	0	0	0	0	0	0	0	0	0	0	0	0	0	0	0	0	0	0	0	0	0	0	0	0	0	0	0	0	0	0
k__Bacteria_p__Firmicutes_c__Clostridia_o__Clostridiales_NA_NA_NA	0	0	0	0	0	0	0	0	0	0	0	0	0	0	0	4	2	0	0	0	0	0	0	0	0	4	0	0	0	0	0	0	0	1	0	26	0	0	0	1	0	0	0	17	2	0	0	0	3
k__Bacteria_p__Proteobacteria_c__Betaproteobacteria_NA_NA_NA_NA	0	0	0	0	0	0	0	0	0	0	0	0	0	0	0	0	5039	0	2183	0	0	0	0	0	0	0	0	0	0	0	0	0	0	0	0	0	0	44	0	0	0	0	0	0	0	0	0	0	0
k__Bacteria_p__Firmicutes_c__Clostridia_o__Clostridiales_f__Ruminococcaceae_g__Faecalibacterium_s__prausnitzii	0	0	0	0	0	0	0	0	0	0	0	0	0	0	0	0	4534	0	0	0	0	0	0	0	0	0	0	0	0	0	0	0	0	0	0	0	0	0	0	0	0	0	0	0	0	0	0	0	0
k__Bacteria_p__Firmicutes_c__Clostridia_o__Clostridiales_NA_NA_NA	0	0	0	0	0	0	0	0	0	0	0	0	0	0	0	0	766	0	0	0	0	0	489	0	0	0	0	0	0	0	0	0	0	0	0	0	0	0	0	0	0	0	0	0	0	0	0	0	0
k__Bacteria_p__Firmicutes_c__Clostridia_o__Clostridiales_NA_NA_NA	0	0	0	0	0	0	0	0	0	0	0	0	0	0	0	0	318	0	0	57	49	0	0	0	0	0	0	49	0	0	83	0	0	0	0	0	0	0	0	45	0	0	0	0	0	0	0	0	0
k__Bacteria_p__Firmicutes_c__Clostridia_o__Clostridiales_f__Lachnospiraceae_g__Lachnospira_s__	0	0	0	0	0	0	0	0	0	0	0	0	0	0	0	0	170	0	0	0	0	0	0	0	0	0	0	0	0	0	0	0	0	0	0	0	0	0	0	0	0	0	0	0	0	0	0	0	0
k__Bacteria_p__Proteobacteria_c__Betaproteobacteria_o__Burkholderiales_NA_NA_NA	0	0	0	0	0	0	0	0	0	0	0	0	0	0	0	0	135	0	0	0	0	0	0	0	0	0	0	0	0	0	0	0	0	0	0	0	0	0	0	0	0	0	0	0	0	0	0	0	0
k__Bacteria_p__Firmicutes_c__Clostridia_o__Clostridiales_f__Ruminococcaceae_g___s__	0	0	0	0	0	0	0	0	0	0	0	0	0	0	0	0	95	0	0	0	0	0	0	0	0	0	0	0	0	0	0	0	0	0	0	0	0	0	0	0	0	0	0	0	0	0	0	0	0
k__Bacteria_p__Bacteroidetes_c__Bacteroidia_o__Bacteroidales_f__Bacteroidaceae_g__Bacteroides_s__	0	0	0	0	0	0	0	0	0	0	0	0	0	0	0	0	74	0	0	0	0	0	0	0	0	0	0	0	0	0	0	0	0	0	0	0	0	0	0	0	0	0	0	0	0	0	0	0	0
k__Bacteria_p__Firmicutes_c__Clostridia_o__Clostridiales_f__Lachnospiraceae_NA_NA	0	0	0	0	0	0	0	0	0	0	0	0	0	0	0	0	64	0	0	0	0	0	0	0	0	0	0	0	0	0	0	0	0	0	0	0	0	0	0	0	0	0	0	0	0	0	0	0	0
k__Bacteria_p__Firmicutes_c__Clostridia_o__Clostridiales_NA_NA_NA	0	0	0	0	0	0	0	0	0	0	0	0	0	0	0	0	63	0	0	0	0	0	0	0	0	0	0	0	0	0	0	0	0	0	0	0	0	0	0	0	0	0	0	0	0	0	0	0	0
k__Bacteria_p__Firmicutes_c__Clostridia_o__Clostridiales_f__Ruminococcaceae_g___s__	0	0	0	0	0	0	0	0	0	0	0	0	0	0	0	0	60	21	0	0	0	29	0	5	41	89	0	0	13	0	45	0	49	0	0	0	0	0	0	0	0	0	0	0	0	0	0	0	0
k__Bacteria_p__Firmicutes_c__Clostridia_o__Clostridiales_f__Lachnospiraceae_g__Lachnospira_s__	0	0	0	0	0	0	0	0	0	0	0	0	0	0	0	0	49	0	0	0	0	0	0	0	0	0	0	0	0	0	0	0	0	0	0	0	0	0	0	0	0	0	0	0	0	0	0	0	0
k__Bacteria_p__Firmicutes_c__Clostridia_o__Clostridiales_f__Clostridiaceae_NA_NA	0	0	0	0	0	0	0	0	0	0	0	0	0	0	0	0	43	0	0	0	0	0	0	4	0	0	0	0	0	0	0	0	0	0	13	0	12	0	0	0	0	0	0	0	0	0	0	0	0
k__Bacteria_p__Bacteroidetes_c__Bacteroidia_o__Bacteroidales_f__Bacteroidaceae_g__Bacteroides_s__	0	0	0	0	0	0	0	0	0	0	0	0	0	0	0	0	41	0	0	0	0	0	0	0	0	0	0	0	0	0	0	0	0	0	0	0	0	0	0	0	0	0	0	0	0	0	0	0	0
k__Bacteria_p__Firmicutes_c__Clostridia_o__Clostridiales_f___g___s__	0	0	0	0	0	0	0	0	0	0	0	0	0	0	0	0	40	0	0	0	0	0	0	0	0	0	0	0	0	0	0	0	0	0	0	0	0	0	0	0	0	0	0	0	0	0	0	0	0
k__Bacteria_p__Firmicutes_c__Clostridia_o__Clostridiales_f___g___s__	0	0	0	0	0	0	0	0	0	0	0	0	0	0	0	0	37	0	0	0	0	0	0	0	0	0	0	0	0	0	0	0	0	0	0	0	0	0	0	0	0	0	0	0	0	0	0	0	0
k__Bacteria_p__Firmicutes_c__Clostridia_o__Clostridiales_f___g___s__	0	0	0	0	0	0	0	0	0	0	0	0	0	0	0	0	33	0	0	0	0	0	0	0	0	0	0	0	0	0	0	0	0	0	0	0	0	0	0	0	0	0	0	0	0	0	0	0	0
k__Bacteria_p__Firmicutes_c__Clostridia_o__Clostridiales_f__Lachnospiraceae_NA_NA	0	0	0	0	0	0	0	0	0	0	0	0	0	0	0	0	28	0	0	0	0	0	0	0	0	0	0	0	0	0	0	0	0	0	0	0	0	0	0	0	0	0	0	0	0	0	0	0	0
k__Bacteria_p__Firmicutes_c__Clostridia_o__Clostridiales_f__Lachnospiraceae_g___s__	0	0	0	0	0	0	0	0	0	0	0	0	0	0	0	0	28	0	0	0	0	0	0	0	0	0	0	0	0	0	0	0	0	0	0	0	0	0	0	0	0	0	0	0	0	0	0	0	0
k__Bacteria_p__Firmicutes_c__Clostridia_o__Clostridiales_f__Veillonellaceae_g__Dialister_s__	0	0	0	0	0	0	0	0	0	0	0	0	0	0	0	0	27	0	0	0	0	0	0	0	0	0	0	0	0	0	0	0	0	0	0	0	0	0	0	0	0	0	0	0	0	0	0	0	0
k__Bacteria_p__Firmicutes_c__Clostridia_o__Clostridiales_f__Lachnospiraceae_NA_NA	0	0	0	0	0	0	0	0	0	0	0	0	0	0	0	0	27	0	0	0	0	0	0	0	0	0	0	0	0	0	0	0	0	0	0	0	0	0	0	0	0	0	0	0	0	0	0	0	0
k__Bacteria_p__Firmicutes_c__Clostridia_o__Clostridiales_f__Lachnospiraceae_g___s__	0	0	0	0	0	0	0	0	0	0	0	0	0	0	0	0	26	0	11	37	0	0	0	3	0	0	0	0	0	0	0	16	19	0	14	0	0	0	0	0	0	0	0	0	0	59	0	0	0
k__Bacteria_p__Firmicutes_c__Clostridia_o__Clostridiales_f__Lachnospiraceae_g___s__	0	0	0	0	0	0	0	0	0	0	0	0	0	0	0	0	24	0	0	0	0	0	0	0	0	0	0	0	86	0	0	0	0	0	0	0	0	0	0	39	0	0	0	0	0	0	0	0	0
k__Bacteria_p__Firmicutes_c__Clostridia_o__Clostridiales_NA_NA_NA	0	0	0	0	0	0	0	0	0	0	0	0	0	0	0	0	19	0	0	0	0	0	0	0	0	0	0	0	0	0	0	0	0	0	0	0	0	0	0	0	0	0	0	0	0	0	0	0	0
k__Bacteria_p__Synergistetes_c__Synergistia_o__Synergistales_f__Dethiosulfovibrionaceae_g__Pyramidobacter_s__piscolens	0	0	0	0	0	0	0	0	0	0	0	0	0	0	0	0	17	0	0	0	0	0	0	0	0	0	0	0	0	0	0	0	0	0	0	0	0	0	0	0	0	0	0	0	0	0	0	0	0
k__Bacteria_p__Firmicutes_c__Clostridia_o__Clostridiales_f__Veillonellaceae_g__Phascolarctobacterium_s__	0	0	0	0	0	0	0	0	0	0	0	0	0	0	0	0	16	0	0	0	0	0	0	0	0	0	0	0	0	0	0	0	0	0	0	0	0	0	0	0	0	0	0	0	0	0	0	0	0
k__Bacteria_p__Firmicutes_c__Clostridia_o__Clostridiales_f__Lachnospiraceae_NA_NA	0	0	0	0	0	0	0	0	0	0	0	0	0	0	0	0	16	0	0	0	0	2	0	6	0	0	0	0	0	0	0	0	0	0	0	0	0	0	0	0	0	0	0	92	0	0	0	0	0
k__Bacteria_p__Firmicutes_c__Clostridia_o__Clostridiales_f__Ruminococcaceae_g___s__	0	0	0	0	0	0	0	0	0	0	0	0	0	0	0	0	15	0	0	0	0	0	0	2	3	0	0	0	0	0	0	0	0	0	0	0	0	3	0	0	0	0	0	0	11	0	0	0	0
k__Bacteria_p__Firmicutes_c__Clostridia_o__Clostridiales_f__Lachnospiraceae_g___s__	0	0	0	0	0	0	0	0	0	0	0	0	0	0	0	0	15	0	0	0	0	0	0	0	0	0	0	0	0	0	0	0	0	0	0	0	0	0	0	0	0	0	0	0	0	0	0	0	0
k__Bacteria_p__Firmicutes_c__Clostridia_o__Clostridiales_f__Lachnospiraceae_g___s__	0	0	0	0	0	0	0	0	0	0	0	0	0	0	0	0	15	0	0	1	0	0	0	0	5	0	0	0	1	0	0	0	2	0	0	0	5	5	0	0	0	0	0	0	0	0	0	0	0
k__Bacteria_p__Firmicutes_c__Clostridia_o__Clostridiales_f___g___s__	0	0	0	0	0	0	0	0	0	0	0	0	0	0	0	0	14	0	0	0	0	0	0	0	0	0	0	0	0	0	0	0	0	0	0	0	0	0	0	0	0	0	0	0	0	0	0	0	0
k__Bacteria_p__Firmicutes_c__Clostridia_o__Clostridiales_f___g___s__	0	0	0	0	0	0	0	0	0	0	0	0	0	0	0	0	14	0	0	0	0	0	0	0	0	0	0	0	0	0	0	0	0	0	0	0	0	0	0	0	0	0	0	0	0	0	0	0	0
k__Bacteria_p__Firmicutes_c__Clostridia_o__Clostridiales_f__Lachnospiraceae_NA_NA	0	0	0	0	0	0	0	0	0	0	0	0	0	0	0	0	12	0	0	0	0	0	0	0	0	0	0	0	0	0	0	0	0	0	0	0	0	0	0	0	0	0	0	0	0	0	0	0	0
k__Bacteria_p__Firmicutes_c__Clostridia_o__Clostridiales_f__Lachnospiraceae_g___s__	0	0	0	0	0	0	0	0	0	0	0	0	0	0	0	0	12	0	0	0	0	0	0	0	0	0	0	0	0	0	0	0	0	0	0	0	0	0	0	0	0	0	0	0	0	0	0	0	0
k__Bacteria_p__Firmicutes_c__Clostridia_o__Clostridiales_NA_NA_NA	0	0	0	0	0	0	0	0	0	0	0	0	0	0	0	0	11	0	0	0	0	0	0	0	0	0	0	0	0	0	0	0	0	0	0	0	0	0	0	0	0	0	0	0	0	0	0	0	0
k__Bacteria_p__Firmicutes_c__Clostridia_o__Clostridiales_f__Lachnospiraceae_g__Dorea_NA	0	0	0	0	0	0	0	0	0	0	0	0	0	0	0	0	11	0	0	0	0	0	0	0	0	0	0	0	0	0	0	0	0	0	0	0	0	0	0	0	0	0	0	0	0	0	0	0	0
k__Bacteria_p__Firmicutes_c__Clostridia_o__Clostridiales_f__Lachnospiraceae_g___s__	0	0	0	0	0	0	0	0	0	0	0	0	0	0	0	0	11	0	0	0	0	0	0	0	0	0	0	0	0	0	0	0	0	0	0	0	0	0	0	0	0	0	0	0	0	0	0	0	0
k__Bacteria_p__Firmicutes_c__Clostridia_o__Clostridiales_f__Lachnospiraceae_NA_NA	0	0	0	0	0	0	0	0	0	0	0	0	0	0	0	0	11	0	0	0	0	0	0	0	0	0	0	0	0	0	0	0	0	0	0	0	0	0	0	0	0	0	0	0	0	0	0	0	0
k__Bacteria_p__Firmicutes_c__Clostridia_o__Clostridiales_f__Lachnospiraceae_g__Coprococcus_s__	0	0	0	0	0	0	0	0	0	0	0	0	0	0	0	0	9	0	0	0	0	0	0	0	0	0	0	13	3	0	0	0	0	0	0	0	0	11	0	0	0	0	0	0	0	0	0	7	0
k__Bacteria_p__Firmicutes_c__Clostridia_o__Clostridiales_f__Lachnospiraceae_NA_NA	0	0	0	0	0	0	0	0	0	0	0	0	0	0	0	0	9	0	0	0	0	0	11	0	0	0	0	0	0	0	0	0	0	0	0	0	0	0	0	0	0	0	0	0	0	0	0	0	0
k__Bacteria_p__Firmicutes_c__Clostridia_o__Clostridiales_f__Lachnospiraceae_NA_NA	0	0	0	0	0	0	0	0	0	0	0	0	0	0	0	0	8	0	0	0	0	0	0	0	0	0	0	0	0	0	0	0	0	0	0	0	0	0	0	0	0	0	3	0	0	0	0	0	0
k__Bacteria_p__Firmicutes_c__Clostridia_o__Clostridiales_f__Lachnospiraceae_NA_NA	0	0	0	0	0	0	0	0	0	0	0	0	0	0	0	0	8	0	0	6	0	0	0	0	0	0	0	0	0	0	0	37	0	0	0	0	0	0	0	0	0	0	0	0	0	0	0	0	0
k__Bacteria_p__Firmicutes_c__Clostridia_o__Clostridiales_f__Lachnospiraceae_g___s__	0	0	0	0	0	0	0	0	0	0	0	0	0	0	0	0	6	0	0	0	0	0	0	0	0	0	0	0	0	0	4	0	0	0	0	0	0	0	0	0	0	0	0	0	0	0	0	0	0
k__Bacteria_p__Firmicutes_c__Clostridia_o__Clostridiales_f__Ruminococcaceae_g___s__	0	0	0	0	0	0	0	0	0	0	0	0	0	0	0	0	5	0	0	0	0	0	0	0	0	0	0	0	0	0	0	0	0	0	0	0	0	3	0	0	0	0	0	0	0	0	0	0	0
k__Bacteria_p__Firmicutes_c__Clostridia_o__Clostridiales_f__Lachnospiraceae_g__Dorea_s__	0	0	0	0	0	0	0	0	0	0	0	0	0	0	0	0	5	0	0	0	0	0	26	0	0	0	0	0	0	0	0	0	0	0	0	0	0	113	0	0	0	0	0	0	0	0	0	0	0
k__Bacteria_p__Firmicutes_c__Clostridia_o__Clostridiales_NA_NA_NA	0	0	0	0	0	0	0	0	0	0	0	0	0	0	0	0	4	0	0	0	0	0	16	0	0	0	0	0	0	0	0	77	0	0	0	0	0	0	0	0	0	0	0	0	0	0	0	0	21
k__Bacteria_p__Firmicutes_c__Clostridia_o__Clostridiales_f__Lachnospiraceae_g___s__	0	0	0	0	0	0	0	0	0	0	0	0	0	0	0	0	3	0	0	0	0	0	0	0	0	0	0	0	0	0	0	0	0	0	0	0	0	0	0	0	0	0	5	3	0	0	0	0	0
k__Bacteria_p__Firmicutes_c__Clostridia_o__Clostridiales_f__Lachnospiraceae_g___s__	0	0	0	0	0	0	0	0	0	0	0	0	0	0	0	0	3	0	0	0	0	0	0	1	0	0	0	1	0	0	0	0	0	0	0	2	0	0	0	0	0	0	0	0	0	0	0	0	0
k__Bacteria_p__Firmicutes_c__Clostridia_o__Clostridiales_f__Lachnospiraceae_NA_NA	0	0	0	0	0	0	0	0	0	0	0	0	0	0	0	0	3	0	0	0	0	0	34	0	0	0	0	0	0	0	0	0	0	0	0	0	0	79	0	0	0	0	0	0	2	0	0	0	0
k__Bacteria_p__Firmicutes_c__Clostridia_o__Clostridiales_f__Ruminococcaceae_g___s__	0	0	0	0	0	0	0	0	0	0	0	0	0	0	0	0	2	0	0	0	0	0	0	0	0	0	0	0	0	0	0	0	27	0	0	0	0	0	0	0	0	0	0	0	0	0	0	0	0
k__Bacteria_p__Firmicutes_c__Clostridia_o__Clostridiales_f__Lachnospiraceae_NA_NA	0	0	0	0	0	0	0	0	0	0	0	0	0	0	0	0	2	0	0	0	0	0	0	0	0	0	0	0	0	0	0	0	0	0	0	0	0	0	0	0	0	0	0	0	0	0	41	0	0
k__Bacteria_p__Firmicutes_c__Clostridia_o__Clostridiales_f__Lachnospiraceae_g___s__	0	0	0	0	0	0	0	0	0	0	0	0	0	0	0	0	2	0	0	0	0	9	0	0	0	0	0	0	4	0	4	14	0	0	0	0	0	0	0	0	0	0	0	0	0	0	4	0	0
k__Bacteria_p__Firmicutes_c__Clostridia_o__Clostridiales_f___g___s__	0	0	0	0	0	0	0	0	0	0	0	0	0	0	0	0	2	0	0	0	0	0	0	0	0	0	0	0	0	0	0	0	0	0	0	0	0	0	0	0	0	0	0	0	5	7	0	0	0
k__Bacteria_p__Firmicutes_c__Clostridia_o__Clostridiales_f__Ruminococcaceae_g__Oscillospira_s__	0	0	0	0	0	0	0	0	0	0	0	0	0	0	0	0	1	0	0	0	0	0	0	0	0	0	0	0	0	0	0	0	0	0	0	0	0	0	0	0	0	0	0	0	3	0	0	0	0
k__Bacteria_p__Firmicutes_c__Clostridia_o__Clostridiales_f__Lachnospiraceae_g___s__	0	0	0	0	0	0	0	0	0	0	0	0	0	0	0	0	1	0	0	0	0	0	0	0	0	1	0	10	0	0	0	0	0	0	0	0	0	0	0	0	0	0	1	0	0	0	0	3	0
k__Bacteria_p__Firmicutes_c__Clostridia_o__Clostridiales_f__Veillonellaceae_g__Phascolarctobacterium_s__	0	0	0	0	0	0	0	0	0	0	0	0	0	0	0	0	0	447	0	0	0	0	0	0	0	0	0	0	0	0	0	0	0	0	0	0	0	0	0	0	0	0	0	0	0	0	0	0	0
k__Bacteria_p__Firmicutes_c__Clostridia_o__Clostridiales_f__Ruminococcaceae_g___s__	0	0	0	0	0	0	0	0	0	0	0	0	0	0	0	0	0	275	0	0	0	0	0	0	0	0	0	0	0	0	0	0	0	0	0	0	0	0	0	0	0	0	0	0	0	0	0	0	0
k__Bacteria_p__Firmicutes_c__Clostridia_o__Clostridiales_f__Ruminococcaceae_g__Faecalibacterium_s__prausnitzii	0	0	0	0	0	0	0	0	0	0	0	0	0	0	0	0	0	258	0	0	0	0	0	0	0	0	0	0	0	0	0	0	0	0	0	0	0	0	0	0	0	0	0	0	0	0	0	0	0
k__Bacteria_p__Firmicutes_c__Clostridia_o__Clostridiales_f__Lachnospiraceae_NA_NA	0	0	0	0	0	0	0	0	0	0	0	0	0	0	0	0	0	166	0	0	0	0	0	0	0	0	0	0	0	0	0	0	0	0	0	0	0	0	0	0	0	0	0	0	0	0	0	0	0
k__Bacteria_p__Cyanobacteria_c__4C0d-2_o__YS2_f___g___s__	0	0	0	0	0	0	0	0	0	0	0	0	0	0	0	0	0	116	0	15	0	0	0	7	0	0	0	68	0	0	0	0	0	0	0	0	0	0	0	0	0	0	0	0	0	0	0	0	0
[truncated: 5,020 more rows]
[truncated: 278 more columns]
