# Supplementary material for: Permissive microbiome characterizes human subjects with a neurovascular disease cavernous angioma
Source: Nat Commun. 2020 May 27;11:2659. doi: 10.1038/s41467-020-16436-w (PMC7253448; doi:10.1038/s41467-020-16436-w)
Supplement: Supplementary file 3 — Source Data [file 41467_2020_16436_MOESM3_ESM.zip › LPB_plasma.xlsx]

## Sheet: Fig 2C
non-CA	CA
-0.36209	-0.326713
-1.0025	0.107342
0.994723	0.465141
1.75014	0.05332
-0.00223752	0.486393
-0.129748	0.135559
0.543256	0.397278
1.57379	-0.329391
-0.0315257	-0.176343
0.299306	-0.19188
0.443961	0.013763
0.257427	-0.756392
0.0766978	-0.290191
-0.0144707	-0.174914
0.408601	-1.55244
-0.0749223	0.699804
	-0.166431
	-0.165002
	-0.281977
	-0.410291
	-0.322694
	0.246283
	-0.140714
	-0.688172
	0.104217
	-0.286084
	0.0934127
	0.244676
	-0.23099
	-0.196076
	0.0394625
	-0.218774
	-0.344231
	-0.437453
	-0.285387
	-0.269403
	-0.476832
	-0.158054
	0.59951
	-0.49853
	0.433067
	-0.174484
	-0.11314
	-0.838648
	-0.273957
	0.0247291
	0.0666969
