# Supplementary material for: Permissive microbiome characterizes human subjects with a neurovascular disease cavernous angioma
Source: Nat Commun. 2020 May 27;11:2659. doi: 10.1038/s41467-020-16436-w (PMC7253448; doi:10.1038/s41467-020-16436-w)
Supplement: Supplementary file 3 — Source Data [file 41467_2020_16436_MOESM3_ESM.zip › LPS_pathway_related_raw.txt]

Gene_families	PCMP_c.3001	PCMP_c.3003	PCMP_c.3004	PCMP_c.3006	PCMP_c.3007	PCMP_c.3008	PCMP_c.3009	PCMP_c.3010	PCMP_c.3011	PCMP_c.3013	PCMP_c.3015	PCMP_c.3018	PCMP_c.3019	PCMP_c.3023	PCMP_c.3025	PCMP_c.3027	PCMP_c.3029	PCMP_c.3030	PCMP_c.3033	PCMP_c.3040	PCMP_c.3044	PCMP_c.3049	PCMP_c.3053	PCMP_c.3063	PCMP_c.3079	PCMP_c.3082	PCMP_c.3085	PCMP_s.598770	PCMP_s.598775	PCMP_s.598797	PCMP_s.598806	PCMP_s.598997	PCMP_s.599002	PCMP_s.600244	PCMP_s.600839	PCMP_s.600863	PCMP_s.600994	PCMP_s.602224	PCMP_s.606705	PCMP_s.645159	PCMP_s.647208	PCMP_s.647305	PCMP_s.647310	PCMP_s.648321	PCMP_s.657520	PCMP_s.659610	PCMP_s.660736	PCMP_s.660742	PCMP_s.660866
A0A015XRD9|O_antigen_ligase_like_membrane_family_protein	0	0	0	0	0	0	0	0	0	0	0	0	0	0	0	0	0	0	0	0	0	0	0	0	0	0	0	0	0	0	0	0	0	0	0	0	0	0	0	0	7.566400093	0	0	0	0	4.276327067	0	0	0
A0A015YC49|O_antigen_polysaccharide_polymerase_Wzy_family_protein	0	0	0	0	0	0	0	0	0	0	0	0	0	0	0	0	0	0	0	0	0	0	0	0	0	109.0984146	0	0	0	0	0	0	0	0	0	0	0	0	0	0	1.578531965	0	0	0	0	0	0	0	0
A0A015YRK8|O_antigen_ligase_like_membrane_family_protein	0	0	0	0	0	0	0	0	0	0	0	0	0	0	0	0	0	0	5.629313625	0	0	0	0	0	0	0	0	0	0	0	0	0	0	0	0	0	0	0	0	0	0	0	0	0	0	0	0	0	11.3039136
A0A015ZTP4|O_antigen_polysaccharide_polymerase_Wzy_family_protein	10.95117912	0	0	0	0	0	0	0	0	0	0	0	0	0	0	0	0	0	0	0	0	0	0	0	0	0	0	0	0	0	0	0	0	0	0	0	0	0	0	0	0	0	0	0	0	0	0	0	0
A0A016H472|O_antigen_ligase_like_membrane_family_protein	0	0	8.150648265	0	0	0	0	0	0	0	0	0	0	0	0	0	0	0	0	0	0	0	0	0	0	0	0	0	0	0	0	0	0	0	0	0	0	0	0	0	0	0	0	0	0	0	0	0	0
A0A016KI84|O_antigen_polysaccharide_polymerase_Wzy_family_protein	6.84606397	0	0	0	0	0	0	0	0	0	0	0	0	0	0	0	0	0	4.540204798	0	0	0	0	0	0	0	0	0	0	0	0	0	0	0	0	0	0	0	0	0	0	0	0	0	47.10385052	0	0	0	0
A0A016LNI2|O_antigen_ligase_like_membrane_family_protein	0	0	0	0	0	0	0	0	0	0	0	0	0	0	0	0	0	0	0	0	0	0	0	0	0	0	0	0	0	0	0	0	0	0	0	0	0	0	0	0	0	0	0	0	0	0	0	0	43.95880069
A0A016LSN6|O_antigen_ligase_like_membrane_family_protein	0	0	0	0	0	0	0	0	0	0	0	0	0	0	0	0	0	0	0	0	0	0	0	0	0	0	0	0	0	0	0	0	0	0	0	0	0	0	0	0	0	0	0	0	0	0	0	0	0
A0A017JVQ9|O_antigen_polysaccharide_polymerase_Wzy_family_protein	0	0	0	0	0	0	0	0	0	0	0	0	0	0	0	0	0	0	0	0	0	0	0	0	0	0	4.347826087	0	0	0	0	0	0	0	0	0	0	0	0	0	0	0	0	0	0	0	0	0	0
A0A023MK20|O_antigen_translocase	0	0	0	0	0	0	0	0	0	0	0	0	0	0	0	0	5.328596803	0	0	0	0	0	0	0	0	0	4.440497336	0	0	4.411023292	0	0	0	0	0	2.665087823	0	0	0	0	0	0	0	0	0	0	0	0	0
A0A023V9V0|O_antigen_length_regulator	0	0	0	0	0	0	0	0	0	0	0	0	0	0	0	0	15.75718583	0	0	1.982160555	0	0	0	0	0	0	0	0	0	2.973240833	0	0	0	0	0	1.982160555	0	0	0	0	0	0	0	0	0	0	0	0	0
A1A378|Putative_O_antigen_polymerase	0	0	1.035196687	0	0	0	0	0	0	0	0	0	0	0	0	0	0	0	0	0	0	0	0	0	0	0	0	0	0	0	0	0	0	0	0	0	0	0	0	0	0	0	0	0	0	0	0	0	0
A4E6X8|O_antigen_polymerase	0	0	0	2.940933326	0	0	0	0	0	0	0	0	0	0	0	0	0	0	0	0	0	0	0	0	0	0	0	0	0	0	0	0	0	0	0	0	0	0	0	0	0	0	0	0	0	0	0	0	0
A5Z6Z6|O_antigen_polymerase	0	0	0	0	0	0	0	0	0	0	0	0	0	0	0	0	0	0	6.622516556	0	0	0	0	0	0	0	0	0	0	0	0	0	0	0	0	0	0	0	0	0	0	0	0	0	0	0	0	0	0
A6L812|O_antigen_repeat_unit_transporter	0	0	0	0	0	53.00701376	0	71.78786761	15.66003022	93.22323573	0	0	0	0	0	0	46.96257434	0	0	2.245508982	0	0	119.4393973	0	0	0	0	43.32943855	0	0	0	38.73310828	51.62006019	0	75.35352441	0	0	0	0	0	0	0	0	0	0	0	0	58.95085781	0
A6L9H3|Putative_O_antigen_polymerase	0	0	0	0	0	0	0	0	0	0	0	0	0	0	0	0	0	0	0	0	0	0	0	0	0	0	0	0	0	0	0	0	0	0	0	0	0	0	0	0	0	0	0	0	0	0	0	0	0
A6LBV8|Putative_O_antigen_transporter	0	0	0	23.68967122	0	0	0	0	0	0	0	0	0	0	0	0	0	0	0	0	0	0	0	0	0	0	0	0	0	0	0	0	0	0	0	0	0	0	0	0	0	0	0	8.853047485	0	0	0	0	0
A6LC09|O_antigen_transporter	0	0	48.08178501	0	0	42.62727154	0	52.46637183	0	124.7521222	19.60619251	0	6.224849095	24.88763107	93.37824333	0	0	0	28.50265114	0	6.25	22.2162777	0	112.9140783	0	0	0	0	0	0	0	0	0	0	66.54685665	0	0	0	0	0	0	0	0	0	0	0	0	0	70.05714924
A6LGX1|Putative_O_antigen_polymerase	0	0	0	0	0	0	0	0	29.08882002	0	0	0	0	0	0	0	0	0	0	0	0	0	0	0	0	0	0	0	0	0	0	0	0	0	0	0	0	0	0	0	0	0	0	0	0	0	0	0	0
A6NRR3|O_antigen_polymerase	0	0	0	0	0	0	0	0	0	0	0	0	0	0	0	0	0	0	0.686813187	0	0	0	2.734170591	0	0	0	0	0	0	2.724065266	0	0	0	0	0	0	0	0	0	0	0	0	0	0	0	0	0	0	0
A6V998|O_antigen_biosynthesis_protein	0	0	0	0	0	0	0	0	0	0	0	0	0	0	0	0	0	0	0	0	0	0	0	0	0	0	0	0	0	0	0	0	0	0	0	0	0	0	0	0	0	0	0	0	0	0	0	0	0
A7B2Q6|O_antigen_polymerase	0	0	0	0	0	0	0	0	0	0	0	0	0	0	0	0	0	0	0	0	0	0	0	0	0	0	3.816793893	0	0	0	0	0	0	0	0	0	0	0	0	0	0	0	0	0	0	0	0	0	0
A7B4C0|O_antigen_polymerase	0	0	0	0	0	0	0	0	0	0	0	0	0	0	0	0	0	0	6.344171293	0	0	0	0	0	0	0	0	0	1.586042823	0	1.586042823	0	0	0	0	1.5625	0	0	0	1.54679041	0	0	0	0	0.793021412	0	0	3.157134732	1.586042823
A7VGJ3|O_antigen_export_system_permease_protein_RfbA	0	0	0	0	0	0	0	0	0	0	0	0	0	0	0	0	0	0	0	0	0	24.16524061	0	0	0	0	0	0	0	0	0	0	0	0	0	0	0	0	0	0	0	0	0	0	0	0	0	0	0
A7VGX9|O_antigen_polymerase	0	0	0	0	0	0	0	0	0	0	0	0	0	0	0	0	0	0	0	0	0	10.45220062	0	0	0	0	0	0	0	0	0	0	0	0	0	0	0	0	0	0	0	0	0	0	0	0	0	0	0
A8SMC4|O_antigen_polymerase	0	0	0	0	0	0	0	0	0	0	0	0	0	0	0	0	0	0	0	0	0	0	0	0	0	0	0	0	0	0	0	0	0	0	0	0	0	0	0	0	0	0	0	0	0	0	0	0	0
B1I8A1|O_antigen_polymerase_family	0	0	0	0	0	0	0	0	0	0	0	0	0	0	0	0	0	0	0	0	0	0	0	0	0	0	0	0	0	0	0	0	0	0	0	0	0	0	0	0	0	0	0	0	0	0	0	0	0
B3U3P9|O_antigen_flippase	0	0	0	0	0	0	0	0	0	0	0	0	0	0	0	51.69366192	0	0	0	0	0	0	0	0	0	0	0	0	0	0	0	0	0	0	0	0	0	0	0	0	0	0	0	0	0	0	0	0	0
B3U3Q2|O_antigen_polymerase	0	0	0	0	0	0	0	0	0	0	0	0	0	0	0	34.4900242	0	0	0	0	0	0	0	0	0	0	0	0	0	0	0	0	0	0	0	0	0	0	0	0	0	0	0	0	0	0	0	0	0
B6WY91|O_antigen_polymerase	0	22.12448586	0	0	0	0	0	0	13.05624717	0	0	0	0	0	0	0	0	0	0	9.043884102	0	0	0	0	0	0	0	0	0	0	0	0	0	0	0	0	0	0	0	0	0	9.110337218	24.24666752	0	0	0	0	0	0
B7C7H3|O_antigen_export_system_permease_protein_RfbA	0	0	0	0	0	0	0	0	0	0	0	0	0	0	0	0	0	0	0	1.519756839	0	0	0	0	0	0	0	0	0	0	0	0	0	0	0	0	0	0	0	0	0	0	0	0	0	0	0	0	0
C0CVR5|O_antigen_polymerase	2.633311389	0	0	0	0	0	0	0	0	0	0	0	0	0	2.633311389	0	0	0	0	0	0	0	0	0	0	0	0	0	0	0	0	0	0	0	0	0	0	0	0	0	0	0	0	0	0	0	0	0	0
C0D0D4|O_antigen_polymerase	0	0	0	0	0	0	0	0	0	1.308900524	0	0	0	0	1.308900524	0	0	0	0	0	0	0	0	0	1.963350785	0	0	0	0	0	0	0	0	0	0	0.654450262	0	0	0	0	0	0	0	0	0	0	0	0	0
C0EUR9|O_antigen_polymerase	0	0	0.886524823	0	0	0	0	0	0	0	0	0	0	0	0	0	0	0	0	0	0	0	0	0	0	0	0	0	0	0	0	0.885739593	0	0	0	0	0	0	0	0	0	0	0	0	0	0	0	0	0
C2MCR4|O_antigen_polymerase	0	0	0	0	0	0	0	0	0	0	0	0	0	0	0	0	0	0	0	0	0	0	0	0	0	0	0	0	0	0	0	0	0	0	0	0	0	0	0	0	0	0	0	0	0	1.470588235	0	0	0
C3JAT5|O_antigen_polymerase	0	0	0	0	0	0	0	0	0	0	0	0	0	0	0	0	0	0	0	0	0	0	0	0	0	0	0	0	0	0	0	0	0	0	0	0	0	0	0	0	0	0	0	0	0	0	0	0	0
C4FMG9|O_antigen_polymerase	0	0	0	0	0	0	0	0	0	3.018108652	0	0	0	0	0	0	0	0	0	0	0	0	0	0	30.06988269	0	0	0	4.024144869	0	0	0	0	0	0	0	0	0	0	0	0	0	0	0	0	0	0	0	0
C4FQ54|O_antigen_polymerase	0	0	0	0	0	0	0	0	0	0	0	0	0	0	0	0	0	0	0	0	0	0	0	0	58.94053439	0	0	0	1.84501845	0	0	0	0	0	0	0	0	0	0	0	0	0	0	0	0	0	0	0	0
C4ZGT9|O_antigen_transporter	0	0	0	0	0	0	0	0	0	0	0	0	0	0	0	0	0	0	0	0	0	0	0	0	0	0	0	0	0	0	0	0	0	0	0	0	0	0	0	0	0	0	0	0	0	0	0	0	0
C5EFR3|O_antigen_polymerase	0	0	0	0	0	0	0	0	0	0	0	0	0	0	0	0	0	0	0	0	0.646412411	0	1.982815598	1.307189543	0	0	0	0	0	0	0	0	0	0	0	1.321877065	0	0	0	1.303780965	0	0	0	0	0	3.919279663	0	0	0
C5EW30|O_antigen_polymerase	0	0	0	0	0	0	0	0	0	0	0	0	0	0	0	0	0	0	0	0	0	0	0	0	0	0	0	0	0	0	0	0	0	0	0	0	0	0	0	0	0	0	0	0	0	0	0	0	0
C6Z207|O_antigen_polymerase	0	22.00885492	0	0	0	0	33.43743994	0	39.97519316	0	0	0	0	69.23609924	147.3828878	0	0	214.4601004	0	0	0	227.5894214	0	0	275.7247243	0	519.2624401	47.36515066	0	0	0	0	0	0	0	0	0	0	0	0.819672131	0	165.5407994	0	0	0	44.13068547	0	275.3653136	0
C8WM65|O_antigen_polymerase	0	0	0	0	0	0	0	0	0	0	0	0	0	0	0	0	0	0	0	0	0	0	0	0	0	0	0	0	0	0	0	0	0	0	0	0	0	0	0	0	0	0	0	0	0	0	0	0	0
C9KNY6|O_antigen_polymerase	0	0	0	0	0	0	0	0	0	0	0	0	0	0	0	0	0	0	0	58.60544956	0	0	0	0	0	0	0	0	0	0	0	0	0	0	0	0	0	0	0	0	0	0	0	0	0	0	0	0	0
C9KUU1|O_antigen_polymerase	0	0	0	0	0	0	0	0	0	0	0	0	0	0	0	0	0	0	0	0	7.384014856	0	0	0	0	0	0	0	0	0	0	0	0	0	0	0	0	0	0	0	0	41.33934435	0	0	0	0	0	0	0
C9LPH8|O_antigen_polymerase	0	0	0	0	0	0	0	0	0	0	0	0	0	0	0	0	0	0	0	0	0	0	0	0	0	0	0	0	0	0	0	0	0	0	0	0	0	0	0	0	0	0	0	0	0	0	0	0	0
D1BLV4|O_antigen_polymerase	0	0	0	0	0	0	0	0	0	1.765225066	0	0	0	0	0	0	0.895255148	0	0	3.552624833	0	0	0	0	0.895255148	0	0	0	0	1.790510295	0	0	0	1.790510295	0	0	0	2.685765443	0	7.079133874	1.752848379	0	0	0	0	0	0	0	0
D1BNH3|O_antigen_polymerase	0	0	0	0	0	0	0	0	0	6.24117872	0	1.795332136	0	0	0	0	5.385996409	0	0	5.346590524	0	0	0	0	31.35675457	0	0	2.692998205	0.897666068	1.795332136	0	0	0	1.795332136	0	0	1.795332136	0	0	2.692998205	0	0	0	0	0	0	0	0	0
D1BQ96|O_antigen_polymerase	0	0	0	0	0	0	0	0	0	0	0	1.853568119	0	0	0	0	3.797774596	0	0	0	0	0	0	0	0	0	0	1.897533207	2.84629981	0	0	0	0	0	0	0	0	0	0	0	0	0	0	0	3.795066414	0	0	0	0
D1Y276|O_antigen_polymerase	0	0	0	0	0	0	0	0	0	0	0	0	0	0	0	0	0	0	0	0	0	0	0	0	0	0	0	0	0	0	0	0	0	0	0	0	0	0	0	0	0	0	0	0	0	0	0	0	0
D1Y330|O_antigen_polymerase	0	0	0	0	0	0	0	0	0	0	0	0	0	0	0	0	0	0	0	0	0	0	0	0	0	0	0	0	0	0	0	0	0	0	0	0	0	0	0	0	0	0	0	0	0	0	0	0	0
D1Y7U5|O_antigen_export_system_permease_protein_RfbA	0	0	0	0	0	0	0	0	0	0	0	0	0	0	0	0	0	0	0	0	0	0	0	0	0	0	0	0	0	0	0	0	0	0	0	0	0	0	0	0	0	0	0	0	0	0	0	0	0
D2NP24|Membrane_protein_involved_in_the_export_of_O_antigen_and_teichoic_acid	0	0	0	0	0	0	0	0	0	0	0	1.594048884	0	0	0	0	0	0	0	1.062699256	0	0	0	0	0	0	0	0	0	0	0	0	0	0	0	0	0	0	0	0	0	0	0	0	0	0	0	0	0
D2NS75|Membrane_protein_involved_in_the_export_of_O_antigen_and_teichoic_acid	0	0	0	0	0	0	0	0	0	0	0	1.264222503	0	0	0	0	0	0	0	0	0	0	0	0	1.264222503	0	0	0	0	0	0	0	0	0	0	0	0	0	0	0	0	0	0	0	0	0	0	0	0
D3AC90|O_antigen_polymerase	0	0	0	0	0	0	0	0	0	0	0	0	0	0	0	0	0	0	0	0	0	0	5.300538582	0	0	0	0	0	0	0	0	5.342831701	0	1.7809439	0	0	0	0	0	0	0	0	0	0	0.864304235	0	0	0	5.325556231
D3AIL7|O_antigen_export_system_permease_protein_RfbA	0	0	0	0	0	0	0	0	0	0	0	0	0	0	0	0	0	0	3.067484663	0	0	0	9.202453988	0	0	0	0	0	0	0	0	9.202453988	0	0	0	0	0	0	0	0	0	0	0	0	0	0	4.601226994	0	0
D4HF97|O_antigen_polymerase	0	1.762114537	1.762114537	0	0	0	0	0	0	1.762114537	1.762114537	0	0	0	0	0	0	0	3.475910596	0.881057269	0	0	1.762114537	1.762114537	2.643171806	2.643171806	0	0	0	0	0	0	0	0	0	0	0	0	0	0	0	0	0	0	0	0	0	0	0
D4ILY7|Membrane_protein_involved_in_the_export_of_O_antigen_and_teichoic_acid	0	28.24444828	66.78699458	5.935067741	33.44033472	8.915693672	15.56792338	5.21609538	15.60050224	0	26.75003171	0	18.59999153	0	59.50579644	1.490312966	6.706408346	1.461988304	14.85411949	13.38005	28.95468559	0	15.62591585	7.451564829	1.456664239	0	0	17.86079405	0	195.317402	0	61.70649504	8.196721312	3.725782414	2.980625931	0	0	66.97500667	0	0	0	17.82070807	0	69.83156668	0	11.11492109	8.941877794	24.59016393	0
D4J4R7|Membrane_protein_involved_in_the_export_of_O_antigen_and_teichoic_acid	0	0	0	1.223990208	0	0	0	0	0	0	0	0	0	0	0	0	0	0	0	0	0	0	0	0	0	0	0	0	0	0	0	0	0	0	0	0	0	0	0	0	0	0	0	0	0	0	0	0	0
D4J4U5|Membrane_protein_involved_in_the_export_of_O_antigen_and_teichoic_acid	0	0	0	0	0	0	0	0	0	0	0	0	0	0	0	0	0	0	0	0	0	0	0	0	0	0	0	0	0	0	0	0	0	0	1.549186677	0	0	0	0	0	0	0	0	0	0	0	0	0	0
D4J860|Membrane_protein_involved_in_the_export_of_O_antigen_and_teichoic_acid	1.329787234	2.659574468	1.329787234	1.994680851	0	0	1.329787234	0	0	0	0	0	1.329787234	0	0	0	0	1.329787234	0	0	0	2.659574468	1.329787234	2.659574468	0	0	0	0	0	0	0	0	0	1.329787234	2.659574468	1.329787234	0	0.664893617	0	0	0	0	1.329787234	0	0	0	0	0	0
D4JG92|Membrane_protein_involved_in_the_export_of_O_antigen_and_teichoic_acid	0	0	0	0	0	0	0	0	0	0	0	0	2.660459223	0	0	0	1.330229612	0	0	0	0	0	0	0	0	0	0	0	0	0	0	0	0	26.53321055	0	0	0	2.659574468	0	0	0	0	0	0	0	0	0	0	0
D4JH36|Membrane_protein_involved_in_the_export_of_O_antigen_and_teichoic_acid	1.524390244	0	16.95747347	0	0	0	0	0	0	0	0	0	0	0	0	0	0	0	0	0	0	28.60035148	0	0	0	0	0	0	0	0	0	0	0	0	0	0	0	0	0	0	0	0	0	0	0	0	0	0	0
D4JM97|Membrane_protein_involved_in_the_export_of_O_antigen_and_teichoic_acid	0	30.7116578	156.8337055	12.76228982	0	1.712328767	0	0	0	57.25345521	0	0	29.83386887	0	0	0	0	0	0	6.849315069	0	0	0	0	0	0	142.98731	1.712328767	0	0	0	0	0	0	23.80817597	0	0	0	0	0	0	0	0	0	0	0	0	0	0
D4JSC1|Membrane_protein_involved_in_the_export_of_O_antigen_and_teichoic_acid	0	200.3865626	0	220.650643	0	80.47305068	2.828854314	0	0	0	0	0	56.36293851	0	0	0	0	0	0	7.046597517	0	21.21740907	0	0	0	0	0	123.3931959	0	1.414427157	9.871604493	0	0	8.486562942	0	0	386.3607738	0	4.95049505	0	0	0	0	26.10385127	0	23.91497808	0	0	48.61187348
D4JZ95|Membrane_protein_involved_in_the_export_of_O_antigen_and_teichoic_acid	7.171906362	0	8.617862443	33.85356728	30.20242795	9.311691416	2.885484953	12.23214245	10.80438616	20.16898142	22.30841027	8.62623593	0	0	57.43839224	0	1.433780906	13.70019296	0	9.372746936	8.651766402	15.86157174	7.930785869	7.161907805	0	2.867477817	33.84597175	15.83713156	0	0	0	1.418439716	5.046863735	12.9663037	0	9.290214715	6.473397258	10.07728315	61.07796829	18.74601406	0	1.434247295	1.42551675	1.441961067	41.67822158	0	32.39309859	10.78630981	2.883922134
D4K5V2|Membrane_protein_involved_in_the_export_of_O_antigen_and_teichoic_acid	0	0	0	29.19435497	16.47796524	0	0	0	14.25905976	0	0	0	41.9059645	0	0	0	0	0	0	0	0	0	0	0	216.1378439	0	0	0	0	0	0	0	0	0	27.7641625	0	0	0	0	0	0	0	0	0	0	0	0	0	0
D4K795|Membrane_protein_involved_in_the_export_of_O_antigen_and_teichoic_acid	0	0	0	0	39.12458759	0	0	0	3.134796238	0	0	0	46.06578109	0	0	0	0	0	1.539645881	0	0	0	0	0	278.5104248	0	0	0	0	0	0	0	0	0	42.97832706	0	0	13.2912704	0	0	0	0	0	0	0	0	0	0	0
D4K7S1|Membrane_protein_involved_in_the_export_of_O_antigen_and_teichoic_acid	81.57541569	0	57.46621904	15.62996984	24.86718989	7.808218494	102.8619799	141.2878359	95.83019773	66.08954366	0	0	24.18427485	0	0	1.423487545	40.35523044	76.66162651	26.24589581	57.4719112	4.249499633	0	0	0	196.023483	0	0	7.829688435	0	5.679905903	0	0	23.43062463	9.196888851	34.7907409	36.2390086	0.711743772	13.48317966	5.693950178	31.26310328	0	28.38750955	18.44785406	4.270462634	4.237795673	0	9.958883728	20.60067959	0
D4KLK5|Membrane_protein_involved_in_the_export_of_O_antigen_and_teichoic_acid	0	0	0	12.81078662	0	0	0	1.485884101	0	39.14744397	6.042296073	0	0	0	0	0	0	152.9548174	0	0	9.042644257	10.57401813	0	37.60952518	160.5187796	3.021148036	24.8172539	28.56241617	0	0	6.797583082	0	1.511144908	0	2.993153707	0	0	10.57401813	0	9.029974965	0	0	0	15.10688282	0	0	62.56459523	0	1.510574018
D4KRN0|Membrane_protein_involved_in_the_export_of_O_antigen_and_teichoic_acid	0	1.408450704	0	18.92147429	0	3.509324101	30.98591549	1.408450704	0	19.65718652	9.85915493	0	0	0	73.75817171	1.408450704	0	115.1424367	4.900437105	2.816901409	2.816901409	4.209659069	0	37.93313022	126.9277396	4.210629631	9.155922143	18.25348225	0	0	3.521126761	0	0	0	2.096208613	0	0.687757909	9.129604738	0	1.408450704	0	2.095045936	0	7.700740096	7.005072325	0	48.56156634	0	0
D4L644|Membrane_protein_involved_in_the_export_of_O_antigen_and_teichoic_acid	0	0	0	0	0	0	0	80.13430251	60.34406248	0	0	0	29.16053166	0	0	0	0	0	0	0	0	34.09588533	0	0	0	0	0	43.32371466	0	0	0	0	2.846975089	0	0	0	0	0	0	0	0	0	0	0	0	0	0	0	0
D4L9S2|Membrane_protein_involved_in_the_export_of_O_antigen_and_teichoic_acid	0	0	4.531722054	0	0	0	0	0	0	0	0	0	0	0	0	0	0	0	0	0	0	0	0	0	0	0	0	0	0	0	0	0	0	0	0	0	0	0	0	0	0	0	0	0	0	0	0	0	0
D4LAH8|Membrane_protein_involved_in_the_export_of_O_antigen_and_teichoic_acid	0	0	3.065351893	0	0	0	0	0	0	0	0	0	0	0	0	0	0	0	0	0	0	0	0	0	0	0	0	0	0	0	0	0	0	0	0	0	0	0	0	0	0	0	0	0	0	0	0	0	0
D4LDE1|Membrane_protein_involved_in_the_export_of_O_antigen_and_teichoic_acid	0	0	2.747252747	0	0	0	0	0	0	0	0	0	0	0	0	0	0	0	0	0	0	0	0	0	0	0	0	0	0	0	0	0	0	0	0	0	0	0	0	0	0	0	0	0	0	0	0	0	0
D4LSC2|Membrane_protein_involved_in_the_export_of_O_antigen_and_teichoic_acid	8.928571429	0	0	0	0	0.670241287	9.598812715	18.52738414	8.928571429	0	0	9.598812715	0	17.85714286	0.670241287	8.928571429	0	0	0	0	2.680965148	17.85714286	0	0	0	0	0	0	0	0	0	0.670241287	1.340482574	6.0066134	2.680965148	1.340482574	0	2.680965148	0	10.269054	0	0	0	8.928571429	0	0	15.87301587	0	0
D4LX96|Membrane_protein_involved_in_the_export_of_O_antigen_and_teichoic_acid	0	0	0	0	0	0.841042893	0	0.841042893	0	0	1.644736842	0	1.682085786	0	0	0	0	0	0	0	0	0	0	0	0	0	0	0	0	0	0	0	0	5.046257359	0.841042893	0	0	1.682085786	0	0	0	0.841042893	0	0	0	0	0	0	0
D4M2I4|Membrane_protein_involved_in_the_export_of_O_antigen_and_teichoic_acid	0.750187547	0	0	0	0	0	0	0	0	0	0	0	0	0	0	0	0	0	0	0	0	0	0	0	0	0	0	0	0	0	0	0	0	0	0	0	0	0	0	0	0	0	0	0	0	0	0	0	0
D4M2R0|Membrane_protein_involved_in_the_export_of_O_antigen_and_teichoic_acid	7.768133567	0	1.53609831	0	0	10.14487066	0	0	0	3.069985298	0	0	0	0	0	0	10.13774813	1.526717557	0	0	0	0	0	0	0	7.021013418	0	0	0	1.563721658	0	0	1.524390244	3.909304144	3.088111901	0	0	0	0	0	0	0	1.563721658	0	0	0	0	6.239152589	0
D4M4U1|Membrane_protein_involved_in_the_export_of_O_antigen_and_teichoic_acid	0	0	0	0	0	0	0	0	0	0	0	0	0	0	0	0	0	0	0	0	0	0	0	0	0	0	0	0	0	4.625346901	0	0	1.552795031	0	0	0	0	0	0	0	0	0	0	0	0	0	0	6.211180124	0
D4M4Z3|Membrane_protein_involved_in_the_export_of_O_antigen_and_teichoic_acid	17.11405332	3.249467936	0	0	1.632653061	8.955949234	3.265306122	8.979591837	1.632653061	2.448979592	0	0	17.09755939	0	0	3.223742958	4.081632653	3.223742958	7.346938776	1.632653061	3.265306122	0	0	4.874316581	26.82900826	54.50580991	0	8.163265306	0	1.605136437	0	6.504384887	4.897959184	11.42857143	3.265306122	0	4.897959184	0	0	0	0	0	9.753827708	1.632653061	0	1.609010459	0	3.265306122	0
D4M5F2|Lipid_A_core_O_antigen_ligase_and_related_enzymes	0	0	0	0	0	0	0	0	0	0	0	0	0	0	0	0	0	0	0	0	0	0	0	0	0	0	0	0	0	0	0	0	0	0	14.53488372	0	0	0	0	0	0	0	0	0	0	0	0	0	0
D4M619|Membrane_protein_involved_in_the_export_of_O_antigen_and_teichoic_acid	22.84112126	8.267403475	2.547770701	0	5.086678189	8.266753498	6.348674233	5.095541401	1.27388535	7.644124529	0	0	14.62579618	0	0	7.644124529	12.09226178	6.357371054	9.54447728	3.175850163	6.344760639	1.910828026	0	7.643718057	11.46496815	45.77549383	0	15.23468229	0	8.239555101	0	6.361364186	8.256144387	4.458598726	3.161609764	1.27388535	4.458598726	0	0	0	0	0	4.440206157	3.821656051	0	0	0	7.622587331	0
D4MEK2|Membrane_protein_involved_in_the_export_of_O_antigen_and_teichoic_acid	0	0	0	0	0	0	0	0	0	0	0	0	0	0	0	0	0	0	0	0	0	0	0	0	0	0	0	0	0	0	0	0	0	0	0	0	0	0	0	0	0	0	0	0	0	0	0	0	0
D4MV21|Membrane_protein_involved_in_the_export_of_O_antigen_and_teichoic_acid	2.987303958	0	1.493651979	0	11.87259713	0	6.721433906	0	0	0	0	0	0	22.99567656	20.88482716	0	44.68459673	2.987303958	16.4116779	0	0	0	3.734129948	17.15609983	0	2.987303958	0	1.493651979	0	0	0	0	0	0	0	0	0	0	0	0	0	0	0	0	14.12211187	2.987303958	0	0	0
D4N004|Membrane_protein_involved_in_the_export_of_O_antigen_and_teichoic_acid	18.38656677	15.05485433	23.63015392	15.04736799	13.12440255	14.39601101	6.552418067	50.52007543	0	39.34930702	9.199287073	59.73950711	28.20625615	13.75818323	24.92890836	19.64303588	44.4544109	11.14162698	14.41724476	0	7.227332457	11.81371975	23.57257695	31.46427207	18.33584898	37.98551921	17.04540804	24.95517138	1.314060447	20.99089743	0	8.541392904	0	13.74850475	1.97109067	5.246812782	22.3153554	1.314060447	0.657030223	12.48357424	0	0	1.291155584	0	17.70076132	1.314060447	0	8.541392904	0
D5HH21|Membrane_protein_involved_in_the_export_of_O_antigen_and_teichoic_acid	0	0	0	0	174.9778417	54.64686019	145.7501017	12.38073624	89.33200738	0	0	0	0	0	0	0	0	0	0	2.617801047	95.0878276	0	0	0	0	0	0	0	0	0	0	0	19.52558058	0	0	0	0	0	0	0	0	0	0	0	2.592597571	0	0	0	0
D5HJ74|Lipid_A_core_O_antigen_ligase_and_related_enzymes	0	0	0	0	0	33.11823604	85.47681264	12.65536498	53.63099606	0	0	0	0	0	0	0	0	0	0	0	66.85170759	0	0	0	0	0	0	0	0	0	0	0	9.053233391	0	0	0	0	0	0	0	0	0	0	0	0	0	0	0	0
D6CYA4|Membrane_protein_involved_in_the_export_of_O_antigen_and_teichoic_acid	44.18603223	14.96136476	46.40030397	84.65459709	44.9371881	9.74130722	30.6481258	32.19793345	20.96256254	0	223.3162503	0	13.505068	209.3461672	97.92904916	82.430356	84.41503309	219.4446288	39.76815425	8.26221593	68.98458684	99.59542624	77.99446494	110.8777638	56.89757661	236.0896211	264.7538095	95.99175364	744.3449644	0	74.93121092	24.72070226	6.73266561	44.98548938	348.058822	86.0051497	0	161.1849344	386.5033268	644.2256247	3.000750188	60.6474723	34.36724318	83.29003426	2.996296712	5.2161392	1221.858857	199.2756256	51.64489703
D6CZI3|Membrane_protein_involved_in_the_export_of_O_antigen_and_teichoic_acid	34.23561543	20.32794309	43.68754264	54.53828876	38.45507191	37.78530104	38.48399847	26.14706436	9.414870261	0	209.3463519	0	25.42657011	186.6830842	79.89573248	66.07836458	50.16554564	200.8573945	26.15520438	8.746355685	85.79769578	82.08382494	90.25780635	85.15044953	46.42734514	166.4143829	249.2306463	81.46410608	552.0102131	0	50.93370256	23.9752979	5.83090379	34.94147712	326.9659431	55.17140267	0	122.9767685	285.7319064	473.3943959	2.915451895	55.98428893	43.60049339	80.79782406	49.45049755	7.996548373	452.0271933	169.4812064	80.02652666
D6D013|Lipid_A_core_O_antigen_ligase_and_related_enzymes	0	0	3.708664048	0	0	0	0	0	0	0	0	0	0	0	0	1.236093943	0	57.39325824	17.88122919	0	0	0	0	0	0	0	0	0	0	0	12.33697783	3.678129151	0	0	30.83758243	0	0	13.58944066	0	0	0	40.7248757	0	53.6460596	0	0	0	118.9235559	0
D6D1I2|Lipid_A_core_O_antigen_ligase_and_related_enzymes	0	0.770416025	3.11090146	11.78005084	8.623653321	0	0	0	0	0	0	0	0	0	41.60980193	37.0072545	0	113.9118869	0	0.787401575	35.35415806	8.625200324	69.89655651	0	0.787401575	0	205.0104928	0	0	0	0	1.559602347	0	0	135.7772179	0	0	33.72326799	0	0	0	38.46506001	11.81102362	21.19617005	0	0	0	115.4967032	1.57480315
D6D2U1|Membrane_protein_involved_in_the_export_of_O_antigen_and_teichoic_acid	0	1.507159005	1.507159005	18.0167053	6.748130573	0	0	0	5.968585771	0	24.02213903	0	0	0	0	0	0	72.88940694	3.014318011	1.485884101	0	0	0	0	4.521477016	0	231.1797821	0	0	0	11.27582348	1.507159005	0	0	171.7467661	0	0	10.55011304	0	0	0	36.85088619	17.23785882	22.57258662	0	0	0	0	0
D6D7F6|Membrane_protein_involved_in_the_export_of_O_antigen_and_teichoic_acid	1.503759399	6.73884554	13.56103144	45.7893765	0	39.80242732	0	0	4.514677802	0	38.23989886	0	0	0	32.21409474	48.08670063	0	48.8765485	29.33269305	0.751879699	56.43734108	12.75639209	66.15344232	31.48296489	0	72.98802953	218.0584784	0	0	0	9.042954032	21.02946684	0	0	66.05558707	0	0	46.62498692	0	167.4822068	0	50.39409812	4.521477016	39.10347235	34.3780014	0	0	148.0893653	36.76065361
D6E0X6|Lipid_A_core_O_antigen_ligase_and_related_enzymes	0	0	0	0	0	0	0	127.0840674	4.6692607	0	0	0	0	0	0	9.30765418	0	0	0	0	0	44.31796789	0	0	4.6692607	0	0	0	0	0	0	0	0	0	0	0	0	0	0	0	0	0	0	0	0	0	0	21.72891931	0
D6E0Y4|Membrane_protein_involved_in_the_export_of_O_antigen_and_teichoic_acid	5.961251863	38.57029962	236.9127576	23.01353092	10.38842872	8.196721312	183.6402275	266.2709357	1.490312966	142.0374322	0	199.2216457	42.39774686	0	0	27.55540315	0	0	0	4.422864285	0	87.67187725	0	44.67999639	239.2529359	220.476726	228.9041564	0	0	0	0	2.968070181	69.17695047	17.84854375	66.14221058	46.02576901	13.35153399	93.0259012	0	153.0202083	0	66.80990111	0	109.4265588	86.97446577	0	0	99.58596808	25.99231005
D6E6A2|Membrane_protein_involved_in_the_export_of_O_antigen_and_teichoic_acid	0	0	0	0	0	0	0	0	0	0	0	0	0	0	0	0	0	0	0	0	0	0	0	0	0	0	0	0	0	0	0	0	0	0	0	0	0.878734622	0	0	0	0	0	0	0	0	0	0	0	0
D6E6D0|Membrane_protein_involved_in_the_export_of_O_antigen_and_teichoic_acid	0	3.460207613	0	0	0	0	0	0	0	0	0	0	0	0	0	0	0	0	0	0	0	0	0	0	0	3.422151184	0	0	0	3.460207613	0	6.787707452	0	0	0	0	0	0	0	0	0	0	0	0	0	0	0	0	0
D6E6N8|Membrane_protein_involved_in_the_export_of_O_antigen_and_teichoic_acid	0	3.091190108	0	0	0	0	0	0	0	0	0	0	0	0	0	0	0	0	5.409582689	0	0	0	0	0	0	0	0	0	0	0	0	0	0	0	0	0	0	0	0	0	0	0	0	0	0	0	0	0	0
D6E9L8|Lipid_A_core_O_antigen_ligase_and_related_enzymes	0	3.516998828	0	0	0	0	0	0	0	0	0	0	0	0	0	0	0	0	3.516998828	0	0	0	0	0	0	0	0	0	0	0	0	1.172332943	0	0	0	0	0	0	0	0	0	0	0	0	0	0	0	0	0
D7GQA6|Membrane_protein_involved_in_the_export_of_O_antigen_and_teichoic_acid	0	0	0	11.80866475	11.79511517	0	25.06308299	0	0	0	0	0	0	0	0	0	0	0	0	0	0	0	0	0	0	0	0	0	0	0	0	0	0	0	0	0	0	0	0	0	0	0	0	0	0	0	0	0	0
D8FK07|O_antigen_polymerase	0	0	0	0	0	0	0	0	0	0	0	0	0	0	0	0	0	0	0	0	0	0	0	0	0	0	0	0	0	0	0	0	0	0	0	0	0	0	0	0	0	0	0	0	0	1.620745543	0	0	0
D9Y4F5|Putative_O_antigen_export_system_ATP_binding_protein_RfbB	0	0	0	25.89684484	0	0	0	0	0	16.06278756	0	0	0	0	0	0	0	0	0	0	0	0	0	0	0	0	0	0	0	0	0	0	0	0	0	0	0	0	0	0	0	0	0	0	0	0	0	0	0
E1L4M2|O_antigen_polymerase	0	0	0	0	0	0	0	0	0	0	0	0	0	0	0	0	0	0	0	0	0	0	0	0	0	0	0	1.686340641	0	0	0	0	0	0	0	0	0	0	0	0	0	0	0	0	0	0	0	0	0
E1L6Q6|O_antigen_polymerase	0	0	0	0	0	0	0	0	0	3.496503497	0	0	0	0	0	0	0	0	0	0	0	0	0	0	10.46395867	0	0	0	0	0	0	0	0	0	0	0	0	0	0	0	0	0	0	0	0	0	0	0	0
E1W1Z3|O_antigen_polymerase	0	0	0	0	0	0	0	0	0	0	0	0	0	0	0	0	0	0	0	0	0	0	0	0	0	0	0	0	0	0	0	0	0	0	0	0	0	0	0	0	0	0	0	0	0	0	0	0	0
E1WPL9|Putative_O_antigen_polymerase	0	0	0	0	0	0	0	0	0	0	0	0	0	0	0	0	0	0	0	0	0	0	0	0	0	0	0	0	0	0	0	0	0	0	0	0	0	0	0	0	0	0	0	0	0	0	0	0	0
E2ZDU5|O_antigen_polymerase	0	0	0	0	0	0	0	0	0	0	0	0	0	0	0	0	0	0	0	0	0	0	0	0	0	0	0	0	0	0	0	0	0	0	0	0	0	0	0	0	0	0	0	0	0	0	0	0	0
E5WUN8|O_antigen_Polymerase	0	0	0	0	0	0	0	0	0	0	0	0	0	0	0	0	0	0	0	0	0	0	0	0	0	0	0	0	0	0	0	0	0	0	0	0	0	0	0	0	0	0	0	0	0	0	0	0	0
E7FRX2|O_antigen_polymerase	0	0	2.722323049	0	0	0	0	0	0	0	0	0	0	0	0	0	0	0	0	0	0	0	0	0	0	0	0	0	0	0	0	0	0	0	0	0	0	0	0	0	0	0	0	0	0	0	0	0	0
E8JYE8|O_antigen_ligase	0	0	0	0	0	0	0	0	0	0	0	1.876172608	0	0	0	0	0	0	0	0	0	0	0	0	0	0	0	0	0	0	0	0	0	0	0	0	0	0	0	0	0	0	0	0	0	0	0	0	0
E9SJU0|O_antigen_polymerase	0	0	0	0	0	0	0	0	0	0	0	0	0	0	0	0	0	0	0	0	0	0	0	0	0	0	0	0	0	0	0	0	0	0	0	0	0	0	0	0	0	0	0	0	0	0	0	0	0
F0ERP4|O_antigen_polymerase	0	0	0	0	0	0	0	0	0	0	0	0	0	0	0	0	0	0	0	0	0	0	0	0	0	0	0	0	0	0	0	0	0	0	0	0	0	0	0	0	0	0	0	0	0	0	0	0	0
F3QMD4|O_antigen_polymerase	0	0	0	0	0	0	0	0	0	17.80523747	0	0	0	0	0	0	379.8898993	56.09478562	12.45039683	0	2.652265412	0	2.678571429	0	0	0	0	0	0	0	9.786293469	0	0	0.868055556	0	0	30.28077097	16.86809607	59.54293746	0	0	0	0	1.785714286	15.02910869	0	0	27.55560481	0
F3QWH3|O_antigen_polymerase	0	0	0	0	0	0	0	0	0	0	0	0	0	0	0	0	0	0	0	0	0	0	0	0	0	0	0	0	0	0	0	0	0	0	0	0	0	0	0	0	0	0	0	0	0	0	0	0	0
F3QY59|O_antigen_polymerase	0	0	0	0	0	0	0	0	0	0	0	0	0	0	0	0	0	0	0	0	0	0	0	0	0	0	0	0	0	0	0	0	0	0	0	0	0	0	0	0	0	0	0	0	0	0	0	0	0
F9PW84|O_antigen_ligase	0	0	0	0	0	0	0	0	0	0	0	0	0	0	0	0	0	0	0	0	0	0	0	0	0	0	0	0	0	0	0	0	0	0	0	0	0	0	0	0	0	0	0	0	0	0	0	0	0
F9Z1C4|RfbX_family_protein_involved_in_the_export_of_O_antigen_and_teichoic_acid	0	0	0	1.609010459	0	0	0	0	0	0	0	1.609010459	0	0	1.609010459	0	0	0	0	0	0	0	0	1.609010459	0	1.609010459	1.609010459	0	0	0	0	0	0	0	0	0	0	0	0	0	0	0	0	0	0	0	0	0	0
F9Z3H6|O_antigen_polymerase	0	0	5.411906194	0	0	4.792771586	0	0	7.817197835	0	14.39749252	0	0	13.83042694	12.57984109	0	0	9.604057201	0	0	19.76025542	0	11.40452257	0	0	0	0	7.215874925	0	0	0	0	19.22381993	13.80257384	23.40564711	14.43174985	0	10.78748749	0	0	0	15.58082208	0	50.97121806	0	10.81022721	0	34.80251579	11.99647688
F9Z857|O_antigen_polymerase	0	0	3.488372093	0	0	5.803236523	0	0	39.46633163	0	15.6443138	0	0	9.268366406	7.559154187	0	0	8.12716866	0	0	9.302325581	0	13.89827299	0	0	0	0	4.651162791	0	0	0	0	14.48623947	8.692916134	22.59379518	15.03540015	0	15.07427801	0	0	0	13.29278528	0	29.56883051	0	8.125509264	0	26.1235815	4.651162791
F9Z9A4|O_antigen_polymerase	0	0	4.944375773	0	0	3.090234858	0	0	9.864544075	0	12.36093943	0	0	6.777323917	0	0	0	10.48247383	0	0	16.61921141	0	0	0	0	0	0	3.708281829	0	0	0	0	6.163887968	9.248202863	48.17673337	14.17284574	0	12.33602182	0	0	0	12.97181298	0	20.37519913	0	14.80667491	0	28.43016069	12.3277841
F9Z9N7|O_antigen_polymerase	0	0	1.863932898	0	0	0	0	0	0	0	0	0	0	6.571989595	12.15760966	0	0	16.96596657	0	0	0	0	0	0	0	0	0	7.501796192	0	0	0	0	0	0	1.874414246	0	0	0	0	0	0	0	0	16.86824365	0	3.784295175	0	0	0
G0VP07|O_antigen_polymerase	0	0	0	0	0	0	0	0	0	0	0	0	0	0	0	0	0	0	0	40.65325924	0	0	0	0	0	0	0	0	0	0	0	0	0	0	0	0	0	0	0	0	0	0	0	0	0	0	0	0	0
G4Q3T7|O_antigen_polymerase	0	0	0	0	0	0	0	0	0	11.5234801	0	0	8.839401114	32.76225045	0	0	0	19.53818828	0	0	0	0	0	0	0	0	0	0	0	0	0	0	0	0	0	0	0	0	0	0	0	14.12951002	0	6.21669627	0	0	14.14304893	0	0
G5SP40|O_antigen_polymerase	0	0	0	0	0	0	0	0	0	0	0	0	0	0	0	0	0	0	0	0	0	0	0	0	0	0	0	0	0	0	0	0	0	0	0	0	0	0	0	0	0	0	0	0	0	0	0	0	0
G5ST89|O_antigen_polymerase	0	58.05016871	0	0	0	0	0	0	11.22951876	0	0	0	65.8142677	0	0	0	0	0	0	2.601908066	0	0	0	0	0	0	0	27.629423	0	0	0	0	41.56456107	0	0	344.6922531	0	0	0	0	0	58.77129999	0	19.88735843	0	0	0	0	0
G9YIB6|O_antigen_polymerase	0	0	0	0	0	0	0	0	0	0	0	0	0	0	0	0	0	0	0	0	0	0	0	0	0	0	0	0	0	0	0	0	0	0	0	0	0	0	0	0	0	0	0	0	0	0	0	0	0
G9YJK9|O_antigen_polymerase	0	0	0	0	0	0	0	0	0	0	0	0	0	0	0	0	0	0	0	0	0	0	0	0	0	0	0	0	0	0	0	0	0	0	0	0	0	0	0	0	0	0	0	0	0	0	0	0	0
H2A613|Membrane_protein_involved_in_the_export_of_O_antigen,_teichoic_acid_lipoteichoic_acids	0	0	1.503759399	0	0	0	0	0	0	0	0	0	0	0	0	0	0	0	1.503759399	0	0	0	0	0	1.49142431	0	0	0	0	0	0	1.503759399	0	0	0	0	0	0	0	0	0	0	0	0	0	0	0	0	0
I2NQ31|O_antigen_ligase	0	0	0	0	0	0	0	0	0	0	0	0	0	0	0	0	0	0	0	0	0	0	0	0	0	0	0	0	0	0	0	0	0	0	0	0	0	0	0	0	0	0	0	0	0	0	0	0	0
I3AQY1|O_antigen_ligase_like_membrane_protein	0	0	0	0	0	0	0	0	0	0	0	0	0	0	0	0	19.80302904	0	0	0	0	0	0	0	0	54.773147	0	0	0	0	0	0	5.244755245	3.497268261	0	0	0	0	0	0	0	0	3.473877288	0	0	0	0	0	0
I3BGB8|O_antigen_ligase	0	0	0	0	0	0	0	0	0	0.892857143	0	0	0	0	0	0	0	2.678571429	0	9.768323247	0	0	0	0	6.25	0	1.785714286	0	0	0	0	0	0	0	1.785714286	0	0	0	0	0.892857143	0	0	0	0	0	0	0	0	0
I3BGY6|O_antigen_ligase	0	0	0	0	0	0	0	0	0	0	0	0	0	0	0	0	0	0	0	0	0	0	0	0	0	0	0	0	0	0	0	0	0	0	0	0	0	0	0	0	0	0	0	0	0	0	0	0	0
I3WJY6|The_export_of_O_antigen_and_teichoic_acid_related_membrane_protein	0	0	0	0	0	3.418803419	0	0	0	0	0	53.98703169	21.69981917	0	0	0	18.08318264	0	0	0	0	3.616636528	0	0	0	46.68555021	0	0	0	0	0	0	0	10.84990958	0	0	0	0	0	0	0	0	50.22392827	0	0	30.74141049	3.616636528	0	0
I3YHR9|Membrane_protein_involved_in_the_export_of_O_antigen_and_teichoic_acid	0	3.021148036	18.8204604	6.042296073	57.21231966	3.776435045	21.09822266	0	6.768490545	0	3.007580006	0	0	0	0	0	3.021148036	0	12.05994176	0	46.00014138	0	36.17099623	0	0	0	36.04097436	0	0	271.4005973	2.971769842	22.59450962	13.56278875	78.32529042	8.999782614	0	940.5347186	147.7954058	0	0	0	4.49607429	6.761511335	0	22.60270146	22.58006855	0	128.2188592	21.08512273
I3YJW3|Membrane_protein_involved_in_the_export_of_O_antigen_and_teichoic_acid	0	4.316546763	25.125064	4.317064707	48.82473741	4.316546763	34.47853824	0	12.93326647	0	5.755395684	0	1.438848921	0	0	0	2.84363757	1.438848921	13.57742204	0	40.25879506	0	20.78178821	0	0	0	40.13701804	0	0	301.4719123	8.633093525	18.66629151	7.899321568	63.26132144	4.977790924	0	950.5053227	176.5973955	0	0	0	12.92322075	13.64664642	0	31.60984103	23.65316159	0	124.89759	35.5546116
I3YKY8|Membrane_protein_involved_in_the_export_of_O_antigen_and_teichoic_acid	0	4.407532718	21.31737215	2.913724161	46.31640306	3.684598379	25.04237134	0	0	0	2.925218161	0	0	0	0	0	1.473839352	0	7.369196758	0	0	0	33.06510221	0	0	0	0	0	0	153.4687111	0	16.93252088	3.684598379	41.18595197	9.568104737	0	597.6103715	94.22509576	0	0	0	3.684598379	12.51687114	0	20.57166848	13.98346142	0	80.16512223	19.10739383
I3YL86|Membrane_protein_involved_in_the_export_of_O_antigen_and_teichoic_acid	0	4.460966543	27.47191644	2.973977695	40.82591582	7.413156856	34.85411605	0	10.38510363	0	7.434944238	0	1.486988848	0	0	0	1.486988848	2.945778053	8.155578658	0	40.09099958	0	28.94521352	0	0	0	25.95793081	0	0	166.8410879	1.486988848	22.22121458	7.434944238	31.85652097	5.204460967	0	715.6355628	126.8148988	0	0	0	5.922954847	4.460966543	0	25.89496615	19.30478655	0	123.5905671	14.84765119
I4ZG60|O_antigen_ligase	0	0	0	0	0	0	0	0	0	0	0	0	0	0	0	0	4.14078675	0	0	0	0	0	0	0	0	0	0	0	0	0	0	0	0	0	0	0	0	0	0	0	0	0	0	0	0	0	0	0	0
J4KE26|O_antigen_ligase	0	0	0	0	0	0	0	0	0	0	0	0	0	0	0	0	0	0	0	0	0	0	0	0	0	0	0	0	0	0	0	0	0	0	0	0	0	0	0	0	0	0	0	0	0	0	0	0	0
J7GF07|O_antigen_ligase	0	0	0	0	0	0	0	0	0	0	0	0	0	0	0	0	0	0	0	0	0	0	0	0	0	0	0	0	0	0	0	0	0	0	0	0	0	0	0	0	0	0	0	0	0	0	0	0	0
J7GJU9|LPS_O_antigen_length_regulator	0	0	0	0	0	0	0	0	0	0	0	0	0	0	0	0	0	0	0	0	0	0	0	0	0	0	0	0	0	0	0	0	0	0	0	0	0	0	0	0	0	0	0	0	0	0	0	0	0
K8ZDS5|O_antigen_ligase	0	0	0	0	0	0	0	0	0	0	0	0	0	0	0	0	0	0	0	0	0	0	0	0	0	0	0	0	0	0	0	0	0	0	0	5.966895079	0	0	0	0	0	0	0	0	0	0	0	0	0
M9QPJ0|O_antigen_ligase_WaaL	0	0	0	0	4.440238302	0	0	0	0	1.785714286	0	0	0	0	0	0	0	0.892857143	0	11.54790332	0	0	0	0	11.56742718	0	2.678571429	0	0	0	0	0	0	0	0	0	0	0	0	1.785714286	0	0	0	0	0.892857143	0	0	0	0
P27243|O_antigen_ligase	0	0	0	0	0	0	0	0	0	0	0	0	0	0	0	0	0	0	0	0	0	0	72.37258911	0	0	0	0	0	0	0	0	0	0	0	0	0	0	0	10.49172991	0	0	0	0	0	0	0	0	3.49046784	0
P37746|Putative_O_antigen_transporter	0	0	0	0	0	0	0	0	0	0	0	0	0	0	0	0	0	0	0	0	0	0	0	0	0	0	0	0	0	0	0	0	0	0	0	0	0	0	12.4666073	0	0	0	0	0	0	0	0	0	0
P37748|O_antigen_polymerase	0	0	0	0	0	0	0	0	0	0	0	0	0	0	0	0	0	0	0	0	0	0	0	0	0	0	1.919385797	0	0	0	0	0	0	0	0	0	0	0	3.808446725	0	0	0	0	0	0	0	0	0	0
P37781|Putative_O_antigen_transporter	0	0	0	0	0	0	0	0	0	0	0	0	0	0	0	0	0	0	0	0	0	0	0	0	0	0	0	0	0	0	0	0	0	0	0	0	0	0	0	0	0	0	0	0	3.495392923	0	0	0	0
P37784|O_antigen_polymerase	0	0	0	0	0	0	0	0	0	0	0	0	0	0	0	0	0	0	0	0	0	0	0	0	0	0	0	0	0	0	0	0	0	0	0	0	0	0	0	0	0	0	0	0	1.942746075	0	0	0	0
Q03584|O_antigen_polymerase	0	0	0	0	0	0	0	0	0	0	3.929273085	0	0	0	0	0	0	0	0	0	0	0	0	0	0	0	0	0	0	0	0	0	0	0	0	0	0	0	0	0	0	0	0	0	0	0	0	0	0
Q48475|O_antigen_export_system_permease_protein_RfbA	0	0	0	0	0	0	0	0	0	0	0	0	0	0	0	0	0	0	0	0	0	0	0	0	0	0	0	0	0	0	0	0	0	0	0	0	0	0	0	0	0	0	0	0	0	0	0	0	0
Q48476|O_antigen_export_system_ATP_binding_protein_RfbB	0	0	0	0	0	0	0	0	0	0	0	0	0	0	0	0	0	0	0	0	0	0	0	0	0	0	0	0	0	0	0	0	0	0	0	0	0	0	0	0	0	0	0	0	0	0	0	0	0
Q5JBG7|O_antigen_flippase	0	0	0	0	0	0	0	0	0	0	0	0	0	0	0	0	0	0	0	0	0	0	0	0	0	0	3.710575139	0	0	0	0	0	0	0	0	0	0	0	0	0	0	0	0	0	0	0	0	0	0
Q5LH99|Possible_O_antigen_related_transmembrane_protein	0	0	0	0	19.33887228	0	0	0	0	0	0	0	0	0	0	0	0	0	0	0	0	0	0	0	0	0	0	0	0	0	0	0	0	0	0	0	0	0	0	0	0	0	0	16.27009924	0	0	0	0	0
Q5LHA4|Putative_DegT/DnrJ/EryC1/StrS_aminotransferase_family_O_antigen_related_protein	0	0	0	0	46.4140163	0	0	0	0	0	0	0	0	0	0	0	0	0	0	0	0	0	0	0	0	0	0	0	0	0	0	0	0	0	0	0	0	0	0	0	0	0	0	21.74578813	0	0	0	0	0
Q64Y67|O_antigen_repeat_unit_transporter	0	0	0	0	0	0	0	0	0	0	0	0	0	0	0	0	0.736377025	0	0	0	0	0	0	0	0	235.0819089	0	0	0	0	0	0	0	1.510574018	0	0	0	0	0	0	0	0	0	0	78.93994495	0	0	0	0
Q8A1W3|O_antigen_polymerase	0	0	11.57642284	7.497530239	0	0	0	0	0	0	0	0	0	17.71015314	0	0	5.434251226	0	0	1.365187713	0	0.682593857	0	0	0	10.91132754	0	1.365187713	0	0	0	16.32882651	0	14.3133693	0	0	0	0	0	85.64677643	0	29.24475843	0	0	0	16.3292533	0	2.04778157	4.069960155
Q8A1X5|O_antigen_polymerase	0	1.343183345	11.3931363	2.668564392	28.17965017	2.686366689	0	0	1.324503311	0	0	0	0	20.07532523	0	1.343183345	0	9.383178143	16.78177014	5.372733378	0	3.360218701	0	0	4.701141706	10.72416048	0	3.989563721	22.05413764	0	0	26.13954948	0	16.7295775	40.1352591	44.08141995	0	0	0	124.4793892	0	43.56484528	0	4.029550034	0	93.76554482	0	19.45660189	38.86977807
Q8A4H8|Putative_O_antigen_related_protein	0	0.84317032	5.02012774	0	0	0	0	0	0	0	0	0	0	0	0	0	0	0	0	0	0	0	0	0	3.344715434	0	0	0	0	0	0	0	0	0	0	0	0	0	0	0	0	0	0	0	0	0	0	0	0
Q8AA03|O_antigen_polymerase	0	0	8.350530322	7.177033493	0	0	0	0	0	0	0	0	1.196172249	0	0	0	2.980233974	7.156640198	0	0	0	0	0	0	1.177856302	0	0	1.794258373	47.13225392	0	0	0	0	0	0	0	0	0	0	122.9326156	0	52.46343751	0	10.14198435	0	0	0	28.66435389	0
Q8AAS4|Putative_O_antigen_export_protein	0	0	0	0	0	0	0	0	0	0	0	0	0	0	0	0	0	0	0	0	0	0	0	0	0	0	0	0	0	0	0	0	0	0	0	0	0	0	0	0	0	0	0	0	0	0	0	0	0
Q8VQ44|O_antigen_flippase_Wzx	0	0	0	0	0	0	0	0	0	0	0	0	0	0	0	0	0	0	0	2.587120296	0	0	0	0	0	0	0	0	0	0	0	0	0	0	0	0	0	0	0	0	0	0	0	0	0	0	0	0	0
Q8VQ45|O_antigen_polymerase_Wzy	0	0	0	0	0	0	0	0	0	0	0	0	0	0	0	0	0	0	0	1.172332943	0	0	0	0	0	0	0	0	0	0	0	0	0	0	0	0	0	0	0	0	0	0	0	0	0	0	0	0	0
R5BG82|O_antigen_polymerase	0	0	0	0	0	0	0	0	0	0	0	0	0	0	0	0	0	0	0	0	0	0	0	0	0	0	0	0	0	0	0	0	0	0	0	0	0	0	0	0	0	0	0	0	0	0	0	0	0
R5LAA4|O_antigen_export_system_ATP_binding_protein_RfbB	0	0	0	0	0	0	0	0	0	0	0	0	0	0	0	0	0	0	0	0	0	0	0	0	0	0	0	27.88126898	0	0	0	0	0	0	0	0	0	0	0	0	0	0	0	0	0	0	0	0	0
R5M312|O_antigen_polymerase	0	87.91159677	0	0	0	0	0	0	0	0	0	0	0	0	0	0	0	0	83.38559949	0	0	28.44313589	0	0	0	0	0	1.266624446	0	0	0	0	0	0	0	13.91079953	0	0	0	0	0	0	0	0	0	0	0	0	0
R5NK40|O_antigen_polymerase	0	0	0	0	0	0	0	0	7.102606833	0	0	0	71.57494367	0	0	0	0	0	0	2.565040935	0	0	0	0	0	0	0	29.68789118	0	0	0	0	52.84588602	0	0	358.0050676	0	0	0	0	0	0	0	25.82311169	0	0	0	0	0
R5T474|O_antigen_export_system_ATP_binding_protein_RfbB	0	0	0	0	0	0	0	0	0	0	0	0	0	0	0	0	0	0	0	0	0	0	0	0	0	0	0	0	0	0	0	0	0	0	0	0	0	0	0	0	0	0	0	0	0	0	0	0	0
R5TMS8|O_antigen_polymerase_family_protein	0	0	0	0	0	0	0	0	0	0	0	0	0	0	0	0	0	0	0	0	0	0	8.490942544	0	0	2.617801047	0	0	0	0	0	3.926701571	0	0	0	0	0	0	0	0	0	0	0	0	0	0	2.617801047	0	0
R5WJ40|O_antigen_polymerase	0	0	0	0	0	0	0	0	0	0	0	0	0	0	0	0	0	0	0	4.209982584	0	0	0	0	0	0	0	0	0	0	0	0	0	0	0	0	0	0	0	0	0	0	0	0	0	0	0	0	0
R5WP59|O_antigen_polymerase	0	0	0	0	148.3376874	0	0	0	0	0	0	0	0	0	0	0	0	0	0	3.378378378	0	0	0	0	0	0	0	0	0	0	0	0	0	0	0	0	0	0	0	0	0	0	0	0	0	0	0	0	0
R6MWU7|O_antigen_polymerase	0	0	4.971815186	1.426533524	0	7.84593438	0	12.12553495	0	4.975979401	0	0	0	5.681142267	0	2.830042296	0	1.426533524	0	7.822909628	0	0	1.426533524	0	1.426533524	1.426533524	0	1.426533524	18.54493581	0	0	0	0	3.566333809	0	2.848015583	0	0	1.426533524	0	0	0	1.426533524	0	14.91841488	1.426533524	0	0	0
R6P852|O_antigen_polymerase	0	1.730103806	0.865051903	0	0	1.730103806	1.730103806	6.920415225	0	5.190311419	0	0	0	0	0	3.461706836	0	0	0	0	0	0	0	0	0	4.298733222	0	0	3.408612301	0	0	1.730103806	0	0	0	0	0	0	0	0	0	0	1.730103806	0	20.67442492	2.587001835	0	0	0.865051903
R6SCW2|O_antigen_ligase_related_protein	0	0	0	0	0	0	0	0	0	0	0	2.2172949	0	0	0	0	0	0	0	0	0	0	0	0	0	0	0	0	0	0	0	0	0	0	0	0	0	0	0	0	0	0	0	0	0	0	0	0	0
R6THS0|O_antigen_polymerase	0	0	0	0	0	0	0	0	0	0	0	0	0	0	0	0	0	0	0	0	0	0	0	0	0	0	0	0	0	0	0	0	0	0	0	0	0	0	0	0	0	0	0	0	0	0	0	0	0
R6V7L9|O_antigen_polymerase	0	0	0	0	0	12.9581917	0	0	1.365187713	0	0	0	0	0	31.32316889	0	0	0	0	0	86.53643627	0	74.97575954	0	0	14.99282596	0	0	0	0	0	0	0	0	0	0	0	0	0	0	0	0	0	10.17935352	0	0	0	6.124052017	0
R6VAC1|O_antigen_polymerase_family_protein	0	0	0	0	0	8.683920974	0	0	1.252348153	131.3378291	0	0	0	0	38.10131645	0	0	0	0	0	103.607925	0	80.56390346	0	0	21.85352176	0	0	0	0	0	0	63.08627907	0	0	0	0	0	0	0	0	22.51205259	0	3.130870382	0	0	0	19.38317253	0
R6ZNX2|O_antigen_polymerase	0	0	0	0	0	0	0	0	0	0	0	0	1.919385797	0	0	0	0	0	0	0	0	0	0	0	0	0	0	0	0	0	0	0	0	34.51986587	0	0	0	0	0	0	0	0	0	0	0	0	0	0	0
R7EF38|O_antigen_transporter	0	1.776198934	170.1247655	0	0	0	74.40204683	0	16.84900443	0	40.75518732	1.776198934	14.17252297	239.9332612	98.88744001	0	92.03022729	232.8025188	0	11.50369952	0	0	217.8554012	103.656861	26.58103007	0	0	157.5869311	0	0	129.1983905	140.5618249	63.7591013	282.3066576	0	0	0	0	0	378.6730252	0	0	0	20.38019262	72.52004238	0	0	213.1898154	35.2291889
R7EJ43|O_antigen_polymerase	75.55506909	1.283697048	67.16543506	55.71746834	145.9531438	48.70358717	56.4370955	4.477878857	7.702182285	0	148.6200865	1.275562085	10.87412468	114.0226713	65.94544638	0	44.70008825	89.6993087	87.63524606	3.184198812	251.7262494	181.2378995	81.97639711	121.6395957	33.32133939	60.22162414	0	163.9885916	344.3604595	192.1987925	50.5832963	151.6970544	77.50187743	156.9666617	149.8212027	30.70888098	0	0	87.73826711	480.4339772	9.563744054	12.8308582	2.567394095	42.97617639	29.42445195	30.09435192	139.6019679	131.9465717	159.3543079
R7G9I9|O_antigen_polymerase	0	0	0	0	0	0	0	0	0	0	0	0	0	0	0	0	0	0	0	0	0	0	0	2.726687153	0	0	0	0	0	0	0	0	0	0	0	0.92506938	0	0	0	0	0	0	0	0	0	0	0	0	0
R7GPW1|O_antigen_polymerase	0	0	0	0	0	0	0	0	0	0	0	0	0	0	0	0	0	0	0	22.20269248	0	0	0	0	0	0	0	0	0	0	0	0	30.66721168	0	0	0	0	9.328358209	0	0	0	7.411896958	0	0	0	0	0	0	0
R7GUY4|O_antigen_polymerase	0	0	0	0	0	0	0	0	0	0	0	0	0	0	0	0	0	0	0	82.37644379	0	0	0	0	0	0	0	90.38209631	0	0	0	0	0	0	0	0	0	0	0	0	0	0	0	0	0	0	0	0	0
R7PSW6|O_antigen_transporter_like_protein	0	0	0	0	0	13.16810727	0	13.83384838	0	0	0	0	0	0	0	0	0	0	0	0	35.33735267	0	0	0	0	0	0	0	0	0	0	0	0	0	0	0	0	0	0	0	0	0	0	0	0	9.672017135	0	0	0
T0SZM4|O_antigen_polymerase	0	0	0	0	0	0	0	0	0	0	0	0	0	0	0	0	0	0	0	0	0	0	0	0	1.87090739	0	0	0.935453695	0	0	0	0	0	0	0	0	0	0	0	0	0	0	0	0	0	0	0	0	0
T0TCV7|Membrane_protein_involved_in_the_export_of_O_antigen,_teichoic_acid_lipoteichoic_acid	2.62753013	0	25.82495577	7.27224813	1.327140013	2.654280027	1.327140013	0	0	2.654280027	0	14.51293558	13.2392746	0	0	0	2.654280027	0	21.15770829	3.969204418	1.327140013	10.59096211	1.302931596	2.654280027	38.45862167	6.572782556	1.327140013	1.327140013	0	6.635700066	0	5.958187683	1.314924392	41.80491042	3.971376339	5.308560053	2.615240724	22.69841903	0	0	0	0	6.621757689	0	7.96284008	0	0	0	10.60490448
U2APE5|O_antigen_polymerase	0	0	0	0	0	0	0	0	0	0	0	0	0	0	0	0	0	0	0	0	0	0	0	0	0	0	0	0	0	0	0	0	0	0	0	0	0	0	0	0	0	0	0	0	0	0	0	0	0
U2DCH4|O_antigen_polymerase	0	0	0	0	0	0	0	0	0	0	0	0	0	0	0	0.787401575	0	0	0	0	0	0	0	0	0	1.57480315	0	0	0	0	0	0	0	0	0	0	0	0	0	0	0	0	0	0	0	0	0	0	0
U2KEF6|O_antigen_polymerase	11.92343169	0	0	0	0	0	8.342729488	7.76119403	0	0	0	0	0	0	0	0	0	0	0	1.194029851	0	0	0	0	0	0	0	0	0	0	0	0	0	3.582089552	1.177163037	0	0	0	0	0	0	0	0	4.767626008	0	0	0	0	0
U2QVU9|O_antigen_polymerase	0	0	0	0	0	0	0	0	0	0	0	0	0	0	0	0	0	0	0	0	0	0	0	0	0	0	0	0	0	0	0	0	0	0	0	0	0	0	0	0	0	0	0	0	0	0	0	0	0
U2RSY3|O_antigen_polymerase	0	0	0	0	0	0	0	0	0	0	0	0	0	0	0	0	0	0	0	0	0	0	0	0	0	0	0	0	0	0	0	0	0	0	0	0	0	0	0	0	0	0	0	0	0	0	0	0	0
UPI000262EC53|O_antigen_and_teichoic_acid_export_membrane_protein,_partial	0	0	0	0	0	0	0	0	0	0	0	0	0	0	0	0	0	0	0	0	97.75716388	0	49.67967518	0	0	21.77154234	0	0	0	0	0	0	0	0	0	0	0	0	0	0	0	0	0	12.20372985	0	0	0	0	0
UPI000262F201|O_antigen_polymerase	0	0	0	0	0	4.042037187	0	0	3.207904771	0	0	0	0	0	0	0	0	0	0	0	102.1143611	0	70.12875323	0	0	30.65247441	0	0	0	0	0	0	52.36197478	0	0	0	0	0	0	0	0	0	0	6.467259499	0	0	0	0	0
V3GSD9|O_antigen_ligase	0	0	0	0	0	0	0	0	0	0	0	0	0	0	0	0	3.61566155	0	0	0	0	0	0	0	0	0	0	0	0	0	0	0	0	0	0	0	0	0	0	0	0	0	0	0	0	0	0	0	0
V6XZH1|Transmembrane_protein_with_the_similarity_to_the_O_antigen_ligase	0	32.47149355	0	0	0	0	0	0	0	0	1.514004542	0	0	0	0	0	0	0	0	0	0	34.00341413	0	0	0	0	0	0	0	0	0	7.570596197	0	0	0	0	24.12945532	0	0	6.056018168	0	0	0	0	0	0	0	0	0
A0A023V5A6|ADP_heptose__LPS_heptosyltransferase	0	0	0	0	0	0	0	0	0	0	0	0	0	0	0	0	2.369668246	0	0	0	0	0	0	0	0	0	2.369668246	0	0	0	0	0	0	0	0	4.739336493	0	0	0	0	0	0	0	0	0	0	0	0	0
A0A023VAS9|D_glycero_D_manno_heptose_1_phosphate_guanosyltransferase	0	0	0	0	0	0	0	0	0	0	0	0	0	0	0	1.150747986	0	0	0	1.150747986	0	0	0	0	0	0	0	0	0	1.10864745	0	0	0	0	0	0	0	0	0	0	0	0	0	0	0	0	0	0	0
A0A023Z4W4|Lipopolysaccharide_heptosyltransferase_I	0	4.681230496	2.326112917	0	0	0	0	0	0	0	0	475.7688271	425.0344939	0	0	34.97588491	4.710136932	0	8.14792657	0	3.504672897	1.168224299	9.395447373	0	0	3.517086142	0	0	0	0	0	0	0	1.168224299	1.168224299	0	2.336448598	0	2.348861843	0	0	0	15.10169983	3.492776273	1.152073733	189.6388115	0	0	8.111269055
A3N0F8|Phosphoheptose_isomerase	0	0	0	0	0	0	0	0	0	0	0	0	0	0	0	0	0	0	0	0	0	0	0	0	0	0	0	0	0	0	0	0	0	0	0	0	0	0	0	0	0	0	0	0	0	0	0	0	0
A3N308|ADP_L_glycero_D_manno_heptose_6_epimerase	0	0	0	0	0	0	0	0	0	0	0	0	0	0	0	0	0	0	0	0	0	0	0	0	0	0	0	0	0	0	0	0	0	0	0	0	0	0	0	0	0	0	0	0	0	0	0	0	0
A4NI34|ADP_L_glycero_D_manno_heptose_6_epimerase	0	0	0	0	2.504697288	0	1.251564456	0	0	1.251564456	0	0	0	0	0	0	0	2.504697288	0	2.503128911	0	0	0	0	13.67662534	0	1.251564456	1.251564456	0	0	0	0	0	1.251564456	0	0	0	0	0	0	0	0	0	0	0	0	0	0	0
A7ZE25|Phosphoheptose_isomerase	0	0	0	0	0	0	0	0	0	0	0	0	0	0	0	0	0	0	0	0	0	0	0	0	0	0	0	0	0	0	0	0	0	0	0	0	0	0	0	0	0	0	0	0	0	0	0	0	0
A7ZE27|ADP_glyceromanno_heptose_6_epimerase	0	0	0	0	0	0	0	0	0	0	0	0	0	0	0	0	0	0	0	0	0	0	0	0	0	0	0	0	0	0	0	0	0	0	0	0	0	0	0	0	0	0	0	0	0	0	0	0	0
A7ZEV3|Lipopolysaccharide_heptosyltransferase_I	0	0	0	0	0	0	0	0	0	0	0	0	0	0	0	0	0	0	0	0	0	0	0	0	0	0	0	0	0	0	0	0	0	0	0	0	0	0	0	0	0	0	0	0	0	0	0	0	0
A8ARK8|ADP_L_glycero_D_manno_heptose_6_epimerase	0	60.17550451	43.47245495	0	0	0	0	0	0	0	2.293577982	1348.255943	1059.54086	0	0	93.34514482	20.97399499	0	7.425742574	3.712871287	4.870457106	4.917249967	113.377518	0	0	22.89912264	8.618252469	0	0	6.188118812	0	0	0	0	183.4225856	7.34570463	2.475247525	0	23.26461244	0	3.712871287	0	11.0528526	66.22256752	14.64328676	463.3793236	0	2.475247525	33.05973749
B2UND9|D,D_heptose_1,7_bisphosphate_phosphatase	25.91753276	15.70680628	95.90798806	0	0	0	0	210.3297059	53.92819292	0	0	0	0	54.55388431	650.1491689	0	0	0	195.0509292	0	0	2.617801047	0	0	0	0	0	0	0	0	26.19178837	4.914004914	0	0	0	0	0	0	0	0	0	0	0	15.36117974	28.06895181	0	0	67.05208212	7.853403141
B2UNE0|Phosphoheptose_isomerase	8.988764045	22.47191011	114.3292188	54.63936391	13.22931574	4.385964912	0	142.3161278	66.87549175	0	0	0	8.761195665	71.04314753	497.369285	0	0	0	140.4011529	0	23.22774189	4.494382023	0	0	0	66.55188825	0	0	43.11423571	0	15.73033708	48.34746135	18.62116539	33.69012025	2.247191011	0	0	42.45700824	0	0	0	0	0	2.247191011	46.9160385	0	34.07139331	96.12448003	8.629999255
B2UQ57|ADP_L_glycero_D_manno_heptose_6_epimerase	25.43574334	41.65106508	127.2633165	83.98954478	3.451043552	4.5699044	0	201.7731594	74.24593968	0	0	0	5.800464037	77.40361995	618.5348422	0	0	0	143.0677717	0	51.94059195	0	0	0	0	164.3116922	2.320185615	0	84.12749366	2.320185615	21.95871419	71.94138643	11.51787892	41.70817452	0	0	0	66.76357656	0	0	0	0	0	3.480278422	35.72320921	0	31.76085119	75.13875482	5.800464037
B6WTE7|Phosphoheptose_isomerase_family_protein	0	6.315789474	0	0	0	0	0	0	12.63157895	0	0	0	0	0	0	0	0	0	0	4.210526316	0	0	0	0	0	0	0	0	0	0	0	21.05263158	4.210526316	0	0	0	0	0	0	0	0	4.117335593	2.105263158	0	0	0	0	0	0
B7C7H8|D,D_heptose_1,7_bisphosphate_phosphatase	0	0	0	0	0	0	0	0	0	0	0	0	0	0	0	0	0	0	0	1.790510295	0	0	0	0	0	0	0	0	0	0	0	0	0	0	0	0	0	0	0	0	0	0	0	0	0	0	0	0	0
B7NKV9|Phosphoheptose_isomerase	0	0	0	0	0	0	0	0	0	0	0	0	0	0	0	0	0	0	0	0	0	0	0	0	0	0	0	0	0	0	0	0	0	0	0	0	0	0	0	0	0	0	0	0	0	0	0	0	0
B7UJB5|Phosphoheptose_isomerase	0	24.54090977	35.28683859	0	0	0	0	0	0	0	0	803.6401945	603.4188451	0	0	66.31455735	17.56330792	0	0	2.202643172	4.494382023	4.494382023	50.98457955	0	0	13.21585903	2.202643172	0	0	2.188183807	0	0	0	0	0	0	2.202643172	0	8.988764045	0	0	0	15.47324319	39.54191274	6.741573034	359.4831221	0	6.334874577	6.511583335
B9CX42|D,D_heptose_1,7_bisphosphate_phosphatase	0	0	0	0	0	0	0	0	0	0	0	0	0	0	0	0	0	0	0	0	0	0	0	0	0	0	0	0	0	0	0	0	0	0	0	0	0	0	0	0	0	0	0	0	0	0	0	0	0
B9YBP4|D,D_heptose_1,7_bisphosphate_phosphatase	3.322259136	0	0	4.110920136	0	0	0	4.964295261	1.661129568	0	0	0	0	0	0	0	0	0	0	0	0	0	0	0	1.643385374	0	0	0	0	0	0	0	0	0	0	0	0	3.322259136	0	0	0	0	0	0	0	0	0	0	0
B9YBP5|Phosphoheptose_isomerase_family_protein	1.85873606	0	0	0	0	0	0	3.717472119	0	0	0	0	0	0	0	0	0	0	0	0	0	0	0	0	7.434944238	0	0	0	0	1.85873606	0	0	0	0	0	0	0	0	0	0	0	0	0	0	0	0	0	0	0
B9YDB2|D,D_heptose_1,7_bisphosphate_phosphatase	0	0	0	0	0	2.427184466	0	0	0	0	0	0	0	0	0	0	0	4.854368932	0	0	0	0	4.854368932	0	0	0	0	0	0	0	0	2.427184466	0	0	0	0	0	0	0	0	0	0	0	0	0	0	0	0	2.427184466
C0D8I1|D,D_heptose_1,7_bisphosphate_phosphatase	0	0	0	0	0	0	0	0	0	0	0	0	0	0	0	0	0	0	0	0	0	0	2.145922747	0	0	0	0	0	0	0	0	0	0	0	0	0	0	0	0	0	0	0	0	0	0	4.291845494	0	0	0
C3X1A8|Lipopolysaccharide_heptosyltransferase_II	0	7.172131148	0	0	0	0	0	0	0	0	0	0	0	0	0	0	0	0	0	0	0	0	0	0	0	0	0	0	0	0	0	0	0	0	0	0	0	0	0	0	0	0	0	0	0	0	0	0	0
C3X296|Phosphoheptose_isomerase	0	4.464285714	0	0	0	0	0	0	0	0	0	0	0	0	0	0	0	0	0	0	0	0	0	0	0	0	0	0	0	0	0	0	0	0	0	0	0	0	0	0	0	0	0	0	0	0	0	0	0
C3X3F5|ADP_glyceromanno_heptose_6_epimerase	0	10.39367939	0	0	0	0	0	0	0	0	0	0	0	0	0	0	0	0	0	0	0	0	0	0	0	0	0	0	0	0	0	0	0	0	0	0	0	0	0	0	0	0	0	0	0	0	0	0	0
C3X4D4|D,D_heptose_1,7_bisphosphate_phosphatase	0	2.173913044	0	0	0	0	0	0	0	0	0	0	0	0	0	0	0	0	0	0	0	0	0	0	0	0	0	0	0	0	0	0	0	0	0	0	0	0	0	0	0	0	0	0	0	0	0	0	0
C3X679|Lipopolysaccharide_heptosyltransferase_I	0	3.444316877	0	0	0	0	0	0	0	0	0	0	0	0	0	0	0	0	0	0	0	0	0	0	0	0	0	0	0	0	0	0	0	0	0	0	0	0	0	0	0	0	0	0	0	0	0	0	0
C3X7L7|Lipopolysaccharide_heptosyltransferase_II	0	0	0	0	8.733624454	17.42059493	0	0	0	0	0	0	0	0	0	0	0	0	0	0	0	0	0	0	0	0	0	0	0	0	0	0	0	0	0	0	0	0	0	0	0	0	0	2.183406114	0	0	0	0	0
C3X8M0|ADP_glyceromanno_heptose_6_epimerase	0	0	0	0	4.514672686	7.900677201	0	0	0	0	0	0	0	0	0	0	0	0	0	0	0	0	0	0	0	0	0	0	0	0	0	0	0	0	0	0	0	0	0	0	0	0	0	0	0	0	0	0	0
C3XAI8|D,D_heptose_1,7_bisphosphate_phosphatase	0	0	0	0	4.175365345	8.546030628	0	0	0	0	0	0	0	0	0	0	0	0	0	0	0	0	0	0	0	0	0	0	0	0	0	0	0	0	0	0	0	0	0	0	0	0	0	4.347826087	0	0	0	0	0
C3XCF5|Phosphoheptose_isomerase	0	0	0	0	4.237288136	16.72792866	0	0	0	0	0	0	0	0	0	0	0	0	0	0	0	0	0	0	0	0	0	0	0	0	0	0	0	0	0	0	0	0	0	0	0	0	0	0	0	0	0	0	0
C3XCF7|Lipopolysaccharide_heptosyltransferase_I	0	0	0	0	3.480278422	3.480278422	0	0	0	0	0	0	0	0	0	0	0	0	0	0	0	0	0	0	0	0	0	0	0	0	0	0	0	0	0	0	0	0	0	0	0	0	0	1.160092807	0	0	0	0	0
C4FSP9|Putative_lipopolysaccharide_heptosyltransferase_II	0	0	0	0	0	0	0	0	0	4.537205082	0	0	0	0	0	0	0	0	0	1.814882033	0	0	0	0	48.03465014	0	0	0	0	1.814882033	0	0	0	0	0	0	0	0	0	0	0	0	0	0	0	0	0	0	0
C4X407|D,D_heptose_1,7_bisphosphate_phosphatase	0	0	0	0	0	0	0	0	0	0	0	0	0	0	0	0	0	0	0	0	0	0	0	0	0	0	0	0	0	0	0	0	0	0	175.4595497	0	0	0	0	0	0	0	0	0	0	0	0	0	9.049773756
C5B7W2|Phosphoheptose_isomerase	0	0	0	0	0	0	0	0	0	0	0	0	0	0	0	0	0	0	0	0	0	0	0	0	0	0	0	0	0	0	0	0	0	0	0	0	0	0	0	0	0	0	0	0	0	0	0	0	0
C5BB97|ADP_L_glycero_D_manno_heptose_6_epimerase	0	0	0	0	0	0	0	0	0	0	0	0	0	0	0	0	0	0	0	0	0	0	0	0	0	0	0	0	0	0	0	0	0	0	0	0	0	0	0	0	0	0	0	0	0	0	0	0	0
C5ELF9|D,D_heptose_1,7_bisphosphate_phosphatase	0	0	0	0	0	0	0	0	0	0	0	0	0	0	0	0	0	0	0	0	0	0	7.434944238	0	0	0	0	0	0	0	0	0	0	0	0	3.717472119	0	0	0	1.85873606	0	0	0	0	3.717472119	0	0	0	0
C6AK13|Lipopolysaccharide_heptosyltransferase_II	0	0	0	0	4.352557127	0	2.176278564	0	0	4.352557127	0	0	0	0	0	0	0	2.176278564	0	16.17219024	0	0	0	0	20.67464635	0	2.176278564	2.181035457	4.2771189	0	0	0	0	5.369681003	6.460038687	0	2.123142251	2.150537634	0	4.352557127	0	0	0	0	3.264417846	0	0	0	0
C9KM75|Lipopolysaccharide_heptosyltransferase_I	0	0	0	0	0	0	0	0	0	0	0	0	0	0	0	0	0	0	0	52.06073753	0	0	0	0	0	0	0	0	0	0	0	0	0	0	0	0	0	0	0	0	0	0	0	0	0	0	0	0	0
C9KM78|ADP_L_glycero_D_manno_heptose_6_epimerase	0	0	0	0	0	0	0	0	0	0	0	0	0	0	0	0	0	0	0	147.7821604	0	0	0	0	0	230.0384307	0	0	0	0	0	0	0	0	0	0	0	0	0	0	0	0	0	0	0	0	0	0	0
C9KM79|D,D_heptose_1,7_bisphosphate_phosphatase	0	0	0	0	0	0	0	0	0	0	0	0	0	0	0	0	0	0	0	88.96039615	0	0	0	0	0	0	0	0	0	0	0	0	0	0	0	0	0	0	0	0	0	0	0	0	0	0	0	0	0
C9LPH1|Putative_lipopolysaccharide_heptosyltransferase_II	0	0	0	0	0	0	0	0	0	0	0	0	0	0	0	0	0	0	0	0	0	0	0	0	0	224.7484127	0	0	0	0	0	0	0	0	0	0	0	0	0	0	0	0	0	0	0	0	0	0	0
C9LPM4|D,D_heptose_1,7_bisphosphate_phosphatase	852.5405338	0	0	0	0	0	0	0	0	0	0	0	0	0	0	0	0	0	0	0	0	0	0	0	0	0	0	0	0	0	0	0	0	0	29.19675192	0	41.55410774	0	0	0	0	0	0	0	0	0	0	0	0
D1BM29|Phosphoheptose_isomerase	0	0	0	0	0	0	0	0	0	4.494382023	0	0	0	0	0	0	4.494382023	0	0	0	0	0	0	0	68.07227961	0	0	0	8.614294722	0	0	0	0	4.494382023	0	0	0	0	0	0	0	0	0	0	0	0	0	0	0
D1BM31|ADP_L_glycero_D_manno_heptose_6_epimerase	0	0	0	0	0	0	0	0	0	8.323424495	0	0	0	0	0	0	5.945303211	0	0	2.378121284	0	0	0	0	60.62674102	0	1.189060642	2.378121284	2.378121284	3.567181926	0	0	0	0	0	0	2.378121284	1.189060642	0	20.12948761	0	0	0	0	0	0	0	1.189060642	0
D1BM32|D,D_heptose_1,7_bisphosphate_phosphatase	0	0	0	0	0	0	0	0	0	2.702702703	0	0	0	0	0	0	10.81081081	0	0	0	0	0	0	0	40.25022465	0	0	0	0	2.702702703	0	0	0	0	0	0	0	0	0	5.405405405	0	0	0	0	0	0	0	0	0
D1PHS6|D,D_heptose_1,7_bisphosphate_phosphatase	0	0	0	0	0	0	0	0	98.30401881	0	0	0	0	0	0	0	0	0	0	0	0	0	0	0	0	0	0	0	0	0	0	0	0	0	0	0	0	0	0	0	0	0	0	0	0	0	0	0	0
D1Y328|Putative_lipopolysaccharide_heptosyltransferase_II	0	0	0	0	0	0	0	0	0	0	0	0	0	0	0	0	0	0	0	0	0	0	0	0	0	0	0	0	0	0	0	0	0	0	0	0	0	0	0	0	0	0	0	0	0	0	0	0	0
D2RLQ6|Lipopolysaccharide_heptosyltransferase_I	0	0	0	0	0	0	0	0	0	0	0	0	0	0	0	0	0	0	0	0	0	0	0	0	0	0	0	0	0	0	0	0	0	0	0	0	0	0	0	0	0	0	0	0	0	0	0	0	0
D2RLQ8|ADP_L_glycero_D_manno_heptose_6_epimerase	0	0	0	0	0	0	0	4.24127754	0	0	0	0	0	0	0	0	20.06357732	0	0	10.66350711	0	19.31609133	0	0	0	0	0	0	0	0	0	0	0	0	0	0	0	0	0	0	0	0	47.29065804	0	0	0	0	0	0
D2RLR0|Phosphoheptose_isomerase	0	0	0	0	0	0	0	0	0	0	0	0	0	0	0	0	0	0	0	4.291845494	0	0	0	0	0	0	0	0	0	0	0	0	0	0	0	0	0	0	0	0	0	0	0	0	0	0	0	0	0
D2T5B1|Phosphoheptose_isomerase	0	0	0	0	0	0	0	0	0	0	0	0	0	0	0	0	0	0	0	0	0	0	0	0	0	0	0	0	0	0	0	0	0	0	0	0	0	0	0	0	0	0	0	0	0	0	0	0	0
D2U062|Phosphoheptose_isomerase	0	0	0	0	0	0	0	0	0	0	0	0	0	0	0	0	0	0	0	0	0	0	0	0	0	0	0	0	0	0	0	0	0	0	0	0	0	0	0	0	0	0	0	0	0	0	0	0	0
D3RC22|Lipopolysaccharide_heptosyltransferase_I	0	0	0	0	0	0	0	0	0	0	0	0	0	0	0	0	0	0	0	0	0	0	0	0	0	0	0	0	0	0	0	0	0	0	112.9472793	0	0	0	0	0	0	0	0	0	0	0	0	0	0
D4K797|Phosphoheptose_isomerase	3.610108303	3.780718337	0	126.1298699	52.79232562	0	0	0	7.561436673	0	0	0	71.05193504	0	0	0	0	71.62435863	24.46367562	0	7.561436673	0	0	0	225.7644496	0	0	0	0	3.780718337	0	0	0	0	59.61377674	0	0	35.92040442	0	0	0	1.890359168	3.780718337	0	0	0	0	0	0
D4KGM4|ADP_heptose:LPS_heptosyltransferase	0	0	0	0	0	0	0	4.424778761	31.95026853	0	0	0	0	0	0	0	0	0	4.424778761	0	0	51.27199281	0	0	0	0	0	0	0	0	0	0	0	0	0	0	0	0	0	0	0	0	4.424778761	0	0	0	0	0	0
D4KGM6|ADP_heptose_synthase,_bifunctional_sugar_kinase/adenylyltransferase	0	0	0	0	0	0	0	7.228915663	40.96385542	0	0	0	0	0	0	0	0	0	12.04819277	0	0	52.09766987	0	0	0	0	0	0	0	0	0	0	0	0	0	0	0	0	0	0	0	0	4.819277108	0	0	0	0	0	0
D4VGQ3|D_glycero_D_manno_heptose_1_phosphate_guanosyltransferase	0	0	0	0	0	0	0	0	0	0	0	0	0	0	0	0	0	86.26055204	20.7402161	0	20.82954639	0	0	0	0	93.34113715	0	0	0	0	0	0	0	0	0	0	0	0	0	0	0	0	0	0	0	0	0	0	2.197802198
D4WDM0|D,D_heptose_1,7_bisphosphate_phosphatase	0	0	0	0	0	0	0	0	0	0	0	0	0	0	0	0	0	83.05475904	0	0	0	60.20942408	0	0	0	0	0	0	0	0	0	0	0	0	0	0	0	0	0	0	0	0	17.99096602	0	0	0	0	0	0
D6CZQ2|Phosphoheptose_isomerase	0	0	0	43.58857232	23.95601995	0	0	23.65568307	2.202643172	0	122.0591507	0	0	26.00722132	2.202643172	65.52401165	0	192.7319811	24.01666066	2.202643172	61.42296241	87.48046852	78.61463469	0	2.202643172	15.4185022	244.6140749	61.67400881	0	0	13.21585903	0	0	8.810572687	294.1752642	52.08593499	0	126.9904064	0	464.3205046	4.405286344	23.80457815	28.36986164	61.40950922	58.67829463	8.815435034	873.2190465	89.88185226	4.405286344
D6CZV2|ADP_heptose:LPS_heptosyltransferase	41.75858397	15.31036768	81.44500886	104.5686936	43.84294186	47.30021642	29.76846748	28.53390722	8.747411157	0	295.6844656	0	30.62702809	309.7306429	76.01122839	62.6971896	64.92671623	292.6482577	38.46482683	27.49637828	76.65665189	146.2010127	127.5359376	106.7047466	83.64304553	169.0573822	384.0782657	95.69812957	570.0869995	0	48.42996446	209.7812485	63.83500885	81.33947824	399.2951084	167.0452969	532.5261908	115.4699844	326.5988314	679.2435581	39.69128997	243.70301	150.4999874	123.0152603	294.3118598	378.0927893	630.1992048	258.1380474	120.8989097
D6CZV4|ADP_heptose:LPS_heptosyltransferase	35.2272075	11.68071254	50.1981764	72.63780017	43.81626024	56.55777602	28.72320384	27.7347886	7.494646681	0	252.0021379	0	12.80968754	200.346009	113.0505544	48.059114	72.01192257	187.0052973	39.42439331	8.565310493	94.82325019	122.5453096	85.14111714	110.8527638	70.5309356	171.6748055	286.5960096	86.47894436	496.6777044	0	85.49289171	35.28044232	19.11806407	22.41086475	350.7488309	34.21363291	0	137.2483504	279.203403	436.007275	8.535915288	51.34477617	33.13475627	68.30730884	69.42121203	3.14750701	272.0840077	133.2391542	50.20234398
D6DP95|Lipopolysaccharide_heptosyltransferase_III,_putative	0	0	0	0	0	0	0	0	0	0	0	0	0	0	0	0	0	0	0	0	0	0	0	0	0	0	0	0	0	0	0	0	0	0	0	0	0	0	0	0	0	0	0	0	0	0	0	0	0
E1KTN7|D,D_heptose_1,7_bisphosphate_phosphatase	0	1.673640167	0	0	0	0	0	0	0	0	0	0	0	0	0	0	0	0	0	0	0	0	0	0	0	0	0	0	0	0	0	0	0	0	0	0	0	0	0	0	0	0	0	0	0	0	0	0	0
E1L797|Lipopolysaccharide_heptosyltransferase_II	0	0	0	0	0	0	0	0	0	4.188481675	0	0	0	0	0	0	0	0	0	0	0	0	0	0	5.235602094	0	0	0	0	0	0	0	0	0	0	0	0	0	0	0	0	0	0	0	0	0	0	0	0
E1L8Z8|D,D_heptose_1,7_bisphosphate_phosphatase	0	0	0	0	0	0	0	0	0	0	0	0	0	0	0	0	0	0	0	0	0	0	0	0	26.59574468	0	0	0	0	0	0	0	0	0	0	0	0	0	0	0	0	0	0	0	0	0	0	0	0
E1L901|Phosphoheptose_isomerase	0	0	0	0	0	0	0	0	0	0	0	0	0	0	0	0	0	0	0	0	0	0	0	0	11.23595506	0	0	0	0	0	0	0	0	0	0	0	0	0	0	0	0	0	0	0	0	0	0	0	0
E1W2A2|ADP_heptose:LPS_heptosyl_transferase_I	0	0	0	0	6.031363088	0	2.41546246	0	0	0	0	0	0	0	0	0	0	0	0	16.82746878	3.542721216	0	0	0	10.78308961	0	3.534561325	1.206272618	0	0	0	0	0	0	0	0	0	2.375296912	0	2.412545235	0	0	0	0	0	0	0	0	0
E1W3J9|D,D_heptose_1,7_bisphosphate_phosphatase	0	0	0	0	6.91360623	0	2.325581395	0	0	4.4345898	0	0	0	0	0	0	0	0	0	29.66207446	4.651162791	0	0	0	35.97078787	0	4.524886878	0	4.524886878	0	0	0	0	0	2.325581395	0	0	0	0	4.524886878	0	0	0	0	0	0	0	0	0
E1W4N6|Phosphoheptose_isomerase	0	0	0	0	10.86956522	0	4.347826087	0	0	0	0	0	0	0	0	0	0	4.347826087	0	10.86956522	0	0	0	0	13.04347826	0	4.347826087	0	0	0	0	0	0	2.173913044	0	0	2.173913044	0	0	0	0	0	0	0	0	0	0	0	0
E1WSP9|D,D_heptose_1,7_bisphosphate_phosphatase	0	0	0	0	0	0	0	0	0	0	0	0	0	0	0	0	0	0	0	0	0	0	0	0	0	0	0	0	0	0	0	0	0	0	0	0	0	0	0	0	0	0	0	0	0	0	0	24.09638554	101.8016237
E2N8R6|Phosphoheptose_isomerase	0	0	0	0	0	0	0	0	0	0	0	0	0	0	0	0	0	0	0	0	0	0	0	0	0	0	0	0	0	0	0	0	0	0	0	0	0	0	0	0	0	0	0	0	0	0	0	0	0
E2ZBL0|Phosphoheptose_isomerase	0	0	0	0	0	0	0	0	0	0	0	0	0	0	0	0	0	0	0	0	0	0	0	0	0	0	0	0	0	0	0	0	0	0	0	0	0	0	0	0	0	0	0	0	0	0	0	0	0
E2ZDC6|Putative_lipopolysaccharide_heptosyltransferase_II	0	0	0	0	0	0	0	0	0	0	0	0	0	0	0	0	0	0	0	0	0	0	0	0	0	0	0	0	0	0	0	0	0	0	0	0	0	0	0	0	0	0	0	0	0	0	0	0	0
E2ZDC7|Putative_lipopolysaccharide_heptosyltransferase_I	0	0	0	0	0	0	0	0	0	0	0	0	0	0	0	0	0	0	0	0	0	0	0	0	0	0	0	0	0	0	0	0	0	0	0	0	0	0	0	0	0	0	0	0	0	0	0	0	0
E2ZDC9|ADP_L_glycero_D_manno_heptose_6_epimerase	0	0	0	0	0	0	0	0	0	0	0	0	0	0	0	0	0	0	0	0	0	0	0	0	0	0	0	0	0	0	0	0	0	0	0	0	0	0	0	0	0	0	0	0	0	0	0	0	0
E4LD71|Phosphoheptose_isomerase	0	0	0	0	0	0	0	0	0	0	0	0	0	0	0	0	0	0	0	0	0	0	0	0	13.49886346	0	0	0	0	0	0	0	0	0	0	0	0	0	0	0	0	0	0	0	0	0	0	0	0
E4LD73|ADP_L_glycero_D_manno_heptose_6_epimerase	0	0	0	0	0	0	0	0	0	0	0	0	0	0	0	0	0	0	0	0	0	0	0	0	34.15254193	0	0	0	0	0	0	0	0	0	0	0	0	0	0	0	0	0	0	0	0	0	0	0	0
E5BHN6|Putative_lipopolysaccharide_heptosyltransferase_II	0	0	0	0	0	0	0	0	0	0	0	0	0	0	0	0	0	0	0	0	0	0	0	0	0	0	0	0	0	0	0	2.205071665	0	0	0	0	0	0	0	0	0	0	0	0	0	0	0	0	0
E5C474|Phosphoheptose_isomerase	0	0	0	0	12.58093274	0	0	10.78863546	0	0	0	0	0	0	0	0	0	0	0	0	0	0	0	0	0	0	0	0	0	0	0	0	0	0	0	0	0	0	0	0	0	0	0	0	0	0	0	0	0
E5Y4I1|D,D_heptose_1,7_bisphosphate_phosphatase	12.07715963	0	14.28571429	0	10.20408163	0	0	0	8.163265306	0	0	0	6.024880072	0	0	14.18022477	92.74282934	12.24489796	31.97687017	0	4.081632653	4.081632653	5.985873151	20.40816327	8.163265306	0	0	4.081632653	0	0	0	7.9351972	4.081632653	0	0	0	10.20825508	0	0	0	0	0	0	6.12244898	0	4.081632653	0	8.163265306	14.1960976
E5Y8F0|Lipopolysaccharide_heptosyltransferase_II	8.620689655	0	6.415607986	0	6.465517241	0	0	0	8.620689655	0	0	0	2.127659575	0	0	10.71273986	93.18709755	18.16048991	31.10851826	0	2.155172414	1.077586207	11.81536311	35.38317451	15.03851604	0	0	16.04192995	0	0	0	16.1637931	4.310344828	0	0	0	5.387931035	2.155172414	0	0	0	0	4.310344828	4.310344828	0	4.310344828	0	19.33342952	11.75443153
E5Y9B6|Phosphoheptose_isomerase	28.92561983	0	14.46280992	0	0	0	12.31531018	7.064043789	6.062733336	0	10.60071774	0	0	0	0	6.198347107	73.43188418	6.156522903	30.99173554	0	4.132231405	4.132231405	4.132231405	30.63268895	16.28018936	10.60383377	0	14.46280992	0	0	0	8.26446281	2.066115703	4.132231405	0	0	10.33485618	4.132231405	0	0	0	0	2.066115703	0	0	0	0	28.92561983	14.19905047
E5YBG8|ADP_glyceromanno_heptose_6_epimerase	18.82425319	0	16.52892562	0	9.445100354	0	17.22746001	0	10.6257379	0	15.03210018	0	2.361275089	0	0	32.844293	107.9289571	14.12925581	51.6969921	0	9.446495907	5.843408605	15.29381806	45.93914136	54.13319078	0	0	20.07083825	0	0	0	21.19700578	2.361275089	2.361275089	0	0	15.34828808	4.722550177	0	0	0	9.689001314	9.404010881	9.445100354	0	4.722550177	0	37.61712048	26.97822691
E6KXC9|Phosphoheptose_isomerase	0	0	0	0	0	0	0	0	0	0	0	0	0	0	0	0	0	0	0	0	0	0	0	0	0	0	0	0	0	0	0	0	0	0	0	0	0	0	0	0	0	0	0	0	0	0	0	0	0
E8LEF3|Phosphoheptose_isomerase	0	58.50790145	0	0	0	0	0	0	70.0087861	0	0	0	0	0	0	0	0	63.2828006	0	0	0	0	0	0	0	0	0	0	0	0	0	15.71852597	31.89066059	0	0	0	0	0	0	0	0	20.09014913	31.45504198	0	0	0	0	0	0
E8LEF5|ADP_L_glycero_D_manno_heptose_6_epimerase	0	92.80438152	0	6.836687321	0	0	6.072284757	0	89.26772557	3.914297106	0	0	0	0	0	7.502700481	0	48.06817027	0	0	0	0	0	0	0	0	0	0	0	0	0	14.03485344	49.35704514	0	0	0	0	7.382042689	0	0	0	58.53956411	37.26540821	0	0	1.690269485	0	3.298935492	0
E8LEF6|D,D_heptose_1,7_bisphosphate_phosphatase	0	44.08629282	0	0	0	0	0	0	90.76261567	0	0	0	0	0	0	0	0	75.0391035	0	0	0	0	0	0	0	0	0	0	0	0	0	17.59797894	36.21693176	0	0	0	0	0	0	0	0	61.7124762	30.48122769	0	0	0	0	0	0
E8LEF7|Lipopolysaccharide_heptosyltransferase_II	0	51.67450065	0	0	0	0	0	0	80.818761	0	0	0	0	0	0	0	0	70.01955043	0	0	0	0	0	0	0	0	0	0	0	0	0	12.97297297	36.75675676	0	0	0	0	0	0	0	0	46.32608162	32.43243243	0	0	0	0	0	0
E8LEF8|Putative_lipopolysaccharide_heptosyltransferase_II	0	62.73275823	0	0	0	0	0	0	78.88958118	0	0	0	0	0	0	0	0	86.62590391	0	0	0	0	0	0	0	0	0	0	0	0	0	7.594546153	42.14657069	0	0	0	0	0	0	0	0	47.5937765	32.41247627	0	0	0	0	0	0
E8LK13|Phosphoheptose_isomerase	0	0	0	0	0	0	0	0	0	0	0	0	0	0	0	0	0	0	0	0	0	0	0	0	10.96831469	0	0	0	0	0	0	0	0	0	0	0	0	0	0	0	0	0	0	0	0	0	0	0	0
E8LK55|ADP_L_glycero_D_manno_heptose_6_epimerase	0	0	0	0	0	0	0	0	0	0	0	0	0	0	0	0	0	0	0	0	0	0	0	0	0	0	0	0	0	0	0	0	0	0	0	0	0	0	0	0	0	3.468208093	0	0	0	0	0	0	0
E8XPD7|Phosphoheptose_isomerase	0	0	0	0	0	0	0	0	0	0	0	0	0	0	0	0	0	0	0	0	0	0	0	0	0	0	0	0	0	0	0	0	0	0	0	0	0	0	0	0	0	0	0	0	0	0	0	0	0
E9SJP1|D,D_heptose_1,7_bisphosphate_phosphatase	0	0	0	0	0	0	0	0	0	0	0	0	0	0	0	0	0	0	0	0	0	0	0	1.869158879	0	1.869158879	0	0	0	0	0	1.869158879	0	0	0	0	0	0	0	0	0	0	0	0	3.738317757	11.21495327	0	1.869158879	0
F1ZIR8|ADP_heptose:LPS_heptosyltransferase_like_protein	0	0	0	0	0	0	0	0	0	0	0	0	0	0	0	0	0	0	0	0	0	0	0	0	0	0	0	0	0	0	0	0	0	0	0	0	0	0	0	0	0	0	0	0	1.057082452	0	0	0	0
F4HET3|Phosphoheptose_isomerase	0	0	0	0	0	0	0	0	0	0	0	0	0	0	0	0	0	0	0	0	0	0	0	0	0	0	0	0	0	0	0	0	0	0	0	0	0	0	0	0	0	0	0	0	0	0	0	0	0
F7K9V3|D_glycero_alpha_D_manno_heptose_7_phosphate_kinase	0	0	0	0	0	0	0	0	0	0	0	0	0	0	0	0	0	0	0	0	0	0	0	0	0	0	0	0	0	0	0	0	0	0	0	0	0	0	0	0	0	0	0	0	0	0	0	0	0
F7K9V5|D,D_heptose_1,7_bisphosphate_phosphatase	0	0	0	0	0	0	0	0	0	0	0	0	0	0	0	0	0	0	0	0	1.730103806	0	0	0	0	0	0	0	0	0	0	0	0	0	0	0	0	0	0	0	0	0	0	0	0	1.70212766	0	0	0
F7KIN3|D_glycero_alpha_D_manno_heptose_7_phosphate_kinase	0	0	0	0	1.050420168	0	0	0	0	0	0	0	0	0	8.403361345	0	0	0	2.100840336	0	0	6.240416656	2.100840336	0	0	0	0	0	0	0	0	8.403361345	0	2.100840336	0	1.050420168	0	0	0	0	0	0	18.80238617	0	0	28.29716087	0	0	5.25210084
F9Z797|D,D_heptose_1,7_bisphosphate_phosphatase	0	0	7.228915663	0	0	16.62485181	0	0	35.79856093	0	26.39262934	0	0	19.27710843	26.11257486	0	0	12.04819277	0	0	31.3253012	0	14.45783133	0	0	0	0	21.39235676	0	0	0	0	11.81607163	11.75380254	16.86746988	7.228915663	0	12.04819277	0	0	0	11.79636508	0	43.01850258	0	4.819277108	0	30.79782997	16.33289374
F9ZAH5|Phosphoheptose_isomerase	0	0	0	0	0	0	0	0	34.79257746	0	21.88183807	0	0	23.57393287	8.500078955	0	0	19.5726058	0	0	19.59079093	0	19.69365427	0	0	0	0	4.376367615	0	0	0	0	8.772056941	4.376367615	25.63193742	19.28338646	0	17.32197496	0	0	0	19.69365427	0	41.57549234	0	13.12910284	0	51.07083076	19.69365427
G0E7Y3|Lipopolysaccharide_heptosyltransferase_III	0	0	0	0	0	0	0	0	0	0	0	0	0	0	0	0	0	0	0	0	0	0	0	0	0	0	0	0	0	0	0	0	0	0	0	0	0	0	0	0	0	0	0	0	0	0	0	0	0
G0VNA0|Phosphoheptose_isomerase	0	0	0	0	0	0	0	0	0	0	0	276.3800878	0	0	0	255.903106	0	0	98.8696373	45.22586722	0	0	0	0	0	0	0	0	0	0	0	0	0	0	0	0	0	0	0	0	0	0	0	0	0	0	13.59227685	0	0
G0VPL8|ADP_L_glycero_D_manno_heptose_6_epimerase	0	0	0	0	0	0	0	0	0	0	0	177.6287986	0	0	0	305.8667969	0	0	88.84338685	58.05063061	0	0	0	0	0	0	0	0	0	0	0	0	0	0	0	0	0	0	0	0	0	0	0	0	0	0	23.77607886	0	0
G0VPL9|D,D_heptose_1,7_bisphosphate_phosphatase	0	0	0	0	0	0	0	0	0	0	0	0	0	0	0	0	0	0	0	25.18891688	0	0	0	0	0	0	0	0	0	0	0	0	0	0	0	0	0	0	0	0	0	0	0	0	0	0	0	0	0
G1UNV1|Phosphoheptose_isomerase	0	0	0	0	0	8.432276771	0	0	0	0	0	0	0	0	0	0	0	0	0	0	0	0	0	0	0	0	0	0	0	0	0	0	0	0	0	0	0	0	0	0	0	0	0	0	0	0	0	0	0
G1UVS3|ADP_L_glycero_D_manno_heptose_6_epimerase	0	0	0	0	0	12.920595	0	0	0	0	0	0	0	0	0	0	0	0	0	0	0	0	0	0	0	0	0	0	0	0	0	0	0	17.18492809	0	0	0	0	0	0	0	0	0	8.612570061	0	10.74936166	0	0	0
G2SZQ2|Phosphoheptose_isomerase	0	0	0	0	0	0	0	0	0	0	0	0	0	0	0	0	0	0	0	0	0	0	0	0	0	0	0	0	0	0	0	0	0	0	0	0	0	11.16071429	0	0	0	0	0	0	0	0	0	0	0
G4Q5H1|D,D_heptose_1,7_bisphosphate_phosphatase	0	0	0	0	0	0	0	0	0	34.08969103	0	0	7.025761124	30.03724118	0	0	0	9.367681499	0	0	0	0	0	0	0	0	0	0	0	0	0	0	0	0	0	0	0	0	0	0	0	4.683840749	0	4.683840749	0	0	23.16014176	0	0
G4Q5H2|Lipopolysaccharide_heptosyltransferase_II	0	0	0	0	0	0	0	0	0	15.89750967	0	0	2.290953751	40.14714835	0	0	0	18.3720299	0	0	0	0	0	0	0	0	0	0	0	0	0	0	0	0	0	0	0	0	0	0	0	15.98731346	0	0	0	0	17.3007839	0	0
G5H6J2|D,D_heptose_1,7_bisphosphate_phosphatase	57.53383928	9.7883772	0	10.07556675	0	2.518891688	0	0	0	0	0	0	5.037783375	0	0	0	0	0	44.65420673	37.61177199	2.518891688	0	5.037783375	0	0	0	0	0	0	0	0	0	0	0	0	0	0	0	0	0	0	5.044144213	0	0	0	0	0	0	0
G5H6W8|Phosphoheptose_isomerase	32.89772428	0	0	2.2172949	2.2172949	6.651884701	0	0	0	0	0	0	11.0864745	0	0	0	0	0	50.59634504	50.99778271	0	0	2.2172949	0	0	0	0	0	0	0	0	0	0	0	0	0	0	0	0	0	0	8.869179601	0	4.4345898	0	0	0	0	4.255319149
G5HNZ8|D,D_heptose_1,7_bisphosphate_phosphatase	0	0	0	0	0	0	0	0	0	0	0	0	0	0	0	0	0	0	0	0	0	0	0	0	0	0	0	0	0	0	0	0	0	0	0	0	0	0	0	0	0	0	0	0	2.202643172	0	0	0	0
G5IAG2|D,D_heptose_1,7_bisphosphate_phosphatase	0	0	0	0	0	0	0	0	0	0	0	0	0	0	0	0	0	0	0	0	0	0	0	0	0	0	0	0	0	0	0	0	0	0	0	0	0	0	0	0	0	0	4.555808656	0	0	2.277904328	0	0	4.357298475
G8P9R2|D,D_heptose_1,7_bisphosphate_phosphatase	0	0	0	0	0	0	0	0	0	0	0	0	0	0	0	0	0	0	0	0	0	0	0	0	0	0	0	0	0	0	0	0	0	0	0	0	0	0	0	0	0	0	0	0	0	0	0	0	0
G8W8Q7|ADP_heptose:LPS_heptosyl_transferase_I	0	0	0	0	0	0	0	0	0	0	0	0	0	0	0	0	0	0	0	0	0	0	0	0	0	0	0	0	0	0	0	0	0	0	0	0	0	0	0	0	0	0	0	0	0	0	0	0	9.307078903
G8W8R2|Lipopolysaccharide_heptosyltransferase_III	0	0	0	0	0	0	0	0	0	0	0	0	0	0	0	0	3.151260504	0	0	0	0	0	0	0	0	0	0	0	0	0	0	0	0	0	0	0	0	0	0	0	0	0	0	0	0	0	0	0	0
G9PZQ6|D,D_heptose_1,7_bisphosphate_phosphatase	0	0	0	0	0	0	0	0	0	0	0	0	0	0	0	0	0	0	0	0	0	0	0	0	0	0	0	0	0	0	0	0	0	0	0	0	0	0	0	0	0	0	0	0	0	0	0	0	0
G9SBW8|Lipopolysaccharide_core_heptose(I)_kinase_rfaP	0	0	0	0	0	0	0	0	0	0	0	0	0	0	0	5.681818182	0	0	0	0	0	0	0	0	0	0	0	0	0	0	0	0	0	0	0	0	0	0	0	0	0	0	0	0	0	0	0	0	0
G9SBX3|Lipopolysaccharide_heptosyltransferase_1	0	0	0	0	0	0	0	0	0	0	0	0	0	0	0	0	0	0	0	4.77326969	0	0	0	0	0	0	0	0	0	1.193317422	0	0	0	0	0	0	0	0	0	0	0	0	0	0	0	0	0	0	0
G9YI61|ADP_L_glycero_D_manno_heptose_6_epimerase	0	0	0	0	0	0	0	0	0	0	0	21.42914282	0	0	0	56.40113661	0	0	0	0	0	0	0	0	0	0	0	0	0	0	0	0	0	0	0	0	0	0	0	0	0	0	0	0	0	0	0	0	0
G9YI62|D,D_heptose_1,7_bisphosphate_phosphatase	0	0	0	0	0	0	0	0	0	0	0	0	0	0	0	0	0	0	0	0	0	0	0	0	0	0	0	0	0	0	0	0	0	0	0	0	0	0	0	0	0	0	0	0	0	0	0	0	0
H1CXX8|D,D_heptose_1,7_bisphosphate_phosphatase	0	0	0	0	0	0	0	0	0	0	0	0	0	0	0	0	0	0	0	0	0	0	0	0	0	0	0	0	0	0	0	0	0	0	0	0	0	0	0	0	0	0	0	25.182588	0	0	0	0	0
H1CZ33|Lipopolysaccharide_heptosyltransferase_I	0	16.26670144	0	0	0	0	0	0	0	0	0	0	0	0	0	0	0	0	0	0	0	0	0	0	0	0	0	0	0	0	0	0	0	0	0	0	0	0	0	0	0	0	0	59.81849002	0	0	0	0	0
H1CZ34|D,D_heptose_1,7_bisphosphate_phosphatase	0	2.577319588	0	0	0	0	0	0	0	0	0	0	0	0	0	0	0	0	0	0	0	0	0	0	0	0	0	0	0	0	0	0	0	0	0	0	0	0	0	0	0	0	0	30.74832025	0	0	0	0	0
H1CZ35|Phosphoheptose_isomerase	0	15.49910908	0	0	0	0	0	0	0	0	0	0	0	0	0	0	0	0	0	0	0	0	0	0	0	0	0	0	0	0	0	0	0	0	0	0	0	0	0	0	0	0	0	48.97186147	0	0	0	0	0
H1PQ65|Phosphoheptose_isomerase	0	0	0	0	0	0	0	0	0	0	0	0	0	0	0	0	0	0	0	0	0	0	0	0	0	0	0	0	0	0	0	0	0	0	0	0	0	0	0	0	0	0	0	0	0	0	0	0	0
H1PRR0|ADP_L_glycero_D_manno_heptose_6_epimerase	0	0	0	0	0	0	0	0	0	0	0	0	0	0	0	0	0	0	0	0	0	0	0	0	0	0	0	0	0	0	0	0	0	0	0	0	0	0	0	0	0	0	0	0	0	0	0	0	0
H1PY81|Lipopolysaccharide_heptosyltransferase_II	0	0	0	0	0	0	0	0	0	0	0	0	0	0	0	0	0	0	0	0	0	0	0	0	0	0	0	0	0	0	0	0	0	0	0	0	0	0	0	0	0	0	0	0	0	0	0	0	0
H1PY83|Lipopolysaccharide_heptosyltransferase_II	0	0	0	0	0	0	0	0	0	0	0	0	0	0	0	0	0	0	0	0	0	0	0	0	0	0	0	0	0	0	0	0	0	0	0	0	0	0	0	0	0	0	0	0	0	0	0	0	0
H1PZ28|D,D_heptose_1,7_bisphosphate_phosphatase	0	0	0	0	0	0	0	0	0	0	0	0	0	0	0	0	0	0	0	0	0	0	0	0	0	0	0	0	0	0	0	0	0	0	0	0	0	0	0	0	0	0	0	0	0	0	0	0	0
H2FZ72|Phosphoheptose_isomerase	0	0	0	0	0	0	0	0	0	0	0	0	0	0	0	0	0	0	0	0	0	0	0	0	0	0	0	0	0	0	0	0	0	0	0	0	0	0	0	0	0	0	0	0	0	0	0	0	0
H3KGV9|ADP_L_glycero_D_manno_heptose_6_epimerase	0	0	0	0	0	0	0	0	0	0	0	0	0	0	0	0	0	0	0	0	0	0	0	0	0	0	0	0	0	0	0	0	0	0	0	0	0	0	0	0	0	0	0	0	0	0	0	0	0
I0DRV2|Phosphoheptose_isomerase	0	0	0	0	0	0	0	0	0	0	0	0	0	0	0	0	0	0	0	0	0	0	0	0	0	0	0	0	0	0	0	0	0	0	0	0	0	0	0	0	0	0	0	0	0	0	0	0	0
I2NF39|Phosphoheptose_isomerase	0	0	0	0	0	0	0	0	0	0	0	0	0	0	0	0	0	0	0	0	0	0	0	0	0	0	0	0	0	0	0	0	0	0	0	0	0	0	0	0	0	0	0	0	0	0	0	0	0
I2NID1|Lipopolysaccharide_heptosyltransferase_II	0	0	0	0	0	0	0	0	0	0	0	0	0	0	0	0	0	0	0	0	0	0	0	0	0	0	0	0	0	0	0	0	0	0	0	0	0	0	0	0	0	0	0	0	0	0	0	0	0
I2NID7|Lipopolysaccharide_heptosyltransferase_I	0	0	0	0	0	0	0	0	0	0	0	0	0	0	0	0	0	0	0	0	0	0	0	0	0	0	0	0	0	0	0	0	0	0	0	0	0	0	0	0	0	0	0	0	0	0	0	0	0
I3BF43|Lipopolysaccharide_heptosyltransferase_I	0	0	0	0	4.82509047	0	1.206272618	0	0	2.412545235	0	0	0	0	0	0	0	0	0	2.412545235	1.206272618	0	0	0	20.38363827	0	0	1.206272618	0	0	0	0	0	0	0	0	0	0	0	0	0	0	0	0	0	0	0	0	0
I3YJR4|ADP_heptose:LPS_heptosyltransferase	0	3.32963374	22.16838295	5.549389567	38.71605802	6.613424697	33.28174974	0	7.769145394	0	11.05293635	0	4.357298475	0	0	0	1.109877913	0	16.6481687	0	46.46462817	0	25.48371475	0	0	0	47.61888696	0	0	242.8668204	9.871590878	25.36778649	21.08768036	66.41551568	2.219755827	0	854.5599951	160.3576717	0	0	0	6.633697723	21.02373524	0	27.57448659	5.549389567	0	88.36735084	27.63737318
I4KRL0|Phosphoheptose_isomerase	0	0	0	0	0	0	0	0	0	0	0	0	0	0	0	0	0	0	0	0	0	0	0	0	0	0	0	0	0	0	0	0	0	0	0	0	0	0	0	0	0	0	0	0	0	0	0	0	0
J4KBY1|Lipopolysaccharide_heptosyltransferase_I	0	0	0	0	0	0	0	0	0	0	0	0	0	0	0	0	0	0	0	0	0	0	0	0	0	0	0	0	0	0	0	0	0	0	0	0	0	0	0	0	0	0	0	0	0	0	0	0	0
J4TPC9|Lipopolysaccharide_heptosyltransferase_II	0	0	0	0	0	0	0	0	0	0	0	0	0	0	0	0	0	0	0	0	0	0	0	0	0	0	0	0	0	0	0	0	0	0	0	0	0	0	0	0	0	0	0	0	0	0	0	0	0
J4UWD5|D,D_heptose_1,7_bisphosphate_phosphatase	0	0	0	0	0	0	0	0	0	0	0	0	0	0	0	0	0	0	0	0	0	0	0	0	0	0	0	0	0	0	0	0	0	0	0	0	0	0	0	0	0	0	0	0	0	0	0	0	0
J5AN26|ADP_glyceromanno_heptose_6_epimerase	0	0	0	0	0	0	0	0	0	0	0	0	0	0	0	0	0	0	0	0	0	0	0	0	11.74370532	0	0	0	0	0	0	0	0	0	0	0	0	0	0	0	0	0	0	0	0	0	0	0	0
J7SJX1|Phosphoheptose_isomerase_1	0	0	0	0	0	0	0	0	0	0	0	0	0	0	0	0	0	0	0	0	0	0	0	0	0	0	0	0	0	0	0	0	0	0	0	0	0	0	0	0	0	0	0	0	0	0	0	0	0
K0MYL1|D,D_heptose_1,7_bisphosphate_phosphatase	0	0	0	0	0	0	0	0	0	0	0	0	0	0	0	0	0	0	0	0	0	0	0	0	12.59445844	0	0	0	0	0	0	0	0	0	0	0	0	0	0	0	0	0	0	0	0	0	0	0	0
K1JEP6|Phosphoheptose_isomerase	0	0	0	0	0	0	0	0	0	0	0	0	0	12.61594905	0	0	0	0	0	0	0	0	0	0	0	0	0	0	0	0	0	6.278154152	10.72961373	0	12.78040687	0	0	0	0	0	0	33.78323386	27.664181	25.75107296	0	0	0	0	0
K1JW61|ADP_L_glycero_D_manno_heptose_6_epimerase	0	0	0	0	0	0	0	0	0	0	0	0	0	15.8735001	0	0	0	0	0	0	0	0	0	0	0	0	0	0	0	0	0	1.136363636	23.82305195	0	16.60101281	0	0	0	0	0	0	42.00238168	59.861046	32.84152998	0	0	0	0	3.336583658
K1JZD1|Lipopolysaccharide_heptosyltransferase_I	0	0	0	0	0	0	0	0	0	0	0	0	0	8.353221957	0	0	0	0	0	0	0	0	0	0	0	0	0	0	0	0	0	2.309468822	23.70508114	0	0	0	0	0	0	0	0	39.28905135	36.69497347	26.25298329	0	0	0	0	4.734052685
K1JZD7|D,D_heptose_1,7_bisphosphate_phosphatase	0	0	0	0	0	0	0	0	0	0	0	0	0	8.810572687	0	0	0	0	0	0	0	0	0	0	0	0	0	0	0	0	0	8.810572687	13.08407696	0	0	0	0	0	0	0	0	55.0855502	30.44931358	39.274499	0	0	0	0	6.454466672
K5YUE3|Phosphoheptose_isomerase	0	0	0	0	0	0	0	0	0	0	2.159827214	0	0	0	0	0	0	0	0	0	19.43844492	0	0	0	0	0	0	0	0	0	0	0	0	0	12.95896328	23.7627743	0	0	4.319654428	0	0	2.159827214	0	27.89033076	0	62.35166836	0	0	0
K6A2S2|D,D_heptose_1,7_bisphosphate_phosphatase	0	0	0	0	0	0	0	0	0	0	9.155880168	0	0	0	0	0	0	0	0	0	0	0	0	0	0	0	0	9.501187649	0	0	0	0	0	0	0	35.33320284	0	0	0	0	0	4.494382023	0	30.66341343	0	30.62264806	0	0	0
K6APK1|D,D_heptose_1,7_bisphosphate_phosphatase	0	0	0	0	0	0	0	0	0	0	0	0	0	0	0	0	0	0	0	0	0	0	0	0	0	0	0	0	0	0	0	0	0	0	0	0	0	0	0	0	0	0	0	0	0	0	0	0	0
K6AQ26|Phosphoheptose_isomerase	0	0	0	0	0	0	0	0	0	0	0	0	0	0	0	0	0	0	0	0	0	0	0	0	0	0	0	0	0	0	0	0	0	39.80815677	0	0	0	0	23.44772975	0	0	0	0	0	0	47.15796871	0	0	0
K6B2L1|D,D_heptose_1,7_bisphosphate_phosphatase	0	23.04080217	0	0	0	0	0	0	0	0	0	0	0	0	0	0	38.93616061	0	0	0	0	0	43.2663095	0	0	0	0	0	0	0	0	36.31925721	63.78440893	0	0	0	454.0158279	0	0	0	0	0	0	0	0	0	0	101.6639206	0
K8ZDR9|Lipopolysaccharide_core_heptose_kinase_rfap	0	0	0	0	0	0	0	0	0	0	0	0	0	0	0	0	0	0	0	2	0	0	0	0	0	0	3.936108422	0	0	0	0	0	0	0	0	2	0	0	0	0	0	0	0	0	0	0	0	0	0
K8ZTW5|Lipopolysaccharide_heptosyltransferase_i	0	0	0	0	0	0	0	0	0	0	0	0	0	0	0	0	0	0	0	0	0	0	0	0	0	0	1.785714286	0	0	0	0	0	0	0	0	1.785714286	0	0	0	0	0	0	0	0	0	0	0	0	0
K9DG27|D,D_heptose_1,7_bisphosphate_phosphatase	0	0	0	0	0	0	0	0	0	0	0	0	0	0	0	0	0	0	0	0	0	0	0	0	0	0	0	0	0	0	0	0	0	0	0	0	0	0	0	0	0	0	0	0	0	0	0	0	0
L8BHQ2|D,D_heptose_1,7_bisphosphate_phosphatase	0	0	0	0	0	0	0	0	0	0	0	0	0	0	0	0	0	0	0	0	0	0	0	0	0	0	0	0	0	0	0	0	0	0	14.01045978	0	0	0	0	0	0	0	0	0	0	0	0	0	0
L8BNW0|Lipopolysaccharide_heptosyltransferase_I_(EC_2.4.1._)	0	0	0	0	0	0	0	0	0	0	0	0	0	0	0	0	0	0	0	0	0	0	0	0	0	0	0	0	0	0	0	0	0	0	0	0	0	0	0	0	0	0	0	0	0	0	0	0	0
M1JKK7|ADP_heptose:LPS_heptosyl_transferase_I	0	0	0	0	0	0	0	0	0	0	0	0	0	0	0	0	0	0	0	0	0	0	0	0	0	0	0	0	0	0	0	0	0	0	0	0	0	0	0	0	0	0	0	0	0	0	0	0	0
M9JH16|LPS_heptosyltransferase	0	0	4.008016032	0	0	0	0	0	0	0	0	23.79931799	23.92735303	0	0	2.004008016	2.004008016	0	0	0	0	0	2.004008016	0	0	2.004008016	0	0	0	0	0	0	0	0	0	0	0	0	2.004008016	0	0	0	0	0	0	2.004008016	0	0	0
M9W3C8|ADP_heptose:LPS_heptosyltransferase_II	0	0	0	0	0	0	0	0	0	0	0	0	0	0	0	0	1.070663812	0	0	0	0	0	0	0	0	0	0	0	0	0	0	0	0	0	0	0	0	0	0	0	0	0	0	0	0	0	0	0	4.282655246
N9VMY4|D,D_heptose_1,7_bisphosphate_phosphatase	0	0	0	0	0	0	0	0	0	0	0	0	0	0	0	0	0	0	0	0	0	0	0	0	0	10.47712971	0	0	4.319654428	0	0	0	0	0	0	0	0	0	0	0	0	0	21.59827214	0	4.319654428	10.79913607	0	0	0
P24173|Lipopolysaccharide_heptosyltransferase_1	0	29.36059021	52.61703435	0	0	0	0	0	0	0	0	276.7698147	246.5928111	0	0	19.08704652	4.616286194	0	1.19760479	2.403846154	1.19760479	2.395209581	41.79620203	0	0	23.80883616	2.395209581	0	0	0	0	0	0	1.19760479	0	0	3.592814371	0	9.580838323	0	0	0	9.580838323	30.49119702	7.022237418	117.9239103	0	2.395209581	0
P25741|Lipopolysaccharide_core_heptose(I)_kinase_RfaP	0	0	39.95218521	0	0	0	0	0	0	0	0	0	0	0	0	0	0	0	0	0	0	0	0	0	0	14.85884101	0	0	0	0	0	0	0	0	0	0	0	0	0	0	0	0	0	0	0	0	0	0	0
P25742|Lipopolysaccharide_core_heptosyltransferase_RfaQ	0	0	67.45947186	0	0	0	0	0	0	0	0	0	0	0	0	0	0	0	0	1.057082452	0	0	0	0	0	13.62162787	0	0	0	0	0	0	0	0	0	0	0	0	0	0	0	0	0	2.114164905	0	0	0	0	0
P27240|Lipopolysaccharide_core_heptose(II)_kinase_RfaY	0	0	0	0	0	0	0	0	0	0	0	0	0	0	0	0	0	0	0	0	0	0	63.70894623	0	0	0	0	0	0	0	0	0	0	0	0	0	0	0	15.67944251	0	0	0	0	0	0	0	0	0	0
P37692|ADP_heptose__LPS_heptosyltransferase_2	0	22.70821561	43.21446085	0	0	0	0	0	0	0	1.084598699	203.6324107	168.3871289	0	0	12.98766814	8.608432527	0	1.08577633	2.139037433	2.169197397	0	49.68007865	0	0	25.95980725	5.422993492	0	0	1.084598699	0	0	0	0	0	2.169197397	3.214524151	0	9.761388286	0	0	3.253796095	4.338394794	48.76836784	3.253796095	57.37684743	0	2.169197397	1.084598699
P63229|D_glycero_beta_D_manno_heptose_1,7_bisphosphate_7_phosphatase	0	28.9287694	35.3446982	0	0	0	0	0	0	0	0	884.4590473	1042.261309	0	0	63.74568101	8.974324635	0	0	2.2172949	4.449437757	0	44.14391567	0	0	28.88422553	0	0	0	0	0	0	0	0	0	0	0	0	13.36316123	0	4.464285714	0	37.71459652	15.59530409	4.282655246	295.7843259	0	2.232142857	10.86241102
Q31YK5|Lipopolysaccharide_core_heptose(II)_phosphate_phosphatase	0	45.7458908	0	0	0	0	0	0	0	0	4.184100418	834.8899573	1034.227311	0	0	45.49772597	2.092050209	0	8.368200837	0	6.021323294	6.005944534	49.88127828	0	0	4.184100418	0	0	0	0	0	0	0	0	0	0	2.092050209	0	4.184100418	0	0	0	12.46656149	33.48159347	4.184100418	143.724728	0	4.184100418	2.092050209
Q6D1H3|Phosphoheptose_isomerase	0	0	0	0	0	0	0	0	0	0	0	0	0	0	0	0	0	0	0	0	0	0	0	0	0	0	0	0	0	0	0	0	0	0	0	0	0	0	0	0	0	0	0	0	0	0	0	0	0
Q6DAT7|ADP_L_glycero_D_manno_heptose_6_epimerase	0	0	0	0	0	0	0	0	0	0	0	0	0	0	0	0	0	0	0	0	0	0	0	0	0	0	0	0	0	0	0	0	0	0	0	0	0	0	0	0	0	0	0	0	0	0	0	0	0
Q8AAI7|D_glycero_alpha_D_manno_heptose_1,7_bisphosphate_7_phosphatase	0	0	14.45086705	0	25.78676943	0	0	0	0	0	0	0	0	28.9017341	0	0	0	11.56069364	34.68208092	0	0	0	0	0	0	0	0	0	23.12138728	0	0	0	0	0	43.35260116	65.66629379	0	0	176.5136326	137.2912175	0	48.1597446	0	0	48.46548911	127.7711466	0	5.780346821	63.28292026
Q8AAI9|Phosphoheptose_isomerase	0	2.132196162	12.6021044	0	23.45415778	0	0	0	0	0	0	0	0	36.10665377	0	4.264392324	0	0	25.27333868	6.396588486	0	0	5.447945884	0	0	0	0	0	50.72979334	0	0	0	0	0	25.58635394	40.462677	0	0	178.0450962	179.1368603	0	81.02345416	0	8.528784648	69.72483832	86.48762853	0	34.11969457	52.04113954
Q8AAJ0|D_glycero_D_manno_heptose_1_phosphate_kinase	0	7.54163756	15.12668931	0	39.00032055	0	0	7.519429551	0	0	0	0	0	24.88392182	0	2.169197397	4.338394794	8.626236259	21.52026875	6.466054368	0	0	0	0	0	0	0	0	70.37424526	0	0	0	0	0	36.57898055	54.9200606	0	0	193.4350826	200.06934	0	92.83569267	0	0	57.08665578	135.0623735	0	30.11103773	49.71981489
Q8R6A2|Phosphoheptose_isomerase	0	0	0	0	0	0	0	0	0	0	0	0	0	0	0	0	0	0	0	0	0	0	0	0	0	0	0	0	0	0	0	0	0	0	0	0	0	0	0	0	0	0	0	0	0	0	0	0	0
Q8Z989|D_glycero_beta_D_manno_heptose_1,7_bisphosphate_7_phosphatase	0	0	0	0	0	0	0	0	0	0	0	0	0	0	0	4.524886878	8.949665639	0	0	4.524886878	0	0	0	0	0	0	0	0	0	2.262443439	0	0	0	0	0	4.524886878	0	0	0	0	0	0	0	0	0	0	0	0	0
Q9CL97|ADP_L_glycero_D_manno_heptose_6_epimerase	0	0	0	0	3.754693367	0	0	0	0	2.503128911	0	0	0	0	0	0	0	0	0	0	0	0	0	0	18.69037729	0	2.503128911	0	0	0	0	0	0	5.006257822	0	0	0	0	0	2.503128911	0	0	0	0	1.251564456	0	0	0	0
Q9R9D5|Lipopolysaccharide_core_heptosyltransferase_RfaQ	0	38.68828271	0	0	0	0	0	0	0	0	0	1228.646472	1089.477057	0	0	83.34895784	4.382343906	0	5.567928731	0	4.454342984	0	83.42008367	0	0	11.09647454	2.227171492	0	0	0	0	0	0	0	0	0	4.454342984	0	14.44375085	0	0	2.227171492	34.46789968	35.5663869	14.32016973	373.9830703	0	2.227171492	7.795100223
Q9R9D6|Lipopolysaccharide_core_heptose(I)_kinase_RfaP	0	39.71019872	0	0	0	0	0	0	0	0	0	890.4873009	737.3237509	0	0	96.23009986	1.464128843	0	1.485884101	0	7.431631642	7.429420505	95.04026616	0	0	13.32516532	4.457652303	0	0	0	0	0	0	1.485884101	0	0	5.943536404	0	11.88707281	0	4.392222748	0	22.28826152	48.82953166	8.915304606	260.3117524	0	5.943536404	19.21297744
Q9ZIS7|Lipopolysaccharide_core_heptose(II)_kinase_RfaY	0	0	0	0	0	0	0	0	0	0	0	597.935721	492.0388082	0	0	41.71608743	5.281690141	0	0	0	6.888130128	6.951658493	1.76056338	0	0	0	8.72292579	0	0	0	0	0	0	0	0	0	0	0	0	0	0	3.521126761	22.62827169	19.08453477	0	191.5665317	0	0	1.730103806
R5BNU7|ADP_L_glycero_D_manno_heptose_6_epimerase	0	0	0	0	0	0	0	0	0	0	0	0	0	0	0	0	0	0	0	0	0	0	0	0	0	0	0	0	0	0	0	0	0	0	0	0	0	0	0	0	0	0	0	0	0	0	0	0	0
R5BSZ6|Phosphoheptose_isomerase	0	0	0	0	0	0	0	0	0	0	0	0	0	0	0	0	0	0	0	0	0	0	0	0	0	0	0	0	0	0	0	0	0	0	0	0	0	0	0	0	0	0	0	0	0	0	0	0	0
R5E1E3|ADP_L_glycero_D_manno_heptose_6_epimerase	11.54580405	0	0	12.481321	29.35468102	4.592422503	14.81568304	0	0	26.14317371	22.75767501	0	0	0	0	9.145970097	427.9951467	42.35684866	9.145970097	0	9.113327859	0	13.65668541	82.75904074	47.81638632	0	83.80468372	67.44001248	0	0	8.03673938	0	0	30.73911165	2.296211251	51.58978949	32.12089383	34.37057222	42.78210871	0	0	0	0	4.551002683	31.98783588	0	18.30217755	45.70583264	0
R5E1E9|Lipopolysaccharide_heptosyltransferase_I	0	0	0	18.01871404	0	4.825343238	4.807692308	0	0	33.77194798	14.41305416	0	0	0	0	9.546256477	85.32696481	7.237825965	1.187648456	0	2.430133657	0	14.39511062	15.67757501	4.833979811	0	0	52.99343151	0	0	16.84228124	0	0	7.1952549	2.403846154	46.88493416	38.49773534	27.68291973	16.81264846	0	0	0	0	0	8.388290367	0	16.83928441	49.44295672	0
R5E1F1|D,D_heptose_1,7_bisphosphate_phosphatase	0	0	0	15.31728665	0	0	0	0	0	24.07002188	19.39852373	0	0	0	0	4.376367615	39.1006463	13.12910284	2.105263158	0	4.376367615	0	23.67748268	4.255319149	2.188183807	0	0	28.20225329	0	0	10.94091904	0	0	6.564551422	8.75273523	26.25820569	56.49357157	36.80585526	6.564551422	0	0	0	0	13.12910284	15.16032832	0	10.94091904	43.7684748	0
R5EF40|ADP_L_glycero_D_manno_heptose_6_epimerase	0	0	0	0	0	0	0	0	0	0	0	0	0	0	0	0	0	0	0	0	0	0	0	0	74.87130049	0	0	0	0	0	0	0	0	0	0	0	0	0	0	0	0	0	0	0	0	0	0	0	0
R5EI21|Phosphoheptose_isomerase	0	0	0	0	0	0	0	0	0	0	0	0	0	0	0	0	0	0	0	0	0	0	0	0	49.99630139	0	0	0	0	0	0	0	0	0	0	0	0	0	0	0	0	0	0	0	0	0	0	0	0
R5EJL6|Phosphoheptose_isomerase	7.108456342	0	0	36.21424465	24.89941916	0	6.276150628	0	0	18.37822149	12.55230126	0	0	0	0	12.55230126	307.1448606	20.28975078	4.184100418	0	8.368200837	0	12.41337605	63.51760749	35.29795423	0	78.46773483	70.76163428	0	0	8.265733072	0	0	24.37999034	0	49.7461734	60.40692428	33.47280335	35.43171638	0	0	0	0	0	37.44894649	0	25.10460251	45.1497862	0
R5EWJ9|D,D_heptose_1,7_bisphosphate_phosphatase	4.319654428	0	0	0	0	0	0	0	0	2.159827214	0	0	12.95896328	4.319654428	0	55.66283822	0	4.319654428	4.319654428	0	0	0	0	17.27861771	4.319654428	0	10.79913607	2.159827214	0	0	0	0	0	0	0	0	0	4.319654428	0	4.175365345	4.319654428	0	51.83585313	0	6.479481642	21.25353033	6.479481642	0	0
R5PHV9|Phosphoheptose_isomerase	0	0	0	0	0	0	0	0	0	0	0	0	0	0	0	0	0	0	0	0	0	8.335648791	0	0	0	0	0	0	0	0	0	0	4.237288136	0	0	0	0	0	0	0	0	4.008016032	10.59322034	0	0	0	0	0	0
R5PSS6|ADP_L_glycero_D_manno_heptose_6_epimerase	0	0	0	0	0	0	0	0	0	0	0	0	0	0	2.28050171	0	0	0	0	0	0	7.981755986	0	0	0	0	0	0	0	0	0	1.140250855	3.420752566	0	0	0	0	0	0	0	0	12.44386415	5.610339408	0	0	0	0	0	1.140250855
R5QBI3|D,D_heptose_1,7_bisphosphate_phosphatase	0	0	0	0	0	0	0	0	0	0	0	0	0	0	0	0	0	0	0	0	0	0	0	0	0	0	0	0	0	0	0	4.524886878	0	0	0	0	0	0	0	0	0	15.60406269	9.049773756	0	0	0	0	0	4.524886878
R5SNW1|D,D_heptose_1,7_bisphosphate_phosphatase	531.1649749	0	0	10.23017903	0	0	0	0	0	0	0	51.16404447	0	0	0	0	428.3749306	0	0	0	7.468030691	276.996388	78.75033761	0	0	140.0381998	0	40.54496309	0	9.899778509	0	0	0	75.71235692	5.115089514	0	33.24808184	0	0	0	0	0	0	0	71.24557413	0	38.06735895	0	70.87846811
R5SV41|Phosphoheptose_isomerase	0	0	0	15.2781224	0	0	0	0	0	0	0	0	0	0	0	0	0	0	0	0	0	0	0	0	0	0	0	41.91285435	0	0	0	0	0	0	0	0	0	0	0	0	0	0	0	0	0	0	0	0	0
R5SVI9|Phosphoheptose_isomerase	667.4320553	0	0	4.4345898	0	0	0	0	0	0	0	39.61750515	0	0	0	0	484.5513786	0	0	0	0	318.854673	70.03426579	0	0	233.6939967	0	39.66081882	0	2.2172949	0	0	0	41.33079757	13.14268387	0	19.89743192	0	0	0	0	0	0	0	68.4509297	0	70.27542498	0	68.07238759
R5SXE3|Phosphoheptose_isomerase	0	0	0	0	0	0	0	0	0	0	0	0	0	0	0	0	0	0	0	0	0	0	3.780718337	0	0	0	0	0	0	0	0	0	0	0	0	0	0	0	0	0	0	0	0	0	0	3.780718337	0	0	9.451795841
R5TCK2|Putative_lipopolysaccharide_heptosyltransferase_I	558.6737079	0	0	10.40596232	0	0	0	0	0	0	0	44.74942153	0	0	0	0	515.6437715	0	0	0	2.312138728	274.1280539	93.00845409	0	0	202.8022716	0	50.86705202	0	14.98765957	0	0	0	51.95817367	11.42072675	0	26.46553804	0	0	0	2.312138728	0	0	0	93.31144902	0	50.73350133	0	86.5831118
R5THB6|D,D_heptose_1,7_bisphosphate_phosphatase	0	0	0	0	0	0	0	0	0	0	0	0	0	0	0	0	0	0	0	0	0	0	4.347826087	0	0	0	0	0	0	0	0	2.173913044	0	4.166666667	0	0	0	0	0	0	0	0	0	0	0	13.04347826	0	0	38.48781597
R5UQ41|D_D_heptose_1_7_bisphosphate_phosphatase	0	17.70657673	0	0	16.02023609	1.686340641	18.50814325	23.55425919	5.042130363	0	0	0	31.09387884	182.389908	0	28.57106021	5.902192243	0	0	14.3059296	16.80891946	42.95822363	0	0	81.59135077	23.51815402	0	82.3868662	0	0	0	45.41676364	0	26.9092091	41.1901587	24.45193929	0	28.54258808	301.6098535	0	0	0	0	0	0	0	0	0	55.44284144
R5VLZ0|D,D_heptose_1,7_bisphosphate_phosphatase	0	0	0	0	0	8.810572687	0	11.01807821	0	0	0	0	0	0	0	0	0	0	0	0	0	0	0	0	0	0	0	0	0	0	0	0	0	0	0	0	0	0	0	0	0	0	0	0	0	0	0	0	0
R5XU06|Phosphoheptose_isomerase	0	0	0	41.90609801	0	0	0	0	0	0	0	0	0	0	0	0	0	0	0	0	0	0	0	0	0	0	0	0	0	0	0	0	0	0	0	0	0	0	0	0	0	0	0	0	0	0	0	0	0
R5XV70|ADP_L_glycero_D_manno_heptose_6_epimerase	0	0	0	37.40234208	0	0	0	0	0	0	0	0	0	0	0	0	0	0	0	0	0	0	0	0	0	0	0	0	0	0	0	0	10.5965904	0	0	0	0	0	0	0	0	0	0	0	0	0	0	0	0
R6AIL2|Phosphoheptose_isomerase	0	0	0	0	18.91142463	0	0	0	0	0	0	0	0	0	0	0	0	0	0	168.7330562	0	0	0	0	0	0	0	0	0	0	0	0	0	0	0	0	0	0	0	0	0	0	0	0	0	0	0	0	0
R6HL56|ADP_L_glycero_D_manno_heptose_6_epimerase	0	0	3.07174553	13.00589341	0	13.93477621	8.604150935	11.11897904	0	12.64900978	8.002576246	0	0	11.09606979	15.01504199	25.73531629	0	0	0	0	4.518569311	0	0	33.23423921	31.27641715	0	0	0	0	0	0	0	0	0	0	0	0	15.71796957	6.5441883	0	0	0	0	0	0	8.396056232	0	9.256945609	0
R6IA02|ADP_L_glycero_D_manno_heptose_6_epimerase	0	0	22.6782242	49.82017762	0	0	45.40410844	85.28443494	0	73.49254064	42.39918486	0	0	44.56697498	64.31947929	135.0193905	0	0	12.85727578	0	23.34832537	12.43083058	0	0	122.0422456	0	0	0	0	0	7.51303705	0	0	0	0	0	0	61.52395527	46.01351204	34.32002481	0	0	0	0	0	37.09267346	0	51.67343238	0
R6J736|Phosphoheptose_isomerase	0	0	21.2095837	48.19633608	5.795239838	0	51.92567251	88.62777987	0	171.7234499	46.25927207	0	0	96.26100281	61.6767278	188.6482304	0	0	0	0	49.99883453	0	28.80391128	0	131.0648341	0	0	0	0	0	32.76368336	0	0	0	0	0	0	96.30498907	38.54013309	52.14617059	0	0	0	0	0	61.71819492	0	28.96875988	0
R6L6L3|D,D_heptose_1,7_bisphosphate_phosphatase	0	0	0	0	0	0	0	36.99492021	0	0	0	0	0	0	0	0	0	0	0	0	0	0	0	0	0	0	0	0	0	0	0	0	0	0	0	0	0	283.6257373	0	0	0	0	0	0	0	0	0	0	0
R6MB75|Phosphoheptose_isomerase	0	0	0	0	0	0	0	7.107956233	0	3.992015968	0	0	8.474576271	25.18587688	0	0	65.513731	2.159827214	0	0	0	30.11198874	0	0	0	0	0	0	0	0	0	0	0	0	0	0	0	0	0	0	7.107956233	12.53961692	97.70079029	0	0	0	2.159827214	0	0
R6QU27|Phosphoheptose_isomerase	0	0	0	0	0	0	0	0	0	0	0	0	0	0	0	0	0	0	0	0	0	0	0	0	0	0	0	0	0	0	0	0	0	0	0	0	0	0	0	0	0	0	0	0	0	0	0	0	0
R6R043|ADP_glyceromanno_heptose_6_epimerase	0	0	0	0	0	0	0	0	0	0	0	0	0	0	0	0	0	0	0	0	0	0	0	0	0	0	0	0	0	0	0	0	0	0	0	0	0	0	0	0	0	0	0	0	0	0	0	0	0
R6YAU9|ADP_heptose:LPS_heptosyltransferase	395.1224125	0	0	76.53520148	66.18045155	22.18934911	0	4.316169374	0	0	0	0	5.787434196	30.87554537	2.958579882	1.479289941	17.70023583	14.67468844	8.628388852	0	69.48349923	14.67119896	0	8.766162612	11.70459396	0	0	53.06221263	0	222.1293885	10.35502959	22.18934911	26.5176419	137.0920127	276.6870604	0	0	157.8695734	23.66863905	0	0	0	0	125.5687025	49.90342432	0	0	10.22669095	42.75382008
R6YNW0|Phosphoheptose_isomerase	0	0	13.14026154	0	20.47526697	0	0	0	0	0	0	0	0	0	0	0	0	0	0	0	0	0	0	0	0	0	0	0	0	0	0	0	0	0	0	0	0	0	0	0	0	0	0	0	0	0	0	0	0
R6ZJ43|Phosphoheptose_isomerase	0	0	0	0	0	0	0	0	0	0	0	0	0	0	0	0	0	0	0	0	0	0	0	0	0	0	0	0	0	0	0	0	0	0	0	0	0	0	0	0	0	0	0	0	0	0	0	28.65630713	53.37191188
R6ZSI0|Putative_phosphoheptose_isomerase	0	0	0	0	0	0	0	0	0	0	0	0	0	0	0	0	0	0	0	0	0	0	0	0	0	0	0	0	0	0	0	0	0	0	0	0	0	0	0	0	0	0	0	0	0	0	0	0	0
R7AHI3|D,D_heptose_1,7_bisphosphate_phosphatase	0	0	0	0	0	0	0	0	0	0	0	0	0	0	0	0	0	0	0	0	0	0	0	0	0	0	0	0	0	0	0	0	0	0	0	0	0	0	0	0	0	0	0	0	0	0	0	0	0
R7B2T2|Phosphoheptose_isomerase	0	0	0	0	0	0	0	0	0	0	0	0	0	0	0	0	0	0	0	0	0	0	0	0	0	0	0	0	0	0	0	0	0	0	0	0	0	0	0	0	0	0	0	0	0	0	0	0	0
R7BYH6|Phosphoheptose_isomerase	0	0	0	0	0	0	0	0	0	0	0	0	0	0	0	0	0	0	0	0	0	0	0	0	0	0	0	0	0	0	0	0	0	0	0	0	0	0	0	0	0	0	0	0	0	0	0	0	0
R7C4J8|ADP_L_glycero_D_manno_heptose_6_epimerase	0	0	0	0	0	0	0	0	0	0	0	0	0	0	0	0	0	0	0	0	0	0	0	0	0	0	0	0	0	0	0	0	0	0	0	0	0	0	0	0	0	0	0	0	0	0	0	0	0
R7CUY5|Phosphoheptose_isomerase	0	0	26.44172957	0	0	26.51617168	0	0	0	0	0	0	0	0	0	0	0	0	314.6860357	0	0	0	0	0	0	0	168.5934376	0	0	0	0	0	0	0	0	0	0	0	0	0	0	0	0	0	0	0	0	0	0
R7E268|Phosphoheptose_isomerase	0	0	0	27.29720974	7.933054482	0	0	0	0	0	0	0	14.70857301	0	0	0	0	0	0	0	12.82390931	0	0	0	0	110.1207136	9.480491996	0	26.00522071	0	0	42.48252579	6.250801058	21.02450443	0	0	0	25.08371362	0	0	0	0	0	0	0	0	7.529215627	0	0
R7EEA7|D,D_heptose_1,7_bisphosphate_phosphatase	231.2910316	5.494505495	164.7327601	102.1545293	340.73507	144.7973613	105.9668527	95.10527515	24.27734479	0	377.071486	5.154639175	35.29592235	349.2445364	180.2996597	146.8507543	124.3891175	265.0291221	157.4613053	13.73626374	498.0976084	340.9546218	262.7588723	362.9464084	64.74206703	182.4653546	0	398.7217992	1045.977166	732.9746482	249.6150484	162.9739423	138.2630908	504.6949832	388.6211551	109.4588955	0	0	213.8471915	732.4573569	26.82115939	151.7388643	54.59193763	149.8607794	65.55246409	68.24757314	495.048755	454.1830444	446.6965274
R7EFI0|Phosphoheptose_isomerase	13.12910284	0	10.4786436	12.99901973	10.94091904	4.376367615	89.16596978	2.188183807	6.564551422	0	59.0905601	0	0	10.94091904	13.12910284	8.466364269	2.188183807	6.564551422	0	0	28.21080863	21.88183807	6.438223285	143.6204444	2.188183807	2.057613169	0	52.42749766	10.7442843	17.50547046	15.20810492	165.1794992	69.06296923	43.54135776	222.8954451	61.03510321	0	0	17.41812699	15.02255169	2.188183807	8.639240219	0	8.75273523	2.188183807	0	30.39524567	37.19912473	45.4404017
R7IJX9|ADP_L_glycero_D_manno_heptose_6_epimerase	0	0	0	0	0	0	0	0	0	0	0	0	0	0	0	0	0	0	13.40329402	0	0	0	0	0	0	0	0	0	0	0	0	0	0	0	0	0	0	0	0	0	0	0	0	0	0	0	0	0	0
R7NRM1|ADP_heptose_LPS_heptosyltransferase	0	0	70.36532533	0	0	4.371918902	0	0	38.51238667	0	56.09040798	0	2.205071665	8.820286659	0	69.29200367	199.5612149	0	0	0	0	14.33296582	0	0	0	0	0	88.87642718	0	0	0	0	0	0	0	0	0	0	0	0	0	170.7487288	0	319.070249	0	0	0	0	0
R7PHH1|D,D_heptose_1,7_bisphosphate_phosphatase	0	0	0	0	0	0	0	0	0	0	0	8.75273523	0	0	0	0	0	0	0	0	0	0	0	0	0	0	4.376367615	0	0	0	0	0	0	0	0	0	0	0	0	0	0	0	0	0	0	0	0	0	0
R8ATN5|Phosphoheptose_isomerase	0	0	0	0	0	0	0	0	0	0	0	0	0	0	0	0	0	0	0	0	0	0	0	0	0	0	0	0	0	0	0	0	0	0	0	0	0	0	0	0	0	0	0	0	0	0	0	0	0
R8V143|Lipopolysaccharide_heptosyltransferase_1	0	0	0	0	0	0	0	0	0	0	0	0	0	0	0	0	0	0	0	0	0	0	0	0	0	0	0	0	0	0	0	0	0	0	0	0	0	0	0	0	0	0	0	0	0	0	0	0	0
S2ZTA2|Lipopolysaccharide_heptosyltransferase_I	0	0	0	0	0	0	0	0	0	0	0	0	0	0	0	0	0	0	0	0	0	0	0	0	8.898243308	0	0	2.164502165	0	0	0	0	0	0	0	0	0	0	0	0	0	0	0	0	0	0	0	0	0
S3BEE8|Lipopolysaccharide_heptosyltransferase_I	0	0	0	0	0	0	0	0	0	0	0	0	0	2.369668246	0	0	0	0	0	0	0	7.109004739	0	0	0	0	0	0	0	0	0	0	2.369668246	0	0	0	0	0	0	0	0	8.241667719	8.293838863	0	0	0	0	0	2.369668246
S6I2P6|Lipopolysaccharide_heptosyltransferase_I	0	0	0	0	0	0	0	0	0	0	0	0	0	0	0	0	0	0	0	0	0	0	0	0	0	0	0	0	0	0	0	0	0	0	0	0	0	0	0	0	0	0	0	0	0	0	0	0	0
S7HR17|Lipopolysaccharide_heptosyltransferase_II	0	0	0	0	0	0	0	0	0	0	0	0	0	0	0	0	0	0	0	62.54013104	0	0	0	0	0	0	0	0	0	0	0	0	0	0	0	0	0	0	0	0	0	0	0	0	0	0	0	0	0
S7J7G6|Lipopolysaccharide_heptosyltransferase_I	0	0	0	0	0	0	0	0	0	0	0	0	0	0	0	0	0	0	0	41.71747401	0	0	0	0	0	0	0	0	0	0	0	0	0	0	0	0	0	0	0	0	0	0	0	0	0	0	0	0	0
T9NCY3|Lipopolysaccharide_core_heptose(II)_phosphate_phosphatase	0	0	16.52892562	0	0	0	0	0	0	0	0	16.52892562	0	0	0	0	0	0	0	0	0	0	0	0	0	8.26446281	0	0	0	0	0	0	0	0	0	0	0	0	0	0	0	0	0	0	0	0	0	0	0
U0QDS6|LPS_heptosyltransferase_like_protein_(Fragment)	0	6.896551724	4.463352739	0	0	0	0	0	0	0	0	75.39853803	109.3091107	0	0	6.896551724	0	0	0	0	0	4.597701149	2.298850575	0	0	4.597701149	0	0	0	0	0	0	0	0	0	0	0	0	0	0	0	0	2.207505519	4.597701149	0	20.42124192	0	0	4.597701149
U2B2P1|D,D_heptose_1,7_bisphosphate_phosphatase	0	0	0	0	0	0	0	0	0	0	0	0	0	0	0	0	0	0	0	0	0	0	8.368200837	0	0	0	0	0	0	0	0	0	0	0	0	0	0	0	0	0	0	0	0	0	0	0	0	0	0
U2EZT1|Lipopolysaccharide_heptosyltransferase_III	0	0	0	0	0	0	0	0	0	0	0	0	0	0	0	0	0	0	0	0	0	0	0	0	0	0	0	0	0	0	0	0	0	0	0	0	0	0	0	0	0	0	0	0	0	0	0	0	0
U2TZD2|ADP_L_glycero_D_manno_heptose_6_epimerase	0	0	0	0	0	0	0	9.930133844	0	14.22432871	0	0	7.134363853	20.16691196	0	0	52.28223429	20.21403092	0	0	0	53.54523505	0	0	0	0	0	0	0	0	0	0	0	0	0	0	0	0	0	0	0	14.24078268	106.2846463	2.378121284	0	0	7.134363853	0	0
U5F7W7|Phosphoheptose_isomerase	0	0	0	0	0	0	0	0	0	0	0	0	0	0	0	0	0	0	0	0	0	0	0	4.405286344	0	2.202643172	0	0	0	0	0	0	0	0	0	0	0	0	0	0	0	0	0	0	0	0	0	0	0
UPI000289B5CE|phosphoheptose_isomerase	0	0	0	0	0	0	0	0	0	0	0	0	0	0	6.607929515	0	0	0	0	8.810572687	0	0	0	0	0	0	0	0	0	0	0	0	0	0	0	0	0	0	0	0	0	0	0	0	0	0	0	0	0
UPI0002D829D7|ADP_heptose__LPS_heptosyltransferase	0	0	1.184834123	0	0	0	8.293838863	0	1.184834123	0	0	0	0	0	8.254480112	0	0	0	0	4.739336493	0	0	0	0	0	0	0	0	0	0	0	0	0	25.99307478	0	0	0	0	0	0	0	3.55450237	0	2.369668246	0	0	0	1.184834123	0
UPI0002DAEF91|ADP_L_glycero_D_manno_heptose_6_epimerase	0	0	0	0	0	0	0	0	0	0	0	0	0	0	0	0	0	0	0	0	0	0	0	0	0	0	0	0	0	0	0	0	0	0	0	0	0	0	0	0	0	0	0	0	0	0	0	0	0
UPI0002DB0251|phosphoheptose_isomerase	18.53263875	0	0	0	3.462316794	0	0	2.317497103	11.56704089	0	0	0	7.507311881	0	0	0	0	5.773298133	0	0	15.06373117	0	0	0	0	0	0	0	0	11.5437611	0	0	2.896871379	84.55005672	0	0	0	0	0	0	0	0	0	4.055619931	0	68.78284006	0	0	0
UPI000301D42A|ADP_heptose__LPS_heptosyltransferase	14.30534022	0	0	0	0	28.65156564	0	0	11.05057597	0	16.6481687	0	2.219755827	0	0	0	0	2.173913044	0	18.78949632	21.06331421	0	0	0	0	0	0	0	0	2.219755827	0	0	2.219755827	65.43459373	0	0	0	0	0	0	0	2.181025082	4.439511654	4.439511654	0	66.24110806	0	0	31.94514639
UPI00037B45B8|phosphoheptose_isomerase	0	4.098360656	0	0	0	0	0	0	0	0	0	93.67013651	88.14762836	0	0	0	0	0	0	0	0	0	0	0	0	0	0	0	0	0	0	0	0	0	0	0	0	0	4.098360656	0	0	0	0	0	0	36.8852459	0	0	0
UPI0003B365D2|phosphoheptose_isomerase	4.464285714	0	0	0	0	0	0	0	0	0	0	0	0	0	0	0	0	0	0	0	0	0	0	0	0	0	0	0	0	0	0	0	0	0	0	0	8.928571429	0	0	0	0	0	0	0	0	0	0	6.696428571	0
UPI0003B46F15|ADP_L_glycero_D_manno_heptose_6_epimerase	2.328288708	0	0	0	0	0	0	0	0	0	0	0	0	0	0	0	0	0	0	0	0	0	0	0	0	0	0	0	0	0	0	0	0	0	0	0	8.10122348	0	0	0	0	0	0	0	0	0	0	2.328288708	0
UPI0003B610FC|heptosyltransferase	4.278657393	0	0	0	0	0	0	0	0	0	0	0	0	0	0	0	0	0	0	0	0	0	0	0	0	0	0	0	0	0	0	0	0	0	0	0	1.730103806	0	0	0	0	0	0	0	0	0	0	2.595155709	0
UPI0003B6C072|phosphoheptose_isomerase	5.940594059	0	0	0	0	0	0	0	0	0	0	0	0	0	0	0	0	0	0	0	0	0	0	0	0	0	0	0	0	0	0	0	0	0	0	0	3.96039604	0	0	0	0	0	0	0	0	0	0	3.96039604	0
V0GYU9|ADP_L_glycero_D_mannoheptose_6_epimerase	0	0	9.101263202	0	0	0	0	0	0	0	0	0	0	0	0	2.425520926	0	0	0	0	0	0	0	0	0	0	0	0	0	0	0	0	0	0	0	0	0	0	0	0	0	0	0	0	0	0	0	0	0
V3QF68|Lipopolysaccharide_heptosyltransferase_III	0	0	0	0	0	0	0	0	0	0	0	0	0	0	0	0	0	0	0	0	0	0	0	0	0	0	0	0	0	0	0	0	0	0	0	0	0	0	0	0	0	0	0	0	0	0	0	0	0
W1AZU4|Phosphoheptose_isomerase_1	0	0	0	0	0	0	0	0	0	0	0	0	0	0	0	0	0	0	0	0	0	0	0	0	0	0	0	0	0	0	0	0	0	0	0	0	0	0	0	0	0	0	0	0	0	0	0	0	0
W1DWU8|ADP_L_glycero_D_manno_heptose_6_epimerase	0	0	0	0	0	0	0	0	0	0	0	0	0	0	0	2.989882454	0	0	0	0	0	0	0	0	0	0	0	0	0	0	0	0	0	0	0	0	0	0	0	0	0	0	0	0	0	0	0	0	0
W1DZ02|ADP_L_glycero_D_manno_heptose_6_epimerase	0	0	0	0	0	0	0	0	0	0	0	0	0	0	0	0	0	0	0	0	0	0	0	0	0	0	0	0	0	0	0	0	0	0	0	0	0	0	0	0	0	0	0	24.69135802	0	0	0	0	0
W1HZZ4|ADP_L_glycero_D_manno_heptose_6_epimerase	0	0	0	0	0	0	0	0	0	0	0	0	0	0	0	0	0	0	0	0	0	0	0	0	0	0	0	0	0	0	0	0	0	0	0	0	0	0	0	0	0	0	0	0	0	0	0	0	0
W1IZP1|Phosphoheptose_isomerase	0	0	0	0	0	0	0	0	0	0	0	0	0	0	0	0	0	0	0	0	0	0	0	0	0	0	0	0	0	0	0	0	0	0	0	0	0	0	0	0	0	0	0	0	0	0	0	0	0
X5G862|D,D_heptose_1,7_bisphosphate_phosphatase	0	0	0	0	0	0	0	0	0	0	0	0	0	0	0	0	0	0	0	0	0	0	0	0	0	0	0	0	0	0	0	0	0	0	0	0	0	0	0	0	0	0	0	0	0	0	0	0	0
A6L7H0|Putative_lipopolysaccharide_biosynthesis_related_polysaccharide_transporter/flippase	0	3.754693367	0	0	0	52.37217912	0	0	13.63723826	0	98.35006016	4.939182504	0	53.37455215	0	0	0	0	0	0	0	0	0	0	0	31.15982076	491.5088028	159.625531	0	0	0	49.81153786	165.4764889	0	0	0	0	0	0	482.0382708	0	0	0	150.5361276	104.3630751	0	0	0	0
A6L8S3|Putative_lipopolysaccharide_biosynthesis_related_polysaccharide_polymerase	0	0	0	0	0	0	0	0	0	0	0	0	0	0	0	0	0	0	0	0	0	7.41154264	0	0	0	0	0	0	0	0	0	0	0	0	0	0	0	0	0	0	0	0	0	0	0	0	0	0	0
A6LFN7|Putative_lipopolysaccharide_biosynthesis_protein	0	0	0	0	0	27.16187142	0	70.18053939	0	109.5186867	0	0	9.058117948	30.92945338	81.57235632	0	0	0	30.17374783	0	0	20.36554298	0	141.8695704	0	0	0	0	0	0	0	0	0	0	83.65456551	0	0	0	0	0	0	0	0	0	0	0	0	0	45.23786521
A6LI05|Putative_flippase,_involved_in_lipopolysaccharide_biosynthesis	0	0	0	0	0	0	0	0	0	0	0	0	3.407155026	0	0	0	0	0	0	0	0	0	0	0	0	0	0	0	0	0	0	0	0	0	0	0	0	0	0	0	0	0	0	0	0	0	0	0	0
A6LIK4|Putative_lipopolysaccharide_biosynthesis_protein	0	0	0	0	0	0	0	32.51443195	0	76.49691925	0	0	0	14.62773927	59.51518549	0	0	0	0	0	0	0	0	101.0891892	0	0	0	0	0	0	0	0	0	0	51.46741325	0	0	0	0	0	0	0	0	0	0	0	0	0	19.18735892
B5XSU1|Lipopolysaccharide_ABC_transporter,_periplasmic_lipopolysaccharide_binding_protein	0	0	0	0	0	0	0	0	0	0	0	0	0	0	0	0	0	0	0	0	0	0	0	0	0	0	0	0	0	0	0	0	0	0	146.3966418	0	0	0	0	0	0	0	0	0	0	0	0	0	0
C4FSP9|Putative_lipopolysaccharide_heptosyltransferase_II	0	0	0	0	0	0	0	0	0	4.537205082	0	0	0	0	0	0	0	0	0	1.814882033	0	0	0	0	48.03465014	0	0	0	0	1.814882033	0	0	0	0	0	0	0	0	0	0	0	0	0	0	0	0	0	0	0
C9KME9|Putative_lipopolysaccharide_transport_periplasmic_protein_LptA	0	0	0	0	0	0	0	0	0	0	0	0	0	0	0	0	0	0	0	82.39915798	0	0	0	0	0	0	0	0	0	0	0	0	0	0	0	0	0	0	0	0	0	0	0	0	0	0	0	0	0
C9LPH1|Putative_lipopolysaccharide_heptosyltransferase_II	0	0	0	0	0	0	0	0	0	0	0	0	0	0	0	0	0	0	0	0	0	0	0	0	0	224.7484127	0	0	0	0	0	0	0	0	0	0	0	0	0	0	0	0	0	0	0	0	0	0	0
D1Y328|Putative_lipopolysaccharide_heptosyltransferase_II	0	0	0	0	0	0	0	0	0	0	0	0	0	0	0	0	0	0	0	0	0	0	0	0	0	0	0	0	0	0	0	0	0	0	0	0	0	0	0	0	0	0	0	0	0	0	0	0	0
D4J4T9|Sugar_transferases_involved_in_lipopolysaccharide_synthesis	0	0	0	0	0	0	0	0	0	0	0	0	0	0	0	0	0	0	0	0	0	0	0	0	0	0	0	0	0	0	0	0	0	0	8.267321448	0	0	0	0	0	0	0	0	0	0	0	0	0	0
D4JM87|Sugar_transferases_involved_in_lipopolysaccharide_synthesis	3.539823009	19.46902655	261.597163	35.03567119	28.21518718	3.539823009	145.8966764	249.9061478	0	125.2055911	0	162.3560836	49.15951817	0	0	14.15929204	0	0	0	3.539823009	0	54.53345277	0	66.61151419	219.049419	209.750772	235.516813	0	0	0	0	0	49.13168733	17.69911504	42.27140698	47.6871482	10.61946903	103.8276994	0	179.2592388	0	82.52129943	0	101.9929108	96.604416	0	0	101.6929327	15.75512261
D4JZ85|Sugar_transferases_involved_in_lipopolysaccharide_synthesis	13.91867556	2.004008016	14.02805611	69.65156378	44.08817635	15.80491617	20.04008016	17.89652807	9.785608954	47.92031636	31.65276887	18.04009626	5.763406512	4.008016032	122.6329132	0	0	29.57631302	0	17.84485001	27.4754143	11.67876935	35.62272559	0	4.008016032	0	75.16411939	26.05210421	0	0	3.780718337	0	10.02004008	7.917188845	0	21.84559595	12.0240481	26.05612832	83.98423728	35.8312454	0	17.75802618	0	12.03211251	63.36949437	0	53.73538596	19.94595845	4.008016032
D4K3X1|Sugar_transferases_involved_in_lipopolysaccharide_synthesis	0	0	10.90909091	14.25353007	27.27272727	9.090909091	0	0	5.308583214	7.114624506	0	10.90909091	0	0	78.73982519	0	0	12.72727273	0	5.302502376	1.818181818	0	0	0	0	0	0	7.169811321	0	0	0	0	0	0	0	12.58741259	0	0	44.98746878	21.68444515	0	0	0	0	0	0	0	0	0
D4K5U2|Sugar_transferases_involved_in_lipopolysaccharide_synthesis	8.064516129	0	0	56.79995156	0	8.064516129	77.33664185	80.64516129	16.12903226	8.064516129	21.39784946	24.19354839	62.94541557	0	0	0	8.064516129	24.19354839	0	16.12903226	0	0	0	0	151.6953143	16.12903226	0	8.064516129	0	24.19354839	0	0	8.064516129	32.25806452	53.14309347	0	0	8.064516129	0	24.19354839	0	0	0	0	13.24503311	0	37.79899056	0	0
D4K5U6|Sugar_transferases_involved_in_lipopolysaccharide_synthesis	0	0	0	80.0270331	18.54716836	0	0	0	6.976249126	0	0	0	8.849557522	0	0	0	0	0	0	0	0	0	0	0	223.2582536	0	0	0	0	0	0	0	0	0	42.17837805	21.6407307	0	15.46074305	27.82789604	0	0	0	0	0	0	0	0	0	0
D4K5X0|Sugar_transferases_involved_in_lipopolysaccharide_synthesis	77.68944317	0	16.52892562	63.67279218	32.8058665	16.52892562	69.68723945	129.7135004	84.60265727	69.5410001	10.33057851	0	39.17254994	0	0	0	54.8721117	120.6657607	20.31096025	28.70728275	0	0	0	2.066115703	206.9174679	0	0	4.132231405	0	0	6.198347107	0	4.132231405	24.52216089	24.70156107	28.83379247	4.132231405	41.00287515	22.72727273	18.59504132	0	20.66115702	26.61832331	2.066115703	26.62175832	0	49.47869032	16.39669421	0
D4KAK0|Sugar_transferases_involved_in_lipopolysaccharide_synthesis	56.10203109	3.65630713	34.53368991	105.8743873	20.10968921	0	54.18830135	155.851131	79.99108086	74.35386298	0	5.484460695	14.62857679	0	0	0	27.24306884	69.36340843	21.85296422	43.78444082	0	0	0	0	235.9003935	0	0	12.7314321	0	10.96892139	0	0	18.20304605	50.82793216	38.08463812	21.93784278	0	26.71060141	27.42230347	38.05333256	0	52.61985868	17.98096662	7.122511636	0	0	0	51.04867207	0
D4KBD4|Sugar_transferases_involved_in_lipopolysaccharide_synthesis	1.615508885	0	3.231017771	0	0	1.531393568	38.67599171	0	17.77059774	35.41576777	0	0	0	0	0	0	19.16929753	0	0	9.693053312	0	0	0	0	0	1.615508885	0	0	0	0	0	0	0	0	19.17926744	0	0	0	0	4.711484118	0	1.615508885	1.615508885	3.231017771	0	0	0	33.83932291	0
D4KLN1|Sugar_transferases_involved_in_lipopolysaccharide_synthesis	0	0	0	14.46280992	0	0	0	0	0	12.20147068	4.132231405	0	0	0	0	0	0	129.2438596	0	0	0	2.066115703	0	57.23577629	141.5967109	4.132231405	16.52892562	26.85950413	0	0	0	0	0	0	8.26446281	0	0	12.39669421	0	6.198347107	0	10.19834711	0	22.7315504	8.148295662	0	53.72328594	0	0
D4L655|Sugar_transferases_involved_in_lipopolysaccharide_synthesis	0	0	14.70588235	0	7.352941177	14.70588235	5.514705882	87.63886218	66.1101083	0	0	0	12.65756303	14.49561627	0	0	0	0	0	1.838235294	41.55146216	47.7609365	9.191176471	0	7.352941177	38.60294118	21.85512846	56.81759546	0	0	0	0	11.62096507	11.02941176	0	0	22.05882353	20.22058824	18.38235294	0	0	0	0	87.80243092	36.76470588	41.90271109	9.191176471	0	25.73867945
D4L7C0|Sugar_transferases_involved_in_lipopolysaccharide_synthesis	0	0	25	0	0	0	25	50	25	0	0	0	25	0	0	0	75	0	0	0	0	52.39726027	50	0	0	50	78.98550725	25	0	0	0	0	0	0	0	0	75	0	36.36363636	0	0	0	0	0	50	125	0	0	25
D4L7C1|Sugar_transferases_involved_in_lipopolysaccharide_synthesis	0	0	33.55704698	0	0	13.42281879	6.711409396	83.55063481	49.41275168	0	0	0	46.55776455	45.86765304	0	0	23.48993289	0	0	0	0	33.29725049	73.10224915	0	6.060606061	53.21039537	79.05925293	32.89732716	0	0	0	0	0	30.20134228	0	0	10.06711409	23.48993289	19.57434264	3.355704698	0	0	0	0	60.41398323	124.6295152	13.42281879	0	22.85755085
D4L7X1|Sugar_transferases_involved_in_lipopolysaccharide_synthesis	0	0	28.68862804	0	19.60909443	10.6907481	0	56.99265999	39.47301523	0	0	0	12.58992806	53.95683453	0	0	39.40764914	0	0	0	0	32.37734137	49.90931305	0	12.58992806	64.55823416	42.67137445	28.77697842	0	0	0	0	0	3.597122302	0	0	19.5884109	8.992805755	0	1.798561151	0	0	0	0	0	94.03138931	8.992805755	0	28.50918747
D4LBX5|Sugar_transferases_involved_in_lipopolysaccharide_synthesis	0	0	6.462035541	0	0	0	0	0	0	0	0	0	0	0	0	0	0	0	0	0	0	0	0	0	0	0	0	0	0	0	0	0	0	0	0	0	0	0	0	0	0	0	0	0	0	0	0	0	0
D4LCV4|Sugar_transferases_involved_in_lipopolysaccharide_synthesis	0	0	2.861230329	0	0	0	0	0	0	0	0	0	0	0	0	0	0	0	0	0	0	0	0	0	0	0	0	0	0	0	0	0	0	0	0	0	0	0	0	0	0	0	0	0	0	0	0	0	0
D4LJ19|Sugar_transferases_involved_in_lipopolysaccharide_synthesis	0	0	7.30260612	0	0	0	0	0	0	0	0	0	12.78039472	10.95224116	0	0	52.72272735	0	0	0	0	0	0	0	0	0	0	0	0	0	0	21.88804382	0	0	0	9.130759685	0	7.305942166	0	0	0	0	14.51277951	0	0	0	0	0	0
D4LTJ5|Sugar_transferases_involved_in_lipopolysaccharide_synthesis	0	0	0	0	0	0	0	3.038100289	1.525940997	0	0	0	0	0	0	0	0	0	0	0	0.508646999	0	0	0	0	0	0	0	0	0	0	0	0	10.1652371	1.525940997	3.039613122	1.513167341	0	0	0	0	1.017293998	1.017293998	0	0	0	1.525940997	0	0
D4M4T2|Sugar_transferases_involved_in_lipopolysaccharide_synthesis	0	0	0	0	0	0	0	3.597122302	0	0	0	0	0	0	0	0	5.367033807	0	0	0	0	0	0	0	0	0	0	0	0	0	0	0	3.597122302	0	0	0	0	0	0	0	0	0	1.798561151	0	0	0	0	7.194244604	0
D4MQN0|Nucleoside_diphosphate_sugar_pyrophosphorylase_involved_in_lipopolysaccharide_biosynthesis/translation_initiation_factor_2B,_gamma/epsilon_subunits_(EIF_2Bgamma/eIF_2Bepsilon)	0	0	0	0	0	0	0	0	0	0	0	0	0	0	0	0	0	0	13.47085635	0	0	0	0	0	0	0	0	0	0	0	0	0	0	0	0	0	0	0	0	0	0	0	0	0	0	0	0	0	0
D4MV11|Sugar_transferases_involved_in_lipopolysaccharide_synthesis	7.641921397	0	16.32838805	0	5.432606473	9.825327511	10.91703057	32.57192951	0	24.98190245	4.368005345	32.94771965	2.183406114	3.27510917	7.641921397	8.620505323	14.19213974	3.27510917	5.458515284	0	1.091703057	0	0	22.92576419	10.91703057	19.55357635	20.74116756	3.228455194	0	0	0	1.091703057	0	3.27510917	0	5.458515284	0	0	0	5.458515284	0	0	7.641921397	0	1.091703057	0	0	0	0
D4MV12|Sugar_transferases_involved_in_lipopolysaccharide_synthesis	15.44401544	0	0	0	0	0	10.92814167	11.58301158	0	7.722007722	0	0	0	0	0	11.58301158	29.61329444	0	0	0	11.58301158	0	3.861003861	27.02702703	11.58301158	0	37.31284854	0	0	0	0	0	0	0	0	0	0	0	7.042253521	0	0	0	0	0	0	0	0	0	0
D6D2T5|Sugar_transferases_involved_in_lipopolysaccharide_synthesis	18.62560843	3.081664099	15.69858713	28.25745683	4.609372391	14.02391235	0	0	3.139717425	0	24.81382731	0	0	0	35.92208175	31.07478161	0	141.8742788	18.71973516	3.139717425	26.58739437	0	4.709576138	43.82837472	0	0	333.9129108	0	0	0	12.45192364	9.419152276	3.139717425	0	265.6788673	0	0	43.76494559	0	214.2325365	0	57.88471591	15.64158772	51.65069472	16.85170704	0	0	117.1702023	0
D6D2U2|WavE_lipopolysaccharide_synthesis	0	0	0	11.17278818	4.423631829	0	0	0	6.704509235	0	31.33342908	0	0	0	0	0	0	95.14245199	6.690018074	2.249718785	0	0	0	0	0	0	201.1515041	0	0	0	13.37543136	2.222222222	0	0	182.2229867	0	0	11.22109736	0	0	0	22.446538	17.85457307	33.58185985	0	0	0	0	0
D6D4I6|Sugar_transferases_involved_in_lipopolysaccharide_synthesis	0	6.710075559	21.12698071	48.27468944	27.0338456	5.808325266	26.94870186	22.18284687	3.852755271	140.8060675	212.361085	0	19.27559626	217.0803767	70.74178046	47.25833187	35.76159663	229.0430296	0	3.82825601	44.37110904	102.1767654	68.57326464	43.4543563	36.68305159	145.8787975	0	57.89698594	380.2045307	0	44.41712418	24.16552012	0	29.95062255	286.33912	70.36883864	0	45.38696097	286.8346657	0	3.872216844	9.68054211	19.28215565	13.55275895	21.2164995	1.936108422	804.915209	22.41912816	44.28549818
D6D5B2|Nucleoside_diphosphate_sugar_pyrophosphorylase_involved_in_lipopolysaccharide_biosynthesis/translation_initiation_factor_2B,_gamma/epsilon_subunits_(EIF_2Bgamma/eIF_2Bepsilon)	49.4017889	4.8	19.2025641	49.89701708	14.4	41.53479624	22.11278714	34.91451336	0	145.536646	173.7459897	0	17.44414003	147.96337	40.66922846	52.12387653	25.5152648	165.7610778	30.25343511	6.4	84.38505396	69.93217221	82.44790122	95.68820866	28.5896473	172.2162217	195.9305719	70.13242785	306.2729858	0	46.41550889	20.67219662	14.4	31.61231428	231.5918085	61.9913297	0	114.7101539	197.4154272	466.4060955	0	35.12989045	47.93479624	55.89188783	96.87938951	6.4	627.5182129	119.621953	15.8402648
D6E0X1|Sugar_transferases_involved_in_lipopolysaccharide_synthesis	0	0	0	0	0	0	0	254.6715753	1.628664495	0	0	0	0	0	0	20.24941507	0	0	0	0	0	66.55847742	0	0	13.81883295	0	0	0	0	0	0	0	0	0	0	0	0	0	0	0	0	0	0	0	0	0	0	54.31547464	0
D6E0X2|Sugar_transferases_involved_in_lipopolysaccharide_synthesis	0	0	0	0	0	0	0	192.8178915	5.689900427	0	0	0	0	0	0	13.13868613	0	0	0	0	0	56.87992805	0	0	5.839416058	0	0	0	0	0	0	0	0	0	0	0	0	0	0	0	0	0	0	0	0	0	0	63.50951077	0
D6E6D8|Sugar_transferases_involved_in_lipopolysaccharide_synthesis	0	0	0	0	0	0	0	0	0	0	0	0	0	0	0	0	0	0	0	0	0	0	0	0	0	0	0	0	0	0	0	1.647446458	0	0	0	0	4.802020591	0	0	0	0	0	0	0	0	0	0	0	0
D6E9M5|Sugar_transferases_involved_in_lipopolysaccharide_synthesis	0	9.517568495	0	0	0	0	0	0	0	0	0	0	0	0	0	0	0	0	6.779661017	0	0	0	0	0	0	0	0	0	0	0	0	0	0	0	0	0	0	0	0	0	0	0	0	0	0	0	0	0	0
E1JQQ0|UDP_D_galactose:(Glucosyl)lipopolysaccharide_1,_6_D_galactosyltransferase	0	0	0	0	0	0	0	0	0	0	0	0	0	0	0	0	0	0	0	0	0	0	0	0	0	0	0	0	0	0	0	0	0	0	0	0	0	0	0	0	0	0	0	0	0	0	0	0	0
E1TNF6|UDP_D_galactose:(Glucosyl)lipopolysaccharide_1,_6_D_galactosyltransferase	0	0	0	0	0	0	0	0	0	0	0	0	0	0	0	0	0	0	0	0	0	0	0	0	0	0	0	0	0	0	0	0	0	0	0	0	0	0	0	0	0	0	0	0	0	0	0	0	0
E2ZDC6|Putative_lipopolysaccharide_heptosyltransferase_II	0	0	0	0	0	0	0	0	0	0	0	0	0	0	0	0	0	0	0	0	0	0	0	0	0	0	0	0	0	0	0	0	0	0	0	0	0	0	0	0	0	0	0	0	0	0	0	0	0
E2ZDC7|Putative_lipopolysaccharide_heptosyltransferase_I	0	0	0	0	0	0	0	0	0	0	0	0	0	0	0	0	0	0	0	0	0	0	0	0	0	0	0	0	0	0	0	0	0	0	0	0	0	0	0	0	0	0	0	0	0	0	0	0	0
E5BHN6|Putative_lipopolysaccharide_heptosyltransferase_II	0	0	0	0	0	0	0	0	0	0	0	0	0	0	0	0	0	0	0	0	0	0	0	0	0	0	0	0	0	0	0	2.205071665	0	0	0	0	0	0	0	0	0	0	0	0	0	0	0	0	0
E8LEF8|Putative_lipopolysaccharide_heptosyltransferase_II	0	62.73275823	0	0	0	0	0	0	78.88958118	0	0	0	0	0	0	0	0	86.62590391	0	0	0	0	0	0	0	0	0	0	0	0	0	7.594546153	42.14657069	0	0	0	0	0	0	0	0	47.5937765	32.41247627	0	0	0	0	0	0
F5VDA7|Putative_lipopolysaccharide_biosynthesis_protein	0	0	0	0	0	0	0	0	0	0	0	0	0	0	0	0	0	0	0	12.05472512	0	0	0	0	0	0	0	0	0	0	0	0	0	0	0	0	0	0	0	0	0	0	0	0	0	0	0	0	0
F9D0P8|Glycosyl_transferase_possibly_involved_in_lipopolysaccharide_synthesis	0	0	0	0	0	0	0	0	0	0	0	0	0	0	0	0	0	0	0	0	0	0	0	0	0	0	0	0	0	0	0	0	0	0	0	0	0	0	0	0	0	0	0	0	0	0	0	0	0
I3YKX8|Glycosyl_transferase_possibly_involved_in_lipopolysaccharide_synthesis	0	1.919385797	20.15355086	6.717850288	63.16404892	14.35924685	19.19385797	0	9.60432546	0	7.647218318	0	0	0	11.49266358	0	0	0	9.555477459	0	48.87189076	0.959692898	21.01987261	0	0	0	41.86312051	0	0	210.2561882	2.879078695	22.93552751	18.1821929	56.56816684	6.672878737	0	732.7673356	105.13446	0	0	0	5.760928399	9.557242434	0	28.7458154	15.29789797	0	105.3374449	22.9674731
J4UVD9|Putative_lipopolysaccharide_export_system_permease_protein_LptF	0	0	0	0	0	0	0	0	0	0	0	0	0	0	0	0	0	0	0	0	0	0	0	0	0	0	0	0	0	0	0	0	0	0	0	0	0	0	0	0	0	0	0	0	0	0	0	0	0
P37750|Putative_lipopolysaccharide_biosynthesis_O_acetyl_transferase_WbbJ	0	0	0	0	0	0	0	0	0	0	0	0	0	0	0	0	0	0	0	0	0	0	0	0	0	0	0	0	0	0	0	0	0	0	0	0	0	0	8.583690987	0	0	0	0	0	0	0	0	0	0
Q4KI85|Lipopolysaccharide_ABC_transporter,_periplasmic_lipopolysaccharide_binding_protein_LptA	0	0	0	0	0	0	0	0	0	0	0	0	0	0	0	0	0	0	0	0	0	0	0	0	0	0	0	0	0	0	0	0	0	0	0	0	0	0	0	0	0	0	0	0	0	0	0	0	0
Q8A834|Putative_lipopolysaccharide_biosynthesis_glycosyltransferase	0	0	5.813953488	0	0	0	0	0	0	0	0	0	0	0	0	0	0	0	0	0	0	0	0	0	0	0	0	0	0	0	0	0	0	0	0	0	0	0	0	0	0	0	0	0	0	0	0	0	0
R5TCK2|Putative_lipopolysaccharide_heptosyltransferase_I	558.6737079	0	0	10.40596232	0	0	0	0	0	0	0	44.74942153	0	0	0	0	515.6437715	0	0	0	2.312138728	274.1280539	93.00845409	0	0	202.8022716	0	50.86705202	0	14.98765957	0	0	0	51.95817367	11.42072675	0	26.46553804	0	0	0	2.312138728	0	0	0	93.31144902	0	50.73350133	0	86.5831118
R6XQZ0|Glycosyl_transferase_possibly_involved_in_lipopolysaccharide_synthesis	321.6572424	5.684092513	0	79.42145049	113.9605468	21.00666592	0	3.838771593	0	0	0	0	3.815120394	38.12870056	6.697799724	7.575344104	13.43570058	17.17879483	7.58762972	0	62.22322699	39.13740799	0	3.795558404	4.762317866	0	0	66.07253845	0	182.7324026	20.03068286	47.82935386	16.25675641	165.5292485	314.4122612	0	0	207.6396989	42.94692169	0	0	0	0	131.1073074	60.34627578	0	0	5.73450619	43.06191835
S6J8W0|Putative_lipopolysaccharide_biosynthesis_like_protein	0	0	0	0	0	0	0	0	0	0	0	0	0	0	0	0	0	0	0	0	0	0	0	0	0	0	0	0	0	0	0	0	0	0	0	0	0	0	0	0	0	0	0	0	0	0	0	0	0
UPI000262E022|sugar_transferase_involved_in_lipopolysaccharide_synthesis	0	0	0	0	0	0	0	0	0	0	0	0	0	0	0	0	0	0	0	0	13.67781155	0	0	0	0	0	0	0	0	0	0	0	0	0	0	0	0	0	0	0	0	0	0	0	0	0	0	0	0
UPI000262EC4D|lipopolysaccharide_biosynthesis_protein_LicD	0	0	0	0	0	0	0	0	0	0	0	0	0	0	0	0	0	0	0	0	64.01795766	0	60.47232067	0	0	15.94321592	0	0	0	0	0	0	0	0	0	0	0	0	0	0	0	0	0	0	0	0	0	0	0
UPI0002DCC30E|lipopolysaccharide_kinase	0	0	0	0	0	0	13.99834531	0	0	0	0	0	0	0	3.058103976	0	0	0	0	4.754358162	0	0	0	0	0	0	0	0	0	0	0	0	0	20.52119205	0	0	0	0	0	0	0	0	0	0	0	0	0	0	0
UPI0003737DD0|lipopolysaccharide_biosynthesis_protein_WzzE,_partial	0	11.20448179	8.403361345	0	0	0	0	0	0	0	0	383.0253725	230.7160086	0	0	28.01120448	0	0	0	0	0	2.801120448	13.80876675	0	0	2.801120448	0	0	0	0	0	0	0	0	0	0	5.602240896	0	11.20448179	0	0	0	5.365223012	5.602240896	2.801120448	69.63955522	0	0	8.136882146
A0A023V0Y3|UDP_N_acetylglucosamine_acyltransferase	0	0	0	0	0	0	0	0	0	0	0	0	0	0	0	0	0	0	0	0	0	0	0	0	0	0	0	0	0	0	0	0	0	0	0	0	0	0	0	0	0	0	0	0	0	0	0	0	0
A0A023V2D4|UDP_glucose_4_epimerase	0	0	0	0	0	0	0	0	0	0	0	0	0	0	0	0	4.484304933	0	0	1.121076233	0	0	0	0	0	0	2.242152466	0	0	7.847533632	0	0	0	0	0	7.847533632	0	0	0	0	0	0	0	0	0	0	0	0	0
A0A023V2E1|UDP_phosphate_glucose_phosphotransferase	0	0	0	0	0	0	0	0	0	0	0	0	0	0	0	4.647560031	6.199752737	0	0	0	0	0	0	0	0	0	1.512859304	0	0	3.098373354	0	0	0	0	0	0	0	0	0	0	0	0	0	0	0	0	0	0	0
A0A023V6B7|UDP_3_O_(3_hydroxymyristoyl)_glucosamine_N_acyltransferase	0	0	0	0	0	0	0	0	0	0	0	0	0	0	0	0	6.097560976	0	0	0	0	0	0	0	0	0	0	0	0	2.976190476	0	0	0	0	0	6.016139538	0	0	0	0	0	0	0	0	0	0	0	0	0
A0A023V6U0|UDP_N_acetylenolpyruvoylglucosamine_reductase	0	0	0	0	0	0	0	0	0	0	0	0	0	0	0	5.530973451	11.98567515	0	0	4.381586778	0	0	0	0	0	0	5.530973451	0	0	6.914124364	0	0	0	0	0	0	0	0	0	0	0	0	0	0	0	0	0	0	0
A0A023V8X3|UDP_N_acetylmuramoyl_tripeptide__D_alanyl_D_alanine_ligase	0	0	0	0	0	0	0	0	0	0	0	0	0	0	0	0	12.88740641	0	0	4.862236629	0	0	0	0	0	0	0.810372772	0	0	11.32064245	0	0	0	0	0	1.620745543	0	0	0	0	0	0	0	0	0	0	0	0	0
A0A023V9B6|UDP_pyrophosphate_phosphatase	0	0	0	0	0	0	0	0	0	0	0	0	0	0	0	0	4.132231405	0	0	0	0	0	0	0	0	0	0	0	0	0	0	0	0	0	0	4.132231405	0	0	0	0	0	0	0	0	0	0	0	0	0
A0A023V9N9|UDP_2,3_diacylglucosamine_hydrolase	0	0	0	0	0	0	0	0	0	0	0	0	0	0	0	3.289473684	4.926760086	0	0	3.344481605	0	0	0	0	0	0	0	0	0	13.37792642	0	0	0	0	0	0	0	0	0	0	0	0	0	0	0	0	0	0	0
A0A023VDY7|4_deoxy_4_formamido_L_arabinose_phospho_UDP_deformylase	0	0	0	0	0	0	0	0	0	0	0	0	0	0	0	3.856041131	6.426735219	0	0	2.570694087	0	0	0	0	0	0	0	0	0	11.56812339	0	0	0	0	0	5.141388175	0	0	0	0	0	0	0	0	0	0	0	0	0
A0A023VFS5|UDP_4_amino_4_deoxy_L_arabinose_oxoglutarate_aminotransferase	0	0	0	0	0	0	0	0	0	0	0	0	0	0	0	0	0.985221675	0	0	0	0	0	0	0	0	0	1.97044335	0	0	1.97044335	0	0	0	0	0	0	0	0	0	0	0	0	0	0	0	0	0	0	0
A0A023VFT0|4_amino_4_deoxy_L_arabinose_phospho_UDP_flippase	0	0	0	0	0	0	0	0	0	0	0	0	0	0	0	4.739336493	4.739336493	0	0	12.9360578	0	0	0	0	0	0	4.739336493	0	0	0	0	0	0	0	0	0	0	0	0	0	0	0	0	0	0	0	0	0	0
A0A023VG13|UDP_phosphate_4_deoxy_4_formamido_L_arabinose_transferase	0	0	0	0	0	0	0	0	0	0	0	0	0	0	0	0	11.64144354	0	0	0	0	0	0	0	0	0	4.656577416	0	0	3.492433062	0	0	0	0	0	0	0	0	0	0	0	0	0	0	0	0	0	0	0
A0A023VG16|4_amino_4_deoxy_L_arabinose_phospho_UDP_flippase	0	0	0	0	0	0	0	0	0	0	0	0	0	0	0	0	0	0	0	3.816793893	0	0	0	0	0	0	0	0	0	0	0	0	0	0	0	0	0	0	0	0	0	0	0	0	0	0	0	0	0
A0A024DFV8|UDP_galactopyranose_mutase	0	0	13.28911328	2.055498458	0	3.058206082	0	0	0	10.23363111	0	14.34439711	5.135587081	0	4.008052249	0	4.108895207	0	9.188262551	2.055498458	4.107837852	2.004008016	0	0	12.27653203	2.028397566	2.042977656	4.110996917	0	2.055498458	0	2.049199689	0	10.27117416	2.055498458	1.027749229	0	8.203039442	0	0	0	0	0	7.608248179	6.153878475	0	0	0	4.092177344
A0A037YH66|UDP_pyrophosphate_phosphatase	0	0	22.78637747	0	0	0	0	0	0	0	0	0	0	0	0	0	0	0	0	0	0	0	0	0	0	2.869440459	0	0	0	0	0	0	0	0	0	0	0	0	0	0	0	0	0	0	0	0	0	0	0
A1A0D9|UDP_glucose_4_epimerase	14.6231721	12.37852883	61.91463956	19.22984275	6.443169234	87.58672444	0	43.90963623	1.057082452	0	23.57674202	141.0702984	249.1640355	4.49943757	2.249718785	6.275412717	55.74041485	20.46620356	33.6949197	25.56681225	0	86.51395292	0	0	7.545159195	96.34432588	15.08077167	10.04792879	1.124859393	0	0	43.7594155	2.114164905	49.34855651	22.38757837	0	53.84773115	76.58200298	11.20881989	2.249718785	0	24.97594453	106.9734102	0	21.40660747	126.3394113	15.53487241	0	32.58708447
A1A2D3|UDP_N_acetylmuramoylalanyl_D_glutamate__2,6_diaminopimelate_ligase	0	0	30.67251862	6.99790063	2.799160252	64.86054918	0	0	4.178470597	0	0	92.23669724	94.31870839	0	0	1.399580126	20.97205646	18.17522376	62.12929923	34.24923782	0	79.53447124	0	0	5.578050723	49.61840226	6.28741933	0	0	0	6.271214037	44.74610844	1.399580126	31.38583521	11.15896111	0	0	0	0	0	0	10.49685094	56.61020413	0	0	94.94277117	0.699790063	0	4.898530441
A1A2E8|UDP_N_acetylmuramate__L_alanine_ligase	0	0	43.56350084	9.010998255	0	69.27476083	0	0	2.775850104	0	4.553710401	67.91411735	73.46741027	0	0	2.775850104	12.46209607	13.16910505	56.82625878	27.72944317	0	69.29765502	0	0	1.387925052	43.6802952	9.715475364	0	0	0	2.775850104	45.07915853	1.387925052	16.6375205	11.10340042	0	0	8.221367275	0	0	0	4.857737682	52.6213857	0	0	99.04434271	1.387925052	0	13.84909872
A1A2E9|UDP_N_acetylglucosamine__N_acetylmuramyl_(pentapeptide)_pyrophosphoryl_undecaprenol_N_acetylglucosamine_transferase	0	0	30.2743614	8.514664144	7.56859035	58.43674905	0	0	1.892147588	0	4.908030306	94.21159106	60.45047546	0	0	9.460737938	23.59455964	8.428955538	46.28227207	26.38225406	0	44.38372671	0	0	0	37.79663202	9.462531442	0	0	0	2.838221381	58.5455999	1.892147588	32.08220283	13.2255447	0	0	8.226623734	0	0	0	13.19450615	59.47258831	0	0	86.79166678	1.892147588	0	16.09580621
A1A2F1|UDP_N_acetylmuramoylalanine__D_glutamate_ligase	0	0	14.4486692	12.92201736	0.760456274	47.14828897	0	0	1.520912548	0	0	65.19781185	61.574001	0	0	3.041825095	12.15468346	8.354140938	33.27379275	15.17189245	0	46.32624736	0	0	3.802281369	36.34883891	4.530721604	0	0	0	1.520912548	44.72389245	1.489203276	20.47922926	6.824940034	0	0	14.85360008	0	0	0	12.10611611	48.59246475	0	0	81.22584645	0	0	15.20912548
A1AC53|Alpha,alpha_trehalose_phosphate_synthase_[UDP_forming]	0	13.98616103	13.12027859	0	0	0	0	0	0	0	0.785545954	625.7251806	750.8460104	0	0	33.70912869	2.33620285	0	6.15506594	1.540832964	1.524517778	3.021148036	40.26654124	0	0	10.80660399	0	0	0	0	0	0	0	0	1.571091909	0	5.468562736	0	7.708522291	0	0	0	18.49519521	1.554776724	5.361470714	269.8327892	0	5.352477126	8.571048213
A1HU35|Acyl_[acyl_carrier_protein]__UDP_N_acetylglucosamine_O_acyltransferase	0	0	0	0	0	0	0	0	0	0	0	0	0	0	0	0	0	0	0	0	0	0	0	0	0	0	0	0	0	0	0	0	0	0	0	0	0	0	0	0	0	0	0	0	0	0	0	0	0
A1JP69|Acyl_[acyl_carrier_protein]__UDP_N_acetylglucosamine_O_acyltransferase	0	0	0	0	0	0	0	0	0	0	0	0	0	0	0	0	0	0	0	0	0	0	0	0	0	0	0	0	0	0	0	0	0	0	0	0	0	0	0	0	0	0	0	0	0	0	0	0	0
A1JRA1|UDP_N_acetylglucosamine_1_carboxyvinyltransferase	0	0	0	0	0	0	0	0	0	0	0	0	0	0	0	1.41982063	0	0	0	0	0	0	0	0	0	0	0	0	0	0	0	0	0	0	0	0	0	0	0	0	0	0	0	0	0	0	0	0	0
A3CLS4|UDP_N_acetylmuramoyl_tripeptide__D_alanyl_D_alanine_ligase	0	0	0	0	0	0	0	0	0	0	0	0	0	0	0	0	0	0	0	0	0	0	0	0	0	0	0	0	0	0	0	0	0	0	0	0	0	0	0	0	0	0	0	0	0	0	0	0	0
A3CMM1|UDP_glucose_4_epimerase,_putative	0	0	0	0	0	0	0	0	0	0	0	0	0	0	0	0	0	0	0	0	0	0	0	0	0	0	0	0	0	0	0	2.28050171	0	0	0	0	0	0	0	0	0	0	0	0	0	0	0	0	0
A3MY91|UDP_N_acetylmuramate__L_alanine_ligase	0	0	0	0	0	0	0	0	0	0	0	0	0	0	0	0	0	0	0	0	0	0	0	0	0	0	0	0	0	0	0	0	0	0	0	0	0	0	0	0	0	0	0	0	0	0	0	0	0
A3MY96|UDP_3_O_[3_hydroxymyristoyl]_N_acetylglucosamine_deacetylase	0	0	0	0	0	0	0	0	0	0	0	0	0	0	0	0	0	0	0	0	0	0	0	0	0	0	0	0	0	0	0	0	0	0	0	0	0	0	0	0	0	0	0	0	0	0	0	0	0
A3N1T6|UDP_N_acetylglucosamine_1_carboxyvinyltransferase	0	0	0	0	0	0	0	0	0	0	0	0	0	0	0	0	0	0	0	0	0	0	0	0	0	0	0	0	0	0	0	0	0	0	0	0	0	0	0	0	0	0	0	0	0	0	0	0	0
A4W6I9|UDP_N_acetylmuramoyl_tripeptide__D_alanyl_D_alanine_ligase	0	0	0	0	0	0	0	0	0	0	0	0	0	0	0	0	0	0	0	0	0	0	0	0	0	0	0	0	0	0	0	0	0	0	0	0	0	0	0	0	0	0	0	0	0	0	0	0	0
A4W6J4|UDP_N_acetylmuramate__L_alanine_ligase	0	0	0	0	0	0	0	0	0	0	0	0	0	0	0	0	0	0	0	0	0	0	0	0	0	0	0	0	0	0	0	0	0	0	0	0	0	0	0	0	0	0	0	0	0	0	0	0	0
A4WG25|UDP_N_acetylglucosamine_2_epimerase	0	0	0	0	0	0	0	0	0	0	0	0	0	0	0	8.445470937	0	0	0	0	0	0	0	0	0	0	0	0	0	0	0	0	0	0	0	0	0	0	0	0	0	0	0	0	0	0	0	0	0
A5UK04|UDP_glucose_4_epimerase_(NAD_dependent)	0	75.41430138	4.968944099	0	0	24.7732823	0	0	9.889469742	0	0	0	0	0	0	0	0	0	0	12.34173435	53.16159243	0	0	0	0	0	0	9.854376533	0	0	0	19.8757764	0	16.14906832	0	0	0	0	0	0	0	0	0	0	0	12.32286282	0	0	2.48447205
A5UKW5|Cell_wall_biosynthesis_protein,_UDP_glycosyltransferase_family	0	84.21053708	18.20514479	2.169197397	0	24.78976806	0	28.19956616	2.169197397	0	0	0	0	0	0	0	0	0	0	16.13126731	74.5137792	0	0	0	0	0	0	15.1271168	0	0	0	18.31491469	0	38.89886363	0	0	0	0	5.422993492	0	0	0	0	2.169197397	0	15.10357201	0	0	4.265633456
A5ULI0|UDP_N_acetylglucosamine_2_epimerase,_WecB	0	39.16820798	3.340292858	4.138160551	0	24.13875948	0	31.69482031	11.6533557	0	0	0	0	0	0	0	0	0	0	4.142175261	45.84697464	0	0	0	0	0	0	9.18196995	0	0	0	5.008347245	0	14.9855845	0	0	0	0	1.669449082	0	0	0	0	1.669449082	0	17.49375321	0	0	0.834724541
A5ULK7|UDP_N_acetylmuramyl_tripeptide_synthetase_(Mur_ligase)	0	58.71363058	5.42215337	1.549186677	0	23.88761207	0	28.60386025	6.956048151	0	0	0	0	0	0	0	0	0	0	10.84550859	29.37342306	0	0	0	0	0	0	6.196746708	0	0	0	6.196746708	0	17.00548339	0	0	0	0	0	0	0	0	0	1.549186677	0	10.0697134	0	0	1.549186677
A5UMG7|Cell_wall_biosynthesis_protein,_UDP_N_acetylmuramate_alanine_ligase_family	0	77.78145467	11.2950794	1.420454546	0	24.81701914	0	37.59345782	3.511193217	0	0	0	0	0	0	0	0	0	0	3.543586109	55.90984887	0	0	0	0	0	0	11.30006555	0	0	0	22.63263253	0	22.64128638	0	0	0	0	2.808255028	0	0	0	0	0	0	8.489696763	0	0	0.708717222
A5UMT0|UDP_N_acetyl_D_mannosaminuronate_dehydrogenase	0	63.40047401	3.588253352	5.385996409	0	67.08290471	0	35.7885962	14.33854789	0	0	0	0	0	0	0	0	0	0	7.140021158	70.82052439	0	0	0	0	0	0	25.09404762	0	0	0	17.86669329	0	41.01776034	0	0	0	0	1.792921216	0	0	0	0	4.478686659	0	28.55941143	0	0	6.206169764
A5UNC9|UDP_galactopyranose_mutase	0	52.1837041	11.30165912	8.24742268	0	23.65061443	0	30.92783505	6.18556701	0	0	0	0	0	0	0	0	0	0	6.14391336	42.26804124	0	0	0	0	0	0	11.34553453	0	0	0	19.54801789	0	26.62101999	0	0	0	0	0	0	0	0	0	5.088791489	0	18.43385304	0	0	2.06185567
A5UNN1|UDP_glucose_pyrophosphorylase,_GalU	0	69.73823406	16.50618982	2.751031637	0	21.9027241	0	39.57156429	2.751031637	0	0	0	0	0	0	0	0	0	0	2.751031637	97.14865483	0	0	0	0	0	0	8.253094911	0	0	0	53.49142152	0	24.6736085	0	0	0	0	1.375515818	0	0	0	0	0	0	28.77332298	0	0	2.69179004
A5UNP0|Predicted_UDP_glucose/GDP_mannose_dehydrogenase	0	17.55282155	0	0	0	0	0	0	0	0	0	0	0	0	0	0	0	0	0	0	36.13093118	0	0	0	0	0	0	0	0	0	0	15.24390244	0	3.058103976	0	0	0	0	0	0	0	0	0	0	0	0	0	0	0
A5UNX9|UDP_glucose_4_epimerase	0	40.09388902	2.369668246	4.739336493	0	20.08732666	0	27.10955557	0	0	0	0	0	0	0	0	0	0	0	4.739336493	33.09663795	0	0	0	0	0	0	9.397334259	0	0	0	8.244356231	0	22.36109744	0	0	0	0	0	0	0	0	0	0	0	10.59798633	0	0	3.55450237
A5VL99|UDP_galactopyranose_mutase	0	0	0	0	0	0	0	0	0	0	0	0	0	0	0	0	0	0	0	0	0	0	0	0	0	0	0	0	0	0	0	0	0	0	0	0	0	0	0	0	0	0	0	0	0	0	0	0	0
A5Z4M9|UDP_N_acetylmuramoyl_tripeptide__D_alanyl_D_alanine_ligase	0	0	0	0	14.56340843	0	0	12.10273578	8.103727715	12.12593593	0	0	0	0	0	4.838935175	1.620745543	0	1.589825119	0	0	6.483639408	0	0	4.844055189	0	3.241491086	0	0	1.620745543	3.241491086	1.603849238	3.241491086	0	0	0	0	10.50140207	0	0	0	0	0	0	0	0	0	0	0
A5Z5L2|UDP_N_acetylmuramate__L_alanine_ligase	0	0	4.769475358	0	22.12197489	0	0	23.05246423	12.68157087	30.07435689	4.749508951	0	0	0	0	1.589825119	1.589825119	0	6.359300477	0	0	8.744038156	0	0	3.179650239	0	4.769475358	0	0	4.769475358	1.589825119	1.589825119	18.20894554	0	0	0	0	8.744038156	0	0	0	0	1.589825119	0	0	0	0	1.589825119	0
A5Z5M0|UDP_galactopyranose_mutase	17.17144782	5.009489933	10.30264157	6.812182988	44.25188289	10.59760704	22.17181146	55.71591242	26.02828655	46.08263914	8.044888464	7.336851507	8.691877383	7.913499691	5.124122806	6.99210318	21.84761943	18.66899283	35.28648396	8.079022134	18.33561518	18.84645376	6.983946878	7.850879552	10.24718941	10.75274037	7.666656853	19.20765638	0	5.140022199	3.916167255	7.68548221	15.82447461	4.628349408	5.523276589	8.25253976	5.690795321	20.05978613	1.928578776	10.04381459	0	2.594272574	4.810534862	4.649243788	8.046740077	5.470851239	5.600199706	13.82039065	9.350336842
A5Z5V0|UDP_glucose_4_epimerase	0	0	0	0	21.30044843	0	2.242152466	36.81081388	11.21076233	43.61165478	0	0	0	0	0	2.169197397	0	0	4.437542148	0	11.26543004	0	0	0	2.242152466	0	8.900370443	0	0	2.242152466	2.242152466	0	16.78883046	0	4.81506607	0	0	8.968609866	0	0	0	0	4.484304933	0	0	0	0	0	0
A5Z6H6|UDP_N_acetylmuramoyl_L_alanyl_D_glutamate__2,6_diaminopimelate_ligase	0	0	1.4803849	0	16.2842339	0	4.4411547	36.14352281	4.4411547	16.25207492	0	0	0	0	0	0.74019245	2.935988976	0.74019245	7.4019245	0	5.930498375	1.459854015	0	0	2.960222321	0	3.668803273	0	0	0	5.881575341	1.465201465	3.679366555	0	0	0	0	2.93176371	0	0	0	0	0.74019245	0	0	0	0	0	0
A5Z766|UDP_N_acetylglucosamine__N_acetylmuramyl_(pentapeptide)_pyrophosphoryl_undecaprenol_N_acetylglucosamine_transferase	0	0	0	0	17.0116954	2.074688797	3.201707577	16.00853789	12.80683031	34.00327891	0	0	0	0	0	2.134471718	0	0	2.134471718	0	0	2.134471718	0	0	2.135611928	0	8.537886873	0	0	2.134471718	2.134471718	0	17.07577375	0	0	0	0	8.420484376	0	0	0	0	0	0	0	0	0	0	0
A5Z8D7|UDP_N_acetylglucosamine_1_carboxyvinyltransferase	0	0	4.280821918	0	17.92572509	0	0.856164384	29.91105302	8.561643836	26.50876189	1.693480102	0	0	0	0	0.831946755	0	0	5.928559308	0	0	1.712328767	0	0	1.712328767	0	6.805043015	0	0	6.810626469	3.387370643	0	5.136986301	0	0	0	0	10.20361807	0	0	0	0	0	0	0	0	0	0	0
A5Z8H3|UDP_N_acetylenolpyruvoylglucosamine_reductase	0	0	0	0	23.05621272	0	5.141388175	28.1931368	7.712082262	21.6771294	2.570694087	0	0	0	0	2.481389578	1.285347044	0	14.13881748	0	0	2.570694087	0	0	5.087568225	0	20.46399441	0	0	2.475247525	0	2.570694087	3.856041131	0	0	0	0	11.4773983	0	0	0	0	0	0	0	0	0	2.570694087	0
A5ZAQ8|UDP_N_acetylmuramoylalanine__D_glutamate_ligase	0	0	0	0	20.08337479	0	4.774960538	26.58665175	14.45933055	17.72265776	0	0	0	0	0	6.409801586	2.419354839	0	9.659412461	0	0	0	0	0	4.810592506	0	0	0	0	1.612903226	1.612903226	0	6.451612903	0	0	0	0	1.612903226	0	0	0	0	1.612903226	0	0	0	0	0	0
A5ZFA2|UDP_galactopyranose_mutase	0	0	37.3290602	32.3362833	0	0	0	0	0	0	0	0	0	0	0	0	0	0	0	0	0	0	0	0	0	0	0	0	0	0	0	0	0	0	0	0	0	0	0	0	0	0	0	0	0	0	0	0	0
A5ZI17|UDP_N_acetylglucosamine_2_epimerase	0	0	0	0	0	0	3.554800608	0	0	0	0	0	0	0	0	29.19114209	1.953125	0	0	9.708234597	0	0	0	0	0	0	96.43378903	0	0	0	0	0	0	0	0	0	0	0	0	0	0	0	0	0	0	0	0	61.35066236	0
A5ZVZ9|Putative_UDP_galactopyranose_mutase	0	0	0	0	2.770083103	0	2.844950213	0	0	0	0	0	0	0	0	0	0	2.844950213	0	0	0	0	0	0	0	0	0	0	4.26742532	0	0	4.26742532	0	0	0	8.479300706	0	0	0	2.805049088	0	0	0	0	0	0	2.844950213	0	0
A6BKK1|Putative_UDP_glucose_4_epimerase_(Fragment)	3.992015968	35.92814371	3.992015968	0	9.98003992	1.996007984	0	37.69153422	0	23.81364439	0	87.38068119	0	3.992015968	0	9.98003992	13.97205589	0	0	1.996007984	0	0	0	7.787082382	3.992015968	0	0	47.39382025	0	0	3.992015968	0	9.853190815	11.77191072	9.98003992	7.853019829	1.996007984	17.96407186	0	7.984031936	0	0	7.905910293	15.68534835	0	7.86798496	0	0	0
A6KWL3|UDP_3_O_acylglucosamine_N_acyltransferase	82.5647024	31.40038801	363.5923669	157.4114908	369.7763343	101.5003237	193.6548525	38.08575033	107.6302003	591.9614613	754.4027551	10.91822369	58.40119534	334.0989137	265.4581768	330.0007911	460.7273104	479.5687655	42.50941522	17.38326867	241.910573	487.281176	199.1718921	451.863518	427.139894	191.1201771	1236.032759	531.5150845	487.5094982	0	251.3462751	270.728417	415.5325464	243.6700228	383.9221043	592.5391759	0	680.2949165	680.7982409	806.9288382	0	598.0516273	166.3490198	553.7937325	342.2447298	130.3304265	851.2021294	894.1036582	134.4004988
A6KWL5|Acyl_[acyl_carrier_protein]__UDP_N_acetylglucosamine_O_acyltransferase	76.12448654	23.3281493	304.6646714	162.2797012	326.4602489	78.51836085	184.4171464	41.46124545	109.1560138	613.9187375	817.1154797	7.433921282	61.9100299	311.1512774	315.0719655	379.3994654	508.3907795	538.4881292	29.28940116	13.99688958	300.0603076	489.3806926	192.8950776	469.2641883	521.2365255	167.1976983	1226.527983	461.4332835	432.7159187	0	255.297661	209.8744651	369.5359097	190.3209313	358.6704002	574.4722296	9.011735756	588.150256	605.6030092	841.1288692	0	558.3049288	166.6106271	627.3390279	331.9595889	137.39096	772.0387274	833.8685572	126.5811862
A6KWZ9|Acyl_[acyl_carrier_protein]_UDP_N_acetylglucosamine_O_acyltransferase	94.20141476	46.27144499	328.7623481	175.6428036	458.1049012	84.86631542	256.4467399	44.97786649	111.2624656	737.8403804	985.8802762	3.110419907	40.19005097	366.7666225	321.2769043	369.0182507	527.4994825	666.8145172	26.31768592	20.08349996	286.413356	522.9291601	263.3864766	485.3605363	523.6296258	221.0412154	1445.018818	448.5273449	375.681922	0	280.3566455	277.458107	392.8192573	221.0999536	336.4163757	670.8357104	0	651.0810923	618.108634	891.6474065	0	663.9273231	199.427624	626.0811442	371.5424888	175.9795215	879.3932192	904.1434994	134.0739854
A6KXR2|UDP_N_acetylmuramoyl_tripeptide__D_alanyl_D_alanine_ligase	97.73913177	41.69608627	304.2296467	129.9181951	351.8627807	82.46898739	190.1540102	48.41377296	94.1532706	700.7881949	693.5115126	5.07521174	42.39615136	298.9572982	339.809428	280.8880574	310.0551605	525.0673538	38.3019584	17.84373741	271.1605723	518.3047572	231.1012058	490.8992707	539.4646087	200.0019624	1372.985805	418.2514111	410.9526756	0	249.2597692	242.7238769	454.8202231	185.1073824	420.3195123	716.344419	0	611.9189998	619.2264925	893.5942685	0	505.3401563	165.2534615	274.3293743	370.2241189	145.8915701	823.8611812	915.8786187	157.5765151
A6KXS1|UDP_2,3_diacylglucosamine_hydrolase	74.26444743	33.77190568	301.5645971	134.7494193	357.9547551	81.87804142	230.4781437	24.59777034	101.5661287	675.0945565	753.0071688	12.37100598	58.64872408	307.8252553	290.320765	328.5955503	536.7013408	520.1435402	33.53095745	13.89398847	245.9845264	414.9360589	193.8258725	494.9171255	492.6211301	188.805927	1217.846249	396.8132013	353.85697	0	220.0840298	247.6642629	399.5521212	182.3923247	431.8510181	579.7480756	0	661.6791459	658.4695131	787.1482993	0	545.7705591	206.8159118	529.7646128	336.1166971	149.8877899	781.6374171	764.8013929	169.4531922
A6L070|UDP_N_acetylmuramate__L_alanine_ligase	90.06932513	30.291723	277.7837624	153.6795612	347.5679545	83.54446879	209.498538	31.85402126	83.07802882	723.3597272	738.7566279	3.194888179	46.19505977	355.8369927	271.5009733	264.1756579	331.1922811	471.7918019	31.10866808	17.57188498	286.1877835	434.9490161	177.5536956	501.9608938	474.7490035	224.711369	1306.919195	524.8313652	637.7428608	0	240.6314269	243.5471639	447.1456503	260.659807	424.4229514	535.915681	0	717.4909346	678.663319	937.3247014	0	655.6200011	184.6320269	340.313981	394.0047871	160.1549151	954.56492	1023.724783	143.2051033
A6L071|UDP_N_acetylglucosamine__N_acetylmuramyl_(pentapeptide)_pyrophosphoryl_undecaprenol_N_acetylglucosamine_transferase	49.53301589	24.68755159	212.165537	126.9373591	253.8330866	67.29696985	142.6041205	27.75573137	56.42917183	499.1143211	450.1182243	19.60625515	42.62186503	212.0083475	214.8825686	238.4295077	255.2387612	377.5917723	25.73636135	7.840935166	185.2437085	281.478743	161.3104987	353.4838123	456.6393276	168.5292393	1134.962094	313.4117574	440.0568947	0	154.6802198	214.0927984	285.4582326	133.8645171	265.2711476	563.349472	0	489.0915696	480.8921781	689.3117726	0	438.9129901	133.6191395	201.2208583	286.2369459	122.0114494	657.6579868	813.6573912	124.9197464
A6L075|UDP_N_acetylmuramoyl_L_alanyl_D_glutamate__2,6_diaminopimelate_ligase	89.19178246	27.79727096	310.6711455	155.1343594	367.5029702	80.26213925	204.8344778	61.50792627	126.6443863	714.5923987	865.5948621	13.47183028	43.56465121	354.7967354	331.553643	366.6558077	480.8513322	493.410606	26.92677601	25.51052206	255.8860819	448.3297621	230.380089	492.0761695	545.6799757	218.7129946	1490.278163	477.0022327	437.0916609	0	234.8559921	223.5072084	476.8385743	219.0256475	399.4735484	698.5818817	0	655.2913063	646.2763589	894.8965512	0	702.1054293	183.5755026	565.9270827	412.8941523	177.4953713	921.9744823	920.2840986	152.0292856
A6L0W5|UDP_N_acetylglucosamine_1_carboxyvinyltransferase	89.46016583	32.9741529	314.3940824	158.1108939	374.6982073	102.0775263	191.1801808	63.33142081	131.2829958	677.0237981	864.4611601	8.433920736	47.32882538	357.1039012	369.2338261	312.3347671	474.6600007	519.339397	46.35368126	16.10169492	276.4614027	470.8287523	195.9877745	447.7309276	572.2479927	191.64115	1399.688435	532.7786841	521.4320289	0	258.6728898	267.655519	482.6685801	324.34652	411.9133253	675.1838159	0	749.5074837	710.028942	940.2563512	0	672.4350605	190.8296521	553.0117296	403.8082701	158.9125482	979.9138409	1083.622455	149.3165403
A6L2I5|UDP_N_acetylenolpyruvoylglucosamine_reductase	76.19499324	23.56531092	215.4504442	151.3864536	307.3089056	67.31098298	207.7061121	34.65562719	70.73246414	574.6227304	622.8411885	6.749156356	36.98792198	251.9627079	287.013929	250.5800201	255.9073164	493.1539462	30.33142957	8.918353752	219.3965095	368.2537402	160.6150331	426.6453556	432.1150556	145.920818	1088.810554	392.5957968	401.0499129	0	186.1544744	228.0598896	383.1946084	164.9363247	370.2880244	512.0871294	0	549.9175939	549.8799261	808.213092	0	488.4418425	182.5219642	262.7225145	347.2196846	144.4459681	695.660944	873.5623582	138.7505842
A6L4H1|UDP_N_acetylglucosamine_2_epimerase	2.853957616	11.9655663	0	0	0	2.135827374	4.791816315	2.912621359	6.146380148	0	7.813646358	3.883495146	39.66446652	131.6005914	5.42499449	0	0	0	0	0	0	24.23667478	0	0	0	62.81665693	417.860573	2.906075114	0	16.51890929	0	30.94935849	791.0735187	0	0	0	0	0	15.36970614	587.9617754	0	298.4031684	0	181.3296027	18.47733354	34.85649787	0	10.12069205	0
A6L522|UDP_glucose_6_dehydrogenase	79.55807301	23.42918636	210.0958117	95.50812662	246.7565436	64.54333221	159.2156815	31.91019722	68.61871002	546.3695062	568.0090887	3.366296611	29.16317489	220.1283491	249.1983611	194.7794469	235.9597284	368.9725086	27.58330084	6.728343146	247.6059569	380.4156016	140.9142177	352.3256377	380.7506318	151.6693694	956.4765813	293.7165234	413.7049353	0	203.2636373	264.9235061	364.4084658	172.0531233	307.4593289	533.9525083	0	568.2945193	554.6362097	761.9336379	0	455.5900955	157.4544531	222.098429	320.3792816	187.7397287	661.2684198	793.3934002	106.3945989
A6L7F6|UDP_GlcNAc_4_epimerase	0	7.847533632	0	0	0	88.19423842	0	21.17318866	15.63346847	0	599.9943361	6.726457399	0	81.39541526	0	0	0	0	0	0	0	0	12.22803758	0	12.33183857	63.73504973	437.3940643	284.5634799	0	0	177.7380467	44.51889489	408.683838	0	0	0	0	0	0	718.7775403	0	0	0	412.033077	173.1854021	0	0	2.242152466	0
A6L7I1|UDP_N_acetylglucosamine_2_epimerase	91.68919252	9.910802775	48.43371181	45.51847149	301.3481494	69.06932061	1.982160555	3.96432111	23.74812901	204.215685	112.6126053	7.875121974	24.61150798	73.96621744	0	109.3126983	0	72.08725907	6.89714896	7.873263939	0	104.7411305	5.921268272	0	9.874285342	82.94673418	494.1118377	291.5698966	169.6721931	0	0	48.40323744	360.6247205	0	0	576.3142796	0	559.4985105	0	729.7429207	0	279.5596719	0	254.7999119	147.2118968	32.59607668	0	137.0383915	56.31860565
A6L824|UDP_N_acetylglucosamine_2_epimerase	3.872210547	24.19612309	0	0	35.20795596	174.0611409	203.9331228	77.80809765	47.14137995	184.9414649	350.3990068	3.796173572	19.64136251	0	17.51577228	1.898086786	34.69726996	333.2043004	36.85346344	45.72438952	0	0	167.5877016	1.818181818	8.460352677	151.3765262	0	803.0595783	1304.630514	16.67758491	242.7176448	75.92956796	89.20041682	6.342741327	151.887179	12.53670741	7.647853713	85.75596088	20.50205693	737.8241953	35.30861257	55.87619044	163.317157	298.6594026	82.75135195	46.08647775	208.989783	576.0278623	125.011637
A6L8Z8|UDP_N_acetylglucosamine_acetyltransferase	58.5373731	71.30793985	31.10419907	40.26151326	0	68.25857028	20.68023408	41.71309087	20.21772939	156.3840127	10.88646967	3.110419907	6.220839813	49.76671851	66.75314471	23.25263076	27.89782989	40.29239793	26.14609077	15.41344783	12.44167963	15.55209953	26.2999175	133.369538	0	0	0	71.05984555	0	0	0	55.62084638	77.54821331	34.47719983	63.68349121	0	322.1492506	0	34.46762233	0	12.32739203	49.59874661	0	46.29832139	0	22.03698931	0	116.2418885	57.00713132
A6LB47|UDP_N_acetylenolpyruvoylglucosamine_reductase	54.94348571	49.44329295	30.21886086	16.81856179	0	58.26056068	18.52073948	51.67141213	11.14801987	90.9848584	11.24859393	2.2172949	8.9863628	44.95293993	64.9541365	8.998875141	52.40104989	19.12260967	24.74690664	5.624296963	5.599272282	16.840467	43.63920229	108.8453393	0	0	0	68.30386763	0	0	0	35.85958324	58.25047732	21.63037362	73.81942072	0	234.3096814	0	17.50035724	0	16.47786661	26.74283309	0	13.44284312	0	21.61362642	0	56.98117631	65.10839011
A6LCB8|UDP_N_acetylglucosamine_2_epimerase	54.8278818	67.54999513	66.17985964	74.04290838	7.19368311	56.88103196	32.65455884	57.29488914	29.16945723	112.0988413	18.94393127	1.953125	1.953125	45.38243481	78.94033268	18.4972971	44.69324037	85.71177295	42.21380369	10.4520278	14.33048997	32.09877663	77.14102259	124.4653879	0	0	9.944316376	66.68318317	15.62096638	16.38311314	0	50.12116487	59.31067192	21.96410258	226.6375366	3.576185637	349.8374055	20.71713231	27.75848743	0	10.11622526	35.94777917	19.48864498	69.40417216	16.50790956	9.028356999	20.28239324	114.507121	50.6746815
A6LD11|UDP_bacillosamine_synthetase	76.76815333	0.901713255	0	31.47377209	0	50.09315025	0	0	29.57061218	1.860465116	11.05427577	1.860465116	7.358984378	27.86212412	0	22.3255814	49.97563957	51.00535961	43.6447082	0	12.97274545	22.14498725	39.90559072	0	0	0	0	50.97154914	0	0	0	48.2420728	76.04196518	0	2.771853184	0	300.3651824	0	18.55250431	0	0	0	0	57.43014544	0	28.74948679	0	79.57723174	0
A6LDS1|UDP_3_O_acylglucosamine_N_acyltransferase	39.08718315	49.78033824	29.31764695	33.61035602	0	63.7902592	0	66.1599144	20.55268464	123.6410384	16.25329222	2.123142251	7.616974973	59.65359117	63.86571301	29.17248251	34.58829566	35.83315807	58.39645442	6.528835691	10.82151637	22.81139849	40.08463751	85.73289087	0	0	0	57.48028715	0	0	0	20.63511993	70.41177227	0	84.31927208	0	250.4259226	0	0	0	0	0	0	42.34407939	0	0	0	95.29142521	65.15173325
A6LEU2|UDP_N_acetylmuramate__L_alanine_ligase	42.6896281	57.54249156	35.44526966	26.08298948	0	43.376729	39.37325725	65.56029291	24.48701934	115.2719112	12.65822785	1.582278481	7.050358722	58.33229618	51.28766029	25.23082796	44.82351358	40.34810127	27.5866314	6.329113924	6.303255677	16.58685552	33.10693913	141.3045485	0	0	0	45.06304582	0	0	0	36.24134084	52.92605638	30.4578884	97.75704856	0	302.9223484	0	18.55708542	0	25.23646359	55.6570661	13.35264721	30.82133858	0	22.24549351	0	90.75752201	53.60235083
A6LEU3|UDP_N_acetylglucosamine__N_acetylmuramyl_(pentapeptide)_pyrophosphoryl_undecaprenol_N_acetylglucosamine_transferase	44.74614202	39.59163245	31.49091633	31.5196398	0	41.67427554	20.06141646	61.93547741	18.3299389	130.1267746	12.1307665	6.045706343	4.073319756	35.56049856	53.86373348	19.29909395	49.74959952	36.56850343	29.32045117	2.036659878	12.18931744	19.32165921	25.41560654	111.7063429	0	0	0	58.84750191	0	0	0	40.58160781	70.02032869	19.48694065	79.96822853	0	306.4667632	0	14.3096294	0	0	29.14966391	7.520565289	25.45824847	0	21.58248147	0	100.4946356	86.25568975
A6LEU5|UDP_N_acetylmuramoylalanine__D_glutamate_ligase	44.03222592	44.0090268	29.93973373	14.08031687	0	40.63232007	18.54911931	54.76561774	26.59799725	113.6334533	13.25472384	1.665278934	4.995836803	44.8682748	65.54583909	12.48959201	44.79496684	33.25124385	34.05705102	9.137140578	14.11921493	18.29056573	40.72080854	134.4241986	0	0	0	65.58753539	0	0	0	31.5001814	65.68121912	27.77373177	94.34088242	0	309.3353368	0	20.07663345	0	13.52179667	34.89118145	6.179993197	44.9126787	0	14.50657047	0	99.62156876	57.27118425
A6LEU7|UDP_N_acetylmuramoyl_L_alanyl_D_glutamate__2,6_diaminopimelate_ligase	46.21623794	60.5484631	38.07901639	19.45496535	0	43.29427348	18.67572525	66.45406806	25.43248071	140.4340547	8.9141411	0	8.967609629	50.07819698	54.91743613	13.41208818	43.24582642	29.0911055	31.31771993	4.465682322	9.704121169	23.20359281	34.29268481	119.54951	0	0	0	44.79466941	0	0	0	28.44311377	71.69103109	23.82973904	84.30465681	0	340.5416263	0	13.40097014	0	9.855734627	44.55335131	0	30.68862275	0	9.462550307	0	89.58612493	73.02268827
A6LEW9|UDP_N_acetylmuramate_alanine_ligase	56.01980625	26.12682666	23.69077307	22.3137202	0	41.05664377	0	59.6395097	17.2956126	80.82736923	9.975062344	2.493765586	11.16423314	58.51357184	68.35906585	37.03283403	45.98098162	33.58461506	32.34649454	11.07703607	8.728179551	9.84782719	34.76057406	135.2465859	0	0	0	43.5596774	0	0	0	18.7032419	57.26380328	0	95.71775053	0	227.3807584	0	0	0	0	0	0	22.33165434	0	0	0	63.50689541	64.53974597
A6LF46|UDP_2,3_diacylglucosamine_hydrolase	69.96156591	69.68962896	34.93868566	21.24031872	0	39.46340784	0	51.76469771	13.74045802	81.78204335	18.32061069	3.053435115	6.106870229	53.29288754	56.1258257	21.27482044	36.31393576	38.04705514	33.48758346	13.60289991	9.160305344	21.11162951	38.11750682	132.0900654	0	0	0	47.32824427	0	0	0	38.03421185	74.63702124	0	98.65574778	0	381.6269788	0	0	0	0	0	0	15.12919235	0	0	0	81.8271145	56.28991602
A6LGX9|UDP_glucose_6_dehydrogenase	0	24.5320787	9.481428534	17.44312164	26.40330369	31.78355827	103.7823868	0	36.27955627	0	21.40397453	0.888099467	5.629853926	0	14.35295479	19.84719723	24.20800955	150.7201337	19.23689722	150.2439799	0	30.02127781	26.40764445	174.9215083	21.8419964	0	0	162.29924	0	0	6.316928111	262.2696269	197.0828518	79.06980271	138.5364693	55.35371677	0	38.06609279	49.2915477	0	0	24.7381865	0	26.85808283	0	0	0	239.096185	66.87860363
A6LHA5|UDP_N_acetylmuramoyl_tripeptide__D_alanyl_D_alanine_ligase	50.76452534	43.91916417	34.43062372	37.02666536	0	55.91597511	16.88373973	74.03786205	25.81722919	100.7152338	31.04161726	1.725625539	12.02516081	57.61894229	80.69325255	29.20420168	50.7851493	54.2417246	49.77121975	7.765314927	5.176876618	12.91435887	37.03668007	156.472868	0	0	0	56.76224588	0	0	0	40.49654462	74.83840092	29.99727439	85.22015023	0	320.7405291	0	10.74212059	0	19.30123671	45.47995907	8.850943247	37.78123956	0	15.56492237	0	119.6017449	72.96995055
A6LIK6|UDP_galactose_phosphate_transferase	0	0	34.27419355	0	0	0	0	53.88483796	0	120.4677526	0	0	0	27.89826318	68.15411659	0	0	0	0	0	0	0	0	140.1542487	0	0	0	0	0	0	0	0	0	0	58.1156711	0	0	0	0	0	0	0	0	0	0	0	0	0	59.55475583
A6LIK9|UDP_glucose_4_epimerase	0	0	34.40041009	0	0	0	0	88.05329996	0	113.9910492	0	0	0	27.62813547	80.84448064	0	0	0	0	0	0	0	0	147.3555984	0	0	0	0	0	0	0	0	0	0	83.86922348	0	0	0	0	0	0	0	0	0	0	0	0	0	47.77768646
A6LQG8|UDP_N_acetylglucosamine_2_epimerase	0	0	0	0	0	0	0	0	0	0	0	0	0	0	0	0	0	0	0	0	0	0	0	0	0	0	0	0	0	0	0	0	0	0	0	0	0	0	0	0	0	0	0	0	0	0	0	0	0
A6NQ36|UDP_N_acetylglucosamine_1_carboxyvinyltransferase	0	0	4.787986659	0	0	0	0	0	0	0	0	0	0	0	0	0	0	0	0.826446281	0	0	0	1.652892562	0	0	0	0	0	0	1.612903226	0	0	0	0	0	0	0	0	0	0	0	0	0	0	0	0	0	0	0
A6NQ61|Putative_UDP_N_acetylglucosamine_diphosphorylase/glucosamine_1_phosphate_N_acetyltransferase	0	0	0	0	0	0	0	0	0	0	0	0	0	0	0	0	0	0	1.818181818	0	0	0	0	0	0	0	0	0	0	1.860465116	0	0	0	0	0	0	0	0	0	0	0	0	0	0	0	0	0	0	0
A6NR35|UDP_N_acetylmuramyl_tripeptide_synthetase	0	0	0	1.429592566	0	0	0	0	0	0	0	0	0	0	0	0	0	0	0	0	0	0	0	0	0	0	0	0	0	1.430103865	0	0	0	0	0	0	0	0	0	0	0	0	0	0	0	0	0	0	0
A6NUX7|UDP_N_acetylmuramoylalanine__D_glutamate_ligase	0	0	0	0	0	0	0	0	0	0	0	0	0	0	0	0	0	0	0	0	0	0	3.172085646	0	0	0	0	0	0	0	0	0	0	0	0	0	0	0	0	0	0	0	0	0	0	0	0	0	0
A6NVT8|UDP_N_acetylmuramate__L_alanine_ligase	0	0	0	0	0	0	0	0	0	0	0	0	0	0	0	0	0	0	1.480933191	0	0	0	1.4803849	0	0	0	0	0	0	0	0	0	0	0	0	0	0	0	0	0	0	0	0	0	0	0	0	0	0
A6NVY0|UDP_galactopyranose_mutase	0	0	0	0	0	0	0	0	0	0	0	0	0	0	0	0	0	0	0	0	0	0	2.904162633	0	0	0	0	0	0	1.936108422	0	0	0	0	0	0	0	0	0	0	0	0	0	0	0	0	0	0	0
A6NZ76|UDP_N_acetylenolpyruvoylglucosamine_reductase	0	0	0	2.522068096	0	0	0	0	0	0	0	0	0	0	0	0	0	0	2.427184466	0	0	0	0	0	0	0	0	0	0	5.044136192	0	0	0	0	0	0	0	0	0	0	0	0	0	0	0	0	0	0	0
A6P077|UDP_N_acetylmuramoyl_tripeptide__D_alanyl_D_alanine_ligase	0	0	0	0	0	0	0	0	0	0	0	0	0	0	0	0	0	0	0	0	0	0	0	0	0	0	0	0	0	3.157063931	0	0	0	0	0	0	0	0	0	0	0	0	0	0	0	0	0	0	0
A6P0L1|UDP_N_acetylglucosamine_2_epimerase	0	0	13.53204797	0	0	0	7.080426512	0	0	0	0	0	0	0	0	0	0	0	3.873154881	0	0	0	0	8.048291466	0	0	0	0	0	1.936108422	0	0	0	0	0	0	0	0	0	0	0	0	0	0	0	0	0	0	0
A6P1Q1|UDP_N_acetylmuramoyl_L_alanyl_D_glutamate__2,6_diaminopimelate_ligase	0	0	0	0	0	0	0	0	0	0	0	0	0	0	0	0	0	0	0	0	0	0	4.470026736	0	0	0	0	0	0	1.497005988	0	0	0	0	0	0	0	0	0	0	0	0	0	0	0	0	0	0	0
A6P1Q4|UDP_N_acetylglucosamine__N_acetylmuramyl_(pentapeptide)_pyrophosphoryl_undecaprenol_N_acetylglucosamine_transferase	0	0	0	0	0	0	0	0	0	0	0	0	0	0	0	0	0	0	0	0	0	0	0	0	0	0	0	0	0	3.84985563	0	0	0	0	0	0	0	0	0	0	0	0	0	0	0	0	0	0	0
A6P1Q5|UDP_N_acetylglucosamine_1_carboxyvinyltransferase	0	0	0	0.878734622	0	0	0	0	0	0	0	0	0	0	0	0	0	0	0.878734622	0	0	0	0	0	0	0	0	0	0	3.514938489	0	0	0	0	0	0	0	0	0	0	0	0	0	0	0	0	0	0	0
A6P2F9|UDP_glucose_4_epimerase	9.503705294	0	12.65943055	2.312138728	0	0	0	0	0	0	6.325821416	0	0	0	8.475447381	0	0	0	0	0	0	0	10.64099928	0	0	0	0	0	6.336913498	2.265005663	0	0	0	0	0	0	0	0	0	7.390654285	0	0	0	0	0	0	0	0	12.66937612
A6T4N1|UDP_N_acetylmuramoylalanine__D_glutamate_ligase	0	0	0	0	0	0	0	0	0	0	0	0	0	0	0	0	2.482311548	0	0	0	0	0	0	0	0	0	0	0	0	0	0	0	0	0	122.1728614	0	0	0	0	0	0	0	0	0	0	0	0	0	4.194630873
A6T5P1|UDP_sugar_hydrolase_(5'_nucleotidase)	0	0	0	0	0	0	0	0	0	0	0	0	0	0	0	0	0	0	0	0	0	0	0	0	0	0	0	0	0	0	0	0	0	0	0	0	0	0	0	0	0	0	0	0	0	0	0	0	3.926701571
A6TB47|Alpha,alpha_trehalose_phosphate_synthase_[UDP_forming]	0	0	0	0	0	0	0	0	0	0	0	0	0	0	0	0	0	0	0	0	0	0	0	0	0	0	0	0	0	0	0	0	0	0	75.9076205	0	0	0	0	0	0	0	0	0	0	0	0	0	0
A6TFA0|UDP_4_amino_4_deoxy_L_arabinose__oxoglutarate_aminotransferase	0	0	0	0	0	0	0	0	0	0	0	0	0	0	0	0	2.893618621	0	0	0	0	0	0	0	0	0	0	0	0	0	0	0	0	0	94.35589472	0	0	0	0	0	0	0	0	0	0	0	0	0	5.901718131
A6TGI3|UDP_N_acetyl_D_mannosaminuronic_acid_transferase	0	0	0	0	0	0	0	0	0	0	0	0	0	0	0	0	0	0	0	0	0	0	0	0	0	0	0	0	0	0	0	0	0	0	98.44128275	0	0	0	0	0	0	0	0	0	0	0	0	0	0
A6TJS4|UDP_N_acetylglucosamine_2_epimerase	0	0	0	0	0	0	0	0	0	12.14927014	0	0	0	0	0	0	0	0	0	0	0	10.52846416	0	0	0	0	0	0	0	0	0	0	0	0	0	0	0	0	0	0	0	0	0	0	0	0	0	0	0
A6VMJ4|UDP_galactopyranose_mutase	0	0	0	0	0	0	0	0	0	0	0	0	0	0	0	0	0	0	0	0	0	0	0	0	0	0	0	0	0	0	0	0	0	0	0	0	0	0	0	0	0	0	0	0	0	0	0	0	0
A7B2P3|UDP_N_acetylglucosamine_2_epimerase	15.70557064	43.27055365	39.38833573	6.60993358	10.99573946	19.78888962	7.091575699	23.01306336	18.5531982	12.7404451	16.96595841	8.282692761	15.66984149	6.045579066	13.66385153	12.44211329	6.909836777	20.4653951	27.07768714	21.49325603	53.27395115	27.31966924	29.56296323	12.97109712	37.78858448	4.910440297	6.064990412	25.12641544	42.1150371	15.8500488	4.249391087	14.35134428	26.47733969	12.44765321	18.35421576	10.43736354	23.31926319	20.19970746	3.609151976	19.38504205	0	32.4914651	7.085154951	21.76355052	20.11918897	39.65349453	0	13.29464921	16.40798443
A7B2P7|UDP_N_acetyl_D_glucosamine_2_epimerase,_UDP_hydrolysing	0	0	0	0	0	0	0	0	0	0	0	0	0	0	0	0	0	0	0	0	0	0	0	0	0	0	2.838221381	0	0	0	0	0	0	0	0	0	0	0	0	0	0	0	0	0	0	0	0	0	0
A7B943|UDP_glucose_4_epimerase	0	0	0	0	0	0	0	0	0	0	0	12.62916188	0	0	0	0	0	0	0	0	0	0	0	0	0	0	0	0	0	0	0	0	0	0	0	0	0	0	0	0	0	0	0	0	0	0	0	0	0
A7HZW4|UDP_N_acetylmuramoyl_L_alanyl_D_glutamate__2,6_diaminopimelate_ligase	0	0	0	0	0	0	0	0	0	0	0	0	0	0	0	0	0	0	0	0	0	0	0	0	0	0	0	0	0	0	0	0	0	0	0	0	0	0	0	0	0	1.716738197	0	0	0	0	0	0	0
A7I1U0|UDP_N_acetylglucosamine_1_carboxyvinyltransferase	0	2.650176678	0	0	0	0	0	0	0	0	0	0	0	0	0	0	0	0	0	0	0	0	0	0	0	0	0	0	0	0	0	0	0	0	0	0	0	0	0	0	0	1.766784452	0	0	0	0	0	0	0
A7I312|Acyl_[acyl_carrier_protein]__UDP_N_acetylglucosamine_O_acyltransferase	0	0	0	0	0	0	0	0	0	0	0	0	0	0	0	0	0	0	0	0	0	0	0	0	0	0	0	0	0	0	0	0	0	0	0	0	0	0	0	0	0	3.039513678	0	0	0	0	0	0	0
A7I3C3|UDP_N_acetylglucosamine_2_epimerase	0	1.976284585	0	0	0	0	0	0	0	0	0	0	0	0	0	0	0	0	0	0	0	0	0	0	0	0	0	0	0	0	0	0	0	0	0	0	0	0	0	0	0	0	0	0	0	0	0	0	0
A7I3M8|UDP_N_acetylmuramoylalanine__D_glutamate_ligase	0	1.85528757	0	0	0	0	0	0	0	0	0	0	0	0	0	0	0	0	0	0	0	0	0	0	0	0	0	0	0	0	0	0	0	0	0	0	0	0	0	0	0	0	0	0	0	0	0	0	0
A7I3W1|UDP_N_acetylmuramate__alanine_ligase	0	0	0	0	0	0	0	0	0	0	0	0	0	0	0	0	0	0	0	0	0	0	0	0	0	0	0	0	0	0	0	0	0	0	0	0	0	0	0	0	0	1.686340641	0	0	0	0	0	0	0
A7M450|Putative_bifunctional_UDP_N_acetylmuramoyl_tripeptide:D_alanyl_D_alanine_ligase/alanine_racemase	0	0	100	100	0	0	0	0	0	0	158.8235294	0	0	0	0	0	0	0	0	0	0	0	0	200	0	0	0	0	131.25	0	0	0	0	0	100	100	0	0	0	0	0	0	0	0	0	0	800	0	0
A7MEE9|Alpha,alpha_trehalose_phosphate_synthase_[UDP_forming]	0	0	0	0	0	0	0	0	0	0	0	0	0	0	0	0	0	0	0	0	0	0	0	0	0	0	0	0	0	0	0	0	0	0	0	0	0	0	0	0	0	0	0	0	0	0	0	0	0
A7MI18|Acyl_[acyl_carrier_protein]__UDP_N_acetylglucosamine_O_acyltransferase	0	13.37183334	31.48207291	0	0	0	0	0	0	0	2.9455081	293.9083533	294.3371992	0	0	32.71332094	20.8849327	0	0	1.506024096	0	1.506024096	31.30731768	0	0	3.012048193	6.024096386	0	0	10.54216867	0	0	0	0	0	0	1.506024096	0	7.530120482	0	0	0	7.490372045	28.57256258	4.444712949	128.719231	0	0	5.963158994
A7MIF1|UDP_N_acetylmuramoylalanine__D_glutamate_ligase	0	0	0	0	0	0	0	0	0	0	0	0	0	0	0	0	0	0	0	0	0	0	0	0	0	0	0	0	0	0	0	0	0	0	0	0	0	0	0	0	0	0	0	0	0	0	0	0	0
A7MSK8|UDP_N_acetylglucosamine_2_epimerase	0	0	0	0	0	0	0	0	0	0	0	0	0	0	0	0	0	0	0	0	0	0	0	0	0	0	0	0	0	0	0	0	0	0	0	0	0	0	0	0	0	0	0	0	0	0	0	0	0
A7MSK9|UDP_N_acetyl_D_mannosamine_dehydrogenase	0	0	0	0	0	0	0	0	0	0	0	0	0	0	0	0	0	0	0	0	0	0	0	0	0	0	0	0	0	0	0	0	0	0	0	0	0	0	0	0	0	0	0	0	0	0	0	0	0
A7MY03|Acyl_[acyl_carrier_protein]__UDP_N_acetylglucosamine_O_acyltransferase	0	0	0	0	0	0	0	0	0	0	0	0	0	0	0	0	0	0	0	0	0	0	0	0	0	0	0	0	0	0	0	0	0	0	0	0	0	0	0	0	0	0	0	0	0	0	0	0	0
A7N0J2|UDP_glucose_4_epimerase	0	0	0	0	0	0	0	0	0	0	0	0	0	0	0	0	0	0	0	0	0	0	0	0	0	0	0	0	0	0	0	0	0	0	0	0	0	0	0	0	0	0	0	0	0	0	0	0	0
A7V3V3|UDP_N_acetylglucosamine_2_epimerase	0	6.293686571	0	4.620531322	27.18033412	6.107693437	9.169474678	0	7.633587786	0	10.37905564	0	11.40418213	321.2476184	4.420138634	1.537873672	0	4.445776487	0	0	38.27306569	0	11.46047009	119.7883958	0	0	0	5.117693287	25.13813513	21.36653311	15.86701994	0	0	0	382.6405421	92.45271739	97.62174063	0	12.45669746	0	0	12.86065146	0	6.251644016	0	9.727291718	0	12.44479794	0
A7VIR6|UDP_N_acetylmuramoyl_tripeptide__D_alanyl_D_alanine_ligase	0	0	0	0	0	0	0	0	0	0	0	0	0	0	0	0	0	0	0	0	0	8.68935554	0	0	0	0	0	0	0	0	0	0	0	11.81601359	0	0	0	0	0	0	0	0	0	0	0	0	0	0	0
A7VVQ4|UDP_N_acetylglucosamine_1_carboxyvinyltransferase	0	1.558846454	4.713275727	0	0	4.713275727	0	9.40611644	0	6.284367636	0	0	0	1.571091909	1.571091909	0.785545954	0	0	1.571091909	7.036156098	0	0	0	0	4.649221202	11.72982516	0	0	14.11142294	0	0	0	0	1.571091909	0	0	0	0	0	0	0	0	4.691370495	0	22.67066045	2.356637863	0	0	1.571091909
A7ZC65|UDP_3_O_[3_hydroxymyristoyl]_N_acetylglucosamine_deacetylase	0	0	0	0	0	0	0	0	0	0	0	0	0	0	0	0	0	0	0	0	0	0	0	0	0	0	0	0	0	0	0	0	0	0	0	0	0	0	0	0	0	0	0	0	0	0	0	0	0
A7ZD79|UDP_3_O_acylglucosamine_N_acyltransferase	0	0	0	0	0	0	0	0	0	0	0	0	0	0	0	0	0	0	0	0	0	0	0	0	0	0	0	0	0	0	0	0	0	0	0	0	0	0	0	0	0	0	0	0	0	0	0	0	0
A7ZDH4|UDP_N_acetylglucosamine__N_acetylmuramyl_(pentapeptide)_pyrophosphoryl_undecaprenol_N_acetylglucosamine_transferase	0	0	0	0	0	0	0	0	0	0	0	0	0	0	0	0	0	0	0	0	0	0	0	0	0	0	0	0	0	0	0	0	0	0	0	0	0	0	0	0	0	0	0	0	0	0	0	0	0
A7ZDJ5|UDP_N_acetylglucosamine_1_carboxyvinyltransferase	0	0	0	0	0	0	0	0	0	0	0	0	0	0	0	0	0	0	0	0	0	0	0	0	0	0	0	0	0	0	0	0	0	0	0	0	0	0	0	0	0	0	0	0	0	0	0	0	0
A7ZEU7|UDP_glucose_4_epimerase	0	0	0	0	0	0	0	0	0	0	0	0	0	0	0	0	0	0	0	0	0	0	0	0	0	0	0	0	0	0	0	0	0	0	0	0	0	0	0	0	0	0	0	0	0	0	0	0	0
A7ZEV1|UDP_glucuronate_5'_epimerase_(UDP_glucuronic_acidepimerase)	0	0	0	0	0	0	0	0	0	0	0	0	0	0	0	0	0	0	0	0	0	0	0	0	0	0	0	0	0	0	0	0	0	0	0	0	0	0	0	0	0	0	0	0	0	0	0	0	0
A7ZF01|UDP_N_acetylglucosamine_2_epimerase	0	0	0	0	0	0	0	0	0	0	0	0	0	0	0	0	0	0	0	0	0	0	0	0	0	0	0	0	0	0	0	0	0	0	0	0	0	0	0	0	0	0	0	0	0	0	0	0	0
A7ZFM8|UDP_N_acetylenolpyruvoylglucosamine_reductase	0	0	0	0	0	0	0	0	0	0	0	0	0	0	0	0	0	0	0	0	0	0	0	0	0	0	0	0	0	0	0	0	0	0	0	0	0	0	0	0	0	0	0	0	0	0	0	0	0
A7ZHI1|UDP_N_acetylglucosamine__N_acetylmuramyl_(pentapeptide)_pyrophosphoryl_undecaprenol_N_acetylglucosamine_transferase	0	17.38217766	30.29564686	0	0	0	0	0	0	0	0	863.1505147	783.9031977	0	0	56.3932963	12.78838103	0	2.141327623	4.255280643	3.264417846	6.436520839	35.81997408	0	0	10.88139282	2.120890774	0	0	4.241781548	0	0	0	0	0	0	7.616974973	0	11.9695321	0	4.32604857	0	18.35634165	31.32997207	3.264417846	324.0301291	0	2.176278564	10.83503971
A7ZN22|Alpha,alpha_trehalose_phosphate_synthase_[UDP_forming]	0	0	10.69982649	0	0	0	0	0	0	0	1.538461539	17.66451979	13.03691469	0	0	4.615384615	2.314256729	0	0	0	0	0	6.153846154	0	0	13.81598793	0	0	0	0	0	0	0	0	0	0	0	0	0	0	0	1.538461539	0	23.06169078	3.846153846	1.538461539	0	0.769230769	0.769230769
A7ZTZ8|UDP_N_acetyl_D_mannosaminuronic_acid_transferase	0	40.53519015	38.96103896	0	0	0	0	0	0	0	0	856.0826788	644.9877184	0	0	51.78886513	3.246753247	0	0	0	4.87012987	1.623376623	56.81818182	0	0	16.23376623	3.246753247	0	0	0	0	0	0	3.081664099	0	0	1.623376623	0	6.493506494	0	0	0	30.61619669	37.33766234	9.74025974	332.9338664	0	3.246753247	6.493506494
A8ACU7|UDP_N_acetyl_D_mannosaminuronic_acid_transferase	0	0	0	0	0	0	0	0	0	0	0	0	0	0	0	1.623376623	14.61038961	0	0	0	0	0	0	0	0	0	4.872769507	0	0	3.246753247	0	0	0	0	0	0	0	0	0	0	0	0	0	0	0	0	0	0	0
A8AKV2|UDP_N_acetylenolpyruvoylglucosamine_reductase	0	0	0	0	0	0	0	0	0	0	0	0	0	0	0	0	0	0	0	0	0	0	0	0	0	0	0	0	0	0	0	0	0	0	0	0	0	0	0	0	0	0	0	0	0	0	0	0	0
A8ALK5|UDP_N_acetylmuramate__L_alanine_ligase	0	25.83753173	19.94841702	0	0	0	0	0	0	0	0	766.5134302	743.1762116	0	0	53.20009426	11.81196966	0	5.9215396	0.74019245	1.4803849	5.9215396	51.75083583	0	0	16.2499806	4.4411547	0	0	5.906356165	0	0	0	1.4803849	118.9012548	2.9607698	8.8823094	0	11.84362749	0	0.74019245	0	23.6135786	31.76687934	8.097880909	316.2629937	0	0.74019245	20.64065367
A8AW14|UDP_N_acetylmuramoylalanine__D_glutamate_ligase	0	0	0	0	0	0	0	0	0	0	0	0	0	0	0	0	0	0	0	0	0	0	0	0	0	0	0	0	0	0	0	2.442996743	0	0	0	0	0	0	0	0	0	0	0	0	0	0	0	0	0
A8AW15|UDP_N_acetylglucosamine__N_acetylmuramyl_(pentapeptide)_pyrophosphoryl_undecaprenol_N_acetylglucosamine_transferase	0	0	0	0	0	0	0	0	0	0	0	0	0	0	0	0	0	0	0	0	0	0	0	0	0	0	0	0	0	0	0	4.22832981	0	0	0	0	0	0	0	0	0	0	0	0	0	0	0	0	0
A8AWA2|UDP_N_acetylglucosamine_1_carboxyvinyltransferase	0	0	0	0	0	0	0	0	0	0	0	0	0	0	0	0	0	0	0	0	0	0	0	0	0	0	0	0	0	0	0	1.730103806	0	0	0	0	0	0	0	0	0	0	0	0	0	0	0	0	0
A8AWZ1|UDP_glucose_4_epimerase	0	0	0	0	0	0	0	0	0	0	0	0	0	0	0	0	0	0	0	0	0	0	0	0	0	0	0	0	0	0	0	4.469273743	0	0	0	0	0	0	0	0	0	0	0	0	0	0	0	0	0
A8AY20|UDP_N_acetylglucosamine_1_carboxyvinyltransferase	0	0	0	0	0	0	0	0	0	0	0	0	0	0	0	0	0	0	0	0	0	0	0	0	0	0	0	0	0	0	0	1.757469244	0	0	0	0	0	0	0	0	0	0	0	0	0	0	0	0	0
A8AYQ5|UDP_N_acetylmuramoyl_L_alanyl_D_glutamate__L_lysine_ligase	0	0	0	0	0	0	0	0	0	0	0	0	0	0	0	0	0	0	0	0	0	0	0	0	0	0	0	0	0	0	0	1.501501502	0	0	0	0	0	0	0	0	0	0	0	0	0	0	0	0	0
A8AZR0|UDP_glucose_4_epimerase_BH3715	0	0	0	0	0	0	0	0	0	0	0	0	0	0	0	0	0	0	0	0	0	0	0	0	0	0	0	0	0	0	0	0	0	0	0	0	0	0	0	0	0	0	0	0	0	0	0	0	0
A8G9S8|UDP_N_acetylmuramate__L_alanine_ligase	0	0	0	0	0	0	0	0	0	0	0	0	0	0	0	0	0	0	0	0	0	0	0	0	0	0	0	0	0	0	0	0	0	0	0	0	0	0	0	0	0	0	0	0	0	0	0	0	0
A8RB94|UDP_N_acetylmuramyl_tripeptide_synthetase	0	0	0	0	0	0	0	0	0	0	0	0	0	0	0	0	0	0	0	0	0	0	0	2.947678703	0	0	0	0	0	0	0	0	0	0	0	1.473839352	0	0	0	0	0	0	0	0	0	0	0	0	0
A8SJE7|UDP_N_acetylglucosamine__N_acetylmuramyl_(pentapeptide)_pyrophosphoryl_undecaprenol_N_acetylglucosamine_transferase	0	0	0	0	0	0	0	0	0	0	0	0	0	0	0	0	0	0	0	0	0	0	0	0	0	0	0	0	0	0	0	0	0	0	0	0	0	0	0	0	0	0	0	0	0	0	0	0	0
A8SJE9|UDP_N_acetylmuramoylalanine__D_glutamate_ligase	0	0	0	0	0	0	0	0	0	0	0	0	0	0	0	0	0	0	0	0	0	0	0	0	0	0	0	0	0	0	0	0	0	0	0	0	0	0	0	0	0	0	0	0	0	0	0	0	0
A8SJU1|UDP_N_acetylmuramoyl_L_alanyl_D_glutamate__2,_6_diaminopimelate_ligase	0	0	0	0	0	0	0	0	0	0	0	0	0	0	0	0	0	0	0	0	0	0	0	0	0	0	0	0	0	0	0	0	0	0	0	0	0	0	0	0	0	0	0	0	0	0	0	0	0
A8SLG1|UDP_N_acetylmuramoyl_tripeptide__D_alanyl_D_alanine_ligase	0	0	0	0	0	0	0	0	0	0	0	0	0	0	0	0	0	0	0	0	0	0	0	0	0	0	0	0	0	0	0	0	0	0	0	0	0	0	0	0	0	0	0	0	0	0	0	0	0
A8SM74|UDP_N_acetylglucosamine_1_carboxyvinyltransferase	0	0	0	0	0	0	0	0	0	0	0	0	0	0	0	0	0	0	0	0	0	0	0	0	0	0	0	0	0	0	0	0	0	0	0	0	0	0	0	0	0	0	0	0	0	0	0	0	0
A8SN91|UDP_N_acetylmuramate__L_alanine_ligase	0	0	0	0	0	0	0	0	0	0	0	0	0	0	0	0	0	0	0	0	0	0	0	0	0	0	0	0	0	0	0	0	0	0	0	0	0	0	0	0	0	0	0	0	0	0	0	0	0
A8SNK2|UDP_N_acetylenolpyruvoylglucosamine_reductase	0	0	0	0	0	0	0	0	0	0	0	0	0	0	0	0	0	0	0	0	0	0	0	0	0	0	0	0	0	0	0	0	0	0	0	0	0	0	0	0	0	0	0	0	0	0	0	0	0
A8TB16|Bifunctional_UDP_sugar_hydrolase/5'_nucleotidase_periplasmic	0	0	0	0	0	0	0	0	0	0	0	0	0	0	0	0	0	0	0	0	0	0	0	0	0	0	0	0	0	0	0	0	0	0	0	0	0	0	0	0	0	0	0	0	0	0	0	0	0
A8UZB8|UDP_galactose_4_epimerase	0	0	0	0	0	0	0	0	0	0	0	0	0	0	0	0	0	0	0	0	2.328288708	0	0	0	0	0	0	0	0	0	0	0	0	0	0	0	0	0	0	0	0	0	0	0	0	0	0	0	0
A8YTY0|UDP_N_acetyl_D_mannosamine_transferase	0	0	0	0	0	0	0	0	0	0	0	0	0	0	0	0	0	0	0	0	0	0	0	0	0	0	0	0	0	0	0	0	0	0	0	0	0	0	0	0	3.311258278	0	0	0	0	0	0	0	0
A8YUI9|UDP_N_acetylmuramyl_tripeptide_synthase	0	0	0	0	0	0	0	0	0	0	0	0	0	0	0	0	0	0	0	0	0	0	0	0	0	0	0	0	0	0	0	0	0	0	0	0	0	0	0	0	4.885993485	0	0	0	0	0	0	0	0
A8YXC3|UDP_N_acetylmuramyl_tripeptide_synthetase	0	0	0	0	0	0	0	0	0	0	0	0	0	0	0	0	0	0	0	0	0	0	0	0	0	0	0	0	0	0	0	0	0	0	0	0	0	0	0	0	4.136082126	0	0	0	0	0	0	0	0
A8YXI0|UDP_N_acetylmuramoyl_tripeptide__D_alanyl_D_alanine_ligase	0	0	0	0	0	0	0	0	0	0	0	0	0	0	0	0	0	0	0	0	0	0	0	0	0	0	0	0	0	0	0	0	0	0	0	0	0	0	0	0	2.413515688	0	0	0	0	0	0	0	0
A9MJ15|UDP_N_acetyl_D_mannosaminuronic_acid_transferase	0	0	0	0	0	0	0	0	0	0	0	0	0	0	0	0	0	0	0	0	0	0	0	0	0	0	0	0	0	0	0	0	0	0	0	0	0	0	0	0	0	0	0	0	0	0	0	0	0
A9MQC2|UDP_N_acetylglucosamine__N_acetylmuramyl_(pentapeptide)_pyrophosphoryl_undecaprenol_N_acetylglucosamine_transferase	0	0	0	0	0	0	0	0	0	0	0	0	0	0	0	0	0	0	0	0	0	0	0	0	0	0	0	0	0	0	0	0	0	0	0	0	0	0	0	0	0	0	0	0	0	0	0	0	0
B0AAD9|UDP_N_acetylmuramoyl_tripeptide__D_alanyl_D_alanine_ligase	0	0	0	0	0	3.215434084	0	0	0	0	0	0	0	0	0	0	0	0	4.823151125	0	0	0	0	0	0	6.430868167	3.215434084	0	0	0	0	0	0	3.215434084	0	0	0	0	0	0	0	0	0	0	3.164556962	0	0	0	0
B0MBH8|UDP_glucose_4_epimerase	0	0	7.194244604	0	0	0	0	0	9.198056386	0	0	0	0	0	0	0	0	0	0	0	0	0	0	0	0	0	0	0	0	0	5.75126106	0	0	0	0	0	7.198391143	0	0	0	0	0	0	0	0	0	0	0	0
B0N0P4|UDP_N_acetylglucosamine_2_epimerase	5.828668814	42.5129009	29.04195618	6.311136965	5.913023108	8.635139112	5.549943021	12.63130351	6.183936656	3.69693206	9.130409577	0	5.614003532	2.201291641	10.87375863	2.399405735	3.456217755	5.013122753	15.54799176	16.08114696	13.42223354	5.994311064	11.76417177	2.197785373	6.69283863	5.755707335	2.882583122	9.23439213	25.05005778	13.66077293	1.605334589	6.802766754	17.70064329	7.09771855	14.03784208	3.445773813	15.7829786	6.146895091	5.614444518	8.359498221	0	10.38692195	9.389372826	11.13245022	15.87795191	29.96064001	0	7.707347852	13.09001045
B0N1W0|UDP_galactopyranose_mutase	0	0	0	0	0	0	0	0	0	0	0	0	0	0	0	0	0	0	0	0	0	0	0	0	0	0	0	0	0	0	0	0	0	0	0	0	0	0	0	0	0	0	0	0	1.982160555	0	0	0	0
B0N8N9|UDP_N_acetylglucosamine_1_carboxyvinyltransferase	0	0	0	0	0	0	0	0	0	0	0	2.797761126	0	0	0	0	0	0	3.220620268	0	0	0	6.430868167	0	0	12.69898985	0	0	0	0	0	0	0	3.220620268	0	0	0	0	0	0	0	0	0	0	0	0	0	0	0
B0NCD7|UDP_N_acetylmuramoylalanine__D_glutamate_ligase	0	0	0	0	0	0	0	0	0	0	0	0	0	0	0.814332248	0	0	0	0	0	0	0	0	0	0	8.143322476	1.628664495	0	0	0	0	0	0	0	0	0	0	0	0	0	0	0	0	0	0	0	0	0	0
B0NET8|UDP_N_acetylmuramate__L_alanine_ligase	0	0	0	0	0	0	0	0	0	0	0	0	0	0	4.630916216	0	0	0	0	0	0	0	0	0	0	7.96812749	0	0	0	0	0	0	0	0	0	0	0	0	0	0	0	0	0	0	0	0	0	0	0
B0NGD7|UDP_N_acetylenolpyruvoylglucosamine_reductase	0	0	0	0	0	0	0	0	0	0	0	0	0	0	2.508271793	0	0	0	0	0	0	0	0	0	0	10.05840315	0	0	0	0	0	0	0	0	0	0	0	0	0	0	0	0	0	0	0	0	0	0	0
B0NGF7|UDP_N_acetylglucosamine__N_acetylmuramyl_(pentapeptide)_pyrophosphoryl_undecaprenol_N_acetylglucosamine_transferase	0	0	0	0	0	0	0	0	0	0	0	0	0	0	5.257432243	0	0	0	0	0	0	0	0	0	0	0	2.127659575	0	0	0	0	0	0	0	0	4.58837819	0	0	0	0	0	0	0	0	0	7.859473863	0	0	0
B0NH47|UDP_N_acetylmuramoyl_L_alanyl_D_glutamate__2,6_diaminopimelate_ligase	0	0	0	0	0	0	0	0	0	0	0	0	0	0	4.39374283	0	0	0	8.065951097	0	0	0	0	0	0	13.37448118	1.490312966	0	0	0	0	0	0	0	0	0	0	0	0	0	0	0	0	0	0	0	0	0	0
B0NI27|UDP_N_acetylmuramoyl_tripeptide__D_alanyl_D_alanine_ligase	0	0	0	0	0	0	0	0	0	0	0	0	0	0	1.601281025	0	0	0	0	0	0	0	0	0	0	7.205764612	1.568627451	0	0	0	0	0	0	0	0	0	0	0	0	0	0	0	0	0	0	0	0	0	0
B0NI67|UDP_glucose_4_epimerase	0	11.05647574	0	6.825632891	0	11.48020582	5.044770401	10.9957249	0	7.791068544	6.217527369	0	0	0	13.92658248	0	14.6893024	0	5.462481993	0	7.502572028	0	9.973459178	8.343855748	4.884708582	20.24313218	5.586592179	12.41183963	0	0	0	13.29170964	0	3.718364947	0	2.6738231	8.427162366	4.862752387	0	3.75236158	0	0	0	5.030648403	0	5.674834853	0	0	0
B0NP72|UDP_N_acetylglucosamine_2_epimerase	0	0	0	0	0	0	0	0	0	0	0	0	0	0	0	0	0	0	0	0	0	0	0	0	0	0	0	0	0	0	0	0	0	0	0	0	0	158.8425643	0	0	0	0	0	0	0	0	0	0	0
B0P5L9|UDP_N_acetylmuramoylalanine__D_glutamate_ligase	4.460966543	0	0	0	0	0	1.486988848	0	0	0	0	0	0	0	0	0	0	0	0	0	0	7.357028561	1.486988848	0	0	1.486988848	0	0	0	2.212152009	0	1.486988848	0	0	0	0	0.743494424	0	0	0	0	0	0	0	1.486988848	1.486988848	1.471670346	0	0
B0P6V1|UDP_galactopyranose_mutase	1.941747573	0	0	0	0	0	0	0	0	0	0	0	0	0	0	0	0	0	0	0	0	0	1.941747573	0	0	6.796116505	0	0	1.941747573	0	0	0	0	0	0	0	0	0	0	0	0	0	0	0	0	0	0	0	0
B0P744|UDP_glucose_4_epimerase	1.132502831	0	0	0	0	0	1.132502831	0	0	0	0	0	0	0	0	0	0	0	0	0	0	2.18579235	0	0	0	4.530011325	0	0	0	2.200220022	0	0	0	0	0	0	0	2.265005663	0	0	0	0	0	0	0	4.530011325	0	0	2.265005663
B0P7G8|UDP_N_acetylglucosamine_1_carboxyvinyltransferase	0	0	0	0	0	0	0	0	0	0	0	0	0	0	0	0	0	0	0	0	0	1.593625498	7.580161974	0	0	3.984063745	0	0	6.374501992	0	0	0	0	0	0	0	0	0	0	0	0	0	0	0	0	4.780876494	1.593625498	0	1.593625498
B0P801|UDP_galactopyranose_mutase	0	0	3.929273085	0	0	0	0	0	0	0	0	0	0	0	0	0	0	0	0	0	0	3.929273085	0	1.96657024	0	7.818837442	0	1.964636542	0	1.964636542	0	0	0	0	0	0	0	0	0	0	0	1.964636542	0	0	1.964636542	0	0	0	0
B0PDT1|UDP_N_acetylenolpyruvoylglucosamine_reductase	0	0	0	0	0	0	0	0	0	0	0	0	0	0	0	0	0	0	0	0	0	0	0	0	0	3.811944092	0	0	5.082592122	2.541296061	0	0	0	0	0	0	0	2.541296061	0	0	0	0	0	0	0	0	0	0	0
B0PFF6|UDP_N_acetylglucosamine_1_carboxyvinyltransferase	0	0	1.690617075	0	0	0	0	0	0	0	0	0	0	0	0	0	0	0	0	0	0	0.845308538	0.845308538	0	0	2.535925613	0	1.690617075	1.690617075	0	0	0	0	0	0	0	0.845308538	0	0	0	0	0	0	0	2.535925613	1.690617075	0	0	1.690617075
B0PFF7|UDP_N_acetylglucosamine__N_acetylmuramyl_(pentapeptide)_pyrophosphoryl_undecaprenol_N_acetylglucosamine_transferase	0	0	2.012072435	0	0	0	0	0	0	0	0	0	0	0	0	0	0	0	0	0	0	2.012072435	0	0	0	0	0	0	6.036217304	5.030181087	0	2.012072435	0	0	0	0	0	0	0	0	0	0	0	0	0	1.006036217	0	0	0
B0PFG0|UDP_N_acetylmuramoyl_tripeptide__D_alanyl_D_alanine_ligase	0	0	0	0	0	0	1.620745543	0	0	0	0	0	0	0	0.810372772	0	0	0	0	0	0	1.620745543	3.241491086	0	0	0	0	0	1.620745543	1.578531965	0	3.213102231	0	0	0	0	0	0	0	0	0	0	0	0	0	1.620745543	0	0	0.810372772
B0PFG1|UDP_N_acetylmuramoyl_L_alanyl_D_glutamate__2,6_diaminopimelate_ligase	0	0	1.507159005	0	0	0	1.507159005	0	0	0	0	0	0	0	0	0	0	0	0	0	0	2.260738508	0	0	0	1.507159005	0	0	1.507159005	1.481481482	0	0	0	0	0	0	1.490312966	1.507159005	0	0	0	3.000810984	0	0	0	1.507159005	1.507159005	0	0
B0PHT2|UDP_galactopyranose_mutase	1.897533207	0	0	0	0	0	0	0	0	0	0	0	0	0	0	0	0	0	0	0	0	0	1.897533207	0	0	0.948766603	0	0	0	5.620215062	0	0	0	0	0	0	0	0	0	0	0	1.897533207	0	0	0	3.795066414	1.897533207	0	0
B0PHV9|UDP_N_acetylmuramate__L_alanine_ligase	0	0	0	0	0	0	0	0	0	0	0	0	0	0	0	0	0	0	0	0	0	1.616814875	0	0	0	0	0	0	1.616814875	0	0	1.603849238	0	0	0	0	0	0	0	0	0	0	0	0	0	6.46791355	0.808407437	0	2.425222312
B1BGU6|UDP_glucuronate_5'_epimerase_(UDP_glucuronic_acidepimerase)	20.71396504	0	0	52.09142532	53.7080425	21.50975827	24.04751024	178.4073474	0	35.67836525	28.30274054	0	15.51845806	0	35.11398448	0	0	51.22741091	31.70248634	87.02660028	63.5570885	0	0	0	21.70801733	0	28.91846475	20.97141038	0	0	0	31.99407694	31.91030547	0	0	24.85786172	0	0	60.98474071	0	0	29.3973108	0	0	31.53763691	0	0	0	0
B1BGU7|UDP_glucose_6_dehydrogenase	0	0	10.69429476	16.51344455	19.68476472	9.204623575	19.69826745	34.19014159	11.75801476	0	7.634632629	0	0	5.427489994	0	0	0	19.49279411	15.64678804	64.51785183	18.8120566	14.43615198	21.62428503	11.21236004	10.19711126	10.43862088	9.280575075	18.42224103	0	5.150115453	0	11.06832545	12.08568779	0	0	10.58560887	3.896440625	13.51654192	0	0	0	10.46106374	7.119927584	13.78131637	13.09017924	26.28154662	0	0	10.56049842
B1C0N3|UDP_N_acetylglucosamine_2_epimerase	12.35297178	60.97161903	36.65515343	2.607678879	6.474128726	6.800810636	8.391108387	8.832697012	6.58565019	6.934857656	8.589385622	0	3.109046792	3.541760555	7.106437621	3.162680184	2.391525555	7.488700438	10.34867043	15.99718852	13.07686128	8.280023114	14.17893417	2.806541376	8.203400037	6.386785209	4.637263909	11.70228318	14.34623694	19.15049338	1.358459113	5.871683144	26.08168436	13.38374605	17.43315279	3.036728526	7.538102859	8.55855177	2.994208187	5.420932947	0	11.34453717	25.56671458	12.21841458	7.797002735	26.63504386	5.782493772	6.21458131	14.35812806
B1C3V1|UDP_N_acetylmuramoylalanine__D_glutamate_ligase	0	0	0	0	0	0	0	0	0	0	0	0	0	0	0	0	0	0	0	0	0	0	0	0	0	0	0	0	0	0	0	0	0	0	0	0	0	0	0	0	0	0	0	0	0	0	0	0	0
B1C4P9|UDP_N_acetylmuramoyl_tripeptide__D_alanyl_D_alanine_ligase	0	0	0	0	0	0	0	0	0	0	0	0	0	0	0	0	0	0	0	0	0	0	0	0	0	0	0	0	0	0	0	0	0	0	0	0	0	0	0	0	0	0	0	0	0	0	0	0	0
B1C8H1|UDP_N_acetylmuramoyl_tripeptide__D_alanyl_D_alanine_ligase	0	0	0	0	0	0	0	0	0	0	0	0	0	0	0	0	0	0	0	0	0	0	0	0	0	0	0	0	0	0	0	0	0	0	0	0	0	0	0	0	0	0	0	0	0	0	0	0	0
B1C8I4|UDP_N_acetylenolpyruvoylglucosamine_reductase	0	0	0	0	0	0	0	0	0	0	0	0	0	0	0	0	0	0	0	0	0	0	0	0	0	0	0	0	0	0	0	0	0	0	0	0	0	0	0	0	0	0	0	0	0	0	0	0	0
B1C9U1|UDP_N_acetylmuramate__L_alanine_ligase	0	0	0	0	0	0	0	0	0	0	0	0	0	0	0	0	0	0	0	0	0	0	0	0	0	0	0	0	0	0	0	0	0	0	0	0	0	0	0	0	0	0	0	0	0	0	0	0	0
B1C9Y9|UDP_N_acetylglucosamine_1_carboxyvinyltransferase	0	0	0	0	0	0	0	0	0	0	0	0	0	0	0	0	0	0	0	0	0	0	0	0	0	0	0	0	0	0	0	0	0	0	0	0	0	0	0	0	0	0	0	0	0	0	0	0	0
B1ID20|UDP_glucose_4_epimerase	0	0	0	0	0	0	0	0	0	0	0	0	0	0	0	0	0	0	0	0	0	0	0	0	0	0	0	0	0	0	0	0	0	0	0	0	0	0	0	0	0	0	0	0	0	0	0	0	0
B1J000|UDP_glucose_4_epimerase	0	0	0	0	0	0	0	0	0	0	0	0	0	0	0	0	0	0	0	0	0	0	0	0	0	0	0	0	0	0	0	0	0	0	0	0	0	0	0	0	0	0	0	0	0	0	0	0	0
B1QTG8|UDP_N_acetylglucosamine_1_carboxyvinyltransferase	0	0	0	0	0	0	0	0	0	0	0	0	0	0	0	0	0	0	0	0	0	0	0	0	0	0	0	0	0	0	0	0	0	0	0	0	0	0	0	0	0	0	0	0	0	0	0	0	0
B1R2I5|UDP_N_acetylglucosamine_2_epimerase	0	0	0	0	0	0	0	0	0	0	0	0	0	0	0	0	0	0	0	0	0	0	0	0	0	0	0	0	0	0	0	0	0	0	0	0	0	0	0	0	0	0	0	0	0	0	0	0	0
B2TJZ1|UDP_N_acetylglucosamine_2_epimerase	0	0	0	0	0	0	0	0	0	0	0	0	0	0	0	0	0	0	0	0	0	0	0	0	0	0	0	0	0	0	0	0	0	0	0	0	0	0	0	0	0	0	0	0	0	0	0	0	0
B2TXE2|Alpha,alpha_trehalose_phosphate_synthase_(UDP_forming)	0	0	0	0	0	0	0	0	0	0	0	0	0	0	0	0	0	0	0	0	0	0	0	0	0	0	0	0	0	0	0	0	0	0	0	0	0	0	0	0	0	0	0	0	0	0	0	0	0
B2U4A5|UDP_3_O_[3_hydroxymyristoyl]_glucosamine_N_acyltransferase_homolog	0	0	0	0	0	0	0	0	0	0	0	0	0	0	0	0	0	0	0	0	0	0	0	0	0	0	0	0	0	0	0	0	0	0	0	0	0	0	0	0	0	0	0	3.605769231	0	0	0	0	0
B2ULY0|Acyl_[acyl_carrier_protein]__UDP_N_acetylglucosamine_O_acyltransferase	27.36865739	38.17496371	94.53552813	46.37101867	4.580152672	6.106870229	0	153.728746	36.54502601	0	0	0	21.22842744	45.52134126	463.5289281	1.526717557	0	0	121.2498154	0	41.88022034	0	0	0	0	108.7703599	1.526717557	0	72.16323401	0	19.75685609	53.21188631	11.20007838	18.51550379	6.020794165	0	0	60.39380391	0	0	0	0	0	0	53.18178097	0	25.88393441	31.86366234	0
B2UND2|UDP_3_O_acylglucosamine_N_acyltransferase	14.17133502	40.47648644	118.9122511	13.1097639	2.190580504	0	0	201.1132573	60.20092099	0	0	0	2.190580504	45.95884365	463.8135233	0	0	0	138.7755175	0	4.348570012	6.480197207	0	0	0	22.95643753	1.095290252	0	8.719969224	0	17.52464403	10.95290252	2.190580504	5.404514824	0	0	1.095290252	15.33406353	0	0	0	0	0	2.190580504	44.69259636	0	0	74.28749283	3.285870756
B2UNJ3|UDP_N_acetylglucosamine_1_carboxyvinyltransferase	24.28447528	34.55511219	82.25403943	59.18845914	12.95992777	0	0	178.3647237	72.71688034	0	0	0	11.27493495	40.65340829	444.5081347	6.92202919	0	0	133.3051509	0	54.01828572	1.734605377	0	0	0	91.85260671	0.867302689	0	60.74740251	0	13.00954033	61.69797941	12.96412414	49.2324013	0	0	4.336513443	54.94747231	0	0	0	0	0	6.938421509	33.77148045	0	30.94266852	45.03774588	1.734605377
B2UPL3|UDP_N_acetylmuramoyl_L_alanyl_D_glutamate__2,6_diaminopimelate_ligase	20.26371861	36.77209954	115.6692203	87.79702663	12.29641465	1.448225923	0	176.3829706	63.64068549	0	0	0	10.79571043	54.25874281	456.7677957	1.448225923	0	0	153.9544235	0	54.96130558	1.448225923	0	0	0	175.1969114	0	0	98.39509201	1.42551675	15.9128744	72.7576337	7.241129616	31.04922638	0	0	3.620564808	74.79904701	0	0	0	0	0	3.620564808	52.79325278	0	25.99882975	61.40500267	10.12099477
B2UPL4|UDP_N_acetylmuramoyl_tripeptide__D_alanyl_D_alanine_ligase	16.77627193	40.714244	79.10217383	65.94610339	2.401921537	1.601281025	0	136.6394835	72.73723164	0	0	0	8.008329741	35.95066166	436.14466	2.402563076	0	0	116.6813784	0	18.37562569	0.800640512	0	0	0	88.98529937	0.800640512	0	56.23406309	0.800640512	16.7894568	49.96103006	8.79623127	15.93662805	1.601281025	0	3.20256205	52.63913847	0	0	0	0	0	1.584786054	42.2942811	0	0	44.74188771	3.20256205
B2UPV8|UDP_N_acetylmuramoylalanine__D_glutamate_ligase	19.39291737	32.84431538	106.0386276	47.95156491	1.686340641	0	0	171.6811412	58.9653283	0	0	0	7.588532884	42.06307692	427.5555923	2.529510961	0	0	164.1243144	0	24.85954646	1.648804617	0	0	0	75.68127512	0.84317032	0	49.68017766	1.660474638	11.80509602	28.41363712	2.529510961	9.246907676	0	0	0	37.22554163	0	0	0	0	0	3.372681282	66.29550237	0	0	37.85485742	7.588532884
B2UPW1|UDP_N_acetylglucosamine__N_acetylmuramyl_(pentapeptide)_pyrophosphoryl_undecaprenol_N_acetylglucosamine_transferase	15.97238659	42.92555317	109.5918933	82.30561344	18	5.972386588	0	166.7710742	88.78911769	0	0	0	9	44.91390931	523.0883333	0	0	0	129.5776128	0	68.26893883	2	0	0	0	125.622713	4	0	65.21311552	0	23.96270854	56.79737482	5.969932105	17	1.949317739	0	1	36.89258308	0	0	0	0	0	0	61.89964018	0	24.5347921	51.74537885	5.972386588
B2UPY3|UDP_N_acetylmuramate	20.64529955	28.59442515	96.83678487	95.29747851	22.2425297	1.576044129	0	162.5482531	65.1196812	0	0	0	22.18539555	56.35649446	518.1978692	0.79491256	0	0	151.5323898	0	46.82699044	3.180282627	0	0	0	135.5004447	5.564387917	0	74.51214558	0	24.59996349	65.82215208	17.47429532	27.71403973	1.589825119	0	3.152325119	63.54350352	0	0	0	0	0	0	71.45530828	0	5.523749475	63.35451345	9.538950715
B3DQM7|UDP_N_acetylmuramoyl_tripeptide__D_alanyl_D_alanine_ligase	12.05727204	12.05727204	16.55416974	8.25171726	0	0	0	3.767897513	0.753579503	0	5.255992751	0	45.85430894	3.747727356	0	0	20.30525077	11.2702452	0	1.510009155	0	13.53111139	0	0	0	21.85437389	0	11.30369254	2.260738508	0	0	5.275056519	1.507159005	1.507159005	3.014318011	0	18.796964	0	10.50977272	5.275056519	0	8.289374529	3.756624821	0	24.80065771	0	3.014318011	0	0
B3DQN1|UDP_N_acetylglucosamine__N_acetylmuramyl_(pentapeptide)_pyrophosphoryl_undecaprenol_N_acetylglucosamine_transferase	5.676442763	19.83806616	23.60418176	1.892147588	0	0	0	1.892147588	0	0	6.622516556	0	34.95420341	4.730368969	0	1.892147588	12.26382194	0.946073794	0	0.946073794	0	13.24503311	0	0	0	35.85486423	0	8.514664144	0	0	0	7.56859035	1.892147588	6.624310061	0.946073794	0	20.72968497	0	2.838221381	8.415326331	0	5.676442763	3.75956122	0	16.03702126	0	1.892147588	0	0
B3DQN2|UDP_N_acetylmuramate__L_alanine_ligase	16.22355199	11.26338491	12.00680508	6.344615983	0	0	0	1.414427157	1.414427157	0	2.828854314	0	26.78027498	1.414427157	0	1.414427157	21.18493886	1.414427157	0	2.828854314	0	3.536067893	0	1.414427157	0	33.23903819	0	7.072135785	1.414427157	0	0	4.936628117	4.243281471	5.657708628	4.226675627	0	19.77451559	0	14.1073595	6.364922207	0	15.52139395	0.707213579	0	15.53799979	0	4.95049505	0	0
B3DR60|UDP_N_acetylmuramyl_pentapeptide_phosphotransferase/UDP_N_acetylglucosamine_1_phosphate_transferase	24.11947265	28.37082534	27.53296274	10.31162938	0	0	0	1.725625539	0	0	5.176876618	0	40.41512359	4.314063848	0	0	29.2452222	5.176876618	0	3.419105641	0	28.36511516	0	0	0	42.21646601	0	12.94219154	4.293468147	0	0	11.18585572	1.725625539	5.153378738	0	0	18.91481181	0	11.17161273	6.883361259	0	8.573909731	1.725625539	0	23.25382092	0	4.314063848	0	0
B3DRZ1|UDP_glucose_pyrophosphorylase	16.33992921	19.11821598	21.32209022	2.135231317	1.423487545	0	0	1.423487545	1.423487545	0	7.100419939	0	29.15758724	7.799422173	1.423487545	0	14.90076595	2.826012089	0	4.248516785	0	26.29645214	0	0	0	22.70239873	0	5.693950178	4.270462634	0	0	7.088650317	0	0	2.846975089	0	10.64311079	0	10.67615658	13.52363861	0	7.117437722	7.100419939	0	10.67112659	0	2.846975089	0	0
B3WDK5|UDP_N_acetylmuramyl_tripeptide_synthase_(Putative)	0	0	0	0	0	0	0	0	0	1.628664495	0	0	0	0	0	0	0	0	0	0	0	0	0	0	7.328990228	0	0	0	0	0	0	0	0	0	0	1.628664495	0	0	0	0	0	0	0	0	0	0	0	0	0
B3XBD5|UDP_glucose_4_epimerase	0	0	0	0	0	0	0	0	0	0	0	0	0	0	0	0	0	0	0	0	0	0	0	0	0	0	0	0	0	0	0	0	0	0	0	0	0	0	0	0	0	0	0	0	0	0	0	0	0
B4EXL1|UDP_N_acetylglucosamine_1_carboxyvinyltransferase	0	0	0	0	0	0	0	0	0	0	0	0	0	0	0	0	0	0	0	0	0	0	0	0	0	0	0	0	0	0	0	0	0	0	0	0	0	0	0	0	0	0	0	0	0	0	0	0	0
B5CQS7|UDP_N_acetylglucosamine_2_epimerase	0	0	0	0	0	0	0	0	0	0	0	0	0	0	0	0	0	0	0	0	0	0	0	0	0	0	0	0	0	0	0	0	0	0	0	0	0	0	0	0	0	0	0	0	0	0	0	0	0
B5CXR5|UDP_galactopyranose_mutase	0	0	0	0	0	0	0	0	15.32455155	0	0	0.974658869	0	0	139.2539874	13.38417658	0	0	0	41.41639216	0	0	15.24277106	0	77.96226149	0	0	0	0	0	0	0	0	0	0	0	0	0	0	0	0	0	0	51.46698628	0	0	0	0	0
B5F6V8|UDP_N_acetylglucosamine_1_carboxyvinyltransferase	0	17.54372247	18.47730976	0	0	0	0	0	0	0	0	435.6147309	421.7235705	0	0	33.0748302	16.74008811	0	1.742160279	0.881057269	0	2.643171806	31.63926362	0	0	17.62114537	2.643171806	0	0	9.643311477	0	0	0	1.762114537	156.4603095	5.286343612	1.762114537	0	8.810572687	0	0.881057269	0	6.167400881	36.98467446	7.023609821	174.9846019	0	0	6.981869769
B5F7X0|UDP_3_O_[3_hydroxymyristoyl]_N_acetylglucosamine_deacetylase	0	23.84788069	37.78420087	0	0	0	0	0	0	0	0	1009.33599	984.6893625	0	0	60.36549481	13.8777676	0	11.34930643	2.522068096	0	7.566204288	50.3120707	0	0	9.999294312	6.30517024	0	0	2.436053593	0	0	0	1.261034048	0	7.477226216	3.783102144	0	10.08827238	0	2.522068096	0	16.35276411	56.67845179	6.30517024	285.0341406	0	0	13.87137453
B5QP46|UDP_galactopyranose_mutase	0	0	0	0	0	0	0	0	0	0	0	0	0	0	0	0	0	0	0	0	0	0	0	0	5	0	0	0	0	0	0	0	0	0	0	1.953125	0	0	0	0	0	0	0	0	0	0	0	0	0
B5Y0K8|UDP_2,3_diacylglucosamine_hydrolase	0	0	0	0	0	0	0	0	0	0	0	0	0	0	0	0	0	0	0	0	0	0	0	0	0	0	0	0	0	0	0	0	0	0	110.0381104	0	0	0	0	0	0	0	0	0	0	0	0	0	0
B5Y1U7|UDP_N_acetylglucosamine__N_acetylmuramyl_(pentapeptide)_pyrophosphoryl_undecaprenol_N_acetylglucosamine_transferase	0	0	0	0	0	0	0	0	0	0	0	0	0	0	0	0	0	0	0	0	0	0	0	0	0	0	0	0	0	0	0	0	0	0	120.8901494	0	0	0	0	0	0	0	0	0	0	0	0	0	2.169197397
B6FPH9|UDP_N_acetylglucosamine_2_epimerase	5.042792572	65.95255175	11.61877347	24.43329013	0	0	11.7483705	23.48376648	0	21.82407121	0	0	0	0	0	12.64927727	44.22584554	0	28.00457981	0	27.66400232	11.49462482	12.60572642	0	18.06285889	30.71457767	0	20.78025896	0	0	0	0	9.465194965	37.08366431	10.81914041	48.74352768	8.391245992	48.74260131	21.68035908	0	0	0	8.137436623	0	26.15896565	0	21.0917371	0	0
B6FVX2|UDP_N_acetylglucosamine_1_carboxyvinyltransferase_(Fragment)	0	0	0	0	0	0	0	0	0	0	0	16.70272827	0	0	0	0	0	0	5.952591569	0	0	0	0	0	0	0	0	0	0	0	0	0	0	0	0	0	0	0	0	0	0	0	0	0	0	0	0	0	0
B6G9J4|UDP_galactopyranose_mutase	0	0	0	0	0	0	0	14.79015161	0	0	0	0	0	4.638218924	0	0	0	0	0	0	0	0	0	0	0	19.43297565	0	0	0	0	0	0	0	0	0	0	0	0	0	0	0	0	4.638218924	0	0	0	0	0	0
B6G9Y6|UDP_glucose_4_epimerase	0	0	0	0	0	0	0	10.74113856	0	0	0	0	0	4.244663771	0	0	0	0	0	0	0	0	0	0	0	11.81525242	0	0	0	0	0	0	0	0	0	0	0	0	0	0	0	0	1.074113856	0	0	0	0	0	0
B6G9Z3|UDP_N_acetylenolpyruvoylglucosamine_reductase	0	0	0	0	0	0	0	9.635058224	0	0	0	0	0	0	0	0	0	0	0	0	0	0	0	0	0	0	0	0	0	0	0	0	0	0	0	0	0	0	0	0	0	0	8.474576271	0	0	0	0	0	0
B6GA80|UDP_N_acetylglucosamine_2_epimerase	0	0	0	0	0	0	0	17.84631098	0	5.892954891	0	0	0	0	0	0	0	4.492278909	12.32916097	0	0	0	0	0	0	0	0	0	0	0	0	0	0	0	0	0	0	0	0	0	0	0	0	0	0	0	0	0	10.86847726
B6GAA8|UDP_N_acetylmuramoyl_L_alanyl_D_glutamate__2,_6_diaminopimelate_ligase	0	0	0	0	0	0	0	10.40484726	0	0	0	0	0	0	0	0	0	0	0	0	0	0	0	0	0	0	0	0	0	0	0	0	0	0	0	0	0	0	0	0	0	0	1.294498382	0	0	0	0	0	0
B6GCY2|UDP_N_acetylenolpyruvoylglucosamine_reductase	0	0	0	0	0	0	0	3.811944092	0	0	0	0	0	0	0	0	0	0	0	0	0	0	0	0	0	0	0	0	0	0	0	0	0	0	0	0	0	0	0	0	0	0	6.353240153	0	0	0	0	0	0
B6GCY3|UDP_N_acetylmuramate__L_alanine_ligase	0	0	0	0	0	0	0	6.923076923	0	0	0	0	0	0	0	0	0	0	0	0	0	0	0	0	0	0	0	0	0	0	0	0	0	0	0	0	0	0	0	0	0	0	0.769230769	0	0	0	0	0	0
B6GCZ0|UDP_N_acetylmuramoyl_tripeptide__D_alanyl_D_alanine_ligase	0	0	0	0	0	0	0	3.021148036	0	0	0	0	0	0	0	0	0	0	0	0	0	0	0	0	0	0	0	0	0	0	0	0	0	0	0	0	0	0	0	0	0	0	1.510574018	0	0	0	0	0	0
B6GDA4|UDP_N_acetylglucosamine_1_carboxyvinyltransferase	0	0	0	0	0	0	0	5.177621707	0	0	0	0	0	0	0	0	0	0	0	0	0	0	0	0	0	0	0	0	0	0	0	0	0	0	0	0	0	0	0	0	0	0	0	0	0	0	0	0	0
B6GEL2|UDP_N_acetylglucosamine__N_acetylmuramyl_(Pentapeptide)_pyrophosphoryl_undecaprenol_N_acetylglucosamine_transferase_(Fragment)	0	0	0	0	0	0	0	7.117437722	0	0	0	0	0	0	0	0	0	0	0	0	0	0	0	0	0	0	0	0	0	0	0	0	0	0	0	0	0	0	0	0	0	0	2.372479241	0	0	0	0	0	0
B6WQN9|UDP_N_acetylmuramoyl_L_alanyl_D_glutamate__2,6_diaminopimelate_ligase	0	37.65648786	0	0	0	0	0	0	11.02198961	0	0	0	0	0	0	0	0	0	0	7.4019245	0	0	0	0	0	0	0	0	0	0	0	73.83819302	6.643335454	0	0	0	0	0	0	0	0	2.9607698	27.38712065	0	0	0	0	0	0
B6WQP0|UDP_N_acetylmuramoyl_tripeptide__D_alanyl_D_alanine_ligase	0	19.18750544	0	0	0	0	0	0	28.49575196	0	0	0	0	0	0	0	0	0	0	2.313030069	0	0	0	0	0	0	0	0	0	0	0	64.52430561	8.456540891	0	0	0	0	0	0	0	0	3.084040093	31.44762413	0	0	0	0	0	0
B6WQP2|UDP_N_acetylmuramoylalanine__D_glutamate_ligase	0	16.81981343	0	0	0	0	0	0	24.3741867	0	0	0	0	0	0	0	0	0	0	8.431703204	0	0	0	0	0	0	0	0	0	0	0	82.321834	9.252466347	0	0	0	0	0	0	0	0	5.059021922	26.13899147	0	0	0	0	0	0
B6WQP4|UDP_N_acetylglucosamine__N_acetylmuramyl_(pentapeptide)_pyrophosphoryl_undecaprenol_N_acetylglucosamine_transferase	0	9.513742072	0	0	0	0	0	0	10.57082452	0	0	0	0	0	0	0	0	0	0	0	0	0	0	0	0	0	0	0	0	0	0	70.54771553	6.342494715	0	0	0	0	0	0	0	0	4.22832981	12.68835236	0	0	0	0	0	0
B6WQP5|UDP_N_acetylmuramate__L_alanine_ligase	0	38.37778885	0	0	0	0	0	0	20.79800425	0	0	0	0	0	0	0	0	0	0	5.604483587	0	0	0	0	0	0	0	0	0	0	0	75.60893704	8.006405124	0	0	0	0	0	0	0	0	1.601281025	26.39465903	0	0	0	0	0	0
B6WQP6|UDP_N_acetylenolpyruvoylglucosamine_reductase	0	13.26259947	0	0	0	0	0	0	21.04029379	0	0	0	0	0	0	0	0	0	0	3.903579535	0	0	0	0	0	0	0	0	0	0	0	21.02567448	9.283819629	0	0	0	0	0	0	0	0	7.957559682	9.283819629	0	0	0	0	0	0
B6WSG2|Putative_UDP_N_acetylglucosamine_2_epimerase	0	12.78836431	0	0	0	0	0	0	1.930501931	0	0	0	0	0	0	0	0	0	0	0	0	0	0	0	0	0	0	0	0	0	0	0.991080278	0	0	0	0	0	0	0	0	0	0.991080278	9.83953725	0	0	0	0	0	0
B6WTR0|UDP_glucose_4_epimerase	0	32.5555493	0	0	0	0	0	0	25.9313909	0	0	0	0	0	0	0	0	0	0	3.278688525	0	0	0	0	0	0	0	0	0	0	0	83.16403243	13.02109954	0	0	0	0	0	0	0	0	3.28407225	16.3198823	0	0	0	0	0	0
B6WWU0|UDP_N_acetylglucosamine_1_carboxyvinyltransferase	0	38.04304347	0	0	0	0	0	0	32.69152768	0	0	0	0	0	0	0	0	0	0	5.302179146	0	0	0	0	0	0	0	0	0	0	0	114.2974305	15.09848036	0	0	0	0	0	0	0	0	8.880994671	19.41281694	0	0	0	0	0	0
B6XUD1|UDP_N_acetylmuramoylalanine__D_glutamate_ligase	0	0	0	0	0	0	0	31.8130033	0	0	0.758725341	10.00306414	127.3289171	0	0	0	0	0	0	0	0	0	0	0	0	0	14.38531965	0	0	0	0	0	0	1.517450683	0	0	16.60750924	41.81333819	0	0	0	0	0	0	0.758725341	1.517450683	3.034901366	0	0
B6XWP7|UDP_N_acetylglucosamine_1_carboxyvinyltransferase	26.60608615	29.02931885	80.55716908	34.05324826	1.635322976	110.5947865	0	44.96253122	5.82847627	0	27.4039513	152.9957887	298.7206698	3.330557868	0	15.80096148	57.97411329	29.87580178	81.51536377	44.07402922	1.665278934	96.42734648	0	0	8.326394671	116.4637096	28.945932	14.12491498	4.982085532	0	1.665278934	49.86408077	2.497918401	71.80390935	18.26860901	0.830564784	57.29116538	79.82891171	17.38236552	1.633986928	0	34.03272766	109.7409751	0	27.4039513	132.9425166	14.47972402	0	34.09746281
B6XXK9|UDP_galactopyranose_mutase_(Fragment)	0	0	0	0	0	101.244616	0	0	0	0	0	32.86384977	93.38967136	0	0	0	0	0	0	4	0	69.3040112	0	0	0	0	20	0	0	0	0	0	0	24.27059326	0	0	0	0	0	0	0	0	46.69796557	0	0	0	0	0	0
B7AI83|UDP_N_acetylglucosamine_2_epimerase	0	0	0	0	0	0	0	0	0	0	0	0	1.928647483	0	0	14.38820341	0	0	0	0	0	0	1939.633074	0	13.4257395	0	0	0	0	0	0	0	0	0	0	0	0	0	0	0	0	0	0	0	0	0	0	0	0
B7AK87|UDP_N_acetylglucosamine_2_epimerase	0	0	0	0	0	0	0	0	0.942507069	0	0	0	0	0	0	0	0	0	0	0	0	0	0	0	0	0	0	0	0	0	0	0	0	0	0	0	0	0	0	0	0	0	0	20.79756524	0	0	0	0	0
B7BDV8|UDP_N_acetylglucosamine_2_epimerase	8.492970153	86.24170966	22.49473205	4.840211602	8.085342985	9.655948132	5.808373718	10.80522129	7.647355194	5.467209379	13.86467261	0	5.953815672	4.224550839	10.31255188	3.78306159	7.028938162	16.57085893	12.75244882	12.77916714	19.07617504	9.91691965	16.09905321	3.731770109	11.51112802	4.240839983	6.527067873	27.93220562	189.6470474	13.0902793	4.402121288	9.962016844	56.93341059	16.64459326	14.41078483	5.019837328	14.80525572	20.74779362	4.197603322	12.17922434	0	21.03410005	7.716091618	19.8416099	32.20792985	28.61412602	0	17.17366907	11.51832645
B7C790|UDP_N_acetylglucosamine__N_acetylmuramyl_(pentapeptide)_pyrophosphoryl_undecaprenol_N_acetylglucosamine_transferase	0	9.034015499	7.025606698	0	0	4.98227942	0	0	14.1271443	0	0	0	0	25.91892643	0	0	0	32.29061554	0	22.43860612	0	0	0	0	19.14048682	0	0	0	0	0	0	0	34.08836302	0	0	0	0	0	0	0	0	0	0	0	0	0	0	0	0
B7C791|UDP_N_acetylenolpyruvoylglucosamine_reductase	0	3.870967742	10.15524271	0	0	32.3641232	0	0	13.17772004	0	0	0	0	19.99724978	0	0	0	16.77419355	0	24.60936904	0	0	0	0	28.40136616	0	0	0	0	0	0	0	28.8702892	0	0	0	0	0	0	0	0	0	0	0	0	0	0	0	0
B7C7J7|UDP_glucose_4_epimerase_(Fragment)	0	17.20559416	17.22089258	0	0	63.24118956	3.106902349	7.003616852	36.96661518	0	0	0	0	72.34997243	0	0	0	72.11171418	0	74.38510565	15.08351891	0	0	0	64.27963125	0	0	18.5487912	0	0	0	10.66376002	89.93761338	0	0	0	0	11.97922666	0	0	0	12.24613425	0	12.61829653	0	0	0	0	8.067827447
B7C8W7|UDP_N_acetylmuramoyl_tripeptide__D_alanyl_D_alanine_ligase	0	5.6726094	4.051863857	0	0	17.79358413	0	0	1.620745543	0	0	0	0	12.96842836	0	0	0	15.35845711	0	1.62140278	0	0	0	0	13.78111255	0	0	0	0	0	0	0	16.11181914	0	0	0	0	0	0	0	0	0	0	0	0	0	0	0	0
B7C9Z2|UDP_N_acetylglucosamine_1_carboxyvinyltransferase	0	8.713462213	6.993006993	0	0	30.31653367	0	0	20.66079403	0	0	0	0	26.27358255	0	0	0	37.44425326	0	11.36363636	0	0	0	0	54.75848444	0	0	0	0	0	0	0	37.66777506	0	0	0	0	0	0	0	0	0	0	0	0	0	0	0	0
B7CAD3|UDP_N_acetylmuramate__L_alanine_ligase	0	15.1552276	7.571419482	0	0	12.63206181	0	0	36.73606952	0	0	0	0	22.8470042	0	0	0	13.46328683	0	17.88094216	0	0	0	0	12.64464013	0	0	0	0	0	0	0	20.19070748	0	0	0	0	0	0	0	0	0	0	0	0	0	0	0	0
B7CAK7|UDP_N_acetylmuramyl_tripeptide_synthetase	0	10.5190412	4.518580891	0	0	0.758725341	0	0	0	0	0	0	0	3.034901366	0	0	0	29.55322253	0	4.552352049	0	0	0	0	0.758725341	0	0	0	0	0	0	0	0	0	0	0	0	0	0	0	0	0	0	0	0	0	0	0	0
B7CB16|UDP_N_acetylmuramoylalanine__D_glutamate_ligase	0	1.669449082	2.504173623	0	0	0.834724541	0	0	6.677796327	0	0	0	0	8.347245409	0	0	0	20.75526633	0	9.111054368	0	0	0	0	19.12251403	0	0	0	0	0	0	0	5.822427321	0	0	0	0	0	0	0	0	0	0	3.338898164	0	0	0	0	0
B7CCN0|Putative_UDP_N_acetylglucosamine_diphosphorylase/glucosamine_1_phosphate_N_acetyltransferase	0	10.12864579	7.94967437	0	0	9.123308498	0	0	9.124610154	0	0	0	0	10.26355935	0	0	0	35.25141472	0	19.30022693	0	0	0	0	21.55480506	0	0	0	0	0	0	0	19.32120556	0	0	0	0	0	0	0	0	0	0	2.232142857	0	0	0	0	0
B7GQ76|UDP_N_acetylmuramoylalanine__D_glutamate_ligase	10.56660694	8.293405339	21.90574229	3.785011355	1.514004542	0	0	1.514004542	0	0	5.299015897	0	25.72332305	4.542013626	0	3.028009084	12.83213894	0	0	1.514004542	0	25.65609836	0	1.514004542	0	26.41293423	0	15.89819466	0	0	0	3.028009084	2.271006813	5.259668443	12.11203634	0	22.71006813	0	8.265120925	6.813020439	0	5.299015897	3.028009084	0	19.68205905	0	2.996584231	0	0
B7LM78|UDP_4_amino_4_deoxy_L_arabinose__oxoglutarate_aminotransferase	0	0	0	0	0	0	0	0	0	0	0	0	0	0	0	0	0	0	0	0	0	0	0	0	0	0	0	0	0	0	0	0	0	0	0	0	0	0	0	0	0	0	0	0	0	0	0	0	0
B7MG20|UDP_4_amino_4_deoxy_L_arabinose__oxoglutarate_aminotransferase	0	17.71581263	11.59086167	0	0	0	0	0	0	0	1.84501845	326.9006539	620.8329882	0	0	34.53989565	0.985221675	0	3.6900369	0	0.922509225	1.97044335	11.22251948	0	0	7.56821115	0.985221675	0	0	0	0	0	0	0	0	0	0	0	0	0	0	0	13.93500843	4.775154698	3.8154618	194.7260156	0	0	7.408791653
B7V7T8|UDP_N_acetylmuramate:L_alanyl_gamma_D_glutamyl_meso_diaminopimelate_ligase	0	0	0	0	0	0	0	0	0	0	0	0	0	0	0	0	0	0	0	0	0	0	0	0	0	0	0	0	0	0	0	0	0	0	0	0	0	0	0	0	0	0	0	0	0	0	0	0	0
B7VAM0|UDP_glucose/GDP_mannose_dehydrogenase_like_protein	0	0	0	0	0	0	0	0	0	0	0	0	0	0	0	0	0	0	0	0	0	0	0	0	0	0	0	0	0	0	0	0	0	0	0	0	0	0	0	0	0	0	0	0	0	0	0	0	0
B8DSR0|UDP_N_acetylmuramoylalanyl_D_glutamate__2,6_diaminopimelate_ligase	0	0	0	0	0	0	0	0	0	0	0	0	0	0	0	0	0	0	0	0	0	0	0	0	0	0	0	0	0	0	0	0	0	0	0	1.402524544	0	0	0	0	0	0	0	0	0	0	0	0	0
B8DST9|UDP_N_acetylglucosamine__N_acetylmuramyl_(pentapeptide)_pyrophosphoryl_undecaprenol_N_acetylglucosamine_transferase	0	0	0	0	0	0	0	0	0	0	0	0	0	0	0	0	0	0	0	0	0	0	0	0	0	0	0	0	0	0	0	0	0	0	0	0.943396226	0	0	0	0	0	0	0	0	0	0	0	0	0
B8DSU1|UDP_N_acetylmuramoylalanine__D_glutamate_ligase	0	0	0	0	0	0	0	0	0	0	0	0	0	0	0	0	0	0	0	0	0	0	0	0	0	0	0	0	0	0	0	0	0	0	0	0	0	0	0	0	0	0	0	0	0	0	0	0	0
B8DSU3|UDP_N_acetylmuramoyl_tripeptide__D_alanyl_D_alanine_ligase	0	0	0	0	0	0	0	0	0	0	0	0	0	0	0	0	0	0	0	0	0	0	0	0	0	0	0	0	0	0	0	0	0	0	0	1.464128843	0	0	0	0	0	0	0	0	0	0	0	0	0
B8DWN9|UDP_glucose/GDP_mannose_dehydrogenase	0	0	0	0	0	0	0	0	0	0	0	0	0	0	0	0	0	0	0	0	0	0	0	0	0	0	0	0	0	0	0	0	0	0	0	1.7809439	0	0	0	0	0	0	0	0	0	0	0	0	0
B8J283|UDP_N_acetylglucosamine_1_carboxyvinyltransferase	0	0	0	0	0	2.658004008	0	0	0	0	0	0	0	0	0	0	0	0	0	0	0	0	0	0	0	0	0	0	0	0	0	0	0	2.658004008	0	0	0	0	0	0	0	0	0	1.771479185	0	0	0	0	0
B9DUI1|UDP_glucose_6_dehydrogenase_2	0	0	0	0	0	0	0	0	0	0	0	0	0	0	0	0	0	0	0	0	0	0	0	0	0	0	0	0	0	0	0	0	0	0	0	0	0	0	0	0	0	0	0	0	0	0	0	0	0
B9Y5J2|UDP_N_acetylglucosamine_1_carboxyvinyltransferase	5.190311419	0	0	3.460207613	0	0	0	4.311996369	0	0	0	0	0	0	0	1.730103806	0	0.865051903	0	0	0	3.460207613	3.460207613	0	3.460207613	1.730103806	0	1.730103806	0	0	0	0	0	0	0	0	0	0	0	0	0	0	0	0	0	0	3.460207613	0	0
B9Y7A8|UDP_N_acetylmuramoyl_L_alanyl_D_glutamate__2,6_diaminopimelate_ligase	0.796812749	0	0	4.780876494	0	1.593625498	0	5.539273698	4.747313399	0	0	0	0	3.187250996	0	0	0	3.187250996	0	0	0.796812749	0	0	0	0	0.796812749	0	1.593625498	0	0	0	1.593625498	0	0	0	1.572327044	0	0	0	0	0	0	0	0	0	0	0	0	1.556420234
B9Y7B0|UDP_N_acetylmuramoylalanine__D_glutamate_ligase	3.355704698	0	0	0	0	1.677852349	0	0	0	0	0	0	0	4.194630873	0	1.677852349	0	6.712819356	0	0	0	1.679969068	5.033557047	0	0	3.336227142	0	0	0	0	0	0	0	0	0	4.997740823	0	0	0	0	0	0	0	0	0	0	0	0	0
B9Y7Z3|UDP_N_acetylenolpyruvoylglucosamine_reductase	0	0	0	1.290322581	0	0	0	2.580645161	0	0	0	0	0	1.290322581	0	0	0	0	0	0	0	0	0	0	0	0	0	0	0	0	0	0	0	0	0	0	0	0	0	0	0	0	0	0	0	0	0	0	2.487562189
B9Y8A7|UDP_galactopyranose_mutase	9.648873302	1.749880209	6.541313597	5.505385382	16.20479121	7.814241435	15.03169957	9.227502401	4.744472383	7.788235524	5.443125148	7.991742601	5.000924933	3.973841587	7.26383572	3.818799005	13.62384613	10.77255709	15.51480894	33.94773778	13.52402554	8.254789671	9.899289092	0	9.208200067	8.142528669	2.502711103	7.198619571	0	5.551222081	0	6.182015356	8.309370265	2.967149905	3.185115958	6.54095137	0	15.256647	0	15.13959616	0	0	1.04189309	3.770207587	5.162150501	0	1.989702346	4.828003105	5.669292231
B9YAA5|UDP_galactopyranose_mutase	0	0	0	0	0	0	0	3.773584906	1.886792453	0	0	0	0	5.660377359	0	0	0	0	0	0	1.886792453	1.841620626	0	0	1.886792453	0	0	1.886792453	0	0.943396226	0	0	0	0	0	0	0	1.886792453	0	0	0	0	0	0	0	0	0	0	0.943396226
B9YAY8|UDP_glucose_4_epimerase_(Fragment)	4.282655246	0	0	0	0	0	0	0	4.282655246	0	0	0	0	0	0	0	0	0	0	0	0	0	0	0	2.141327623	0	0	0	0	0	0	0	0	0	0	2.141327623	0	0	0	0	0	0	0	0	0	0	0	0	0
B9YB20|UDP_N_acetylmuramyl_tripeptide_synthetase	1.4803849	0	0	0	0	0	0	2.9607698	1.4803849	0	0	0	0	2.22057735	0	2.9607698	0	0	0	0	0	0	2.9607698	0	2.9607698	0	0	0	0	0	0	0.74019245	0	0	0	0	0	1.4803849	0	0	0	0	0	0	0	2.22057735	0	0	0
B9YB90|UDP_N_acetylmuramate__L_alanine_ligase	1.662510391	0	0	1.690617075	0	0	0	1.690617075	0	0	0	0	0	0	0	2.535925613	0	0	0	0	0	0	1.690617075	0	0	0	0	1.690617075	0	2.535925613	0	0	0	0	0	3.381234151	0	0	0	0	0	0	0	0	0	0	1.651527663	0	1.690617075
B9YC44|UDP_N_acetylglucosamine__N_acetylmuramyl_(pentapeptide)_pyrophosphoryl_undecaprenol_N_acetylglucosamine_transferase	2.059732235	0	0	2.063983488	0	0	0	2.040816327	0	0	0	0	0	0	0	0	0	0	0	0	0	0	0	0	8.377943137	0	0	0	0	2.10748156	0	1.05374078	0	0	0	0	0	2.10748156	0	0	0	0	0	0	0	0	1.05374078	0	0
B9YC45|UDP_N_acetylenolpyruvoylglucosamine_reductase	3.801602452	0	0	0	0	2.590673575	0	0	0	0	0	0	0	0	0	2.590673575	0	0	0	0	0	0	5.144951992	0	0	0	0	0	0	0	0	0	0	0	0	0	0	0	0	0	0	0	0	0	0	0	0	0	0
B9YD80|UDP_N_acetylmuramoyl_tripeptide__D_alanyl_D_alanine_ligase	0	0	0	0	0	4.045853001	0	1.338688086	1.348617667	0	0	0	0	1.348617667	0	1.348617667	0	0	0	0	0	1.348617667	2.697235334	0	8.747184402	0	0	0	0	1.348617667	0	6.068779501	0	0	0	2.697235334	0	2.697235334	0	0	0	0	0	0	0	2.697235334	1.348617667	0	0
C0AZF0|UDP_N_acetylglucosamine_1_carboxyvinyltransferase	0	0	0	0	0	0	0	0	0	0	0	0	0	0	0	0	0	0	0	0	0	0	0	0	0	0	0	0	0	0	0	0	0	0	0	0	0	0	0	0	0	0	0	0	0	0	0	0	0
C0B815|UDP_glucose_4_epimerase_family_protein	20.83559414	0	20.6185567	10.30927835	0	0	0	61.8556701	30.92783505	51.54639175	0	0	0	36.00317209	0	0	10.30927835	0	0	0	10.30927835	20.6185567	10.30927835	30.92783505	0	0	0	0	0	0	0	0	20.6185567	0	0	0	0	10.30927835	0	0	0	0	0	0	0	0	0	20.6185567	0
C0B9X8|UDP_N_acetylglucosamine_1_carboxyvinyltransferase	21.36213102	1.712328767	14.55479452	1.712328767	5.136986301	0.856164384	14.46764743	30.14697175	3.424657534	27.31853053	1.712328767	0	19.43829675	5.136986301	6.458158935	0	27.30055046	8.561643836	16.24255823	2.568493151	6.849315069	24.89487243	13.57308236	21.27078366	17.91265583	7.961291548	0	11.98630137	0	0.856164384	0	17.90728073	1.712328767	4.280821918	2.568493151	4.39994016	8.525761003	6.849315069	0	0	0	0	17.97945205	1.712328767	0	9.460836455	0	6.833339143	0
C0BS80|Putative_UDP_N_acetylmuramoyl_L_alanyl_D_glutamate__2,_6_diaminopimelate_ligase	0	0	6.134969325	0	0	0	0	12.26993865	0	0	18.40490798	24.5398773	78.77427108	0	0	0	0	0	0	0	0	0	0	0	0	0	6.134969325	0	0	0	0	0	0	0	0	0	18.40490798	78.01097837	0	0	0	0	0	0	24.5398773	0	0	0	12.26993865
C0BZS7|UDP_N_acetylmuramoyl_L_alanyl_D_glutamate__2,6_diaminopimelate_ligase	0	0	0	0	0	0	0	0	0	0	0	0	0	0	0	0	0	0	0	0	0	0	0	0	0	0	0	0	0	0	0	0	0	0	0	0	0	0	0	0	0	0	0	0	0	0	0	0	0
C0C1E8|UDP_N_acetylglucosamine_1_carboxyvinyltransferase	0	0	0	0	0	0	0	0	0	0	0	0	2.574337814	0	4.350927774	0	0	0	0	0	0	3.186570712	0	8.004722656	0	8.029093103	0	0	0	4.22454178	0	0	0	0	0	5.464636079	0	0	0	0	0	0	0	0	0	1.945056939	0	0	0
C0C1Z4|UDP_N_acetylglucosamine__N_acetylmuramyl_(pentapeptide)_pyrophosphoryl_undecaprenol_N_acetylglucosamine_transferase	0	0	0	0	0	0	0	13.59974655	0	0	0	0	0	0	0	0	0	0	4.393151568	0	0	0	0	0	0	0	0	0	0	0	0	0	0	0	0	2.373295785	0	0	0	0	0	0	0	0	0	0	0	0	0
C0C5N1|UDP_glucose_4_epimerase	0	12.59291886	0	0	0	8.407087572	0	10.51900031	0	0	9.889400855	50.81411438	0	0	0	0	0	0	6.646771997	0	0	6.797887479	0	6.8999816	3.199867434	11.92796503	0	11.31936397	0	0	0	20.06843921	0	0	0	5.089501792	7.395236902	0	0	0	0	0	0	3.423395675	0	4.52922822	0	0	0
C0CGW7|UDP_N_acetylglucosamine_2_epimerase	0	0	0	0	0	0	0	0	0	0	0	0	0	0	0	0	3.039821664	0	0	0	0	0	0	0	0	2.055498458	0	0	0	0	0	3.083247688	0	0	0	0	0	0	0	0	0	0	0	0	0	0	0	0	0
C0CUC4|UDP_galactopyranose_mutase	10.93359644	0	0	25.91891236	10.03994437	0	13.52775159	0	6.418995172	12.4294424	0	26.79979827	0	13.95899203	18.94843663	72.73992405	16.43440199	12.02482073	18.50061531	5.032817	16.96462347	0	9.982887755	46.40294195	24.36271579	7.084446636	9.832156474	14.15624487	0	0	0	4.0412122	0	0	7.620420051	9.806113893	0	0	0	16.08086268	0	0	0	0	10.16786597	1.024590164	0	9.364293016	0
C0CUP5|UDP_N_acetylglucosamine__N_acetylmuramyl_(pentapeptide)_pyrophosphoryl_undecaprenol_N_acetylglucosamine_transferase	2.10748156	0	0	3.569547944	0	0	5.028628512	0	0	7.008318178	0	3.423380252	0	4.825245743	12.73041649	39.41252979	5.239062936	4.716017537	7.751060602	0	3.403511896	3.081161897	2.416115555	16.83704772	16.30413169	0	4.87530546	0	0	0	0	0	0	0	0	2.982510155	5.697061557	0	0	3.684179043	0	0	2.857167801	0	0	0	0	4.083552559	0
C0CVT6|UDP_N_acetylmuramoyl_L_alanine__D_glutamate_ligase	2.454991817	0	0	0	0	0	0	0	0	1.636661211	0	0	0	0	4.859943648	0	0	0	3.273322422	0	0	0	0	0	0	0	0	0	0	0	0	0	0	0	0	0	0	0	0	0	0	0	0	0	0	2.454991817	0	0	0
C0CZ14|UDP_N_acetylmuramate__L_alanine_ligase	1.582278481	0	0	0	0	0	0	0	0	0	0	0	0	0	0.791139241	0	0	0	0	0	1.582278481	0	1.56128025	0	0	0	0	0	0	0	0	0	0	0	0	3.164556962	0	0	0	0	0	0	0	0	0	0	0	0	0
C0D2T7|UDP_N_acetylenolpyruvoylglucosamine_reductase_domain_protein_(Fragment)	0	0	0	0	0	0	0	0	0	0	0	0	0	0	0	0	0	0	0	0	0	0	0	5.83090379	5.83090379	0	0	0	0	0	0	2.915451895	0	0	0	0	0	0	0	0	0	0	0	0	0	0	0	0	0
C0D338|UDP_N_acetylglucosamine_1_carboxyvinyltransferase	0	0	0	0	0	0	0	0	0	0	0	0	0	0	1.682085786	0	0	0	0.841042893	0	0	0	5.002173211	1.661129568	0	0	0	0	0	0	0	0.841042893	0	0	0	0	0	0	0	0	0	0	0	0	0	0	0	0	0
C0D340|UDP_N_acetylmuramoylalanine__D_glutamate_ligase	0	0	0	0	0	0	0	0	0	0	0	0	0	0	0	0	0	0	0	0	1.620745543	0	4.862236629	0	0	0	0	0	0	0	0	0	0	0	0	1.620745543	0	0	0	0	0	0	0	0	7.598789452	1.596169194	0	0	0
C0D991|UDP_N_acetylmuramyl_tripeptide_synthetase	0	0	0	0	0	0	0	0	0	1.457725948	0	0	0	0	4.342688458	0	0	0	0	0	0	0	0.728862974	1.457725948	1.445086705	0	0	0	0	0	0	0	0	0	0	0	0	0	0	0	0	0	0	0	0	0	0	0	0
C0D992|UDP_N_acetylmuramoyl_tripeptide__D_alanyl_D_alanine_ligase	0	0	0	0	0	0	0	0	0	0	0	0	0	0	1.531393568	0	0	0	0	0	0	0	0.765696784	0	0	0	0	0	0	0	0	0	0	0	0	0	0	0	0	0	0	0	0	0	0	0	0	0	0
C0D9F1|UDP_glucose_4_epimerase	0	6.195000524	0	8.631445808	12.0976356	0	6.469950647	7.927770421	11.17510806	12.36742109	6.939795737	0	0	10.46595949	8.164729198	68.83633046	14.78327026	13.12952869	12.54075661	0	8.200002081	0	7.062184983	43.75622599	28.10469287	0	8.745457861	14.95474678	0	0	0	7.020193491	0	0	7.294028842	6.708188503	0	9.204027327	11.2151473	6.806802359	0	4.076367072	11.09979378	0	0	0	3.230346933	18.56289292	0
C0ED63|UDP_N_acetylglucosamine_2_epimerase	5.888669481	48.30610391	24.4594264	4.335551423	8.066464663	9.586233962	6.984459277	23.82536334	6.911734647	4.424599199	12.83426249	5.72286869	5.670014106	6.64468818	10.7584849	2.625467522	3.054656852	9.955235921	19.58059904	13.05284962	14.94861626	7.903164105	12.79821025	6.215998163	7.915057703	5.093822602	5.921962953	13.67942564	17.35548218	23.55983109	1.66836798	9.873273334	23.05806146	7.466239679	23.0278806	3.65085906	18.07965295	8.257291086	6.294473558	3.707009771	0	12.46368934	11.16527274	12.75748059	9.287964235	22.0918594	0	9.189480413	10.45077344
C0F000|UDP_glucose_4_epimerase	15.83700421	2.242152466	0	10.05747838	19.29512664	12.33183857	8.603990323	71.56285839	0	0	2.242152466	0	4.484304933	0	37.88420084	0	4.484304933	5.237704779	8.968609866	0	11.22087852	0	0	10.0501768	1.121076233	0	10.0896861	10.09220537	0	6.65350233	0	0	0	2.242152466	8.968609866	10.03811414	6.701599833	10.76789169	0	0	0	6.658217976	0	4.484304933	0	6.726457399	0	0	13.4529148
C0F020|UDP_galactopyranose_mutase	6.589040408	13.35877863	11.45038168	17.50876741	4.770992366	23.84009278	5.72519084	86.76323873	4.723060536	11.45038168	0	0	29.46427211	20.88356505	23.08766483	6.657784819	16.17209289	0.954198473	38.65571778	0.954198473	7.633587786	23.81049778	0	1.908396947	13.32304086	36.00358253	1.869158879	13.32831595	0	7.811118365	0	24.01011683	1.908396947	5.727930166	9.698710247	0	9.731390377	3.816793893	0	1.860465116	0	3.816793893	8.539854429	1.883239171	9.602102713	0.954198473	0	5.72519084	10.49618321
C0FTS0|UDP_N_acetylmuramoyl_tripeptide__D_alanyl_D_alanine_ligase	27.46340294	1.531393568	3.012218994	2.297090352	12.23172042	0.746268657	42.77200431	0	22.12199389	7.625949366	6.873882031	0	0	0	67.98324347	3.82848392	16.0610982	10.69099101	0	63.29958681	0	9.104084491	2.267198286	0	83.33279348	20.603417	32.85955229	3.795217693	0	0	8.390521432	0	19.90811639	0	6.891271057	12.9835791	0	6.891271057	0	44.30870924	0	4.594180704	3.062787136	71.11270551	43.50462011	0	1.525575204	8.392772558	3.793033045
C0FXP5|UDP_N_acetylmuramoyl_L_alanyl_D_glutamate__2,_6_diaminopimelate_ligase	20.24746907	2.249718785	8.960132971	7.801817829	14.51504302	2.249718785	24.66011069	0	25.82838564	3.374578178	8.939736859	0	0	0	48.24456685	11.24859393	5.584522929	6.749156356	2.249718785	17.78816964	2.249718785	6.749156356	7.819686645	0	85.40508094	11.19854456	32.56697427	4.49943757	0	0	5.625563696	0	11.24859393	0	12.37345332	12.37345332	0	15.7480315	0	69.45143191	1.124859393	8.95422802	0	59.44259809	25.80783959	0	6.681885759	7.876549215	0
C0QW26|UDP_N_acetylglucosamine_acyltransferase	0	0	0	0	0	0	0	0	0	0	0	0	0	0	0	0	0	0	0	0	0	0	0	0	0	0	0	0	0	0	0	0	0	0	0	0	0	0	0	0	0	0	0	0	0	0	0	0	0
C2CI33|UDP_N_acetylglucosamine_2_epimerase	0	0	0	0	8.680709986	0	0	33.16697947	0	0	11.34038366	0	0	0	11.41330131	0	0	0	0	0	17.64931563	0	0	0	0	0	0	0	0	0	0	0	0	0	0	0	0	0	0	0	0	0	0	0	0	0	0	0	0
C2ERH9|UDP_N_acetylglucosamine_1_carboxyvinyltransferase	0	0	0	0	0	0	0	0	0	0	0	0	0	0	0	0	0	0	0	0	0	0	0	0	0	0	0	0	0	0	0	0	0	0	0	0	0	0	0	0	0	0	0	0	0	0	0	0	0
C2ERI8|UDP_N_acetylmuramoyl_tripeptide__D_alanyl_D_alanine_ligase	0	0	0	0	0	0	0	0	0	0	0	0	0	0	0	0	0	0	0	0	0	0	0	0	0	0	0	0	0	0	0	0	0	0	0	0	0	0	0	0	0	0	0	0	0	0	0	0	0
C2ERV3|UDP_N_acetylmuramoylalanine__D_glutamate_ligase	0	0	0	0	0	0	0	0	0	0	0	0	0	0	0	0	0	0	0	0	0	0	0	0	0	0	0	0	0	0	0	0	0	0	0	0	0	0	0	0	0	0	0	0	0	0	0	0	0
C2ERV4|UDP_N_acetylglucosamine__N_acetylmuramyl_(pentapeptide)_pyrophosphoryl_undecaprenol_N_acetylglucosamine_transferase	0	0	0	0	0	0	0	0	0	0	0	0	0	0	0	0	0	0	0	0	0	0	0	0	0	0	0	0	0	0	0	0	0	0	0	0	0	0	0	0	0	0	0	0	0	0	0	0	0
C2ETH8|UDP_N_acetylenolpyruvoylglucosamine_reductase	0	0	0	0	0	0	0	0	0	0	0	0	0	0	0	0	0	0	0	0	0	0	0	0	0	0	0	0	0	0	0	0	0	0	0	0	0	0	0	0	0	0	0	0	0	0	0	0	0
C2ETN3|UDP_N_acetylglucosamine_1_carboxyvinyltransferase	0	0	0	0	0	0	0	0	0	0	0	0	0	0	0	0	0	0	0	0	0	0	0	0	0	0	0	0	0	0	0	0	0	0	0	0	0	0	0	0	0	0	0	0	0	0	0	0	0
C2EUC9|UDP_N_acetylmuramyl_tripeptide_synthetase	0	0	0	0	0	0	0	0	0	0	0	0	0	0	0	0	0	0	0	0	0	0	0	0	0	0	0	0	0	0	0	0	0	0	0	0	0	0	0	0	0	0	0	0	0	0	0	0	0
C2EVI8|UDP_N_acetylglucosamine_2_epimerase	0	0	0	0	0	0	0	0	0	0	0	0	0	0	0	0	0	0	0	0	0	0	0	0	0	0	0	0	0	0	0	0	0	0	0	0	0	0	0	0	0	0	0	0	0	0	0	0	0
C2EW06|UDP_N_acetylmuramate__L_alanine_ligase	0	0	0	0	0	0	0	0	0	0	0	0	0	0	0	0	0	0	0	0	0	0	0	0	0	0	0	0	0	0	0	0	0	0	0	0	0	0	0	0	0	0	0	0	0	0	0	0	0
C3JBD4|UDP_N_acetylglucosamine__N_acetylmuramyl_(pentapeptide)_pyrophosphoryl_undecaprenol_N_acetylglucosamine_transferase	0	0	0	0	0	0	0	0	0	0	0	0	0	0	0	0	0	0	0	0	0	0	0	0	0	0	0	0	0	0	0	0	0	0	0	0	0	0	0	0	0	0	0	0	0	0	0	0	0
C3JBD6|UDP_N_acetylmuramoylalanine__D_glutamate_ligase	0	0	0	0	0	0	0	0	0	0	0	0	0	0	0	0	0	0	0	0	0	0	0	0	0	0	0	0	0	0	0	0	0	0	0	0	0	0	0	0	0	0	0	0	0	0	0	0	0
C3JCA6|UDP_glucose_4_epimerase	0	0	0	0	0	0	0	0	0	0	0	0	0	0	0	0	0	0	0	0	0	0	0	0	0	0	0	0	0	0	0	0	0	0	0	0	0	0	0	0	0	0	0	0	0	0	0	0	0
C3JCC5|UDP_N_acetylglucosamine_1_carboxyvinyltransferase	0	0	0	0	0	0	0	0	0	0	0	0	0	0	0	0	0	0	0	0	0	0	0	0	0	0	0	0	0	0	0	0	0	0	0	0	0	0	0	0	0	0	0	0	0	0	0	0	0
C3R4Q2|UDP_N_acetylglucosamine_2_epimerase	10.25856371	19.43595399	8.741840951	62.30312214	42.99653311	14.99183087	20.63634467	0	0	0	48.73840332	0	0	0	24.2751201	1.986025552	0	10.92031388	0	0	119.0487942	8.891444024	11.32647019	4.598878101	0	6.548985511	5.69608675	10.34376569	17.84820988	66.09397417	22.29322152	6.181792436	8.285503472	0	0	6.077795206	102.9582931	0	47.32519819	9.359676543	0	32.0089558	0	4.437719554	41.03592119	24.82854913	0	23.27772811	30.14735431
C3R7K0|UDP_N_acetyl_D_glucosamine_2_epimerase,_UDP_hydrolysing	15.83661102	0	2.982107356	13.91650099	55.29671881	0	0	0	1.988071571	0	1.988071571	0	0	0	0	0	0	0	0.994035785	0	0	0	1.988071571	0	3.939409951	4.937681603	0	0	42.52015381	0	0	4.902589111	0	0	0	0	0	0	0	0	0	49.54840822	0	0	8.90377763	0	0	14.87559021	31.71859954
C3WR08|Putative_UDP_3_O_[3_hydroxymyristoyl]_glucosamine_N_acyltransferase	0	0	0	0	0	0	0	0	0	0	0	0	0	0	0	0	0	0	0	0	0	0	0	0	0	0	0	0	0	0	0	0	0	0	0	0	0	0	0	0	0	0	0	0	0	0	0	0	0
C3X1A1|Alpha,alpha_trehalose_phosphate_synthase_(UDP_forming)	0	4.271476032	0	0	0	0	0	0	0	0	0	0	0	0	0	0	0	0	0	0	0	0	0	0	0	0	0	0	0	0	0	0	0	0	0	0	0	0	0	0	0	0	0	0	0	0	0	0	0
C3X1G1|UDP_3_O_acylglucosamine_N_acyltransferase	0	2.155172414	0	0	0	0	0	0	0	0	0	0	0	0	0	0	0	0	0	0	0	0	0	0	0	0	0	0	0	0	0	0	0	0	0	0	0	0	0	0	0	0	0	0	0	0	0	0	0
C3X1G3|Acyl_[acyl_carrier_protein]__UDP_N_acetylglucosamine_O_acyltransferase	0	11.89944043	0	0	0	0	0	0	0	0	0	0	0	0	0	0	0	0	0	0	0	0	0	0	0	0	0	0	0	0	0	0	0	0	0	0	0	0	0	0	0	0	0	0	0	0	0	0	0
C3X274|UDP_glucose_4_epimerase	0	6.798139886	0	0	0	0	0	0	0	0	0	0	0	0	0	0	0	0	0	0	0	0	0	0	0	0	0	0	0	0	0	0	0	0	0	0	0	0	0	0	0	0	0	0	0	0	0	0	0
C3X592|UDP_N_acetylmuramate:L_alanyl_gamma_D_glutamyl_meso_diaminopimelate_ligase	0	4.724409449	0	0	0	0	0	0	0	0	0	0	0	0	0	0	0	0	0	0	0	0	0	0	0	0	0	0	0	0	0	0	0	0	0	0	0	0	0	0	0	0	0	0	0	0	0	0	0
C3X5G6|UDP_3_O_[3_hydroxymyristoyl]_N_acetylglucosamine_deacetylase	0	4.932182491	0	0	3.699136868	13.49549214	0	0	0	0	0	0	0	0	0	0	0	0	0	0	0	0	0	0	0	0	0	0	0	0	0	0	0	0	0	0	0	0	0	0	0	0	0	2.433090024	0	0	0	0	0
C3X5H1|UDP_N_acetylmuramate__L_alanine_ligase	0	5.434782609	0	0	1.556420234	9.314668217	0	0	0	0	0	0	0	0	0	0	0	0	0	0	0	0	0	0	0	0	0	0	0	0	0	0	0	0	0	0	0	0	0	0	0	0	0	0	0	0	0	0	0
C3X5H2|UDP_N_acetylglucosamine__N_acetylmuramyl_(pentapeptide)_pyrophosphoryl_undecaprenol_N_acetylglucosamine_transferase	0	6.198990783	0	0	0	0	0	0	0	0	0	0	0	0	0	0	0	0	0	0	0	0	0	0	0	0	0	0	0	0	0	0	0	0	0	0	0	0	0	0	0	0	0	0	0	0	0	0	0
C3X5H4|UDP_N_acetylmuramoylalanine__D_glutamate_ligase	0	6.477435184	0	0	0	0	0	0	0	0	0	0	0	0	0	0	0	0	0	0	0	0	0	0	0	0	0	0	0	0	0	0	0	0	0	0	0	0	0	0	0	0	0	0	0	0	0	0	0
C3X5H6|UDP_N_acetylmuramoyl_tripeptide__D_alanyl_D_alanine_ligase	0	4.032258065	0	0	0	0	0	0	0	0	0	0	0	0	0	0	0	0	0	0	0	0	0	0	0	0	0	0	0	0	0	0	0	0	0	0	0	0	0	0	0	0	0	0	0	0	0	0	0
C3X5H7|UDP_N_acetylmuramoyl_L_alanyl_D_glutamate__2,6_diaminopimelate_ligase	0	4.316546763	0	0	0	0	0	0	0	0	0	0	0	0	0	0	0	0	0	0	0	0	0	0	0	0	0	0	0	0	0	0	0	0	0	0	0	0	0	0	0	0	0	0	0	0	0	0	0
C3X5J5|UDP_N_acetylenolpyruvoylglucosamine_reductase	0	5.455336208	0	0	0	0	0	0	0	0	0	0	0	0	0	0	0	0	0	0	0	0	0	0	0	0	0	0	0	0	0	0	0	0	0	0	0	0	0	0	0	0	0	0	0	0	0	0	0
C3X662|UDP_N_acetylglucosamine_1_carboxyvinyltransferase	0	0	0	7.416301303	0	0	0	0	0	0	0	0	0	0	0	0	0	0	0	0	0	0	0	0	0	0	0	0	0	0	0	0	0	0	0	0	0	0	0	0	0	0	0	0	0	0	0	0	0
C3X6X2|UDP_2,3_diacylglucosamine_hydrolase	0	6.220839813	0	0	0	0	0	0	0	0	0	0	0	0	0	0	0	0	0	0	0	0	0	0	0	0	0	0	0	0	0	0	0	0	0	0	0	0	0	0	0	0	0	0	0	0	0	0	0
C3X7B7|UDP_2,3_diacylglucosamine_hydrolase	0	0	0	0	6.134969325	9.202453988	0	0	0	0	0	0	0	0	0	0	0	0	0	0	0	0	0	0	0	0	0	0	0	0	0	0	0	0	0	0	0	0	0	0	0	0	0	1.533742331	0	0	0	0	0
C3X7S2|UDP_3_O_acylglucosamine_N_acyltransferase	0	0	0	0	7.479981244	7.543103448	0	0	0	0	0	0	0	0	0	0	0	0	0	0	0	0	0	0	0	0	0	0	0	0	0	0	0	0	0	0	0	0	0	0	0	0	0	0	0	0	0	0	0
C3X7S4|Acyl_[acyl_carrier_protein]__UDP_N_acetylglucosamine_O_acyltransferase	0	0	0	0	3.025718608	6.051437216	0	0	0	0	0	0	0	0	0	0	0	0	0	0	0	0	0	0	0	0	0	0	0	0	0	0	0	0	0	0	0	0	0	0	0	0	0	6.051437216	0	0	0	0	0
C3XA34|UDP_glucose_4_epimerase	0	0	0	0	5.549389567	6.590049288	0	0	0	0	0	0	0	0	0	0	0	0	0	0	0	0	0	0	0	0	0	0	0	0	0	0	0	0	0	0	0	0	0	0	0	0	0	2.219755827	0	0	0	0	0
C3XBG7|UDP_N_acetylmuramate:L_alanyl_gamma_D_glutamyl_meso_diaminopimelate_ligase	0	0	0	0	2.379064235	16.57823626	0	0	0	0	0	0	0	0	0	0	0	0	0	0	0	0	0	0	0	0	0	0	0	0	0	0	0	0	0	0	0	0	0	0	0	0	0	0	0	0	0	0	0
C3XBP6|UDP_N_acetylglucosamine__N_acetylmuramyl_(pentapeptide)_pyrophosphoryl_undecaprenol_N_acetylglucosamine_transferase	0	0	0	0	3.092783505	20.54813158	0	0	0	0	0	0	0	0	0	0	0	0	0	0	0	0	0	0	0	0	0	0	0	0	0	0	0	0	0	0	0	0	0	0	0	0	0	0	0	0	0	0	0
C3XBP8|UDP_N_acetylmuramoylalanine__D_glutamate_ligase	0	0	0	0	5.869405723	13.88729582	0	0	0	0	0	0	0	0	0	0	0	0	0	0	0	0	0	0	0	0	0	0	0	0	0	0	0	0	0	0	0	0	0	0	0	0	0	1.467351431	0	0	0	0	0
C3XBQ0|UDP_N_acetylmuramoyl_tripeptide__D_alanyl_D_alanine_ligase	0	0	0	0	7.240547064	4.827031376	0	0	0	0	0	0	0	0	0	0	0	0	0	0	0	0	0	0	0	0	0	0	0	0	0	0	0	0	0	0	0	0	0	0	0	0	0	0	0	0	0	0	0
C3XBQ1|UDP_N_acetylmuramoyl_L_alanyl_D_glutamate__2,6_diaminopimelate_ligase	0	0	0	0	3.604902668	7.930785869	0	0	0	0	0	0	0	0	0	0	0	0	0	0	0	0	0	0	0	0	0	0	0	0	0	0	0	0	0	0	0	0	0	0	0	0	0	2.883922134	0	0	0	0	0
C3XBR9|UDP_N_acetylenolpyruvoylglucosamine_reductase	0	0	0	0	3.351955307	12.29050279	0	0	0	0	0	0	0	0	0	0	0	0	0	0	0	0	0	0	0	0	0	0	0	0	0	0	0	0	0	0	0	0	0	0	0	0	0	0	0	0	0	0	0
C3XCE0|UDP_N_acetylglucosamine_1_carboxyvinyltransferase	0	0	0	0	2.657218778	10.62887511	0	0	0	0	0	0	0	0	0	0	0	0	0	0	0	0	0	0	0	0	0	0	0	0	0	0	0	0	0	0	0	0	0	0	0	0	0	0	0	0	0	0	0
C4F7X7|UDP_N_acetylmuramoyl_tripeptide__D_alanyl_D_alanine_ligase	0	0	0	0	0	0	0	0	0	0	0	0	0	0	0	0	0	0	0	0	0	0	0	0	0	0.755287009	0	0	0	0	0	0	0	0	0	0	0	0	0	0	0	0	0	0	0	0	0	0	0
C4F7X9|UDP_N_acetylmuramoylalanine__D_glutamate_ligase	0	0	0	0	0	0	0	0	0	0	0	0	0	0	0	0	0	0	0	0	0	0	0	0	0	14.04056162	0	0	0	0	0	0	0	0	0	0	0	0	0	0	0	0	0	0	0	0	0	0	0
C4F7Y1|UDP_N_acetylglucosamine__N_acetylmuramyl_(pentapeptide)_pyrophosphoryl_undecaprenol_N_acetylglucosamine_transferase	0	0	0	0	0	0	0	0	0	0	0	0	0	0.962463908	0	0	0	0	0	0	0	0	0	0	0	2.982107356	0	0	0	0	0	0	0	0	0	0	0	0	0	0	0	0	0	0	0	0	0	0	0
C4F7Y2|UDP_N_acetylmuramate__L_alanine_ligase	0	0	0	0	0	0	0	0	0	0	0	0	0	1.538461539	0	0	0	0	0	0	0	0	0	0	0	15.31252976	0	0	0	0	0	0	0	0	0	0	0	0	0	0	0	0	0	0	0	0	0	0	0
C4F7Y3|UDP_N_acetylenolpyruvoylglucosamine_reductase	0	0	0	0	0	0	0	0	0	0	0	0	0	0	0	0	0	0	0	0	0	0	0	0	0	13.97712834	0	0	0	0	0	0	0	0	0	0	0	0	0	0	0	0	0	0	0	0	0	0	0
C4FAN0|UDP_N_acetylenolpyruvoylglucosamine_reductase	0	0	0	0	0	0	0	0	0	0	0	0	0	0	0	0	0	0	0	0	0	0	0	0	0	20.49274263	0	0	0	0	0	0	0	0	0	0	0	0	0	0	0	0	0	0	0	0	0	0	0
C4FBD3|UDP_N_acetylglucosamine_1_carboxyvinyltransferase	0	0	0	0	0	0	0	0	0	0	0	0	0	5.130512204	0	0	0	0	0	0	0	0	0	0	0	12.94219154	0	0	0	0	0	0	0	0	0	0	0	0	0	0	0	0	0	0	0	0	0	0	0
C4FC47|UDP_N_acetylmuramoyl_L_alanyl_D_glutamate__L_lysine_ligase	0	0	0	0	0	0	0	0	0	0	0	0	0	0	0	0	0	0	0	0	0	0	0	0	0	6.973554731	0	0	0	0	0	0	0	0	0	0	0	0	0	0	0	0	0	0	0	0	0	0	0
C4FCH5|UDP_galactopyranose_mutase_(Fragment)	0	0	0	0	0	0	0	0	0	0	0	0	0	0	0	0	0	0	0	0	0	0	0	0	0	0	0	0	0	0	0	0	0	0	0	0	0	0	0	0	0	0	0	0	0	0	0	0	0
C4FE42|UDP_N_acetylmuramate__L_alanine_ligase	0	0	0	0	0	0	0	0	0	0	0	0	0	0	0	0	0	0	0	0	0	0	0	0	0	0	0	0	0	0	0	0	0	0	0	0	0	0	0	0	0	0	0	0	0	0	0	0	0
C4FE93|UDP_N_acetylmuramoyl_L_alanyl_D_glutamate__2,_6_diaminopimelate_ligase	0	0	0	0	0	0	0	0	0	0	0	0	0	0	0	0	0	0	0	0	0	0	0	0	0	0	0	0	0	0	0	0	0	0	0	0	0	0	0	0	0	0	0	0	0	0	0	0	0
C4FH60|UDP_N_acetylenolpyruvoylglucosamine_reductase	0	0	0	0	0	0	0	0	0	0	0	0	0	0	0	0	0	0	0	0	0	0	0	0	0	0	0	0	0	0	0	0	0	0	0	0	0	0	0	0	0	0	0	0	0	0	0	0	0
C4FHG7|UDP_N_acetylmuramoyl_L_alanyl_D_glutamate__2,_6_diaminopimelate_ligase_(Fragment)	0	0	0	0	0	0	0	0	0	0	0	0	0	0	0	0	0	0	0	0	0	0	0	0	0	0	0	0	0	0	0	0	0	0	0	0	0	0	0	0	0	0	0	0	0	0	0	0	0
C4GBI0|UDP_glucose_4_epimerase	0	0	0	0	16.84563329	0	0	0	0	0	0	0	0	0	0	0	0	0	0	0	0	0	0	0	0	0	0	0	0	0	0	0	0	0	0	0	0	0	0	0	0	0	0	12.93410576	0	0	0	0	0
C4GCM5|UDP_galactopyranose_mutase	0	0	0	9.196020523	0	0	0	10.38728279	0	0	7.634910589	0	0	0	0	0	0	0	0	10.69960964	0	0	0	0	18.00162773	0	0	0	0	0	0	0	0	0	0	0	0	0	0	0	0	0	0	0	0	0	0	0	0
C4SAT3|Acyl_[acyl_carrier_protein]__UDP_N_acetylglucosamine_O_acyltransferase	0	0	0	0	0	0	0	0	0	0	0	0	0	0	0	0	0	0	0	0	0	0	0	0	0	0	0	0	0	0	0	0	0	0	0	0	0	0	0	0	0	0	0	0	0	0	0	0	0
C4Z0X8|UDP_N_acetylglucosamine_pyrophosphorylase	3.65630713	0	23.76599634	45.49580785	9.140767825	0	49.06907818	0	7.122511636	10.86193822	0	0	1.721170396	0	0	0	0	63.1872799	7.31261426	39.72267848	21.93784278	10.80301566	0	0	16.18966919	0	0	34.59973736	0	14.269136	3.65630713	0	9.140767825	7.208704998	0	0	18.28153565	84.86964468	0	18.17132781	0	0	0	14.62522852	23.49572292	0	0	23.76599634	0
C4Z1B5|UDP_N_acetylglucosamine__N_acetylmuramyl_(pentapeptide)_pyrophosphoryl_undecaprenol_N_acetylglucosamine_transferase	0	0	21.23010162	25.35613733	18.08510638	3.157525692	51.22299377	0	16.92212574	19.1226114	0	0	0	0	0	0	0	59.73933807	0	31.80465219	23.30479042	10.54347028	0	0	19.13318195	0	0	66.86712277	0	6.321434851	12.73693376	0	9.860588925	8.435764003	0	0	11.70212766	116.8717152	0	36.7259548	0	0	0	7.398151015	33.90480659	3.191489362	0	39.17817181	2.098635887
C4Z1D2|UDP_N_acetylglucosamine_1_carboxyvinyltransferase	0	0	27.28302246	20.39832784	20.62451458	1.70794193	66.12387767	0	40.06667929	20.36593799	5.935133759	0	4.225806406	0	3.592645214	0	0	65.11589332	0	57.87954486	25.55056293	17.0076811	0	0	34.85019549	0	0	104.3375747	0	10.20856974	17.07869066	4.047428337	18.82374528	10.18326024	0	0	36.59302681	161.5165581	0	45.32008383	0	0	0	23.85701359	35.78665451	5.12382579	0	35.81792151	1.70794193
C4Z1X8|UDP_galactopyranose_mutase	84.68301074	65.25830306	254.2231909	271.5742007	61.29011709	77.70881244	270.1944222	314.9185113	17.71162382	122.0069247	68.00581137	225.9737372	83.868442	168.3782511	7.474618879	42.03949442	153.4622966	81.27732018	188.3056	122.9007885	47.39872927	200.4522844	37.38222497	68.41361658	540.4946122	207.548829	204.7737881	96.96027	0	16.64484773	7.547766862	18.70422065	102.4695446	36.44675067	78.4946659	88.54418572	30.47253172	67.26092017	45.60441386	283.5472996	0	93.18733059	5.554722235	118.3720399	136.0744159	13.3933614	5.5183029	133.0093552	61.72431566
C4Z1Z7|UDP_glucose_4_epimerase	2.242152466	0	0	22.38687772	23.46512987	2.242152466	99.25946872	0	14.47354389	21.16846953	7.800770848	0	0	0	0	0	0	65.90396074	0	53.609676	33.42881454	18.96413903	0	0	17.82162764	0	0	81.53995925	0	12.33183857	7.759172837	0	17.87847338	10.02855871	0	0	4.484304933	164.3721855	0	14.4986858	0	0	0	16.8161435	0	7.847533632	0	50.09898674	12.23243298
C4Z2N0|UDP_N_acetylglucosamine_2_epimerase	0	0	0	0	0	0	0	0	0	0	0	0	0	0	0	0	0	0	0	0	0	0	0	0	0	0	0	0	0	0	0	0	0	0	0	0	0	0	0	0	0	0	0	4.098360656	0	0	0	0	0
C4Z489|Cellulose_synthase_(UDP_forming)	3.222341568	0	0	12.73878122	9.667024705	0	57.58855763	0	25.64560706	26.7492677	6.444683136	0	2.148227712	0	0	0	0	77.81322556	2.079002079	39.58951991	16.11170784	6.444683136	0	0	16.01933721	0	2.148227712	62.21305248	0	7.467005339	5.37056928	0	11.75688886	5.37056928	0	0	6.444683136	115.4398574	0	6.410620329	0	0	0	4.296455424	0	0	0	14.98800216	0
C4Z4D5|UDP_N_acetylmuramoyl_tripeptide__D_alanyl_D_alanine_ligase	0	0	14.74702267	17.81912142	20.21729477	4.6692607	56.61013082	0	12.4263352	29.52091456	3.066309381	0	6.187317466	0	0	0	0	55.05383864	0	46.53673409	22.49434048	9.303619798	0	0	14.78781047	0	0	49.7928432	0	3.891050584	5.447470817	0	10.11673152	5.447470817	0	0	15.56663234	77.54434283	0	17.06183931	0	0	0	7.782101167	11.67315175	1.556420234	0	27.16179209	1.533742331
C4Z4L9|UDP_N_acetylmuramate__L_alanine_ligase	0.796812749	0	26.73160301	19.04149727	12.69780169	0	73.6843167	0	13.52328314	13.42642833	2.390438247	0	3.187250996	0	0	0	0	75.37745022	0	40.49152367	23.01165816	11.92106574	0	0	10.34471907	0	0	53.28257203	0	21.39304289	3.187250996	0	16.4803399	7.171314741	0	0	10.2742152	140.7384703	0	3.984063745	0	0	0	7.96812749	41.36478099	6.374501992	0	33.34676864	1.593625498
C4Z4U0|UDP_N_acetylenolpyruvoylglucosamine_reductase	0	0	27.0305807	14.70575314	18.43633196	0	56.5033553	0	8.631319359	24.36289909	0	0	0	0	0	0	0	50.37120161	1.233045623	50.43650735	28.153162	17.21302505	0	0	9.705458978	0	0	66.32349955	0	14.79654747	2.466091245	0	7.310303775	7.315972717	0	0	24.61472317	157.2809987	0	13.50125676	0	0	0	22.03832291	23.29785425	2.466091245	0	44.21942543	12.22218973
C4Z517|UDP_N_acetylmuramoyl_L_alanyl_D_glutamate__2,6_diaminopimelate_ligase	0	0	17.74287182	23.34753838	12.38044456	1.46092038	68.56577582	6.360122592	18.95408379	18.19925266	4.38276114	0	0.73046019	0	0	0	0	63.31468496	1.46092038	34.20337423	28.39967647	13.82625482	0	0	16.7543786	0	1.450326323	73.72460247	0	7.304601899	16.05116487	0	8.035596051	13.81283692	0	0	27.66268973	107.8849092	0	26.82081441	0	0	0	5.82161006	38.91113674	1.443001443	0	30.57259729	7.28253044
C4Z534|UDP_N_acetylmuramoylalanine__D_glutamate_ligase	0.814332248	0	21.92713524	16.17781874	17.8752073	0	55.10744601	0	20.34257368	30.74839928	0	0	1.628664495	0	0	0	0	45.21598993	0	56.7520655	24.37234252	11.32375465	0	0	16.22262921	0	1.591089897	51.20636476	0	6.473295073	14.61602246	0	17.77266021	9.666920571	0	0	26.75899569	93.45507529	0	14.61168934	0	0	0	8.143322476	40.52925176	1.591089897	0	44.60269597	1.601281025
C4Z901|UDP_N_acetylmuramoyl_L_alanyl_D_glutamate__2,6_diaminopimelate_ligase	54.96386955	57.78953948	234.9989359	276.9697843	10.27146001	30.05427509	203.6654825	287.6043648	1.467351431	114.2326093	62.94155078	166.1547894	70.2490163	178.5357235	0	38.77462626	125.7684661	48.27254665	145.6216083	63.71731568	4.402054292	140.5108579	13.12746025	43.92277073	529.7907095	207.0186949	195.2643905	68.95324994	0	2.921896885	0	1.467351431	79.83143018	11.69660536	70.19584897	48.99941364	13.13006134	107.4262624	47.52770493	136.2483636	0	76.07141389	0	120.7967776	81.98928468	0	0	53.44600387	27.09860846
C4Z9L1|UDP_N_acetylglucosamine__N_acetylmuramyl_(pentapeptide)_pyrophosphoryl_undecaprenol_N_acetylglucosamine_transferase	41.96304929	50.22870069	203.3597956	235.8022748	6.252962724	22.95714774	150.7703098	194.8339336	3.151260504	126.2644096	32.53797821	156.0690652	70.1623641	132.7370429	0	40.70846945	125.6913617	33.55968795	110.9659808	53.32834318	2.100840336	99.61113532	14.66265519	45.09011543	468.8875681	188.7390209	182.0740816	29.35616352	0	0	0	0	44.05554271	11.55462185	68.97715968	46.10492422	19.43556754	62.8351897	36.68889071	98.16071178	0	46.0215328	0	51.36686363	68.11985439	0	0	54.48866869	34.55428325
C4ZBF9|UDP_glucose_4_epimerase	139.5873234	114.9812411	259.3229833	301.780337	150.3013718	116.3118914	322.9593845	383.716963	21.14807075	150.2861908	147.6332958	193.1323387	89.28629916	174.9708233	90.2514933	28.52432959	157.1949007	65.77707234	152.7946606	113.9491122	107.3605668	181.8298518	49.78235285	65.42550057	656.1921826	239.3121579	262.3971694	106.9412009	0	14.20888862	6.76209757	13.25622196	64.45198537	26.80353959	97.9548815	67.89219041	45.25893214	135.127627	40.28945588	232.885988	2.208571403	87.64185276	6.522783497	217.0568805	139.6971209	9.94101412	0	143.9822454	55.63228779
C4ZBV1|UDP_N_acetylmuramate__L_alanine_ligase	58.09427515	63.62748362	224.162918	263.8954338	12.69050027	19.89930117	192.3884686	246.2542886	1.56128025	101.6419206	35.78651428	164.5645349	77.95725129	129.6378871	0	29.43707434	109.647769	58.75603456	123.8875659	63.57659765	7.119171684	143.0504216	25.48541014	56.41912198	488.5672423	187.3826409	211.3825552	68.37961702	0	1.57480315	0	0	61.92201912	9.526973944	81.87138008	37.32954523	9.481298577	91.43546079	26.18235233	97.65951375	0	53.29303733	0	81.11692313	61.12702576	0	0	84.29571113	27.81352718
C4ZBW2|UDP_N_acetylglucosamine_1_carboxyvinyltransferase	45.2064197	46.84298126	244.12959	304.6169397	6.849315069	45.18813678	191.2373802	283.4823915	0	117.7098318	40.91219075	210.8034669	83.45333212	151.9293558	0	57.05021197	121.2781056	58.94272079	127.109737	50.17637563	8.5653171	172.4442165	25.65011422	43.59407149	562.7880931	215.5648252	213.0276189	79.85882255	0	0.856164384	0	0	67.46071003	34.24657534	86.2527255	57.0875073	18.78224825	99.85449683	41.89046906	131.5026018	0	68.33865661	0	109.1974368	93.82689944	0	0	101.7046265	28.12563107
C4ZCE2|Putative_UDP_N_acetylglucosamine_diphosphorylase	57.5764577	52.39640925	186.1609363	223.4551359	21.63009404	19.83284973	217.2536392	200.8612657	0	84.67489854	38.03585594	137.1017537	65.16010642	112.3517135	0	36.01441411	103.0773309	39.50222942	151.4389751	70.28890453	9.090909091	114.358694	20	36.07047002	522.5127844	191.4300671	151.7638028	48.76281465	0	0	0	0	46.66084651	3.636363636	71.91191527	42.90919729	5.454545455	48.70552813	25.45454545	70.73293489	0	59.80006248	0	85.05543511	91.54178916	0	0	45.23093844	27.27603908
C4ZD26|UDP_N_acetylmuramoylalanine__D_glutamate_ligase	45.96783384	49.88847534	185.3844458	253.2929663	23.39241413	29.07694277	213.6083543	272.407987	1.616814875	91.92329938	37.14597137	159.6545574	77.29892739	153.9565673	0	39.47353609	97.40443123	40.28455373	93.47492067	69.36736873	3.233629749	130.7116407	20.94832912	33.91150894	442.0697273	199.8999231	156.1604379	67.76101032	0	0	0	1.616814875	69.41552613	21.76431152	83.02336911	57.13461036	14.51262491	87.83798496	49.97386504	116.9247439	0	43.52106208	0	104.7522432	72.49408007	0	0	60.48025058	38.66615484
C4ZDJ6|UDP_glucose_4_epimerase	0	0	0	0	0	0	0	0	0	0	0	0	0	0	0	12.79868832	0	0	0	0	0	0	0	0	0	0	0	0	0	0	0	0	0	0	0	0	0	0	0	0	0	0	0	0	0	0	0	0	0
C4ZDK0|UDP_4_dehydro_6_deoxy_2_acetamido_D_glucose_4_reductase	0	0	21.73473479	0	0	0	110.5266923	207.0544504	0	0	0	119.1193466	0	0	0	27.04437939	0	0	0	5.401875071	2.143622722	0	0	0	272.2271856	0	4.279327985	0	0	0	0	0	0	0	0	0	0	42.26477505	35.82577387	0	0	0	0	75.95517652	45.70303517	0	0	0	0
C4ZEG7|UDP_N_acetylenolpyruvoylglucosamine_reductase	32.61351861	42.14917513	204.2540969	263.9604496	16.78837447	25.30305243	194.7032796	264.1177343	0	100.2409566	41.81899039	175.0842425	79.47763374	134.645879	0	19.14400416	118.9637667	63.63504792	119.1627052	57.56563721	3.545957567	101.9148072	19.19532821	46.83951594	470.0493264	191.8216882	193.1158863	94.50497158	0	0	0	0	57.53287247	18.05170148	105.5472844	51.19421487	10.81278353	69.78463825	48.05754345	154.927168	0	78.08930889	0	88.7664014	97.99675851	0	0	89.18803072	28.81330189
C4ZGS1|UDP_N_acteylglucosamine_pyrophosphorylase_1	58.02471938	70.87207965	239.0733263	249.1032421	5.535055351	26.61806305	229.8355817	251.8669376	0	124.0631969	75.38760943	166.6175265	74.46145698	146.3925885	0	39.58471573	119.5416098	45.12795356	129.8060524	68.07507668	3.6900369	148.1460248	18.41348432	50.55760531	533.6305278	226.2099533	211.2587738	80.02387398	0	0	0	0	51.47071832	21.20846352	94.63556186	48.8026739	13.83763838	58.86721459	28.51732417	152.7477469	0	81.91170396	0	142.5420263	81.78413825	0	0	53.33606824	30.38597524
C4ZGS8|UDP_N_acetylglucosamine_4,6_dehydratase_/_UDP_D_quinovosamine_4_dehydrogenase	3.103778437	30.53431726	207.6206937	18.43344215	11.90775462	4.315056929	151.8797318	245.5121223	0.54884742	87.8145398	0	148.4042678	31.70708003	0	0	19.13393728	0	0	0	2.119667248	0	67.2191337	0	55.80377113	180.2675111	230.9156628	173.9008451	1.53295861	0	0	0	6.254402935	69.25394632	11.58274883	41.19288494	39.31053146	8.582425984	61.78722643	0	140.5454012	0	73.07358835	0	107.033626	72.64969843	0	0	81.37310302	26.48245756
C4ZHK4|UDP_galactopyranose_mutase	0	0	1.009081736	0	0	0	3.988606821	0	0	0	0	0	0	0	0	0	0	1.009081736	1.009081736	2.018163471	0	0	0	0	0	0	0	0	0	0	0	0	0	0	0	1.009081736	1.009081736	0	0	9.049669468	0	0	0	0	0	0	0	2.979525085	0
C4ZI28|UDP_N_acetylmuramoyl_tripeptide__D_alanyl_D_alanine_ligase	37.77695791	46.33282288	202.0662426	250.5708786	15.7272299	29.83397889	232.4856559	235.5290492	1.57480315	99.82565322	36.10761363	142.3024211	75.44903757	139.1412135	0	36.86288666	99.77086466	40.15872227	121.0929949	48.81889764	3.937007874	102.1537192	27.51750887	50.24665648	430.2178706	170.1345654	166.4271505	60.56622044	0	1.57480315	0	4.724409449	50.2966093	15.68128828	67.56559496	44.81455307	8.649114173	102.083085	47.96541729	125.8337012	0	57.36294936	0	84.05955984	90.33863568	0	0	73.85847087	31.3181903
C5B741|UDP_N_acetylglucosamine_1_carboxyvinyltransferase	0	0	0	0	0	0	0	0	0	0	0	0	0	0	0	0	0	0	0	0	0	0	0	0	0	0	0	0	0	0	0	0	0	0	0	0	0	0	0	0	0	0	0	0	0	0	0	0	0
C5EF00|UDP_galactopyranose_mutase	0	0	0	6.837117908	0	0	3.68609646	0	0	6.348245939	0	0	0	0	8.322389217	60.34973809	10.98778225	6.761188736	8.7364583	0	0	0	3.039279338	33.77714524	18.75708376	6.93300815	0	0	0	0	0	4.098360656	0	0	0	7.84269115	0	0	0	3.073770492	0	0	0	0	6.147540984	2.049180328	2.049180328	0	0
C5EJ15|UDP_N_acetylmuramoyl_tripeptide__D_alanyl_D_alanine_ligase	0	0	0	0	0	0	0	0	0	0	0	0	0	0	0	0	0	0	0	0	0	0	1.493651979	0	0	0	0	0	0	0	0	3.734129948	0	0	0	1.493651979	0	0	0	2.971848579	0	0	0	0	0	2.987303958	0	0	0
C5EJ16|UDP_N_acetylmuramyl_tripeptide_synthetase	0	0	1.393728223	0	0	0	0	0	0	0	0	0	0	0	0	0	0	0	2.781943869	0	1.405481377	0	1.405481377	0	0	0	0	0	0	0	0	1.405481377	0	0	0	1.405481377	0	0	0	1.405481377	0	0	0	0	5.612117545	0	1.405481377	0	0
C5EJ77|UDP_N_acetylenolpyruvoylglucosamine_reductase	0	0	0	0	0	0	0	0	0	0	0	0	0	0	0	0	0	0	0	0	2.551020408	0	5.102040816	0	0	0	0	0	0	0	0	5.102040816	0	0	0	1.275510204	0	0	0	0	0	0	0	0	0	1.275510204	0	0	0
C5EKC6|UDP_N_acetylglucosamine_2_epimerase	0	0	0	0	0	0	0	25.75608762	0	0	0	0	0	0	0	0	0	0	0	0	0	0	0	0	0	0	0	0	0	0	0	1.958863859	0	0	0	0	0	0	0	3.917727718	0	0	0	0	2.847202531	0	0	0	0
C5EKC8|UDP_glucose_4_epimerase	6.228214761	0	0	0	0	0	0	0	0	0	0	0	0	0	17.30191053	0	0	0	0	0	0	0	0	0	0	0	0	0	0	0	0	20.87545857	0	0	0	0	0	0	0	2.169197397	0	34.1866053	91.38482728	0	13.4417877	0	0	0	0
C5EL61|UDP_N_acetylmuramate__L_alanine_ligase	0	0	0	0	0	0	0	0	0	1.669449082	0	0	0	0	0	35.4240414	4.999928987	0	3.041825095	0	3.041825095	0	1.520912548	18.53265846	14.87615531	0	4.900810989	0	0	0	0	3.190361629	0	0	0	0	0	0	0	1.520912548	0	0	0	0	6.814618227	0	3.001886739	0	0
C5EMB8|UDP_N_acetylglucosamine__N_acetylmuramyl_(pentapeptide)_pyrophosphoryl_undecaprenol_N_acetylglucosamine_transferase	0	0	4.068222813	3.758285279	0	0	5.601159518	0	4.204710257	5.58420026	0	6.985764473	0	0	4.75791971	40.85003941	7.698949137	3.76396074	5.189054924	0	2.477048519	5.451653956	7.102145981	19.21378449	13.12373108	0	4.474596196	0	0	0	0	9.2209391	2.616754345	0	0	4.157963733	0	2.649155327	0	7.53170505	0	3.721999017	2.645543108	0	6.307331889	3.171247357	0	3.006641229	0
C5ETJ8|UDP_N_acetylglucosamine_1_carboxyvinyltransferase	0	0	0	0	0	0	0	0	0	0	0	0	0	0	0	0	0	0	1.85013876	0	0	0	0	0	0	0	0	0	0	0	0	3.697391408	0	0	0	0	0	0	0	0.935453695	0	0	0	0	1.87090739	4.677268475	1.87090739	0	0
C5EW98|UDP_N_acetylmuramoylalanine__D_glutamate_ligase	0	0	1.62469537	0	0	0	0	0	0	0	0	0	0	0	0	0	0	0	0	0	0	0	0	1.62469537	0	0	0	0	0	0	0	3.249390739	0	0	0	1.62469537	0	0	0	0	0	0	0	0	1.62469537	1.62469537	1.62469537	0	0
C5F6N6|UDP_N_acetylglucosamine_1_carboxyvinyltransferase	0	0	0	0	0	0	0	0	0	0	0	0	0	0	0	0	0	0	0	0	0	0	0	0	8.780059881	0	0	0	0	0	0	0	0	0	0	1.762114537	0	0	0	0	0	0	0	0	0	0	0	0	0
C5F888|UDP_N_acetylglucosamine_2_epimerase	0	0	0	0	0	0	0	0	0	0	0	0	0	0	0	0	0	0	0	0	0	0	0	0	14.68218341	0	0	0	0	0	0	0	0	0	0	0	0	0	0	0	0	0	0	0	0	0	0	0	0
C5NUC8|UDP_N_acetylglucosamine_1_carboxyvinyltransferase	0	0	0	0	0	0	0	0	0	0	0	0	0	0	0	0	0	0	0	0	0	0	0	0	0	0	0	0	0	0	0	0	0	0	0	0	0	0	0	0	0	0	0	0	0	0	0	0	0
C5R920|UDP_glucose_4_epimerase	0	0	0	0	0	0	0	0	0	0	0	0	0	0	0	0	0	0	0	0	0	0	0	0	0	0	0	0	0	0	0	0	0	0	0	0	0	0	0	0	0	0	0	0	0	0	0	0	0
C6ALR7|UDP_glucose_4_epimerase	0	0	0	0	6.726457399	0	2.176278564	0	0	1.121076233	0	0	0	0	0	0	0	0	0	15.54074345	0	0	0	0	32.37754465	0	7.817770547	1.121076233	0	0	0	0	0	1.121076233	0	0	1.121076233	2.242152466	0	8.93884678	0	0	0	0	0	0	0	0	0
C6C9K9|UDP_N_acetylmuramate__L_alanine_ligase	0	0	0	0	0	0	0	0	0	0	0	0	0	0	0	0	0	0	0	0	0	0	0	0	0	0	0	0	0	0	0	0	0	0	0	0	0	0	0	0	0	0	0	0	0	0	0	0	0
C6CMF9|UDP_N_acetylglucosamine_1_carboxyvinyltransferase	0	0	0	0	0	0	0	0	0	0	0	0	0	0	0	1.516634989	0	0	0	0	0	0	0	0	0	0	0	0	0	0	0	0	0	0	0	0	0	0	0	0	0	0	0	0	0	0	0	0	0
C6I9C4|UDP_N_acetylglucosamine_2_epimerase	0	0	16.25737802	0	0	0	0	0	0	0	0	0	0	0	0	0	0	0	0	0	0	0	0	0	0	0	0	0	0	0	0	0	1.982160555	0	0	0	0	0	0	0	0	0	0	1.982160555	75.11316956	0	0	0	0
C6IPP6|UDP_galactopyranose_mutase	0	0	0	0	0	0	0	0	0	0	0	0	0	0	0	0	0	0	21.48176297	0	0	0	0	0	0	0	0	0	0	0	0	0	0	0	25.56681337	2.055498458	0	0	0	0	0	0	0	0	0	0	0	0	0
C6JKV4|UDP_3_O_acylglucosamine_N_acyltransferase	0	0	0	0	0	0	0	0	0	0	0	0	0	0	0	0	0	0	0	0	0	0	0	0	0	0	0	0	0	0	0	0	0	0	0	0	0	0	0	0	0	0	0	0	0	0	0	0	0
C6LB33|UDP_N_acetylglucosamine_1_carboxyvinyltransferase	10.42688744	0	0	6.546463671	9.361670483	0	6.7794591	8.734391335	0	9.589501956	0	0	0	5.250738963	3.978970749	10.79678434	0	6.712918054	0	0	0	0	0	0	0	0	0	0	0	0	0	0	0	0	0	0	0	0	0	0	0	0	0	0	0	0	0	2.946570826	0
C6LGH4|UDP_galactopyranose_mutase	23.19142711	3.766997058	9.868439268	8.155665512	30.27720961	8.867455256	15.84970632	34.10027842	5.916726366	15.26917919	7.735495767	17.40540097	7.492944074	8.198474151	8.097523187	13.06303546	45.03546333	19.09563637	22.48701007	8.660871016	12.97946114	14.11974234	9.848739843	9.178951961	10.29828413	20.76767683	2.539768951	13.69099351	0	7.416472833	3.003419878	5.840463781	7.291280917	7.6012227	5.036377091	8.217393744	6.267514154	21.1787363	0	5.673947187	0	2.986277011	0	9.863990095	6.607205862	0	14.2829784	11.80682254	23.55877483
C6LH13|UDP_glucose_4_epimerase	8.413372099	0	0	3.099615206	0	5.71528713	7.131970815	11.62886478	0	8.461537497	0	0	0	6.743315583	5.900005361	23.60340377	0	8.054208137	6.242868444	0	3.977745691	5.093630177	9.49239272	12.83492139	14.25313061	0	0	0	0	0	0	3.761025841	0	6.524607725	0	4.901230222	0	7.633720467	0	6.055195618	0	0	0	0	0	0	0	0	6.987284095
C6VIB4|UDP_N_acetylmuramyl_tripeptide_synthase_(Putative)	0	0	0	0	0	0	0	0	0	0	0	0	0	0	0	0	0	0	0	0	0	0	0	0	0	0	0	0	0	0	0	0	0	0	0	0	0	0	0	0	0	0	0	0	0	0	0	0	0
C6VNY7|UDP_N_acetylglucosamine_2_epimerase	0	0	0	0	0	0	0	0	0	0	0	0	0	0	0	0	0	0	0	0	0	0	0	0	0	0	0	0	0	0	0	0	0	0	0	0	0	0	0	0	0	0	0	0	0	0	0	0	0
C7G6T9|Bifunctional_UDP_glucuronic_acid_decarboxylase/UDP_4_amino_4_deoxy_L_arabinose_formyltransferase_domain_protein	0	0	0	0	0	3.125	0	0	0	0	0	0	0	0	0	0	0	0	0	0	0	0	0	0	0	0	0	0	0	0	0	0	0	0	0	0	0	0	0	0	0	0	0	0	0	0	0	0	0
C7G749|Putative_UDP_galactopyranose_mutase_(Fragment)	0	0	0	13.55932203	0	6.779661017	41.56338561	0	0	36.89776108	8.379638679	0	0	0	67.55305392	0	0	86.27665391	5.084745763	18.34766144	3.300356972	5.084745763	0	59.20017725	21.94985292	15.13238064	28.48551121	25.20347023	0	0	3.389830509	0	3.389830509	0	1.694915254	0	3.389830509	15.1164393	0	13.55932203	0	3.389830509	0	8.474576271	3.389830509	0	3.389830509	0	0
C7H2Y0|UDP_N_acetylmuramoyl_tripeptide__D_alanyl_D_alanine_ligase	123.1810798	1.612903226	33.02349837	24.92256082	10.45535876	10.48387097	94.74460773	131.7447746	114.8975277	67.55633955	102.0217132	3.226457341	47.44799647	5.603349973	0	0	66.03429447	213.1602915	17.67912539	15.27610764	3.995398968	16.88051825	0	23.2647378	103.666223	0	0	9.630041388	0	0	0	0	18.48214619	11.24543517	12.88271426	14.40475077	8.871618631	26.48958485	4.032258065	0	0	25.71963029	12.82950957	4.815631571	44.30628525	7.229947344	0	35.35770462	25.62026092
C7H4N1|Putative_UDP_galactopyranose_mutase	79.57640878	1.432664756	29.95125147	37.50931697	1.506024096	9.036144578	95.9318501	92.79390356	92.86580981	76.76495827	103.3846423	1.506024096	49.37974371	0	0	0	54.21686747	232.8137631	4.518072289	8.937987125	4.518072289	4.518072289	0	25.60240964	34.63855422	0	0	4.518072289	0	0	0	4.473383147	7.530120482	3.012048193	16.48247455	10.54216867	6.024096386	18.02760001	6.024096386	0	0	28.38334108	6.024096386	6.024096386	25.40092695	8.911753208	0	24.09638554	17.9656269
C7H7S8|UDP_N_acetylenolpyruvoylglucosamine_reductase	103.0266807	0	25.76283085	22.00981097	2.457002457	6.142506143	73.3255994	108.6358901	80.7916505	40.41523452	105.4776684	0	34.18914914	2.375296912	0	0	60.00465199	161.7569138	10.98046098	14.67752441	8.5995086	13.47781856	0	23.31170535	58.81128476	0	0	7.371007371	0	0	0	0	26.81192373	11.02669307	9.743486612	23.34001598	7.371007371	28.16819405	2.457002457	0	0	20.88452088	10.96078369	0	29.37281933	2.457002457	0	42.943012	18.33889095
C7HA33|UDP_N_acetylglucosamine_1_carboxyvinyltransferase_domain_protein	53.0139305	0	17.21490178	5.199306759	0	0	47.80564803	44.78128585	39.77569602	13.57178353	44.73472511	0	39.43697109	0	0	0	42.99713669	115.6246332	3.466204506	6.932409012	3.338898164	13.46829701	0	20.65629052	20.65880955	0	0	1.733102253	0	0	0	3.322259136	6.932409012	0	6.821909204	8.665511265	1.733102253	15.42118946	0	0	0	8.665511265	20.79722704	1.733102253	8.665511265	1.733102253	0	13.86481802	20.25554484
C7HA34|UDP_N_acetylglucosamine_1_carboxyvinyltransferase	63.68146208	2.834870311	2.83286119	5.580113937	0	8.200682981	43.85933391	43.70856296	43.63697717	22.48854301	64.59252815	0	29.42586488	0	0	0	22.50228075	111.6994308	2.83286119	5.66572238	0	1.416430595	0	15.47097291	21.16462937	0	0	4.186513697	0	0	0	0	2.83286119	2.83286119	5.669740622	13.90045334	4.249291785	26.79572567	5.667731501	0	0	12.6398098	4.251300906	5.667731501	12.63421897	0	0	18.41560686	11.14564999
C7HAT0|UDP_N_acetylglucosamine_1_carboxyvinyltransferase	170.5740089	4.14600238	70.40011353	113.1303221	73.77826222	12.3611482	189.8687183	241.2207658	195.5272595	158.2135607	95.40736635	22.12387835	65.12497694	30.31448849	43.63855633	3.347280335	102.7308518	307.2546594	31.13099161	68.61041654	14.59345764	29.6876769	4.036855224	26.2336435	200.7229353	1.673640167	39.64442773	42.54666459	0	3.347280335	11.71548117	0	36.66326398	43.64005542	50.29962675	44.16065062	34.88012204	73.22545006	59.05724216	38.70053202	0	46.41077618	20.30197886	17.78230948	78.64983471	4.792332268	77.21499056	56.3184683	17.64245436
C7HTE2|UDP_N_acetylenolpyruvoylglucosamine_reductase	0	0	0	0	0	0	0	0	0	0	0	0	0	0	0	0	0	0	0	0	0	0	0	0	0	0	0	0	0	0	0	0	0	0	0	0	0	0	0	0	0	0	0	0	0	0	0	0	0
C7HU59|UDP_N_acetylmuramate__L_alanine_ligase	0	0	0	0	0	0	0	0	0	0	0	0	0	0	0	0	0	0	0	0	0	0	0	0	0	0	0	0	0	0	0	0	0	0	0	0	0	0	0	0	0	0	0	0	0	0	0	0	0
C7HVE4|UDP_N_acetylmuramoyl_tripeptide__D_alanyl_D_alanine_ligase	0	0	0	0	0	0	0	0	0	0	0	0	0	0	0	0	0	0	0	0	0	0	0	0	0	0	0	0	0	0	0	0	0	0	0	0	0	0	0	0	0	0	0	0	0	0	0	0	0
C7XAN8|UDP_N_acetylglucosamine_2_epimerase	0	27.98147311	0	0	0	0	0	0	0	0	0	0	0	0	0	0	0	0	0	7.232308233	0	0	0	0	0	0	0	0	0	0	0	0	0	0	0	0	0	0	0	0	0	0	0	0	0	0	0	0	0
C7XCZ7|UDP_galactopyranose_mutase	0	0	0	0	0	0	0	0	0	0	0	0	0	0	0	0	0	0	0	0	11.02015864	0	0	0	0	0	0	0	0	0	0	0	0	0	0	0	0	0	0	0	15.60818791	47.67377123	10.26804222	0	0	0	0	0	0
C7XD07|UDP_N_acetylglucosamine_2_epimerase	17.22641985	0	49.84786566	29.730613	0	0	0	0	0	0	65.11415235	0	0	0	0	0	0	0	0	0	8	12.3388836	0	0	0	0	0	0	0	0	0	0	0	0	0	0	0	0	0	0	17.33508156	36.1508163	11.992706	0	0	0	0	0	9.243855681
C7XGA1|UDP_N_acetylglucosamine_2_epimerase_(Fragment)	1.594405822	0	0	0	0	2.074580085	23.74560936	0	0	0	3.030725976	0	0	1.099708244	8.028863997	0	0	3.777559266	0	0	0	2.396643731	10.65380883	3.142179609	0	0	0	3.158024427	0	0	0	0	0	18.94011851	0	1.431592186	6.073057877	14.60257874	15.13641909	0	5.747199155	31.67902767	15.10606	3.634055436	0	7.391182923	7.040288645	0	0
C7XMA3|UDP_3_O_[3_hydroxymyristoyl]_N_acetylglucosamine_deacetylase	0	0	0	0	0	0	0	0	0	0	0	0	0	0	0	0	0	0	0	0	0	0	0	0	0	0	0	0	0	0	0	0	0	0	0	0	0	0	0	0	0	0	0	0	0	0	0	0	0
C8KXZ8|Acyl_[acyl_carrier_protein]__UDP_N_acetylglucosamine_O_acyltransferase	0	0	0	0	0	0	0	0	0	0	0	0	0	0	0	0	0	0	0	0	0	0	0	0	0	0	0	0	0	0	0	0	0	0	0	0	0	0	0	0	0	0	0	0	0	0	0	0	0
C8P4K0|UDP_N_acetylmuramoyl_tripeptide__D_alanyl_D_alanine_ligase	0	0	0	0	0	0	0	0	0	0	0	0	0	0	0	0	0	0	0	0	0	0	0	0	0	0	0	0	0	0	0	0	0	0	0	0	0	0	0	0	0	0	0	0	0	0	0	0	0
C8P9Y0|UDP_N_acetylglucosamine_2_epimerase	0	0	0	0	0	0	0	0	0	0	0	0	0	0	0	0	0	0	0	0	0	0	0	0	0	0	0	0	0	0	0	0	0	0	0	0	0	0	0	0	0	0	0	0	0	0	0	0	0
C8PF77|Acyl_[acyl_carrier_protein]__UDP_N_acetylglucosamine_O_acyltransferase	0	0	0	0	0	0	0	0	0	0	0	0	0	0	0	0	0	0	0	0	0	0	0	0	0	0	0	0	0	0	0	0	0	0	0	0	0	0	0	0	0	0	0	0	0	0	0	0	0
C8PFA7|UDP_N_acetylmuramoyl_L_alanyl_D_glutamate__2,6_diaminopimelate_ligase	0	0	0	0	0	0	0	0	0	0	0	0	0	0	0	0	0	0	0	0	0	0	0	0	0	0	0	0	0	0	0	0	0	0	0	0	0	0	0	0	0	0	0	0	0	0	0	0	0
C8PFR1|UDP_N_acetylmuramate__L_alanine_ligase	0	0	0	0	0	0	0	0	0	0	0	0	0	0	0	0	0	0	0	0	0	0	0	0	0	0	0	0	0	0	0	0	0	0	0	0	0	0	0	0	0	0	0	0	0	0	0	0	0
C8PG02|UDP_N_acetylglucosamine__N_acetylmuramyl_(pentapeptide)_pyrophosphoryl_undecaprenol_N_acetylglucosamine_transferase	0	0	0	0	0	0	0	0	0	0	0	0	0	0	0	0	0	0	0	0	0	0	0	0	0	0	0	0	0	0	0	0	0	0	0	0	0	0	0	0	0	0	0	0	0	0	0	0	0
C8PGG3|UDP_N_acetylglucosamine_1_carboxyvinyltransferase	0	0	0	0	0	0	0	0	0	0	0	0	0	0	0	0	0	0	0	0	0	0	0	0	0	0	0	0	0	0	0	0	0	0	0	0	0	0	0	0	0	0	0	0	0	0	0	0	0
C8PGM7|UDP_3_O_acylglucosamine_N_acyltransferase	0	0	0	0	0	0	0	0	0	0	0	0	0	0	0	0	0	0	0	0	0	0	0	0	0	0	0	0	0	0	0	0	0	0	0	0	0	0	0	0	0	0	0	0	0	0	0	0	0
C8PIB5|UDP_N_acetylenolpyruvoylglucosamine_reductase	0	0	0	0	0	0	0	0	0	0	0	0	0	0	0	0	0	0	0	0	0	0	0	0	0	0	0	0	0	0	0	0	0	0	0	0	0	0	0	0	0	0	0	0	0	0	0	0	0
C8PIG5|UDP_3_O_[3_hydroxymyristoyl]_N_acetylglucosamine_deacetylase	0	0	0	0	0	0	0	0	0	0	0	0	0	0	0	0	0	0	0	0	0	0	0	0	0	0	0	0	0	0	0	0	0	0	0	0	0	0	0	0	0	0	0	0	0	0	0	0	0
C8PJW3|UDP_N_acetylglucosamine_2_epimerase	0	0	0	0	0	0	0	0	0	0	0	0	0	0	0	0	0	0	0	0	0	0	0	0	0	0	0	0	0	0	0	0	0	0	0	0	0	0	0	0	0	0	0	0	0	0	0	0	0
C8PLL1|UDP_glucose_4_epimerase	0	0	0	0	0	0	0	0	0	0	0	0	0	0	0	0	0	0	0	0	0	0	0	0	0	0	0	0	0	0	0	0	0	0	0	0	0	0	0	0	0	0	0	0	0	0	0	0	0
C8PLR8|UDP_N_acetylmuramoyl_L_alanine__D_glutamate_ligase	0	0	0	0	0	0	0	0	0	0	0	0	0	0	0	0	0	0	0	0	0	0	0	0	0	0	0	0	0	0	0	0	0	0	0	0	0	0	0	0	0	0	0	0	0	0	0	0	0
C8W855|UDP_N_acetylmuramyl_tripeptide_synthetase	0	0	0	0	0	0	0	0	0	0	0	1.399580126	0	0	0	0	0	0	0	0	0	0	0	0	0	0	0	0	0	0	0	0	0	0	0	0	0	0	0	0	0	0	0	0	0	0	0	0	0
C8W8D0|UDP_N_acetylglucosamine_1_carboxyvinyltransferase	0	0	0	0	0	0	0	0	0	0	0	0.855431993	0	0	0	0	0	0	0	0	0	0	0	0	0	0	0	0	0	0	0	0	0	0	0	0	0	0	0	0	0	0	0	0	0	0	0	0	0
C8W9I9|UDP_glucose_4_epimerase	0	0	0	0	0	0	0	0	0	0	0	3.222341568	0	0	0	0	0	0	0	0	0	0	0	0	0	0	0	0	0	0	0	0	0	0	0	0	0	0	0	0	0	0	0	0	0	0	0	0	0
C8W9X9|UDP_N_acetylmuramate__L_alanine_ligase	0	0	0	0	0	0	0	0	0	0	0	0.743494424	0	0	0	0	0	0	0	0	0	0	0	0	0	0	0	0	0	0	0	0	0	0	0	0	0	0	0	0	0	0	0	0	0	0	0	0	0
C8WH16|UDP_N_acetylenolpyruvoylglucosamine_reductase	0	0	0	0	0	0	0	0	0	0	0	0	0	0	0	0	0	0	0	0	0	0	0	0	0	0	0	0	0	0	0	0	0	0	0	0	0	0	0	0	0	0	0	0	0	0	0	0	0
C8WHH8|UDP_N_acetylglucosamine_2_epimerase	0	0	0	0	0	0	0	0	0	0	0	0	0	0	0	1.941747573	0	0	0	0	0	0	0	0	0	0	0	0	0	0	0	0	0	0	0	0	11.12656706	0	0	0	0	0	0	0	0	0	0	0	0
C8WHV1|UDP_galactopyranose_mutase	0	0	0	0	0	0	0	0	0	0	0	0	0	0	0	0	0	0	0	0	0	0	0	0	0	0	0	0	0	0	0	0	0	0	0	0	0	0	0	0	0	0	0	0	0	0	0	0	0
C8WJ15|UDP_N_acetylenolpyruvoylglucosamine_reductase	0	0	0	0	0	0	0	0	0	0	0	0	0	0	0	0	0	0	0	0	0	0	0	0	0	0	0	0	0	0	0	0	0	0	0	0	0	0	0	0	0	0	0	0	0	0	0	0	0
C8WJ16|UDP_N_acetylmuramate__L_alanine_ligase	0	0	0	0	0	0	0	0	0	0	0	0	0	0	0	1.534919417	0	0	0	0	0	0	0	0	0	0	0	0	0	0	0	0	0	0	0	0	0	0	0	0	0	0	0	0	0	0	0	0	0
C8WJ17|UDP_N_acetylglucosamine__N_acetylmuramyl_(pentapeptide)_pyrophosphoryl_undecaprenol_N_acetylglucosamine_transferase	0	0	0	0	0	0	0	0	0	0	0	0	0	0	0	2.042900919	0	0	0	0	0	0	0	0	0	0	0	0	0	0	0	0	0	0	0	0	0	0	0	0	0	0	0	0	0	0	0	0	0
C8WJ19|UDP_N_acetylmuramoylalanine__D_glutamate_ligase	0	0	0	0	0	0	0	0	0	0	0	0	0	0	0	1.43575018	0	0	0	0	0	0	0	0	0	0	0	0	0	0	0	0	0	0	0	0	0	0	0	0	0	0	0	0	0	0	0	0	0
C8WJ21|UDP_N_acetylmuramoyl_tripeptide__D_alanyl_D_alanine_ligase	0	0	0	0	0	0	0	0	0	0	0	0	0	0	0	0	0	0	0	0	0	0	0	0	0	0	0	0	0	0	0	0	0	0	0	0	0	0	0	0	0	0	0	0	0	0	0	0	0
C8WJ22|UDP_N_acetylmuramoyl_L_alanyl_D_glutamate__2,6_diaminopimelate_ligase	0	0	0	0	0	0	0	0	0	0	0	0	0	0	0	0	0	0	0	0	0	0	0	0	0	0	0	0	0	0	0	0	0	0	0	0	0	0	0	0	0	0	0	0	0	0	0	0	0
C8WL19|UDP_N_acetylglucosamine_2_epimerase	0	0	0	0	0	0	0	0	0	0	0	0	0	0	0	4.073319756	0	0	0	0	0	0	0	0	0	0	0	0	0	0	0	0	0	0	0	0	0	0	0	0	0	0	0	0	0	0	0	0	0
C8WM68|UDP_N_acetylglucosamine_2_epimerase	0	0	0	0	0	0	0	0	0	0	0	0	0	0	0	0	0	0	0	0	0	0	0	0	0	0	0	0	0	0	0	0	0	0	0	0	0	0	0	0	0	0	0	0	0	0	0	0	0
C8WPI8|UDP_N_acetylglucosamine_1_carboxyvinyltransferase	0	0	0	0	0	0	0	0	0	0	0	0	0	0	0	1.716738197	0	0	0	0	0	0	0	0	0	0	0	0	0	0	0	0	0	0	0	0	0	0	0	0	0	0	0	0	0	0	0	0	0
C8WPS7|UDP_glucose_4_epimerase	0	0	0	0	0	0	0	0	0	0	0	0	0	0	0	0	0	0	9.648681075	0	0	0	0	0	0	0	0	0	0	0	0	0	0	0	0	0	0	0	0	0	0	0	0	0	0	0	0	0	0
C9K1G8|UDP_galactopyranose_mutase	0	0	0	0	0	0	0	0	0	0	0	0	0	0	0	0	0	0	0	0	0	0	0	0	0	0	0	0	0	0	0	0	0	0	0	0	0	0	0	0	0	0	0	0	0	0	0	0	0
C9KK78|UDP_N_acetylenolpyruvoylglucosamine_reductase	0	0	0	0	0	0	0	0	0	0	0	0	0	0	0	0	0	0	0	56.61466882	0	0	0	0	0	0	0	0	0	0	0	0	0	0	0	0	0	0	0	0	0	0	0	0	0	0	0	0	0
C9KMD4|UDP_3_O_acylglucosamine_N_acyltransferase	0	0	0	0	0	0	0	0	0	0	0	0	0	0	0	0	0	0	0	113.7310523	0	0	0	0	0	0	0	0	0	0	0	0	0	0	0	0	0	0	0	0	0	0	0	0	0	0	0	0	0
C9KMD6|UDP_3_O_[3_hydroxymyristoyl]_N_acetylglucosamine_deacetylase	0	0	0	0	0	0	0	0	0	0	0	0	0	0	0	0	0	0	0	92.99373434	0	0	0	0	0	0	0	0	0	0	0	0	0	0	0	0	0	0	0	0	0	0	0	0	0	0	0	0	0
C9KMD8|Acyl_[acyl_carrier_protein]__UDP_N_acetylglucosamine_O_acyltransferase	0	0	0	0	0	0	0	0	0	0	0	0	0	0	0	0	0	0	0	116.9641064	0	0	0	0	0	0	0	0	0	0	0	0	0	0	0	0	0	0	0	0	0	0	0	0	0	0	0	0	0
C9KMF6|UDP_N_acetylglucosamine_2_epimerase	0	0	0	0	0	0	0	0	0	0	0	0	0	0	0	0	0	0	0	124.2328545	0	0	0	0	0	0	0	0	0	0	0	0	0	0	0	0	0	0	0	0	0	0	0	0	0	0	0	0	0
C9KNC5|UDP_glucose_4_epimerase	0	0	0	0	0	0	0	0	0	0	0	0	0	0	0	0	0	0	0	101.4125148	0	0	0	0	0	0	0	0	0	0	0	0	0	0	0	0	0	0	0	0	0	0	0	0	0	0	0	0	0
C9KPH4|UDP_galactopyranose_mutase	0	0	0	0	0	0	0	0	0	0	0	0	0	0	0	0	0	0	0	107.141638	0	0	0	0	0	0	0	0	0	0	0	0	0	0	0	0	0	0	0	0	0	0	0	0	0	0	0	0	0
C9KQQ2|UDP_N_acetylmuramoyl_L_alanyl_D_glutamate__2,6_diaminopimelate_ligase	0	0	0	0	0	0	0	0	0	0	0	0	0	0	0	0	0	0	0	87.55615415	0	0	0	0	0	0	0	0	0	0	0	0	0	0	0	0	0	0	0	0	0	0	0	0	0	0	0	0	0
C9KQQ3|UDP_N_acetylmuramoyl_tripeptide__D_alanyl_D_alanine_ligase	0	0	0	0	0	0	0	0	0	0	0	0	0	0	0	0	0	0	0	64.38391892	0	0	0	0	0	0	0	0	0	0	0	0	0	0	0	0	0	0	0	0	0	0	0	0	0	0	0	0	0
C9KQQ5|UDP_N_acetylmuramoylalanine__D_glutamate_ligase	0	0	0	0	0	0	0	0	0	0	0	0	0	0	0	0	0	0	0	64.18600067	0	0	0	0	0	0	0	0	0	0	0	0	0	0	0	0	0	0	0	0	0	0	0	0	0	0	0	0	0
C9KQQ6|UDP_N_acetylglucosamine__N_acetylmuramyl_(pentapeptide)_pyrophosphoryl_undecaprenol_N_acetylglucosamine_transferase	0	0	0	0	0	0	0	0	0	0	0	0	0	0	0	0	0	0	0	83.27419299	0	0	0	0	0	0	0	0	0	0	0	0	0	0	0	0	0	0	0	0	0	0	0	0	0	0	0	0	0
C9KQQ7|UDP_N_acetylmuramate__L_alanine_ligase	0	0	0	0	0	0	0	0	0	0	0	0	0	0	0	0	0	0	0	86.26847904	0	0	0	0	0	0	0	0	0	0	0	0	0	0	0	0	0	0	0	0	0	0	0	0	0	0	0	0	0
C9KZC1|UDP_N_acetyl_D_glucosamine_2_epimerase,_UDP_hydrolysing	0	0	0	0	0	0	0	0	0	0	0	0	0	0	0	0	0	0	0	0	0	0	0	0	0	0	0	0	0	0	0	0	0	0	0	0	0	0	0	0	0	38.98759101	0	0	0	0	0	0	0
C9L9N4|UDP_N_acetylmuramate__L_alanine_ligase	0	0	0	0	0	0	0	0	0	0	0	0	0	0	0	0	0	0	0	0	0	0	7.456558951	11.28345037	0	0	1.538461539	0	0	0	0	0	0	0	0	29.5581566	0	0	0	0	0	0	0	0	0	0	0	0	0
C9LJW7|UDP_N_acetylmuramoyl_L_alanyl_D_glutamate__2,6_diaminopimelate_ligase	0	0	0	0	0	0	0	0	0	0	0	0	0	0	0	0	0	0	0	0	0	0	0	0	0	0	0	0	0	0	0	0	0	0	0	0	0	0	0	0	0	0	0	0	0	0	0	0	0
C9LPM5|UDP_glucose_4_epimerase	892.4165255	0	0	0	0	0	0	0	0	0	0	0	0	0	0	0	0	0	0	0	0	0	0	0	0	0	0	0	0	0	0	0	0	0	19.88491498	0	72.64596373	0	0	0	0	0	0	0	0	0	0	0	0
C9LPM7|UDP_galactopyranose_mutase	923.7502265	0	0	0	0	0	0	0	0	0	0	0	0	0	0	0	0	0	0	0	0	0	0	0	0	0	0	0	0	0	0	0	0	0	29.39638879	0	53.1197194	0	0	0	0	0	0	0	0	0	0	0	0
C9MNJ2|UDP_N_acetylglucosamine__N_acetylmuramyl_(pentapeptide)_pyrophosphoryl_undecaprenol_N_acetylglucosamine_transferase	0	0	0	0	0	0	0	0	0	0	0	0	0	0	0	0	0	0	0	0	0	0	0	0	0	0	0	0	0	0	0	0	0	0	0	0	0	0	0	0	0	0	0	0	0	0	0	0	0
C9PUF4|UDP_N_acetylglucosamine_1_carboxyvinyltransferase_domain_protein_(Fragment)	0	0	0	0	0	0	0	0	0	0	0	0	0	0	0	0	0	0	0	19.96496999	0	0	0	0	0	0	0	0	0	0	0	0	0	0	0	0	0	0	0	0	0	0	0	0	0	0	0	0	0
C9PY89|UDP_N_acetylglucosamine_2_epimerase	0	0	0	0	0	0	0	0	0	0	0	0	0	0	0	0	0	0	0	0	0	0	0	0	0	0	0	0	0	0	0	0	0	0	0	0	0	0	0	0	0	0	0	0	0	0	0	0	0
C9R2Z5|UDP_N_acetylmuramoylalanine__D_glutamate_ligase	0	0	0	0	0	0	0	0	0	0	0	0	0	0	0	0	0	0	0	0	0	0	0	0	0	0	0	0	0	0	0	0	0	0	0	0	0	0	0	0	0	0	0	0	0	0	0	0	0
C9R2Z8|UDP_N_acetylmuramate__L_alanine_ligase	0	0	0	0	0	0	0	0	0	0	0	0	0	0	0	0	0	0	0	0	0	0	0	0	0	0	0	0	0	0	0	0	0	0	0	0	0	0	0	0	0	0	0	0	0	0	0	0	0
C9RMA9|UDP_glucose_4_epimerase	0	0	0	0	0	0	0	0	0	0	0	0	0	0	0	0	0	0	0	0	0	0	0	0	0	0	0	0	0	0	0	0	0	0	0	0	0	0	0	0	0	0	0	0	0	0	0	0	0
C9RN26|UDP_N_acetylglucosamine_2_epimerase	18.2422259	46.715746	30.19538706	12.70118622	10.434367	12.36353717	11.29572345	22.64079239	14.081878	38.30308164	28.09734426	0	18.0734695	7.217955733	28.68240847	6.663486766	3.903626341	18.36022918	35.46325522	25.97062328	29.04170378	20.77364169	19.21557035	5.022290617	38.48059946	9.861799224	6.129607684	27.92677901	45.84626493	34.22660444	3.241727709	11.5865197	55.93036413	11.73968379	42.96192553	10.08274932	38.03561733	20.31083542	11.35806727	38.8562983	0	28.13065643	12.00938214	23.03065504	19.20345675	49.73964612	5.843681416	26.00023447	16.58281362
C9XIP5|UDP_N_acetylglucosamine_1_carboxyvinyltransferase	0	0	0	0	0	0	0	0	0	0	0	32.13238618	0	0	0	0	0	0	6.041126562	0	0	0	0	0	0	0	0	0	0	0	0	0	0	4.518546209	0	0	0	0	0	0	0	0	0	0	0	0	0	0	0
C9XVP2|UDP_N_acetylmuramoyl_L_alanyl_D_glutamate__2,6_diaminopimelate_ligase	0	0	0	0	0	0	0	0	0	0	0	0	0	0	0	0	0	0	0	0	0	0	0	0	0	0	0	0	0	0	0	0	0	0	0	0	0	0	0	0	0	0	0	0	0	0	0	0	0
C9Y4T7|UDP_N_acetylglucosamine_2_epimerase	0	0	0	0	0	0	0	0	0	0	0	0	0	0	0	0	0	0	0	0	0	0	0	0	0	0	0	0	0	0	0	0	0	0	0	0	0	0	0	0	0	0	0	0	0	0	0	0	0
D0FND4|UDP_N_acetylglucosamine_1_carboxyvinyltransferase	0	0	0	0	0	0	0	0	0	0	0	0	0	0	0	1.82588697	0	0	0	0	0	0	0	0	0	0	0	0	0	0	0	0	0	0	0	0	0	0	0	0	0	0	0	0	0	0	0	0	0
D0TIG7|UDP_galactopyranose_mutase	0	0	0	31.53696393	0	0	23.70768681	0	0	0	0	0	0	0	0	0	0	15.38537854	0	0	0	10.11783643	0	0	0	0	0	0	0	0	0	0	0	0	0	0	0	0	0	0	21.06911726	57.3550806	14.80510676	0	0	0	0	0	0
D0TJN7|UDP_galactopyranose_mutase	0	0	0	0	0	0	0	0	0	0	0	0	0	0	0	0	0	0	0	0	0	0	0	0	0	0	0	0	0	0	0	0	0	0	0	0	0	0	0	0	24.8789453	48.91358075	13.74674314	0	0	0	0	0	0
D0ZBV6|UDP_N_acetylglucosamine_1_carboxyvinyltransferase	0	0	0	0	0	0	0	0	0	0	0	0	0	0	0	0	0	0	0	0	0	0	0	0	0	0	0	0	0	0	0	0	0	0	0	0	0	0	0	0	0	0	0	0	0	0	0	0	0
D0ZCK4|UDP_N_acetylmuramate__L_alanine_ligase	0	0	0	0	0	0	0	0	0	0	0	0	0	0	0	0	0	0	0	0	0	0	0	0	0	0	0	0	0	0	0	0	0	0	0	0	0	0	0	0	0	0	0	0	0	0	0	0	0
D1BLE3|UDP_N_acetylglucosamine_1_carboxyvinyltransferase	0	0	0	0	0	0	0	0	0	5.183380111	0	1.752848379	0	0	0	0	7.011393515	0	0	1.752848379	0.876424189	0	0	0	73.44646789	0	0	3.505696757	5.210726595	3.465177146	0	0	0	3.505696757	0	0	1.752848379	1.752848379	0	6.101811402	0	0	0	0	0	0	0	0	0
D1BLF7|UDP_3_O_acylglucosamine_N_acyltransferase	0	0	0	0	0	0	0	0	0	5.512679162	0	2.205071665	0	0	0	0	7.717750827	0	0	2.207505519	4.41014333	0	0	0	47.30586435	3.262363046	0	2.205071665	2.205071665	1.062699256	0	0	0	0	0	0	0	0	0	9.922822492	0	0	0	0	0	0	0	1.102535832	0
D1BLG1|Acyl_[acyl_carrier_protein]__UDP_N_acetylglucosamine_O_acyltransferase	0	0	0	0	0	0	0	0	0	5.688617913	0	2.906976744	0	0	0	0	5.813953488	0	0	5.776417203	2.906976744	0	0	0	57.05678531	0	0	2.906976744	4.341696974	2.906976744	0	0	0	2.906976744	0	0	0	4.360465116	0	10.05684214	0	0	0	0	0	0	0	0	0
D1BLT5|UDP_glucose_4_epimerase	0	0	0	0	0	0	0	0	0	5.780346821	0	3.468208093	0	0	0	0	10.40462428	0	0	2.312138728	0	0	0	0	32.28855129	2.312138728	0	0	1.156069364	1.156069364	0	0	0	2.312138728	0	0	0	0	0	4.624277457	0	0	0	0	0	0	0	0	0
D1BN36|UDP_N_acetylmuramate__L_alanine_ligase	0	0	0	0	0	0	0	0	0	1.589825119	0	0	0	0	0	0	4.770107746	0	0	1.589825119	2.384737679	0	0	0	56.30533368	1.55159038	0	3.179650239	3.179650239	0	0	0	0	3.961414197	0	0	1.589825119	0	0	0	0	0	0	0	0	0	0	0	0
D1BN37|UDP_N_acetylglucosamine__N_acetylmuramyl_(pentapeptide)_pyrophosphoryl_undecaprenol_N_acetylglucosamine_transferase	0	0	0	0	0	0	0	0	0	4.060913706	0	0	0	0	0	0	4.060913706	0	0	8.121827411	9.654827251	0	0	0	52.50754061	4.060913706	0	3.045685279	5.076142132	0	0	0	0	2.030456853	0	0	4.059884062	0	0	4.060913706	0	0	0	0	0	0	0	0	0
D1BN38|UDP_N_acetylmuramoylalanine__D_glutamate_ligase	0	0	0	0	0	0	0	0	0	4.81540931	0	4.782599917	0	0	0	0	3.210272873	0	0	1.605136437	3.192438024	0	0	0	1.605136437	0	0	3.210272873	0	0.802568218	0	0	0	0	0	0	0	1.579778831	0	0	1.605136437	0	0	0	0	0	0	0	0
D1BN40|UDP_N_acetylmuramoyl_tripeptide__D_alanyl_D_alanine_ligase	0	0	0	0	0	0	0	0	0	1.620745543	0	0	0	0	0	0	1.620745543	0	0	2.431118314	4.862236629	0	0	0	48.92148196	0	0.810372772	0	0.810372772	3.216914737	0	0	0	0	0	0	1.620745543	1.620745543	0	3.241491086	0	0	0	0	1.620745543	0	0	0	0
D1BN41|UDP_N_acetylmuramoyl_L_alanyl_D_glutamate__2,6_diaminopimelate_ligase	0	0	0	0	0	0	0	0	0	4.35245655	0	1.470588235	0	0	0	0	2.924076607	0	0	1.470588235	0	0	0	0	58.44273646	0	1.470588235	4.411764706	1.457725948	2.18794835	0	0	0	2.18794835	0	0	1.470588235	0	0	5.871618721	0	0	0	0	0	0	0	2.187726943	0
D1BNP7|UDP_N_acetylenolpyruvoylglucosamine_reductase	0	0	0	0	0	0	0	0	0	4.964331837	0	4.822197806	0	0	0	0	0	0	0	7.304091968	2.48447205	0	0	0	76.95036107	1.242236025	0	6.200414364	0	2.48447205	0	0	0	6.211180124	0	0	1.242236025	0	0	0	0	0	0	0	2.386634845	0	0	0	0
D1BPB0|UDP_N_acetylglucosamine_2_epimerase	0	0	0	0	0	0	0	0	0	7.755201572	0	0	0	0	0	0	14.69136711	0	0	7.764659704	2.946954813	0	0	0	83.26407728	3.929273085	1.964636542	0	0.968054211	4.789176771	0	0	0	3.929273085	0	0	0.982318271	0	0	0.982318271	0	0	0	0	0	0	0	0	0
D1BQ99|UDP_galactopyranose_mutase	0	0	0	0	0	0	0	0	0	0	0	0	0	0	0	0	0	0	0	8.218834768	3.083247688	0	0	0	36.82469134	0	2.055498458	1.024590164	7.187926474	0	0	0	0	0	0	0	4.104678786	1.027749229	0	0	0	0	0	0	0	0	0	0	0
D1PJM8|UDP_galactopyranose_mutase	26.5713507	0	30.69037947	30.14780739	21.95427843	30.44629091	8.714098308	305.2659007	30.2187019	14.41057996	0	0	12.17922459	0	0	0	0	0	60.6864923	0	15.03031825	9.983294743	52.67562833	0	0	48.53193484	0	8.550258894	0	45.0311414	0	0	5.374867777	24.17453044	16.05937539	0	6.845846266	0	59.96586422	0	0	0	0	0	18.07374264	31.01154207	0	0	25.28163394
D1PLP2|UDP_N_acetylmuramate__L_alanine_ligase	18.03847119	0	35.36004174	24.08172614	20.32512245	30.08107608	27.81524223	0	0	11.26700745	18.82417653	0	21.06578105	0	0	0	21.82895288	21.80975212	52.67764711	0	48.90690148	41.38416783	26.32892221	0	0	0	0	24.85337233	0	27.09602711	0	19.57324872	0	0	14.28866419	0	0	12.0329726	0	0	0	0	0	10.5438736	0	0	0	0	21.80125997
D1PM56|UDP_N_acetylglucosamine_1_carboxyvinyltransferase	18.59952196	0	50.61915108	25.87751758	21.95109104	59.95292629	32.22832894	145.4093181	16.42414791	18.53993977	26.35193184	0	30.56656165	0	0	0	25.66689187	23.78324949	90.77728212	7.834334223	89.87795591	49.26009764	61.04308853	9.138225065	9.128442679	25.18113174	0	44.50208569	0	34.58592843	6.848763586	32.11041593	0	11.36308679	15.35265679	13.70676764	10.14792507	12.81742566	25.58886282	0	0	5.07751257	7.291159228	6.845527443	14.26290235	9.461322774	0	0	28.68438569
D1PMP3|UDP_N_acetylglucosamine__N_acetylmuramyl_(pentapeptide)_pyrophosphoryl_undecaprenol_N_acetylglucosamine_transferase	0	0	23.44180168	12.4876209	0	37.23912612	11.38265098	77.24862203	0	8.795045815	0	0	21.37494602	0	0	0	14.37902589	12.96844481	50.3158815	0	42.62597575	14.58492339	46.55783844	0	0	0	0	20.90262921	0	0	0	19.52901508	0	0	0	13.94154847	0	6.088490266	37.24584277	0	0	0	0	0	0	0	0	0	0
D1PMP6|UDP_N_acetylmuramoyl_tripeptide__D_alanyl_D_alanine_ligase	0	0	0	15.14930172	0	0	19.69765544	0	0	0	0	0	0	0	0	0	0	0	0	0	54.55537897	0	28.03217575	0	0	0	0	0	0	0	0	0	0	17.43459997	0	0	0	0	0	0	0	0	0	6.818768337	0	0	0	0	0
D1PMR8|UDP_N_acetylglucosamine_2_epimerase	35.11737216	19.56530527	68.38010832	56.70863927	34.28874698	60.29091698	32.55603059	637.0861931	44.95815519	16.74047288	0	0	40.79876812	3.752866817	0	0	0	10.00868776	108.5870391	12.09123551	16.7852439	26.88527248	143.8999174	0	10.19040335	82.65644686	0	9.081028903	12.64698952	85.39712859	2.76899922	12.81805102	25.32476164	39.89782616	26.08991638	5.328356476	22.1825495	28.97160267	139.0418709	0	0	7.140702202	11.99030145	12.92220624	48.35867661	47.22746303	0	11.8181043	66.75020677
D1PNG8|UDP_N_acetylmuramoylalanine__D_glutamate_ligase	16.73441686	6.642613086	61.24924717	40.57203797	23.5693724	71.71183679	26.99222898	330.6595164	25.74111719	22.89441167	23.59671979	0	27.29166523	0	0	0	33.90826277	30.75285668	162.2514053	0	135.7093873	59.00814764	122.4519274	0	0	58.93853121	0	32.56149454	0	58.80073364	0	31.47545598	13.97544943	30.0010715	19.91699971	17.97582229	12.93380529	25.50316598	77.43892328	0	0	0	0	16.96981893	0	0	0	0	67.12783865
D1PPA0|UDP_glucose_4_epimerase	75.98747535	12.20016995	141.6014423	102.4539781	67.08850708	124.6598725	69.06118882	765.561635	54.911177	78.92303181	29.05078828	0	44.90148291	0	0	0	49.90904522	50.63976447	272.7900561	13.65852219	174.8641685	102.5126352	234.6289604	0	13.22609938	149.3003902	0	80.09570548	0	96.89548084	8.805315102	48.38825226	26.10609686	40.99497332	44.47000994	33.77602047	41.65089465	34.35245287	133.5064146	0	0	14.66757815	0	28.60085179	39.87554755	25.40709637	0	0	88.01161211
D1PQ64|UDP_N_acetylglucosamine_2_epimerase	0	0	7.298159221	0	0	0	0	0	12.38946712	11.21703919	0	0	9.291959263	0	7.434945843	0	0	0	0	0	9.613192102	13.69560719	0	0	0	0	0	0	0	0	0	0	0	0	0	0	0	0	0	0	0	0	0	0	0	0	13.59545571	0	0
D1PU71|UDP_N_acetylglucosamine_1_carboxyvinyltransferase	0	0	0	0	0	0	0	0	0	0	0	0	0	0	0	0	0	0	0	11.61050135	0	0	0	0	0	0	0	0	0	0	0	0	0	0	0	0	0	0	0	0	0	0	0	0	0	0	0	0	0
D1PVE4|Acyl_[acyl_carrier_protein]_UDP_N_acetylglucosamine_O_acyltransferase	0	0	0	0	0	0	0	0	0	0	0	0	0	0	0	0	0	0	0	7.53832577	0	0	0	0	0	0	0	0	0	0	0	0	0	0	0	0	0	0	0	0	0	0	0	0	0	0	0	0	0
D1PVE5|UDP_3_O_[3_hydroxymyristoyl]_N_acetylglucosamine_deacetylase	0	0	0	0	0	0	0	0	0	0	0	0	0	0	0	0	0	0	0	0	0	0	0	0	0	0	0	0	0	0	0	0	0	0	0	0	0	0	0	0	0	0	0	0	0	0	0	0	0
D1PVF5|UDP_glucose_4_epimerase	0	4.721665261	0	0	0	0	0	0	0	0	0	0	0	0	0	0	0	0	0	74.00793853	0	0	0	0	38.91697571	0	0	0	0	0	0	0	0	0	0	0	0	0	0	0	0	10.63785705	0	0	0	5.76451677	0	0	0
D1PWU6|UDP_galactopyranose_mutase	5.634100815	0	0	0	0	0	0	0	23.62617001	0	0	0	0	0	0	0	0	0	0	85.83165682	0	0	0	0	0	0	0	0	0	0	0	0	0	0	0	0	0	0	0	0	0	0	0	93.99198687	0	0	0	0	0
D1PXR9|Putative_UDP_N_acetylglucosamine_2_epimerase_(Fragment)	0	0	0	0	0	0	0	0	0	0	0	0	0	0	0	0	0	0	0	0	0	0	0	0	0	0	0	0	0	0	0	0	0	0	0	0	0	0	0	0	0	0	0	0	0	0	0	0	0
D1Q0D5|UDP_N_acetylmuramate__L_alanine_ligase	0	0	0	0	0	0	0	0	0	0	0	0	0	0	0	0	0	0	0	0	0	0	0	0	0	0	0	0	0	0	0	0	0	0	0	0	0	0	0	0	0	0	0	0	0	0	0	0	0
D1Q0D6|UDP_N_acetylglucosamine__N_acetylmuramyl_(pentapeptide)_pyrophosphoryl_undecaprenol_N_acetylglucosamine_transferase	0	0	0	0	0	0	0	0	0	0	0	0	0	0	0	0	0	0	0	10.70004304	0	0	0	0	0	0	0	0	0	0	0	0	0	0	0	0	0	0	0	0	0	0	0	0	0	0	0	0	0
D1Q0D8|UDP_N_acetylmuramoylalanine__D_glutamate_ligase	0	0	0	0	0	0	0	0	0	0	0	0	0	0	0	0	0	0	0	0	0	0	0	0	0	0	0	0	0	0	0	0	0	0	0	0	0	0	0	0	0	0	0	0	0	0	0	0	0
D1Q0E0|UDP_N_acetylmuramoyl_L_alanyl_D_glutamate__2,6_diaminopimelate_ligase	0	0	0	0	0	0	0	0	0	0	0	0	0	0	0	0	0	0	0	6.288747752	0	0	0	0	0	0	0	0	0	0	0	0	0	0	0	0	0	0	0	0	0	0	0	0	0	0	0	0	0
D1VSU3|UDP_N_acetylenolpyruvoylglucosamine_reductase	0	0	0	0	0	0	0	0	0	0	0	0	0	0	0	0	0	0	0	0	0	0	0	0	0	0	0	0	0	0	0	0	0	0	0	0	0	0	0	0	0	0	0	0	0	2.621231979	0	0	0
D1VUD1|UDP_N_acetylmuramoylalanine__D_glutamate_ligase	0	0	0	0	0	0	0	0	0	0	0	0	0	0	0	0	0	0	0	0	0	0	0	0	0	0	0	0	0	0	0	0	0	0	0	0	0	0	0	0	0	0	0	0	0	1.677852349	0	0	0
D1VWC1|UDP_glucose_4_epimerase	0	1.924803452	0	0	0	0	0	0	0	0	0	0	0	0	0	0	0	0	0	28.02843122	0	0	0	0	0	0	0	0	0	0	0	0	0	0	0	0	0	0	0	0	0	0	0	0	0	1.095290252	0	0	4.294922632
D1VXT1|Putative_acyl_[acyl_carrier_protein]_UDP_N_acetylglucosamine_O_acyltransferase	0	0	0	0	0	0	0	0	0	0	0	0	0	0	0	0	0	0	0	0	0	0	0	0	0	0	0	0	0	0	0	3.039513678	0	0	0	0	0	0	0	0	0	0	0	0	0	3.039513678	0	0	3.039513678
D1VY76|UDP_N_acetylglucosamine_2_epimerase	0	1.034126163	0	0	0	0	0	0	0	0	0	0	0	0	0	0	0	0	0	0	0	0	0	0	0	0	0	0	0	0	0	7.205218813	0	0	0	0	0	0	0	0	0	0	0	0	0	4.094594779	0	0	4.068252327
D1VZ79|Putative_UDP_N_acetylmuramate__L_alanine_ligase	0	4.778606179	0	0	0	0	0	0	0	0	0	0	0	0	0	0	0	0	0	0	0	0	0	0	0	0	0	0	0	0	0	0	0	0	0	0	0	0	0	0	0	0	0	0	0	1.601281025	0	0	2.401921537
D1VZ80|UDP_N_acetylglucosamine__N_acetylmuramyl_(pentapeptide)_pyrophosphoryl_undecaprenol_N_acetylglucosamine_transferase	0	7.042253521	0	0	0	0	0	0	0	0	0	0	0	0	0	0	0	0	0	0	0	0	0	0	0	0	0	0	0	0	0	1.006036217	0	0	0	0	0	0	0	0	0	0	0	0	0	2.013085563	0	0	6.036217304
D1VZ82|UDP_N_acetylmuramoylalanine__D_glutamate_ligase	0	8.285004143	0	0	0	0	0	0	0	0	0	0	0	0	0	0	0	0	0	0	0	0	0	0	13.70882368	0	0	0	0	0	0	5.7995029	0	0	0	0	0	0	0	0	0	3.314001657	0	0	0	1.657000829	0	0	0
D1VZ84|UDP_N_acetylmuramoyl_L_alanyl_D_glutamate__2,6_diaminopimelate_ligase	0	2.260738508	0	0	0	0	0	0	0	0	0	0	0	0	0	0	0	0	0	6.533270586	0	0	0	0	0	0	0	0	0	0	0	2.987543905	0	0	0	0	0	0	0	0	0	0	0	0	0	1.507159005	0	0	1.490312966
D1VZK0|UDP_N_acetylmuramoyl_tripeptide__D_alanyl_D_alanine_ligase	0	1.634716106	0	0	0	0	0	0	0	0	0	0	0	0	0	0	0	0	0	0	0	0	0	0	0	0	0	0	0	0	0	1.644736842	0	0	0	0	0	0	0	0	0	0	0	0	0	0	0	0	0
D1W0W2|UDP_N_acetylglucosamine_1_carboxyvinyltransferase	0	1.686340641	0	0	0	0	0	0	0	0	0	0	0	0	0	0	0	0	0	12.50991807	0	0	0	0	0	0	0	0	0	0	0	0	0	0	0	0	0	0	0	0	0	0	0	0	0	0	0	0	2.486555694
D1W1S1|UDP_3_O_acylglucosamine_N_acyltransferase	0	2.100840336	0	0	0	0	0	0	0	0	0	0	0	0	0	0	0	0	0	0	0	0	0	0	0	0	0	0	0	0	0	2.100840336	0	0	0	0	0	0	0	0	0	0	0	0	0	2.100840336	0	0	3.151260504
D1W1S3|Acyl_[acyl_carrier_protein]_UDP_N_acetylglucosamine_O_acyltransferase	0	6.191950464	0	0	0	0	0	0	0	0	0	0	0	0	0	0	0	0	0	0	0	0	0	0	0	0	0	0	0	0	0	0	0	0	0	0	0	0	0	0	0	0	0	0	0	0	0	0	1.547987616
D1W281|UDP_N_acetylenolpyruvoylglucosamine_reductase	0	0	0	0	0	0	0	0	0	0	0	0	0	0	0	0	0	0	0	0	0	0	0	0	0	0	0	0	0	0	0	3.374578178	0	0	0	0	0	0	0	0	0	0	0	0	0	0	0	0	2.249718785
D1W452|UDP_N_acetylglucosamine_2_epimerase	0	0	0	0	0	0	0	0	0	0	0	0	0	0	0	0	0	0	0	0	0	0	0	0	0	0	0	0	0	0	0	0	0	0	0	0	0	0	0	0	0	1.034126163	0	0	0	0	0	0	0
D1W4G9|UDP_N_acetylenolpyruvoylglucosamine_reductase	0	0	0	0	0	0	0	0	0	0	0	0	0	0	0	0	0	0	0	0	0	0	0	0	0	0	0	0	0	0	0	0	0	0	0	0	0	0	0	0	0	4.500704304	0	0	0	2.249718785	0	0	0
D1W4J9|Putative_acyl_[acyl_carrier_protein]_UDP_N_acetylglucosamine_O_acyltransferase	0	0	0	0	0	0	0	0	0	0	0	0	0	0	0	0	0	0	0	0	0	0	0	0	0	0	0	0	0	0	0	0	0	0	0	0	0	0	0	0	0	0	0	0	0	0	0	0	0
D1W5C3|UDP_3_O_acylglucosamine_N_acyltransferase	0	0	0	0	0	0	0	0	0	0	0	0	0	0	0	0	0	0	0	0	0	0	0	0	0	0	0	0	0	0	0	0	0	0	0	0	0	0	0	0	0	0	0	0	0	2.190580504	0	0	0
D1W5C4|UDP_3_O_[3_hydroxymyristoyl]_N_acetylglucosamine_deacetylase	0	0	0	0	0	0	0	0	0	0	0	0	0	0	0	0	0	0	0	10.66335908	0	0	0	0	15.64756813	0	0	0	0	0	0	0	0	0	0	0	0	0	0	0	0	0	0	0	0	1.578531965	0	0	0
D1W5E6|UDP_N_acetylmuramate__L_alanine_ligase	0	0	0	0	0	0	0	0	0	0	0	0	0	0	0	0	0	0	0	19.66297651	0	0	0	0	0	0	0	0	0	0	0	0	0	0	0	0	0	0	0	0	0	0	0	0	0	0	0	0	0
D1W5E7|UDP_N_acetylglucosamine__N_acetylmuramyl_(pentapeptide)_pyrophosphoryl_undecaprenol_N_acetylglucosamine_transferase	0	0	0	0	0	0	0	0	0	0	0	0	0	0	0	0	0	0	0	24.51787813	0	0	0	0	0	0	0	0	0	0	0	0	0	0	0	0	0	0	0	0	0	2.024291498	0	0	0	0	0	0	0
D1W5F1|UDP_N_acetylmuramoyl_L_alanyl_D_glutamate__2,6_diaminopimelate_ligase	0	0	0	0	0	0	0	0	0	0	0	0	0	0	0	0	0	0	0	0	0	0	0	0	0	0	0	0	0	0	0	0	0	0	0	0	0	0	0	0	0	3.004225997	0	0	0	1.510574018	0	0	0
D1W6V1|UDP_galactopyranose_mutase	0	0	0	0	0	0	0	0	0	0	0	0	0	0	0	0	0	0	0	0	0	0	0	0	0	0	0	0	0	0	0	0	0	0	0	0	0	0	0	0	0	3.9408867	0	54.49957135	0	1.97044335	0	0	0
D1W8P9|UDP_N_acetylglucosamine_1_carboxyvinyltransferase	0	0	0	0	0	0	0	0	0	0	0	0	0	0	0	0	0	0	0	8.638940977	0	0	0	0	0	0	0	0	0	0	0	0	0	0	0	0	0	0	0	0	0	0	0	0	0	1.682085786	0	0	0
D1XVJ6|UDP_N_acetylglucosamine_1_carboxyvinyltransferase	0	0	0	0	0	0	0	0	0	0	0	0	0	0	0	0	0	0	0	0	0	0	0	0	0	0	0	0	0	0	0	0	0	0	0	0	0	0	0	0	0	0	0	0	0	0	0	0	0
D1XX71|UDP_N_acetylglucosamine__N_acetylmuramyl_(pentapeptide)_pyrophosphoryl_undecaprenol_N_acetylglucosamine_transferase	0	0	0	0	0	0	0	0	0	0	0	0	0	0	0	0	0	0	0	0	0	0	0	0	0	0	0	0	0	0	0	0	0	0	0	0	0	0	0	0	0	0	0	0	0	0	0	0	0
D1XX73|UDP_N_acetylmuramoylalanine__D_glutamate_ligase	0	0	0	0	0	0	0	0	0	0	0	0	0	0	0	0	0	0	0	31.57107624	0	0	0	0	22.08510055	0	0	0	0	0	0	0	0	0	0	0	0	0	0	0	0	3.191677187	0	0	0	0	0	0	0
D1XYG5|Acyl_[acyl_carrier_protein]_UDP_N_acetylglucosamine_O_acyltransferase	0	0	0	0	0	0	0	0	0	0	0	0	0	0	0	0	0	0	0	6.243715198	0	0	0	0	0	0	0	0	0	0	0	0	0	0	0	0	0	0	0	0	0	0	0	0	0	0	0	0	0
D1XYG6|UDP_3_O_[3_hydroxymyristoyl]_N_acetylglucosamine_deacetylase	0	0	0	0	0	0	0	0	0	0	0	0	0	0	0	0	0	0	0	4.196141695	0	0	0	0	13.68426549	0	0	0	0	0	0	0	0	0	0	0	0	0	0	0	0	0	0	0	0	0	0	0	0
D1Y2G1|UDP_N_acetylglucosamine_2_epimerase	0	0	0	0	0	0	0	0	0	0	0	0	0	0	0	0	0	0	0	0	0	0	0	0	0	0	0	0	0	0	0	0	0	0	0	0	0	0	0	0	0	0	0	0	0	0	0	0	0
D1Y349|UDP_3_O_[3_hydroxymyristoyl]_N_acetylglucosamine_deacetylase	0	0	0	0	0	0	0	0	0	0	0	0	0	0	0	0	0	0	0	0	0	0	0	0	0	0	0	0	0	0	0	0	0	0	0	0	0	0	0	0	0	0	0	0	0	0	0	0	0
D1Y350|UDP_3_O_acylglucosamine_N_acyltransferase	0	0	0	0	0	0	0	0	0	0	0	0	0	0	0	0	0	0	0	0	0	0	0	0	0	0	0	0	0	0	0	0	0	0	0	0	0	0	0	0	0	0	0	0	0	0	0	0	0
D1Y638|UDP_N_acetylmuramoyl_L_alanyl_D_glutamate__2,6_diaminopimelate_ligase	0	0	0	0	0	0	0	0	0	0	0	0	0	0	0	0	0	0	0	0	0	0	0	0	0	0	0	0	0	0	0	0	0	0	0	0	0	0	0	0	0	0	0	0	0	0	0	0	0
D1Y639|UDP_N_acetylmuramoyl_tripeptide__D_alanyl_D_alanine_ligase	0	0	0	0	0	0	0	0	0	0	0	0	0	0	0	0	0	0	0	0	0	0	0	0	0	0	0	0	0	0	0	0	0	0	0	0	0	0	0	0	0	0	0	0	0	0	0	0	0
D1Y641|UDP_N_acetylmuramoylalanine__D_glutamate_ligase	0	0	0	0	0	0	0	0	0	0	0	0	0	0	0	0	0	0	0	0	0	0	0	0	0	0	0	0	0	0	0	0	0	0	0	0	0	0	0	0	0	0	0	0	0	0	0	0	0
D1Y644|UDP_N_acetylmuramate__L_alanine_ligase	0	0	0	0	0	0	0	0	0	0	0	0	0	0	0	0	0	0	0	0	0	0	0	0	0	0	0	0	0	0	0	0	0	0	0	0	0	0	0	0	0	0	0	0	0	0	0	0	0
D1Y7U1|UDP_galactopyranose_mutase	0	0	0	0	0	0	0	0	0	0	0	0	0	0	0	0	9.845549496	0	0	0	0	0	0	0	0	0	0	0	0	0	0	0	0	0	0	0	0	0	0	0	0	0	0	0	0	0	0	0	0
D2F285|UDP_glucose_4_epimerase	31.87065624	218.3417385	50.83390662	50.05102654	36.42695441	40.34120176	73.74596716	14.26375317	102.2228654	37.7300044	212.3739379	0	24.1352876	14.38153222	72.95834776	29.91510194	18.62858781	56.95458849	28.26799809	147.9074653	89.42543268	220.0932547	247.8624258	36.51726941	310.8607617	30.9722624	42.93527178	130.5812682	31.82725183	11.7011708	0	17.67030361	238.1078052	16.74093285	36.80170949	27.66254012	319.2346018	56.44642079	224.8064203	31.25233411	17.88079862	106.1518313	23.33467487	85.68558528	162.8126897	489.9183689	248.3919963	132.6950295	67.56889718
D2F287|UDP_N_acetylglucosamine_2_epimerase	34.56050834	0	18.93414177	0	0	0	122.2090464	0	103.9985182	0	0	0	0	0	61.01954218	0	0	0	0	0	0	240.6339355	200.9509988	0	0	0	0	0	0	0	0	0	0	0	0	11.04558286	0	0	176.8718758	268.5954522	17.26643131	0	0	42.21991582	0	0	318.7108521	126.5495426	0
D2N2G6|Putative_UDP_N_acetylmuramate_dehydrogenase_(Fragment)	0	0	0	21.27249214	6.291140105	0	0	0	0	0	0	0	9.441406166	0	0	0	0	0	0	0	13.35654294	0	0	0	0	39.34512329	0	0	25.20815388	0	0	20.41889841	0	5.51429494	0	0	0	22.87263303	0	0	0	0	0	0	0	0	0	0	0
D2NP26|UDP_N_acetylglucosamine:LPS_N_acetylglucosamine_transferase	0	0	0	0	0	0	0	0	0	0	0	2.793296089	0	0	0	0	0	0	0	0	0	0	0	0	0	0	0	0	0	0	0	0	0	0	0	0	0	0	0	0	0	0	0	0	0	0	0	0	0
D2NRG2|UDP_N_acetylenolpyruvoylglucosamine_reductase	0	0	0	0	0	0	0	0	0	0	0	0	0	0	0	0	0	0	0	2.036659878	0	0	0	0	0	0	0	0	0	0	0	0	0	0	0	0	0	0	0	0	0	0	0	0	0	0	0	0	0
D2NRX9|UDP_N_acetylglucosamine_enolpyruvyl_transferase	0	0	0	0	0	0	0	0	0	0	0	0	0	0	0	0	0	0	0	1.976284585	0	0	0	0	0	0	0	0	0	0	0	0	0	0	0	0	0	0	0	0	0	0	0	0	0	0	0	0	0
D2NS10|UDP_glucose_4_epimerase	0	0	2.249718785	0	0	0	0	0	0	0	0	0	0	0	0	0	0	0	0	0	0	0	0	0	0	0	0	0	0	0	0	0	0	0	0	0	0	0	0	0	0	0	0	0	0	0	0	0	0
D2NS90|UDP_galactopyranose_mutase	0	0	0.940733772	0	0	0	0	0	0	0	0	1.881467545	0	0	0	0	0	0	0	0	0	0	0	0	0	0	0	0	0	0	0	0	0	0	0	0	0	0	0	0	0	0	0	0	0	0	0	0	0
D2NSL6|UDP_N_acetylglucosamine_enolpyruvyl_transferase	0	0	0	0	0	0	0	0	0	0	0	0	0	0	0	0	0	0	0	3.055767762	0	0	0	0	0	0	0	0	0	0	0	0	0	0	0	0	0	0	0	0	0	0	0	0	0	0	0	0	0
D2NSZ8|UDP_N_acetylmuramyl_tripeptide_synthase	0	0	0	0	0	0	0	0	0	0	0	1.725625539	0	0	0	0	0	0	0	3.451251079	0	0	0	0	0	0	0	0	0	0	0	0	0	0	0	0	0	0	0	0	0	0	0	0	0	0	0	0	0
D2NU00|UDP_N_acetylmuramyl_pentapeptide_phosphotransferase/UDP_N_acetylglucosamine_1_phosphate_transferase	0	0	1.670843776	0	0	0	0	0	0	0	0	1.703755518	0	0	0	0	0	0	0	1.721170396	0	0	0	0	1.686340641	0	0	0	0	0	0	0	0	0	0	0	0	0	0	0	0	0	0	0	0	0	0	0	0
D2NU57|UDP_N_acetylmuramoylalanine__D_glutamate_ligase	0	0	5.471956224	0	0	0	0	0	0	0	0	1.367989056	0	0	0	0	0	0	0	2.706677142	0	0	0	0	0	0	0	0	0	0	0	0	0	0	0	0	0	0	0	0	0	0	0	0	0	0	0	0	0
D2NU61|UDP_N_acetylmuramyl_tripeptide_synthetase	0	0	2.467612585	0	0	0	0	0	0	0	0	2.467612585	0	0	0	0	0	0	0	1.213592233	0	0	0	0	1.233806292	0	0	0	0	0	0	0	0	0	0	0	0	0	0	0	0	0	0	0	0	0	0	0	0
D2Q5C0|UDP_N_acetylmuramate__L_alanine_ligase	0	0	0	0	0	0	0	0	0	0	0	0	0	0	0	0	0	0	0	2.928257687	0	0	0	0	0	0	0	0	0	0	0	0	0	0	0	0	0	3.887477425	0	0	0	0	0	0	0	0	0	0	0
D2Q5C1|UDP_N_acetylglucosamine__N_acetylmuramyl_(pentapeptide)_pyrophosphoryl_undecaprenol_N_acetylglucosamine_transferase	0	0	0	0	0	0	0	0	0	0	0	0	0	0	0	0	0	0	0	1.87090739	0	0	0	0	0	0	0	0	0	0	0	0	0	0	0	0	0	6.543700129	0	0	0	0	0	0	0	0	0	0	0
D2Q5C3|UDP_N_acetylmuramoylalanine__D_glutamate_ligase	0	0	0	0	0	0	0	0	0	0	0	0	0	0	0	0	0	0	0	0.758725341	0	0	0	0	0	0	0	0	0	0	0	0	0	0	0	0	0	0	0	0	0	0	0	0	0	0	0	0	0
D2Q5C5|UDP_N_acetylmuramoyl_tripeptide__D_alanyl_D_alanine_ligase	0	0	0	0	0	0	0	0	0	0	0	0	0	0	0	0	0	0	0	5.316009409	0	0	0	0	0	0	0	0	0	0	0	0	0	0	0	0	0	0	0	0	0	0	0	0	0	0	0	0	0
D2Q5C6|UDP_N_acetylmuramoylalanyl_D_glutamate__2,_6_diaminopimelate_ligase	0	0	0	0	0	0	0	0	0	0	0	0	0	0	0	0	0	0	0	2.600780234	0	0	0	0	0	0	0	0	0	0	0	0	0	0	0	0	0	0	0	0	0	0	0	0	0	0	0	0	0
D2Q7V6|UDP_glactopyranose_mutase	0	0	10.38732827	0	0	0	0	33.20683112	0	0	34.98830824	35.96117367	132.2412554	0	0	0	0	0	0	2.67141585	0	0	0	3.795066414	4.743833017	0	12.33576958	0	0	0	0	0	0	0	0	0	23.67954311	116.4234001	0	0	0	0	0	0	11.24850317	6.599120587	0	0	22.73686641
D2Q8E9|UDP_N_acetylenolpyruvoylglucosamine_reductase	0	0	0	0	0	0	0	5.571134566	0	0	0	0	0	0	0	0	0	0	0	1.860465116	0	0	0	0	0	0	0	0	0	0	0	0	0	0	0	0	0	8.328094122	0	0	0	0	0	0	0	0	0	0	0
D2Q940|MurD_UDP_N_acetylmuramoylalanine__D_glutamate_ligase	0	0	0	0	0	0	0	0	0	0	0	0	0	0	0	0	0	0	0	1.70794193	0	0	0	0	0	0	0	0	0	0	0	0	0	0	0	0	0	0	0	0	0	0	0	0	0	0	0	0	0
D2RA74|UDP_N_acetylmuramoyl_L_alanyl_D_glutamate__2,_6_diaminopimelate_ligase	0	0	0	0	0	0	0	0	0	0	0	0	0	0	0	0	0	0	0	0	0	0	0	0	0	0	0	0	0	0	0	0	0	0	0	0	0	0	0	0	0	0	0	0	0	0	0	0	0
D2RBW6|UDP_N_acetylmuramate__L_alanine_ligase	0	0	0	0	0	0	0	0	0	0	0	0	0	0	0	0	0	0	0	0	0	0	0	0	0	0	0	0	0	0	0	0	0	0	0	0	0	0	0	0	0	0	1.390820584	0	0	0	0	0	0
D2RBW9|UDP_N_acetylmuramoylalanine__D_glutamate_ligase	0	0	0	0	0	0	0	0	0	0	0	0	0	0	0	0	0	0	0	0	0	0	0	0	0	0	0	0	0	0	0	0	0	0	0	0	0	0	0	0	0	0	4.062288423	0	0	0	0	0	0
D2RBX1|UDP_N_acetylmuramoyl_tripeptide__D_alanyl_D_alanine_ligase	0	0	0	0	0	0	0	0	0	0	0	0	0	0	0	0	0	0	0	0	0	0	0	0	0	0	0	0	0	0	0	0	0	0	0	0	0	0	0	0	0	0	1.365187713	0	0	0	0	0	0
D2RBY5|UDP_glucose_4_epimerase	0	0	0	0	0	0	0	0	0	0	0	0	0	0	0	0	0	0	0	0	0	0	0	0	0	0	0	0	0	0	0	2.257336343	0	0	0	0	0	0	0	0	0	0	1.128668172	0	0	0	0	0	0
D2RJ70|UDP_galactopyranose_mutase	8.471300913	0	0	0	9.752554147	0	5.330818251	0	3.026805775	8.534672921	0	0	0	0	0	7.053585343	35.94520281	6.10085941	26.03911779	0	3.237782889	5.107700697	0	0	2.863076064	13.90418615	0	0	0	0	0	2.485122236	4.431801747	0	0	5.736198453	0	0	0	0	0	0	0	8.482657212	0	0	0	0	13.35870016
D2RKR0|UDP_N_acetylmuramate__L_alanine_ligase	0	0	0	0	0	0	0	0	0	0	0	0	0	0	0	0	0	0	0	0.793021412	0	0	0	0	0	0	0	0	0	0	0	0	0	0	0	0	0	0	0	0	0	0	0	0	0	0	0	0	0
D2RKR1|UDP_N_acetylglucosamine__N_acetylmuramyl_(pentapeptide)_pyrophosphoryl_undecaprenol_N_acetylglucosamine_transferase	0	0	0	0	0	0	0	0	0	0	0	0	0	0	0	0	0	0	0	0	0	0	0	0	0	0	0	0	0	0	0	0	0	0	0	0	0	0	0	0	0	0	0	0	0	0	0	0	0
D2RKR2|UDP_N_acetylmuramoylalanine__D_glutamate_ligase	0	0	0	0	0	0	0	0	0	0	0	0	0	0	0	0	0	0	0	2.3142199	0	0	0	0	0	0	0	0	0	0	0	0	0	0	0	0	0	0	0	0	0	0	0	0	0	0	0	0	0
D2RKR4|UDP_N_acetylmuramoyl_tripeptide__D_alanyl_D_alanine_ligase	0	0	0	0	0	0	0	0	0	0	0	0	0	0	0	0	0	0	0	0	0	0	0	0	0	0	0	0	0	0	0	0	0	0	0	0	0	0	0	0	0	0	0	0	0	0	0	0	0
D2RKR5|UDP_N_acetylmuramoyl_L_alanyl_D_glutamate__2,6_diaminopimelate_ligase	0	0	0	0	0	0	0	0	0	0	0	0	0	0	0	0	0	0	0	2.19138057	0	0	0	0	0	0	0	0	0	0	0	0	0	0	0	0	0	0	0	0	0	0	0	0	0	0	0	0	0
D2RLU6|UDP_3_O_acylglucosamine_N_acyltransferase	0	0	0	0	0	0	0	0	0	0	0	0	0	0	0	0	0	0	0	0	0	0	0	0	0	0	0	0	0	0	0	0	0	0	0	0	0	0	0	0	0	0	0	0	0	0	0	0	0
D2RLX1|UDP_N_acetylglucosamine_2_epimerase	0	0	0	0	0	0	0	0	0	0	0	0	0	0	0	0	13.54621372	0	0	0	0	11.43603315	0	0	0	0	0	0	0	0	0	0	0	0	0	0	0	0	0	0	0	0	30.86095356	0	0	0	0	0	0
D2RMJ1|UDP_glucose_4_epimerase	0	0	0	0	0	0	0	0	0	0	0	0	0	0	0	0	0	0	0	2.312138728	0	0	0	0	0	0	0	0	0	0	0	0	0	0	0	0	0	0	0	0	0	0	0	0	0	0	0	0	0
D2TMZ1|Alpha,alpha_trehalose_phosphate_synthase_[UDP_forming]	0	0	0	0	0	0	0	0	0	0	0	0	0	0	0	0	0	0	0	0	0	0	0	0	0	0	0	0	0	0	0	0	0	0	0	0	0	0	0	0	0	0	0	0	0	0	0	0	0
D2TQI3|UDP_glucose_6_dehydrogenase	0	0	0	0	0	0	0	0	0	0	0	0	0	0	0	4.233490878	0	0	0	0	0	0	0	0	0	0	0	0	0	0	0	0	0	0	0	0	0	0	0	0	0	0	0	0	0	0	0	0	0
D2TTI2|UDP_N_acetylenolpyruvoylglucosamine_reductase	0	0	0	0	0	0	0	0	0	0	0	0	0	0	0	0	0	0	0	0	0	0	0	0	0	0	0	0	0	0	0	0	0	0	0	0	0	0	0	0	0	0	0	0	0	0	0	0	0
D2TV30|UDP_N_acetyl_D_mannosaminuronic_acid_transferase	0	0	0	0	0	0	0	0	0	0	0	0	0	0	0	0	0	0	0	0	0	0	0	0	0	0	0	0	0	0	0	0	0	0	0	0	0	0	0	0	0	0	0	0	0	0	0	0	0
D2Z998|Putative_acyl_[acyl_carrier_protein]_UDP_N_acetylglucosamine_O_acyltransferase	0	0	0	0	0	0	0	0	0	0	0	0	0	0	0	0	0	0	0	0	0	0	0	0	0	0	0	0	0	0	0	0	1.513705894	0	0	0	0	0	0	0	0	0	0	0	0	0	0	0	0
D3AE60|UDP_N_acetylglucosamine_2_epimerase	4.946263648	24.66538188	15.75502252	2.773190763	5.828603233	5.803680686	3.793553577	12.68215103	8.589404627	5.461906537	5.546073906	0	4.801972857	2.157047269	6.516524287	4.322571509	1.833905389	8.059260897	9.020212285	6.068896465	6.650302857	6.214220518	7.481467485	1.493152349	7.246166789	3.640570657	2.091685788	7.799480458	11.36194264	10.20959792	1.250557313	6.661296034	16.17285802	8.16955315	10.13138709	2.939183437	7.219884183	5.727995824	3.437218626	2.98301376	0	7.704913526	13.0314202	8.120365106	4.975934676	13.88618393	0	5.941652528	27.95601324
D3AII5|UDP_N_acetylglucosamine_2_epimerase	0	0	0	0	0	0	0	0	0	0	0	0	0	0	0	0	0	0	0	0	0	0	10.03009027	0	0	4.013043146	0	0	0	0	0	6.018054163	0	10.03009027	0	0	0	0	0	0	0	0	0	0	0	4.012036108	0	0	16.04814443
D3AII9|UDP_glucose/GDP_mannose_dehydrogenase_family,_UDP_binding_domain_protein	0	0	0	0	0	0	0	0	0	0	0	0	0	0	0	0	0	0	0	0	0	0	20.40816327	0	0	10.20408163	0	0	0	0	0	0	0	0	0	0	0	0	0	0	0	0	0	0	0	0	5.102040816	0	10.20408163
D3AQZ4|UDP_N_acetylmuramoyl_tripeptide__D_alanyl_D_alanine_ligase_(Fragment)	0	0	0	0	0	0	0	0	0	0	0	0	0	0	0	0	0	0	0	0	0	0	2.472187886	0	0	0	0	0	0	0	0	2.554278416	0	0	0	0	0	0	0	0	0	0	0	0	0	8.715158278	0	0	12.72652395
D3HCK6|UDP_N_acetylglucosamine_1_carboxyvinyltransferase	0	0	0	0	0	0	0	0	0	0	0	0	0	0	0	0	0	0	0	0	0	0	0	0	0	0	0	0	0	0	0	0	0	0	0	0	0	0	0	0	0	0	0	5.286343612	0	0	0	0	0
D3HFE8|UDP_N_acetylmuramoyl_L_alanyl_D_glutamate__L_lysine_ligase	0	0	0	0	0	0	0	0	0	0	0	0	0	0	0	0	0	0	0	0	0	0	0	0	0	0	0	0	0	0	0	0	0	0	0	0	0	0	0	0	0	0	0	9.003729982	0	0	0	0	0
D3HFJ5|UDP_N_acetylmuramate__L_alanine_ligase	0	0	0	0	0	0	0	0	0	0	0	0	0	0	0	0	0	0	0	0	0	0	0	0	0	0	0	0	0	0	0	0	0	0	0	0	0	0	0	0	0	0	0	7.43082427	0	0	0	0	0
D3HHY9|UDP_N_acetylglucosamine__N_acetylmuramyl_(pentapeptide)_pyrophosphoryl_undecaprenol_N_acetylglucosamine_transferase	0	0	0	0	0	0	0	0	0	0	0	0	0	0	0	0	0	0	0	0	0	0	0	0	0	0	0	0	0	0	0	0	0	0	0	0	0	0	0	0	0	0	0	4.201680672	0	0	0	0	0
D3HI41|UDP_N_acetylmuramoyl_tripeptide__D_alanyl_D_alanine_ligase	0	0	0	0	0	0	0	0	0	0	0	0	0	0	0	0	0	0	0	0	0	0	0	0	0	0	0	0	0	0	0	0	0	0	0	0	0	0	0	0	0	0	0	14.51612903	1.612903226	0	0	0	0
D3HXD9|UDP_N_acetylglucosamine_1_carboxyvinyltransferase	0	6.815423921	0	0	0	0	0	0	0	0	0	0	0	0	0	0	0	0	0	37.06809866	0	0	0	0	0	0	0	0	0	0	0	0	0	0	0	0	0	0	0	0	0	0	0	0	0	0	0	0	0
D3HXI7|UDP_N_acetylmuramoyl_L_alanyl_D_glutamate__2,6_diaminopimelate_ligase	0	0	0	0	0	0	0	0	0	0	0	0	0	0	0	0	0	0	0	21.17747832	0	0	0	0	0	0	0	0	0	0	0	0	0	0	0	0	0	0	0	0	0	0	0	0	0	0	0	0	0
D3HXI9|UDP_N_acetylmuramoylalanine__D_glutamate_ligase	0	7.531747306	0	0	0	0	0	0	0	0	0	0	0	0	0	0	0	0	0	32.91418121	0	0	0	0	15.22411862	0	0	0	0	0	0	0	0	0	0	0	0	0	0	0	0	3.422410748	0	0	0	0	0	0	0
D3HXJ1|UDP_N_acetylglucosamine__N_acetylmuramyl_(pentapeptide)_pyrophosphoryl_undecaprenol_N_acetylglucosamine_transferase	0	3.198224129	0	0	0	0	0	0	0	0	0	0	0	0	0	0	0	0	0	29.24236372	0	0	0	0	0	0	0	0	0	0	0	0	0	0	0	0	0	0	0	0	0	0	0	0	0	0	0	0	0
D3HXJ2|UDP_N_acetylmuramate__L_alanine_ligase	0	3.745550237	0	0	0	0	0	0	0	0	0	0	0	0	0	0	0	0	0	59.47474399	0	0	0	0	0	0	0	0	0	0	0	0	0	0	0	0	0	0	0	0	0	0	0	0	0	0	0	0	0
D3HY87|Acyl_[acyl_carrier_protein]_UDP_N_acetylglucosamine_O_acyltransferase	0	3.78582873	0	0	0	0	0	0	0	0	0	0	0	0	0	0	0	0	0	23.65111389	0	0	0	0	0	0	0	0	0	0	0	0	0	0	0	0	0	0	0	0	0	0	0	0	0	0	0	0	0
D3HYJ7|UDP_galactopyranose_mutase	0	0	0	0	0	0	0	0	0	0	0	0	0	0	0	0	0	0	0	47.17224005	0	0	0	0	0	0	0	0	0	0	0	0	0	0	0	0	0	0	0	0	0	0	0	0	0	0	0	0	0
D3HZB2|UDP_glucose_4_epimerase	0	4.165820901	0	0	0	0	0	0	0	0	0	0	0	0	0	0	0	0	0	73.07966846	0	0	0	0	39.68567387	0	0	0	0	0	0	0	0	0	0	0	0	0	0	0	0	11.08970106	0	0	0	6.458215882	0	0	0
D3IC02|UDP_N_acetylmuramoyl_L_alanyl_D_glutamate__2,6_diaminopimelate_ligase	0	0	0	0	0	0	0	0	0	0	0	0	0	0	0	0	0	0	0	4.358681962	0	0	0	0	0	0	0	0	0	0	0	0	0	0	0	0	0	0	0	0	0	0	0	0	0	0	0	0	0
D3IHL2|UDP_3_O_[3_hydroxymyristoyl]_N_acetylglucosamine_deacetylase	0	1.958618226	0	0	0	0	0	0	0	0	0	0	0	0	0	0	0	0	0	14.72349875	0	0	0	0	7.642653489	0	0	0	0	0	0	0	0	0	0	0	0	0	0	0	0	3.600529667	0	0	0	0	0	0	0
D3IIH9|UDP_glucose_4_epimerase	0	1.493914388	0	0	0	0	0	0	0	0	0	0	0	0	0	0	0	0	0	15.92630093	0	0	0	0	0	0	0	0	0	0	0	0	0	0	0	0	0	0	0	0	0	0	0	0	0	0	0	0	0
D3IK88|UDP_N_acetylglucosamine_1_carboxyvinyltransferase	0	0	0	0	0	0	0	0	0	0	0	0	0	0	0	0	0	0	0	0	0	0	0	0	0	0	0	0	0	0	0	0	0	0	0	0	0	0	0	0	0	0	0	0	0	0	0	0	0
D3ILX7|UDP_N_acetylmuramoyl_L_alanyl_D_glutamate__2,6_diaminopimelate_ligase	0	0	0	0	0	0	0	0	0	0	0	0	0	0	0	0	0	0	0	16.53876909	0	0	0	0	0	0	0	0	0	0	0	0	0	0	0	0	0	0	0	0	0	0	0	0	0	0	0	0	0
D3ILY1|UDP_N_acetylglucosamine__N_acetylmuramyl_(pentapeptide)_pyrophosphoryl_undecaprenol_N_acetylglucosamine_transferase	0	0	0	0	0	0	0	0	0	0	0	0	0	0	0	0	0	0	0	7.244706414	0	0	0	0	0	0	0	0	0	0	0	0	0	0	0	0	0	0	0	0	0	0	0	0	0	0	0	0	0
D3LV57|UDP_N_acetylglucosamine_1_carboxyvinyltransferase	0	0	0	0	0	0	0	0	0	0	0	22.14769055	0	0	0	45.44181697	0	0	12.39716624	0	0	0	0	0	0	0	0	0	0	0	0	0	0	0	0	0	0	0	0	0	0	0	0	0	0	0	0	0	0
D3LW25|Acyl_[acyl_carrier_protein]__UDP_N_acetylglucosamine_O_acyltransferase	0	0	0	0	0	0	0	0	0	0	0	15.17512694	0	0	0	15.96474565	0	0	0	0	0	0	0	0	0	0	0	0	0	0	0	0	0	0	0	0	0	0	0	0	0	0	0	0	0	0	0	0	0
D3R393|UDP_N_acetylmuramoylalanyl_D_glutamate__2,_6_diaminopimelate_ligase	0	0	0	0	0	0	0	0	0	0	0	0	0	0	0	0	0	0	0	0	0	0	0	0	0	0	0	0	0	0	0	0	0	0	0	2.167630058	0	0	0	0	0	0	0	0	0	0	0	0	0
D3R3J2|UDP_N_acetylmuramoylhexapeptide_alanyltransferase	0	0	0	0	0	0	0	0	0	0	0	0	0	0	0	0	0	0	0	0	0	0	0	0	0	0	0	0	0	0	0	0	0	0	0	0.86281277	0	0	0	0	0	0	0	0	0	0	0	0	0
D3R409|UDP_glucose_4_epimerase	0	0	0	0	0	0	0	0	0	0	0	0	0	0	0	0	0	0	0	0	0	0	0	0	0	0	0	0	0	0	0	0	0	0	0	2.257336343	0	0	0	0	0	0	0	0	0	0	0	0	0
D3R710|UDP_galactopyranose_mutase	0	0	0	0	0	0	0	0	0	0	0	0	0	0	0	0	0	0	0	0	0	0	0	0	0	0	0	0	0	0	0	0	0	0	0	5.642743784	0	0	0	0	0	0	0	0	0	0	0	0	0
D4CFG1|UDP_galactopyranose_mutase	16.84407943	3.652006693	9.750931015	12.24426092	22.06636512	12.74117448	23.54455347	13.38300084	10.01679897	9.598359441	7.394777452	16.15434597	8.425266257	10.77240213	7.883218805	6.155712796	43.04501504	11.58882466	31.79573179	5.752409786	17.99146462	11.60620724	5.828777505	3.722051333	9.199654257	17.64331694	7.052719289	16.35583009	0	8.217747005	0	11.79080816	8.136770922	10.03984914	4.948419377	8.68491574	5.700529715	9.85859036	2.583322695	20.73892057	2.39051613	3.506854962	4.580245134	3.170088961	4.120435037	4.596759168	11.87491825	8.118068582	16.52740738
D4GJS6|UDP_N_acetylglucosamine__N_acetylmuramyl_(pentapeptide)_pyrophosphoryl_undecaprenol_N_acetylglucosamine_transferase	0	0	0	0	0	0	0	0	0	0	0	0	0	0	0	0	0	0	0	0	0	0	0	0	0	0	0	0	0	0	0	0	0	0	0	0	0	0	0	0	0	0	0	0	0	0	0	0	0
D4HEM7|UDP_glucose_4_epimerase	0	5.336179296	0	2.134471718	2.134471718	0	0	0	0	1.067235859	0	0	0	0	2.134471718	2.056621051	2.134471718	0	5.214517014	3.129091529	0	0	2.134471718	0	4.210526316	2.134471718	4.268943437	0	0	0	0	0	0	0	0	0	0	0	0	0	0	0	0	0	0	0	0	0	0
D4HF99|UDP_N_acetylglucosamine_2_epimerase	0	2.10748156	2.10748156	0	0	0	0	2.10748156	0	0	0	0	0	0	1.05374078	0	0	0	2.10748156	0	0	2.10748156	0	2.063983488	0	0	0	0	0	0	0	0	0	0	0	0	0	0	0	0	0	0	0	0	0	0	0	0	0
D4HZ71|UDP_3_O_(3_hydroxymyristoyl)glucosamine_N_acyltransferase	0	0	0	0	0	0	0	0	0	0	0	0	0	0	0	0	0	0	0	0	0	0	0	0	0	0	0	0	0	0	0	0	0	0	0	0	0	0	0	0	0	0	0	0	0	0	0	0	0
D4IIN9|Acyl_[acyl_carrier_protein]__UDP_N_acetylglucosamine_O_acyltransferase	0	19.29560829	38.80597015	28.36043995	16.41791045	7.462686567	13.32960557	5.970149254	14.85329037	0	28.24257479	0	11.87493191	0	26.84372256	0	2.985074627	1.492537313	13.43283582	5.970149254	2.90275762	15.96098819	19.27530267	11.88348157	13.22237209	0	0	11.94029851	0	164.9504014	0	44.66718491	8.955223881	34.10954135	8.957454878	0	0	32.8358209	0	0	0	17.71649889	0	31.27343181	0	8.955223881	13.43506682	22.3880597	0
D4IM04|UDP_N_acetylmuramoylalanine__D_glutamate_ligase	0	34.22793603	60.46207025	16.62961123	35.05178801	9.759492586	5.876591577	3.918687945	21.48809949	0	33.22734106	0	15.67091087	0	56.58612117	3.88936579	9.717228204	3.917727718	20.45475816	3.875532899	14.60461181	0	16.5909326	14.6933994	2.906731158	0	0	16.54321414	0	229.5632144	0	41.97389331	19.55381188	0	13.71300724	0	0	86.10600945	0	0	0	36.08147213	0	83.39583704	0	11.70073916	17.54173268	44.87824825	0
D4IM06|UDP_N_acetylmuramoyl_L_alanyl_D_glutamate__2,6_diaminopimelate_ligase	0	41.94063461	37.45222703	14.27115816	17.26292824	21.74632383	16.51469886	2.981430021	11.27819549	0	30.00238581	0	22.42759645	0	57.03374835	0	1.503759399	6.015037594	9.022556391	6.738649897	19.54887218	0	18.7646606	9.022556391	6.739172655	0	0	17.29323308	0	202.5894461	0	36.78195074	15.7592534	33.01054211	4.483533557	0	0	58.54606169	0	0	0	14.2744922	0	48.05589023	0	6.752361171	11.9768451	22.45977027	0
D4IMD5|UDP_N_acetylglucosamine__N_acetylmuramyl_(pentapeptide)_pyrophosphoryl_undecaprenol_N_acetylglucosamine_transferase	0	46.06859756	38.8293632	12.28469059	23.43119208	14.3442623	18.33637767	8.10343157	20.44567581	0	21.51639344	0	21.31435724	0	43.81510274	4.047182326	6.124703108	3.073770492	8.196721312	8.05717007	31.60011555	12.27584569	14.30918066	16.31544237	10.17888187	0	0	37.87070599	0	212.2800569	0	47.00487919	19.40610436	40.82323482	4.098360656	0	0	71.50256281	0	0	0	35.84311492	0	54.80079947	0	18.35296942	17.39109715	36.71194828	0
D4IMD6|UDP_N_acetylmuramate__L_alanine_ligase	0	27.71027796	35.77106518	8.719158264	19.025744	10.29202577	11.05354173	3.160917028	16.54369889	0	24.58193307	0	8.705396641	0	43.60295372	0	4.713662524	0	13.46745518	8.691861822	13.49849154	0	6.359300477	15.10333863	7.154213037	0	0	38.06180856	0	172.5147159	0	33.30186989	8.744038156	0	0	0	0	49.93334982	0	0	0	28.52395588	0	53.07434081	0	12.66340146	10.27555569	38.73768624	0
D4IME9|Glycogen_synthase_(UDP_glucose)	79.10569237	39.31563482	83.28429203	43.7291277	107.7327683	38.03652965	40.81261076	11.56719571	41.05571848	0	48.20792237	0	11.64665681	5.787771488	63.05200649	0	7.331378299	2.93255132	15.78229558	10.26392962	73.10701668	18.21717302	58.25093839	7.331378299	0	0	35.04412013	18.94379721	0	416.4757889	4.39882698	68.42155749	37.92274995	72.83498237	75.81650825	0	728.4786429	184.4488726	13.07189802	0	0	27.81901275	11.58354595	98.60312617	26.40157436	27.74177886	30.79178886	159.3734931	23.16198951
D4IP59|UDP_3_O_acylglucosamine_N_acyltransferase	0	32.45949437	39.87526784	6.507592191	21.63694148	12.97364656	3.253796095	4.267833284	6.507592191	0	20.55682194	0	13.89915326	0	27.11496746	1.084598699	5.383721548	6.507592191	7.592190889	7.592190889	17.29248522	0	7.592190889	16.17375577	2.169197397	0	0	28.11208841	0	193.414465	0	36.63598372	17.3257094	0	1.084598699	0	0	70.35758459	0	0	0	23.80837609	0	47.60849153	0	15.08146048	10.81126131	29.19695271	0
D4IVG7|UDP_glucose_4_epimerase	51.41125663	6.35772188	16.85465881	25.61670062	80.32188158	23.68556745	33.17774903	34.30010609	5.751762025	14.59773027	46.58791175	8.855889515	14.71571841	15.06623066	43.16683484	2.393033197	8.329638465	16.26515466	9.31913036	16.99314451	38.05310988	9.533993842	15.19733933	6.54983196	9.273077685	12.4393962	10.47413375	22.63458291	0	9.284346742	4.234391262	8.634853625	11.977483	9.171517978	6.672715394	14.24074344	27.30027873	38.6549751	0	4.968633654	1.974868625	9.208206546	8.34331847	28.01785481	22.88771293	7.449384495	0	14.55980642	14.35739299
D4IWV3|UDP_N_acetylglucosamine_2_epimerase	6.05121295	39.62552723	29.67940764	6.073677038	6.053760946	8.69996848	8.26730167	32.85079572	8.311025248	8.570622592	10.13332863	0	10.4353596	2.436288818	8.911105137	2.256697375	2.403036063	6.592284279	22.55463308	15.61734256	19.00465243	7.732617606	16.88369414	4.158113903	10.08977546	6.508691684	2.759054273	8.431413997	16.4001989	14.37388331	1.259384228	6.056362599	19.67367728	6.296341331	12.03902358	3.348395137	28.10191085	6.71944081	7.63180439	15.2025978	0	10.18639309	7.052064536	6.871921027	20.69022411	42.69835324	0	6.881660509	14.25840291
D4J3U0|UDP_galactose_4_epimerase	0	1.132502831	2.265005663	2.207505519	0	2.265005663	5.662514156	0	1.132502831	0	0	0	0	0	0	0	2.265005663	9.06002265	0	0	14.21316543	0	6.795016988	0	0	0	0	6.750910814	0	0	0	2.265005663	0	0	3.397508494	4.448411776	0	2.265005663	0	0	0	0	8.99523701	0	0	0	0	0	0
D4J477|UDP_N_acetylenolpyruvoylglucosamine_reductase	0	0	0	1.261034048	0	2.466091245	2.522068096	0	2.522068096	0	0	0	2.522068096	0	0	0	5.044136192	0	0	0	0	1.261034048	3.783102144	0	0	0	0	0	0	0	0	0	0	0	3.783102144	0	0	4.94631052	0	0	0	0	2.522068096	0	0	0	0	0	0
D4J4X0|UDP_galactopyranose_mutase	48.69510801	8.672682327	42.42247021	30.15794104	64.822912	49.27352333	73.17764566	42.42395988	22.98521249	26.76437651	42.56990573	21.46234841	20.04350288	23.21106198	11.12998915	7.668998968	46.84595807	43.8667537	113.4751966	17.47460524	96.80938374	62.44727216	28.70188311	8.942566131	19.6907544	9.531466052	5.482849316	38.00473673	0	20.25942705	6.322061647	27.44983507	24.94765563	12.01897517	25.61259842	29.56986086	18.21427886	28.56853693	4.80696628	42.09547808	0	19.23498162	7.245464311	24.65780661	16.24672978	4.142134393	7.405250389	15.66023476	32.96552004
D4J6N3|UDP_N_acetylglucosamine_1_carboxyvinyltransferase	0.836820084	0	3.347280335	1.673640167	0	1.673640167	4.184100418	0	6.69456067	0	0	0	0	0	0	0	0	1.673640167	3.347280335	0	0	1.673640167	4.982668972	0	0	0	0	0	0	0	0	1.673640167	1.673640167	4.184100418	9.98147345	5.020920502	0.836820084	3.347280335	0	0	0	0	7.50112596	0	0	0	0	0	0
D4J6S4|UDP_N_acetylglucosamine__N_acetylmuramyl_(pentapeptide)_pyrophosphoryl_undecaprenol_N_acetylglucosamine_transferase	2.06185567	0	0	0	0	4.241781548	0	0	5.302226935	0	1.060445387	0	0	0	0	0	0	2.120890774	0	0	0	0	3.111727438	0	0	0	0	0	0	0	0	0	0	4.182746444	4.199892853	3.181336161	0	2.120890774	0	0	0	2.120890774	12.65995233	0	0	0	0	0	0
D4J793|UDP_N_acetylmuramoyl_L_alanyl_D_glutamate__2,6_diaminopimelate_ligase	2.859185132	1.429592566	1.429592566	1.429592566	0	0	0	0	0	0	0	0	0	0	0	0	2.144388849	3.573981415	0	0	0	5.003573981	2.859185132	0	0	0	0	0	0	0	0	1.429592566	2.859185132	3.573981415	2.829172692	2.859185132	4.288777698	1.398601399	0	0	0	1.429592566	7.147962831	0	0	0	0	0	0
D4J7A6|UDP_N_acetylmuramyl_tripeptide_synthetases	2.816901409	1.408450704	3.478150456	0	0	4.225848396	7.708347239	0	0	0	1.408450704	0	4.207721993	0	0	0	0.704225352	0	0	0	0	9.154929578	1.408450704	1.408450704	0	0	0	0	0	0	0	1.408450704	1.408450704	1.408450704	1.396648045	4.225352113	2.816901409	4.208689857	0	0	0	4.225352113	0.704225352	0	0	0	0	0	0
D4J7J2|UDP_N_acetylmuramate__L_alanine_ligase	1.59744409	0	0	3.194888179	0	0	3.993610224	0	0	0	3.194888179	0	0.798722045	0	0	0	1.59744409	0	0	0	0	2.396166134	0	2.375049066	0	0	0	0	0	0	0	0	1.59744409	3.194888179	1.59744409	3.993610224	0	1.568627451	0	0	0	0	3.133607294	0	0	0	0	0	3.194888179
D4J8A2|UDP_N_acetylmuramyl_tripeptide_synthase	0	0	0	0	0	0	0	0	0	0	3.164556962	0	3.165183359	0	0	0	0	0	0	0	0	1.582278481	2.33792965	0	0	0	0	0	0	0	0	0	0	1.582278481	1.582278481	1.582278481	0.791139241	1.582278481	0	0	0	1.555209953	12.59816101	0	0	0	0	0	1.582278481
D4J9F5|UDP_N_acetylglucosamine_1_carboxyvinyltransferase	2.588438309	0	0	0	0	0	5.149789037	0	0	0	0	0	1.725625539	0	0	0	1.725625539	0	0	0	0	1.705029838	3.437234614	0	0	0	0	0	0	0	0	0	1.725625539	3.451251079	5.159193009	0.86281277	0	2.588438309	0	0	0	1.725625539	1.725625539	0	0	0	0	0	1.725625539
D4JBX5|UDP_N_acetylmuramoyl_tripeptide__D_alanyl_D_alanine_ligase	1.605136437	4.81540931	1.605136437	1.605136437	0	0	1.605136437	0	0	0	0	0	0	0	0	0	0	0	0	0	0	0	1.605136437	0	0	0	0	0	0	0	0	1.605136437	1.605136437	0	2.407704655	2.368738931	0	1.605136437	0	0	0	0	8.018658913	0	0	0	0	0	0
D4JCS2|UDP_N_acetylmuramoylalanine__D_glutamate_ligase	0	0	0	0	0	0	0	0	0	0	0	0	0	0	0	0	1.686340641	0	0	0	0	0	0	0	0	0	0	0	0	0	0	0	0	31.19730186	0	0	0	1.659751037	0	0	0	0	0	0	0	0	0	0	0
D4JCU6|UDP_N_acetylglucosamine_2_epimerase	10.62807794	25.80614884	20.99550151	10.47175902	7.406280564	7.318441533	4.945577553	16.08855187	7.734633694	12.93880021	8.726308881	0	7.279022664	5.689936701	10.79759707	4.200781354	2.646989684	10.98520119	15.37477442	13.29265101	25.45895693	17.54146621	10.9799699	5.508483153	17.07984171	5.739555903	7.410470209	15.30886629	31.49617255	20.51837384	2.611592011	9.721247847	24.35654198	145.4828538	13.46661191	5.554694462	14.9025696	20.90824461	6.004077853	7.554918953	0	18.38743348	6.735966819	12.91002216	14.79420742	43.85420587	0	11.01361095	9.414870318
D4JD29|UDP_N_acetylmuramoyl_tripeptide__D_alanyl_D_alanine_ligase	0	0	0	0	0	0	0	0	0	0	0	0	1.59744409	0	0	0	0.808407437	0	0	0	0	0	0	0	0	0	0	0	0	0	0	0	0	28.24328864	0	0	0	0	0	0	0	0	0	0	0	0	0	0	0
D4JEX6|UDP_N_acetylmuramate__L_alanine_ligase	0	0	0	0	0	0	0	0	0	0	0	0	0	0	0	0	0	0	0	0	0	0	0	0	0	0	0	0	0	0	0	0	0	23.41091602	0	0	0	6.329113924	0	0	0	0	0	0	0	0	0	0	0
D4JF74|UDP_galactose_4_epimerase	23.08681776	0	0	11.95569426	0	0	23.16476267	14.14929894	0	8.798808386	0	0	4.67078221	0	0	0	0	10.32610289	0	0	0	10.1599456	0	7.546997952	0	0	0	0	0	0	0	0	0	46.066078	0	0	0	2.197802198	0	0	0	0	0	8.112517093	0	0	0	0	0
D4JS24|UDP_N_acetylglucosamine__N_acetylmuramyl_(pentapeptide)_pyrophosphoryl_undecaprenol_N_acetylglucosamine_transferase	0	182.7957626	0	202.5991168	0	63.16964797	4.012036108	0	0	2.006018054	0	0	42.95064914	0	0	0	0	0	0	6.018054163	0	14.04212638	0	0	0	0	0	112.7804185	0	0	10.03009027	0	0	14.04212638	0	0	365.6073185	0	12.03812442	0	0	0	0	25.80263735	0	21.93634204	0	2.008032129	47.0350206
D4JSB3|UDP_N_acetylmuramate__L_alanine_ligase	0	171.5879557	0	182.8381945	0	56.98777498	3.172085646	0	0	0	0	0	41.09475736	1.586042823	0	0	0	0	0	6.344171293	12.65993216	22.18841541	0	0	0	0	0	121.1790084	0	0	1.586042823	0	1.586042823	14.22611811	0	0	321.6317459	0	17.41454215	0	0	0	0	18.97483709	0	23.73359014	0	0	53.02628272
D4JSG9|UDP_N_acetylmuramoylalanine__D_glutamate_ligase	0	178.1436494	0	206.5679039	0	62.02246162	5.033557047	0	1.677852349	0	0	0	46.8852164	1.677852349	0	0	0	0	0	10.90604027	14.26174497	16.75493086	0	0	0	0	0	87.93454934	0	0	17.55628954	0	1.640689089	7.493694755	0	0	293.6134338	0	10.03877075	0	0	0	0	10.06711409	0	28.44480042	0	2.516778524	29.19033217
D4JSM2|UDP_N_acetylmuramyl_tripeptide_synthase	0	202.0668047	0	181.4375053	0	65.49385446	4.874352651	0	0	0	0	0	49.95527218	0	0	0	0	0	0	5.742411813	10.66447908	27.00137929	0	0	0	0	0	104.0200298	0	0.820344545	3.281378179	0	1.640689089	9.75559286	0	0	330.3084662	0	3.281378179	0	0	0	0	20.45057648	0	30.34674678	0	0	48.96845528
D4JU65|UDP_galactose_4_epimerase	0	184.4380773	0	192.5139166	0	81.15848217	8.009153318	0	2.28832952	0	0	0	39.94119388	0	0	0	0	0	0	4.449586409	13.6663417	18.25044949	0	0	0	0	0	142.8270433	0	0	4.576659039	0	1.14416476	13.72997712	0	0	334.1304987	0	13.72997712	0	0	0	0	13.72997712	0	18.28075008	0	1.14416476	44.57958246
D4JUL5|UDP_galactopyranose_mutase	0	213.2234067	0	221.0778949	0	92.52268869	1.936108422	0	1.893939394	0	0	0	53.95055867	0.968054211	0	0	0	0	0	3.872216844	0	18.39303001	0	0	0	0	0	139.9258378	0	0.968054211	5.808325266	0	0	8.712487899	0	0	398.1833235	0	11.55847638	0	0	0	0	12.54793155	0	23.09971115	0	3.872216844	57.91830647
D4JVX6|UDP_galactopyranose_mutase	0	174.6211692	0	221.3489016	0	71.06005839	2.036659878	0	2.008032129	0	0	0	39.36727057	0	0	0	0	0	0	6.109979633	0	19.34826884	0	0	0	0	0	75.2329475	0	0	10.09607695	0	0	15.27702731	0	0	283.4326578	0	23.38492872	0	0	0	0	11.20162933	0	16.20802838	0	4.014899245	39.56612052
D4JW31|UDP_glucose_pyrophosphorylase	0	200.6080623	0	243.0655797	0	71.77638854	7.973294183	0	2.684563758	0	0	0	40.1315627	2.684563758	0	0	0	0	0	1.342281879	4.026845638	44.03424994	0	0	0	0	0	132.4194442	0	0	12.08053691	0	1.342281879	5.369127517	0	0	421.9301779	0	14.76690481	0	0	0	0	24.16107383	0	26.58442624	0	0	48.04890549
D4K074|UDP_N_acetylmuramate__L_alanine_ligase	113.2008406	3.93753271	63.56918191	114.0444117	54.40041302	15.78624437	87.95354264	107.8544693	59.31086889	116.4096484	67.35075106	19.76514741	6.351735885	125.4603407	137.5257393	0	28.56532226	119.6233896	15.83317426	81.37510505	57.84797367	36.44035165	53.7072974	4.769475358	14.30153558	22.99976186	217.9292202	56.2963018	0	3.172085646	11.10749289	37.18335591	16.53896824	56.92868965	7.12479089	18.97578084	53.83463991	49.93469738	93.33553787	29.30733979	0	22.91831201	3.97267165	18.99248679	208.1975852	13.45287832	65.70846892	29.99077567	68.93991426
D4K0N2|UDP_N_acetylmuramoyl_tripeptide__D_alanyl_D_alanine_ligase	20.72257464	0.801282051	15.96143074	55.8937386	56.69850126	18.39147192	15.8673323	16.79821256	29.35547447	23.1556415	40.92564336	11.21025128	0	16.75811242	120.5462936	0	3.969319656	36.762347	0.800640512	25.56143484	14.38321678	17.54958469	19.89848084	4.803843075	0	0	49.33375087	25.87724651	0	1.601281025	0	1.601281025	10.32954867	21.54188177	1.601281025	7.195013515	21.57951219	35.86376276	87.90077192	14.33520029	0	3.20256205	1.601281025	7.205764612	71.83162818	0	67.86443111	16.72922972	7.992425687
D4K0N3|UDP_N_acetylmuramyl_pentapeptide_phosphotransferase/UDP_N_acetylglucosamine_1_phosphate_transferase	18.97241213	0	17.69575678	55.5361713	19.02783469	11.38519624	16.5184244	7.623888183	16.43715294	30.44181886	20.33036849	7.5639817	2.541296061	32.84593035	79.61078809	0	6.281079894	25.29007281	1.270648031	35.45860692	22.7243145	8.894536214	20.21709622	5.082592122	0	0	41.730248	19.05972046	0	0	0	0	5.082592122	36.61176646	2.541296061	8.894536214	29.09921608	27.95425667	55.43209007	36.76002862	0	8.837712202	0	6.353240153	39.25230524	0	60.61786486	35.19006237	3.811944092
D4K0N5|UDP_N_acetylglucosamine__N_acetylmuramyl_(pentapeptide)_pyrophosphoryl_undecaprenol_N_acetylglucosamine_transferase	175.5407667	4.985044865	54.7882343	89.96138541	69.1335418	26.68506778	188.1534028	148.5659122	151.4261554	127.4299797	137.3050554	15.85770954	60.51353648	25.98138831	86.30230556	0	58.68600591	241.939589	3.988035892	48.78647861	26.82864393	22.75076632	30.65365468	33.79687166	69.63340718	1.994017946	36.52894356	34.8059414	0	0	1.930501931	3.988035892	30.82740149	50.84232693	12.79020392	22.81265345	34.43807144	78.6393365	81.60539211	25.89014159	0	42.1022117	7.976071785	10.9670987	118.8868235	10.9670987	53.78433081	66.50463446	18.83864438
D4K0N7|UDP_N_acetylmuramyl_tripeptide_synthetase	12.55539143	0	23.5372709	81.71310019	50.8445396	16.9023162	16.90033601	15.46346144	21.37627641	43.42577785	37.51839309	13.98738362	1.477104874	12.55539143	117.8416806	0	3.66178891	31.67116733	0	35.4075709	23.53002583	16.21281142	17.69324032	8.06004198	0	0	58.27879067	22.82232502	0	0.738552437	4.431314623	2.935894079	7.332042014	19.09717912	0	13.21792034	22.77726284	35.3588579	96.45780613	33.21335888	0	3.692762186	0	19.92805277	74.3393573	0	54.54561484	27.9759239	3.692762186
D4K2Y6|UDP_N_acetylglucosamine_enolpyruvyl_transferase	10.85001408	0	4.194630873	21.64814251	16.77852349	10.84637625	2.483663017	10.86217485	7.485484978	8.367038535	10.82848533	15.00403424	1.677852349	3.298969633	55.97584856	0	2.516778524	17.59418418	1.636661211	8.333943249	9.22818792	10.02995083	11.63625043	4.964658604	0	1.646090535	24.22589435	4.194630873	0	0	0	0	3.355704698	5.872483222	1.677852349	7.550335571	0.838926175	0	48.49721681	15.93959732	0	3.355704698	0	1.677852349	37.54401081	0	29.27136681	10.00633808	1.677852349
D4K4B8|UDP_N_acetylenolpyruvoylglucosamine_reductase	12.21331113	0	15.84175465	64.64617735	39.13570899	7.371007371	8.508873208	14.69175115	8.5995086	29.38654166	16.81723161	14.70925471	0	0	88.13978953	0	2.457002457	26.85898405	0	29.44833453	28.21107103	19.50983903	14.68309382	11.05651106	0	2.418379686	30.63931848	15.17376544	0	0	2.457002457	0	1.228501229	13.51351351	0	8.529140987	0	6.142506143	73.42613244	27.02702703	0	2.457002457	0	9.828009828	53.90498652	0	42.997543	15.91735967	2.457002457
D4K623|UDP_N_acetylmuramoylalanine__D_glutamate_ligase	278.1587877	14.0530956	82.67168718	207.6713183	123.9792407	42.13121321	266.6279069	376.019281	233.9287926	243.838705	160.8072341	21.83603012	79.46762286	85.03384222	108.7513617	3.127443315	79.41432922	370.7024994	58.38890722	127.2656398	39.11103658	53.15762983	51.59247008	40.61061228	224.7313242	25.75780799	167.0027353	68.44536235	0	9.337940172	26.50199295	35.73129277	48.34553738	90.02578781	70.97177653	54.64991061	53.14622083	81.99060417	96.08928905	57.77747919	0	93.45006288	36.6513702	51.50222278	216.5904966	10.90146038	84.37622301	99.2181279	75.55990977
D4K6G6|UDP_N_acetylenolpyruvoylglucosamine_reductase	87.01396201	0	27.13665149	70.63451251	37.92750651	5.18134715	96.49610242	93.15228246	88.6715996	45.99337235	0	0	15.50113858	0	0	0	24.48376548	50.08218463	25.68546563	28.33808278	0	2.490660025	0	0	119.9320802	0	0	2.590673575	0	2.590673575	5.18134715	0	9.067357513	27.27958284	12.92191913	14.24870466	5.18134715	26.33280909	37.87706871	25.90673575	0	21.92204422	3.886010363	5.18134715	3.886010363	0	47.77768791	21.7927537	0
D4K8X1|UDP_galactose_4_epimerase	293.5975483	19.87051771	124.8170454	244.9138457	185.837431	88.09689442	295.0862005	441.8990875	271.8757044	277.9908889	128.9311936	26.50258778	33.13456348	119.5643593	159.1969369	2.219755827	100.432622	285.3319964	108.423996	166.7604601	91.79424191	70.25191368	105.2431157	9.988901221	251.2795218	81.05676097	258.4226901	93.08911254	0	29.70976745	13.26797653	44.62703904	60.63147458	122.8283044	64.66764798	54.17239868	95.22675544	93.7009936	162.1890233	95.11611085	0	57.32998098	22.04398442	47.60841713	226.8768631	13.29059284	170.322581	91.76404486	93.63271857
D4K9Z5|UDP_N_acetylmuramate__L_alanine_ligase	89.65132455	2.379064235	42.72108651	88.44009744	39.57199978	13.481364	138.8452839	148.4728365	114.784405	83.81320103	5.495599842	1.554001554	33.92454746	16.88986314	0	1.586042823	43.43566737	113.8550294	28.51798831	62.40397337	4.75812847	3.172085646	0	4.720073262	232.573014	0.793021412	0	15.04718294	0	1.586042823	2.36912818	0	28.51977761	24.48399418	42.80820531	37.95502323	6.344171293	28.52400824	30.02156553	34.76628952	0	24.43154503	18.94133452	14.25086643	22.90397417	1.56128025	53.8225853	33.23644366	0
D4KA93|UDP_N_acetylmuramoyl_tripeptide__D_alanyl_D_alanine_ligase	70.35021759	0	34.04682442	94.39602219	34.11133295	12.69249749	89.44736412	158.6582566	131.1570187	56.97417591	0	0	26.15023808	0	0	0	45.15760485	88.05933558	19.05547443	38.01419593	3.179650239	1.589825119	0	1.589825119	216.2414988	2.384737679	0	12.70481996	0	4.755694368	9.538950715	0	17.46075119	51.61378246	45.20496952	38.03160226	1.589825119	32.47438375	34.77633992	49.95474479	0	46.02062815	15.01053216	0.79491256	11.90558757	0	67.42726817	39.63226567	0
D4KA95|UDP_N_acetylglucosamine__N_acetylmuramyl_(pentapeptide)_pyrophosphoryl_undecaprenol_N_acetylglucosamine_transferase	121.4907417	2.991026919	64.03026879	94.0584763	36.99000873	8.973080758	115.0535454	188.4264174	135.2310305	82.32490312	22.39458354	0	26.82226065	5.424377812	0	0	37.63425744	98.1691048	24.76070412	69.65996342	16.27788054	8.753253844	0	0.997008973	182.0625366	0	0	16.88959774	0	1.994017946	4.985044865	0	9.959274052	34.31607805	36.70360143	42.78584841	8.905083264	38.93904117	34.71696824	39.74961972	0	40.09003739	13.78629493	3.988035892	35.74925711	0	45.7052817	36.78957667	0
D4KA97|UDP_N_acetylmuramyl_tripeptide_synthetase	281.3714142	13.27138445	97.90937823	127.4393707	84.79843068	36.79714198	270.7700822	363.8821516	280.1935126	198.2597951	131.0193133	19.16898961	83.85115527	45.67551152	0	1.477104874	134.0724974	348.4265663	44.84561771	97.28387831	42.73084058	25.83424253	40.522596	44.22782311	271.885525	30.17852861	136.2492514	31.70254574	0	0	16.22668592	30.92689663	44.25595849	58.21829794	64.78344786	68.48104342	30.21635089	82.4554448	34.6562161	22.82439162	0	67.7397428	39.1066618	32.39424929	168.5447185	17.71175727	48.52048983	100.2083123	74.49865349
D4KAR7|UDP_N_acetylglucosamine_enolpyruvyl_transferase	49.8448502	1.612903226	34.54208572	49.11376828	22.58064516	7.19937025	82.00228316	106.2172034	48.32995836	62.52285314	1.612903226	4.010482788	12.86090627	0	0	0	33.73612843	53.89958185	24.80830761	26.59235669	1.612903226	0	0	0	160.1575151	0	0	5.64516129	0	0	1.612903226	0	17.64794973	16.09531189	32.04403279	17.64265764	4.838709677	20.91403908	17.67688526	22.50013796	0	24.11736581	14.51612903	0	12.8639514	0	39.44827667	36.98668424	0
D4KCM4|UDP_glucose_pyrophosphorylase	250.4719449	9.191050151	81.92200587	191.2228649	87.48620505	36.77881186	285.4150141	341.0078331	244.0431674	249.9602916	160.5835358	33.03789557	83.11592273	53.03623334	107.6088825	1.331557923	84.9685369	340.2465109	19.88934799	127.1760001	51.3126938	31.62859741	42.30825501	33.80737658	264.6859021	28.85571074	165.0087442	52.66212565	0	7.887051153	17.29261665	36.78308882	52.38592508	85.55957436	54.28821182	57.54163377	52.60324684	103.6913472	106.2252759	69.14696043	0	48.36972778	23.7062875	10.56942516	232.6189908	13.02615787	95.71055163	94.10673995	60.04956337
D4KD62|UDP_N_acetylmuramoylalanine__D_glutamate_ligase	0	0	0	0	0	0	0	1.612903226	12.88170355	0	1.612903226	0	0	0	0	0	0	0	6.396659239	0	0	38.54710039	0	0	0	0	0	0	0	0	0	0	0	0	0	0	0	0	0	0	0	0	2.419354839	0	0	0	0	0	0
D4KD66|UDP_N_acetylmuramyl_tripeptide_synthetases	0	0	0	0	0	0	0	0	14.41789734	0	0	0	0	0	0	0	0	0	2.227171492	0	0	13.24335357	0	0	0	0	0	0	0	0	0	0	0	0	0	0	0	0	0	0	0	0	4.454342984	0	0	0	0	0	0
D4KD67|UDP_N_acetylmuramyl_tripeptide_synthase	0	0	0	0	0	0	0	0	5.263157895	0	0	0	0	0	0	0	0	0	0	0	0	9.850313858	0	0	0	0	0	0	0	0	0	0	0	0	0	0	0	0	0	0	0	0	0	0	0	0	0	0	0
D4KEX0|UDP_N_acetylglucosamine:LPS_N_acetylglucosamine_transferase	0	0	0	0	0	0	0	3.913894325	38.93752775	0	0	0	0	0	0	0	0	0	11.55913193	0	0	1.956947162	0	0	0	0	0	0	0	0	0	0	0	0	0	0	0	0	0	0	0	0	3.913894325	0	0	0	0	0	0
D4KEX1|UDP_N_acetylglucosamine:LPS_N_acetylglucosamine_transferase	0	0	0	0	0	0	0	0	15.65750306	0	0	0	0	0	0	0	0	0	7.900001361	0	0	28.87960581	0	0	0	0	0	0	0	0	0	0	0	0	0	0	0	0	0	0	0	0	2.680965148	0	0	0	0	0	0
D4KG03|UDP_galactose_4_epimerase	0	0	0	0	0	0	0	2.312138728	35.69831867	0	1.156069364	0	0	0	0	0	0	0	16.05784216	0	0	87.54860686	0	0	0	0	0	0	0	0	0	0	0	0	0	0	0	0	0	0	0	0	4.624277457	0	0	0	0	0	0
D4KGB3|Acyl_[acyl_carrier_protein]__UDP_N_acetylglucosamine_O_acyltransferase	0	0	0	0	0	0	0	1.47275405	36.63624586	0	2.849002849	0	0	0	0	0	0	0	10.30927835	0	0	79.43221345	0	0	0	0	0	0	0	0	0	0	0	0	0	0	0	0	0	0	0	0	5.8910162	0	0	0	0	0	0
D4KGB5|UDP_3_0_acyl_N_acetylglucosamine_deacetylase	0	0	0	0	0	0	0	1.422475107	23.91554118	0	5.70214555	0	0	0	0	0	0	0	5.588434438	0	0	68.92218707	0	0	0	0	0	0	0	0	0	0	0	0	0	0	0	0	0	0	0	0	8.53485064	0	0	0	0	0	0
D4KGB9|UDP_3_O_[3_hydroxymyristoyl]_glucosamine_N_acyltransferase,_LpxD	0	0	0	0	0	0	0	0	15.03759399	0	0	0	0	0	0	0	0	0	0	0	0	15.03759399	0	0	0	0	0	0	0	0	0	0	0	0	0	0	0	0	0	0	0	0	22.55639098	0	0	0	0	0	0
D4KGN8|UDP_glucose_pyrophosphorylase	0	0	0	0	0	0	0	2.663115846	39.66247364	0	0	0	0	0	0	0	0	0	9.238434775	0	0	88.78434112	0	0	0	0	0	0	0	0	0	0	0	0	0	0	0	0	0	0	0	0	7.989347537	0	0	0	0	0	0
D4KHN3|UDP_N_acetylglucosamine_2_epimerase	0	0	0	0	0	0	0	1.893939394	32.62266858	0	1.930501931	0	0	0	0	0	0	0	2.895752896	0	0	50.67223685	0	0	0	0	0	0	0	0	0	0	0	0	0	0	0	0	0	0	0	0	0.965250965	0	0	0	0	0	0
D4KHN4|UDP_N_acetylmuramyl_pentapeptide_phosphotransferase/UDP_N_acetylglucosamine_1_phosphate_transferase	0	0	0	0	0	0	0	0	24.19312391	0	0	0	0	0	0	0	0	0	11.02111018	0	0	60.54895232	0	0	0	0	0	0	0	0	0	0	0	0	0	0	0	0	0	0	0	0	7.703854072	0	0	0	0	0	0
D4KKF5|UDP_glucose_pyrophosphorylase	0	3.6900369	0	31.36531365	0	6.457564576	59.66138819	0	0	40.36019523	15.64759313	0	0	0	85.43250307	0	0	125.9324967	8.302583026	12.85019101	0	3.6900369	0	45.1141999	148.0134098	7.31002052	33.09811118	39.6518836	0	0	0	0	0	0	6.426634562	0	2.767527675	6.459269768	0	2.767527675	0	1.84501845	0	10.14760148	10.11090129	0	75.41131906	0	0
D4KMJ4|UDP_galactopyranose_mutase	0	0	0	0	0	0	0	0	0	0	0	0	0	0	0	0	0	0	0	0	0	0	0	0	76.64536902	0	0	0	0	0	0	0	0	0	0	0	0	0	0	0	0	0	0	0	0	0	30.32852311	0	0
D4KQM5|UDP_glucose_4_epimerase	36.96341283	10.1647032	17.6182496	48.46088175	68.42455814	21.10308039	55.10841002	46.9869571	9.089252933	46.1384979	43.96716056	9.625681703	11.71630863	16.10868921	136.1838482	2.975296445	4.272109451	111.7697787	16.34889915	19.45830054	44.11084555	14.03128656	14.27868331	51.66007664	185.0218818	14.47152937	30.51856707	45.08546212	0	6.535647852	6.14461493	13.13001271	2.242152466	7.104139472	10.84854152	25.06368706	28.90039286	35.81485994	0	0	2.75634237	14.32003264	0	37.71740714	26.75391678	7.085226871	49.38187319	10.50249738	15.38930357
D4KRQ1|UDP_N_acetylmuramoylalanine__D_glutamate_ligase	0	0.806451613	0	12.84236445	0	4.838709677	32.18186632	3.225806452	0	10.40519276	8.027657033	0	0	0	69.89367527	0	0	110.9842898	1.612903226	2.419354839	3.225806452	7.23654226	0	31.29199659	123.1623359	9.677419355	25.80645161	19.31797961	0	0	5.627154396	0	6.38166477	0	3.183995135	0	1.57480315	6.451612903	0	1.612903226	0	0	0	9.677419355	7.220804207	0	41.09590786	0	0.806451613
D4KS79|UDP_N_acetylmuramoyl_L_alanyl_D_glutamate__2,6_diaminopimelate_ligase	0	1.403016658	0	20.33392309	0	4.207573633	62.39877504	4.187219095	0	23.78690696	5.583089451	0	1.402524544	0	106.3112048	0	0	221.9244516	2.805049088	11.21540523	2.805049088	4.207573633	0	51.56901129	198.411294	4.207573633	29.41763716	25.18697581	0	0	3.495575264	0	0	0	1.402524544	0	12.6384796	6.313330979	0	16.83338275	0	2.805049088	0	17.53943615	8.37941782	0	75.66997864	0	0
D4KTV8|UDP_N_acetylglucosamine__N_acetylmuramyl_(pentapeptide)_pyrophosphoryl_undecaprenol_N_acetylglucosamine_transferase	0	0	0	17.46391753	0	2.06185567	39.02193289	1.030927835	0	30.74022544	17.42900563	0	0	0	68.81911635	0	0	94.51400294	1.030927835	1.030927835	0	0	0	33.88298213	131.4655631	2.030456853	32.89665721	11.31087084	0	0	2.06185567	0	0	0	5.102833756	0	2.06185567	4.12371134	0	6.18556701	0	4.12371134	0	8.181574994	11.34020619	0	43.18643788	0	0
D4KZ48|UDP_N_acetylmuramoylalanine__D_glutamate_ligase	0	0.896860987	0	16.65124884	0	0	38.65721236	0	0	32.25370126	9.250693802	0	0.92506938	0	79.39719192	0	0	125.189932	5.515159554	14.67586473	0	7.400555042	0	34.0969813	97.73731058	14.66432283	33.96375721	33.30249769	0	0	9.24983884	0	1.85013876	0	7.353842792	0	1.809954751	19.38085366	0	5.48280639	0	1.85013876	0	9.208873306	3.700277521	0	46.11434678	0	0
D4L021|UDP_N_acetylenolpyruvoylglucosamine_reductase	0	2.450980392	0	18.91944319	0	2.551020408	33.11537381	2.551020408	0	25.29633864	5.102040816	0	2.551020408	0	64.89624454	0	0	120.698382	2.551020408	2.551020408	2.551020408	5.102040816	0	12.60694258	135.6936545	3.826530612	26.46280255	30.6122449	0	0	2.551020408	0	0	0	7.562065417	0	0	8.840605208	0	10.20408163	0	2.551020408	0	14.03061224	6.37755102	0	44.52475978	0	0
D4L2H2|UDP_galactopyranose_mutase	0	0	0	21.98210876	0	0	0	0	0	21.26809157	0	0	2.036659878	0	0	0	0	104.4528386	2.036659878	0	0	7.128309572	0	46.26258988	0	6.062039162	12.11211818	0	0	0	0	0	2.036659878	0	0	0	0	10.08414852	0	2.036659878	0	0	0	0	0	0	0	0	2.008032129
D4L2T0|UDP_N_acetylmuramate__L_alanine_ligase	0	0	0	18.29556773	0	2.391073664	28.63565573	0	0	14.29140791	7.96812749	0	1.593625498	0	75.58260081	1.567398119	0	127.9123161	1.593625498	8.764940239	1.593625498	4.73088233	0	35.800198	183.558826	0.796812749	18.20469935	28.57316632	0	0	0	0	0	0	0	0	6.333671525	12.68313365	0	2.390438247	0	2.390438247	0	7.171314741	4.74367123	0	40.60024493	0	0
D4L352|UDP_N_acetylmuramoyl_tripeptide__D_alanyl_D_alanine_ligase	0	1.525553013	0	24.02532796	0	3.105590062	30.98486969	0	0	19.38997002	9.302436694	0	0	0	70.50957947	0	0	125.4323178	3.844344062	9.316770186	12.42236025	3.105590062	0	23.25773332	123.7112676	10.84933724	24.00564018	32.57050842	0	0	4.658385093	0	3.105590062	0	3.881987578	0	3.105590062	12.38586544	0	4.658385093	0	1.552795031	0	13.92781398	7.732092672	0	58.10963906	0	0
D4L5V6|UDP_N_acetylmuramoyl_tripeptide__D_alanyl_D_alanine_ligase	0	0	34.10820449	0	19.54397394	30.90019964	15.43347333	74.78482176	47.94052414	0	0	0	38.19177348	45.44606012	0	0	35.01761508	0	0	1.628664495	0	39.02303048	39.87734379	0	22.73220895	43.93890237	69.7316742	39.05773132	0	0	0	0	0	44.75142852	0	0	26.87296417	22.73644247	25.24429967	5.700325733	0	0	0	0	66.66237749	143.7655839	37.42424439	0	32.51251131
D4L675|UDP_N_acetylglucosamine:LPS_N_acetylglucosamine_transferase	0	0	49.95867183	0	18.52122753	27.50491159	10.80550098	95.8057008	84.35804952	0	0	0	37.08779084	92.29591727	0	0	56.79077756	0	0	0	0	54.8495374	55.88664538	0	22.49712372	65.57020088	100.7744066	66.68046422	0	0	0	0	5.893909627	49.0725066	0	0	49.84735403	28.44382291	16.64864966	7.802306573	0	0	0	0	39.20961516	137.1588422	38.24117935	0	50.6971548
D4L6S9|UDP_N_acetylglucosamine__N_acetylmuramyl_(pentapeptide)_pyrophosphoryl_undecaprenol_N_acetylglucosamine_transferase	0	0	29.08826882	0	9.027081244	7.984622501	9.027081244	68.14412108	32.09628887	0	0	0	15.99525138	31.09327984	0	0	27.8662703	0	0	2.006018054	0	40.05123153	46.00882891	0	14.04212638	27.04955934	53.89159108	28.05211752	0	0	0	0	0	33.9977104	0	0	38.81988652	36.04607059	10.97071584	2.006018054	0	0	0	0	36.91001378	85.98054409	28.02871087	0	27.05738623
D4L6X2|UDP_galactose_4_epimerase	0	0	38.20544531	0	13.44639612	16.81135591	8.918353752	71.64749739	44.88116145	0	0	0	22.45497459	69.50369957	0	0	48.33407452	0	0	0	0	32.41973823	51.60967647	0	8.918353752	37.12162669	76.08354351	31.27577835	0	0	0	0	1.124859393	33.65893213	0	0	48.10029329	33.74578178	33.4644608	11.21126452	0	0	0	0	43.40515219	131.052792	32.50545854	0	21.29416233
D4L8E0|UDP_galactose_4_epimerase	0	0	32.04486348	17.41378646	29.8186659	13.82488479	17.24196419	80.24250726	43.57153056	0	0	0	21.8476969	43.77880184	12.58531755	0	11.52073733	0	0	2.224694105	99.23087248	40.23661616	56.26526244	27.56491214	17.28110599	45.96419579	81.45901104	92.00406075	0	0	0	0	19.58525346	72.19031874	0	0	32.17619373	53.9960296	33.29123204	5.760368664	0	0	0	79.92443651	47.80805292	153.6565708	0	0	25.28866567
D4L8J7|UDP_N_acetylmuramoylalanine__D_glutamate_ligase	0	0	30.74367341	0	7.086142128	13.41814514	9.458830539	71.70081791	37.00509054	0	0	0	29.18686553	52.67172405	0	0	27.4940393	0	0	0	0	34.55640961	33.05280685	0	28.39357233	35.3534579	66.14315848	30.74808964	0	0	0	0	1.578531965	29.93825405	0	0	28.97741243	29.11123799	19.63769073	1.578531965	0	0	0	0	23.68546363	106.967516	29.1465992	0	34.59597221
D4L8L0|UDP_glucose_pyrophosphorylase	0	0	33.34269682	0	11.95569137	23.96437691	9.35828877	83.95488525	37.43315508	0	0	0	22.55134364	42.73341348	0	0	21.30055687	0	0	2.673796791	12.46567283	15.9273673	34.61375621	0	6.626365961	45.36472799	66.50459241	16.04278075	0	0	0	0	5.347593583	22.59870459	0	0	39.97790404	13.36898396	30.68242824	4.010695187	0	0	0	4.902407059	33.10480988	75.92683908	17.36204196	0	33.18182787
D4L8R5|UDP_N_acetylenolpyruvoylglucosamine_reductase	0	0	53.77720871	0	13.9598406	20.43514652	10.17933729	67.57875035	38.28404727	0	0	0	29.30176165	43.34530837	0	0	17.78856936	0	0	0	0	49.78652848	62.58765708	0	12.80409731	43.18361801	61.21880149	25.54114075	0	0	0	0	1.280409731	24.25028216	0	0	25.52733146	17.65996239	16.53235429	3.841229193	0	0	0	0	29.31532382	126.2599203	20.4865557	0	32.96826543
D4L979|UDP_N_acetylmuramyl_tripeptide_synthase	0	0	54.74730367	0	17.37581993	21.56614027	18.25588273	99.75476442	58.9719943	0	0	0	44.83489092	47.40850411	0	0	21.63215183	0	0	0	0	27.47710241	44.82147148	0	17.42692081	58.23662217	74.6465915	36.61321369	0	0	0	0	3.330557868	43.1817363	0	0	31.525188	31.55008514	30.80766028	7.493755204	0	0	0	0	51.54995891	132.9602389	30.78038299	0	24.07280369
D4LDA5|UDP_N_acetylglucosamine__N_acetylmuramyl_(pentapeptide)_pyrophosphoryl_undecaprenol_N_acetylglucosamine_transferase	0	0	2.006018054	0	0	0	0	0	0	0	0	0	0	0	0	0	0	0	0	0	0	0	0	0	0	0	0	0	0	0	0	0	0	0	0	0	0	0	0	0	0	0	0	0	0	0	0	0	0
D4LDA6|UDP_N_acetylglucosamine_1_carboxyvinyltransferase	0	0	7.028961827	0	0	0	0	0	0	0	0	0	0	0	0	0	0	0	0	0	0	0	0	0	0	0	0	0	0	0	0	0	0	0	0	0	0	0	0	0	0	0	0	0	0	0	0	0	0
D4LDE2|UDP_galactopyranose_mutase	0	0	6.816946137	0	0	0	0	0	0	0	0	0	0	0	0	0	0	0	0	0	0	0	0	0	0	0	0	0	0	0	0	0	0	0	0	0	0	0	0	0	0	0	0	0	0	0	0	0	0
D4LF26|UDP_glucose_pyrophosphorylase	0	0	1.84501845	0	0	0	0	0	0	0	0	0	0	0	0	0	0	0	0	0	0	0	0	0	0	0	0	0	0	0	0	0	0	0	0	0	0	0	0	0	0	0	0	0	0	0	0	0	0
D4LK73|UDP_N_acetylmuramoylalanine__D_glutamate_ligase	13.11620304	16.02361663	14.02815076	3.569777765	8.436676153	6.859335607	0	41.63157112	0	31.81132986	0	14.75254401	13.18583104	13.66919331	11.34827947	12.14743705	36.53403682	13.61780818	16.58562357	4.641311519	0	19.89712646	19.76730343	0	12.11161614	0	0	7.813173665	0	9.141116973	0	16.45662354	7.169329511	0	19.45018572	6.631404439	0	10.68320948	0	6.203104308	0	7.597712439	14.4388399	0	11.23049564	7.611528665	0	0	0
D4LKQ5|UDP_N_acetylmuramoyl_tripeptide__D_alanyl_D_alanine_ligase	14.16158161	11.54351814	10.438515	0	0	7.609846584	12.67006451	39.23469551	0	47.13024741	9.172659575	17.44727223	11.77532723	16.52748726	0	12.48811967	46.9100045	17.83281871	15.197783	0	0	18.84295615	26.18761271	0	18.51260987	0	0	7.542269734	0	8.963138269	7.125816202	23.05095209	0	0	17.2258532	14.13512307	7.173337091	14.58221954	0	10.16176714	0	0	9.972809003	0	15.04738797	11.88377821	0	0	0
D4LNS9|UDP_galactopyranose_mutase	41.43876684	13.16910123	25.76945231	17.01305126	28.7637197	16.76241356	33.88000414	67.25714978	14.64988052	48.8868442	17.85817911	27.5690486	20.78973316	18.65414244	11.29306235	18.42972649	67.25866785	37.23342107	63.58679487	17.74776061	35.46196948	30.04255947	31.79380531	10.07988729	17.57074935	19.79389164	4.025687047	31.39067245	0	9.979245816	8.812814247	16.07721576	16.93258808	11.53051875	22.26100573	18.90340086	17.15896533	25.48056893	5.170019876	30.4787311	7.538863739	7.806752381	6.136892306	15.70166899	14.24345681	13.22566339	10.54868878	12.31929652	19.64459772
D4LNU2|UDP_galactopyranose_mutase	36.22636026	6.516129641	47.08372494	40.42561772	51.77057933	77.55164778	57.51770458	51.32064682	23.58558164	33.71739286	42.39876927	39.0767636	33.83820754	48.84646283	6.555156497	10.47992586	60.15493497	47.63630164	168.9031791	15.93407061	101.3316429	63.31217	32.32837764	12.71135096	22.6979753	14.48117104	7.485054646	48.30777127	0	14.98944581	9.433285409	27.76176934	19.9864771	17.90947865	24.353898	46.88855396	24.20455373	28.94685221	3.927452396	36.92939333	0	7.013964235	5.798980752	22.03727702	16.59527956	9.515219239	11.08947978	7.277030675	58.1637656
D4LNV1|UDP_glucose_4_epimerase	132.0305851	31.42001719	72.68569687	65.40307369	106.3478269	57.80440685	134.9819122	187.4458293	26.66725263	147.1506281	57.40739544	392.6271966	47.61586185	60.46083492	97.4214977	14.69791317	113.0287108	68.46258415	114.394742	41.79223138	84.96117818	56.07089229	73.24162716	48.30077744	46.05775857	86.57341905	22.94496113	41.92068056	7.847533632	22.22904449	11.70603842	86.50434014	29.23792292	40.34722515	76.29323024	76.29129424	82.92793767	86.30087305	33.5773238	15.54033696	3.225080869	50.03647994	35.64066792	30.94020713	38.61297942	66.93090776	24.22870984	30.90349286	30.44638732
D4LQ86|UDP_N_acetylmuramoyl_tripeptide__D_alanyl_D_alanine_ligase	0	0	2.36108367	3.941885937	0	0	0	4.81540931	2.394924906	0	5.037123659	0	0	0	0	0	0	1.605136437	0	0	0	0	0	0	0	0	0	0	0	0	0	4.81540931	1.605136437	9.63081862	5.617977528	1.605136437	0	0	0	0	0	1.605136437	0	1.605136437	0	0	4.788804839	0	0
D4LQV1|UDP_N_acetylmuramoylalanine__D_glutamate_ligase	0	0	0	1.62469537	0.812347685	4.984204517	0	6.471530198	0	0	0	0	2.437043054	0	0	0	0	0	0	3.249390739	4.210824745	2.437043054	0	0	0	0	0	0	0	1.62469537	0	3.249390739	0	10.52061059	2.437043054	1.62469537	5.686433794	0	0	0	0	0	0	1.62469537	0	0	1.589825119	0	0
D4LRQ3|UDP_N_acetylmuramyl_tripeptide_synthase	0	0	0	0	0	1.652892562	0	3.305785124	4.937106494	0	0	0	0.826446281	0	0	0	0	0	0	1.652892562	0	1.639344262	0	0	0	0	0	0	0	0	0	3.305785124	0	10.67822078	3.305785124	1.639344262	0	3.305785124	0	0	0	0	0	0	0	0	0	0	0
D4LU04|UDP_galactopyranose_mutase	35.98557974	6.361697579	21.11837124	29.53524339	49.96140996	20.95391054	49.79810174	80.99470478	15.64747286	37.77783345	24.279359	39.08283485	16.24931098	18.63638433	12.94021522	14.83060408	80.99404468	39.00908395	70.1790964	16.23003836	42.61259885	26.55177448	18.36607522	13.23709496	32.83680582	32.25727114	4.21063627	31.29366211	3.846328097	12.8583439	2.735645182	27.90007565	21.72604173	17.26845868	20.50037897	33.29549442	19.24881342	33.32222784	12.67181304	26.49234031	3.229527141	12.82443846	11.94572727	16.83611873	28.5041086	14.66541538	18.65957962	12.94468666	28.72379629
D4LW67|UDP_N_acetylmuramate__L_alanine_ligase	6.374501992	0	10.25632615	9.200387774	0.796812749	3.147627052	14.42252013	48.11254249	7.96812749	14.13778034	0	15.88773338	4.937306286	6.651721847	16.77228233	0	9.006306383	3.187250996	9.148047668	1.593625498	5.414909666	7.332683233	7.040467403	0	10.81475206	1.593625498	5.63576631	9.523470284	3.170912564	3.152471952	0	15.09924718	3.187886413	22.14727269	7.951789058	19.84470168	4.80715491	8.091019578	0	3.187250996	0	7.158716911	0	3.187250996	0	4.780876494	8.722905121	1.593625498	0
D4LZD9|UDP_galactose_4_epimerase	38.99087851	6.138546744	8.963666722	17.50722884	3.3632287	12.33183857	1.121076233	23.96845929	5.525390862	15.54171705	5.927073406	0	17.72075414	0	0	13.57106863	15.74544776	23.58206475	20.53521119	4.484304933	25.44695575	4.846479442	3.971651281	22.83124981	26.8621766	42.46791517	0	12.33183857	0	3.3632287	0	17.13041261	4.430336274	8.968609866	8.917037903	12.7972359	4.484304933	0	0	0	0	3.920768363	15.55877808	7.786406248	0	0	0	3.3632287	7.311991767
D4M199|UDP_N_acetylglucosamine__N_acetylmuramyl_(pentapeptide)_pyrophosphoryl_undecaprenol_N_acetylglucosamine_transferase	21.12513035	5.302226935	1.060445387	2.120890774	3.181336161	11.66489926	8.459108381	4.241781548	1.060445387	3.181336161	0	0	30.63491614	0	0	16.94487131	17.92034357	7.353508987	13.74390134	3.181336161	9.544008484	4.241781548	0	13.78579003	23.28575094	68.88004534	0	23.29007319	0	4.241781548	0	8.424527993	14.81085038	19.05480887	6.362672322	2.051282051	10.55610196	0	0	0	0	0	15.85799592	1.060445387	0	0	0	8.483563097	0
D4M2C1|UDP_N_acetylmuramoyl_tripeptide__D_alanyl_D_alanine_ligase	15.84121978	10.25223095	3.965107058	0	3.172085646	18.2074512	7.930214116	8.687580301	3.141252777	3.172085646	0	0	18.98007266	0	0	10.27425251	16.62382705	14.21233731	12.59361959	0	7.896966324	0	0	4.73730783	19.7922875	67.24953741	0	16.65344964	0	8.723235527	0	24.52067384	19.76145463	11.10481829	12.67339167	7.102740261	8.723235527	6.694802638	0	0	0	0	15.78387589	3.157134732	0	0	0	8.723864909	0
D4M3E4|UDP_N_acetylmuramoyl_L_alanyl_D_glutamate__2,6_diaminopimelate_ligase	22.32958299	15.60036916	1.454545455	1.490312966	5.961251863	26.74474321	4.465427385	2.980625931	4.470938897	2.95016698	0	0	19.37406855	0	0	15.60244048	18.59924643	8.898166421	11.14688829	6.706408346	11.17734724	2.968509566	0	9.666081463	20.11922504	75.88798789	0	27.45251399	0	7.435091214	0	15.62532461	18.60276907	15.64828614	5.19098388	1.490312966	17.88486776	11.27710179	0	0	0	0	17.12648274	5.961251863	0	2.969602907	0	15.60639221	0
D4M485|UDP_N_acetylenolpyruvoylglucosamine_reductase	25.51956305	5.121638925	0	0	1.280409731	11.47355482	7.685745703	5.121638925	0	7.682458387	0	0	25.40100815	0	0	17.92573624	24.2547248	7.682458387	13.98977883	2.560819462	10.24327785	0	0	12.64542853	11.42895936	52.45968916	0	25.51346641	0	14.08450704	0	5.121638925	5.121638925	1.280409731	0	7.682458387	7.682458387	0	0	0	0	0	5.054585048	10.24656095	0	0	0	11.52368758	0
D4M4B7|UDP_N_acetylmuramate__L_alanine_ligase	21.51899771	17.50200443	0	2.396166134	6.389776358	8.785942492	3.194888179	11.94924864	2.396166134	4.7712152	0	0	27.11128522	0	0	13.55068938	13.50352847	17.55233541	22.29069453	5.591054313	11.98083067	3.194888179	0	6.389776358	15.93341704	81.36753985	0	15.13712121	0	5.591054313	0	16.71443912	9.584664537	8.785942492	0	2.396166134	5.591054313	0	0	0	0	0	6.389776358	3.957446384	0	1.59744409	0	7.188498403	0
D4M4W1|UDP_N_acetylmuramoylalanine__D_glutamate_ligase	8.789295886	2.401921537	4.003202562	1.601281025	3.20256205	18.38551814	6.366343075	4.803843075	7.993067226	4.003202562	0	0	15.9738735	0	0	0	12.69476591	11.20896717	15.93355357	0	11.19498774	1.577287066	0	3.166226252	10.35538849	51.19246227	0	10.39434722	0	4.763407499	0	17.55621441	9.607686149	10.40832666	11.1572524	7.978543593	6.405765638	0	0	0	0	0	11.94765799	3.996843225	0	0	0	1.601281025	0
D4M662|UDP_galactopyranose_mutase	12.22806219	44.94066496	7.107077804	9.793900999	0	7.172131148	13.29273649	10.30814654	14.33964259	15.30273818	0	0	21.46721311	0	2.055498458	4.098360656	20.4258482	5.088459666	19.40215977	2.049180328	6.147540984	2.049180328	0	12.37176066	20.37287866	56.55789226	0	28.70285927	0	8.196721312	2.055498458	4.098360656	14.35689856	4.047182326	4.098360656	10.20415439	10.19111101	3.083247688	0	6.166495375	0	0	14.30918066	0	0	4.077577894	0	4.053188344	0
D4MQ00|UDP_galactopyranose_mutase	0	0	0	0	0	0	0	0	0	0	0	0	0	0	0	10.25526779	0	0	0	0	0	0	27.62579409	0	0	0	26.94955857	0	0	0	0	0	0	0	0	0	0	0	0	0	0	0	0	0	0	0	0	0	0
D4MT76|UDP_N_acetylenolpyruvoylglucosamine_reductase	0	0	0	0	0	0	0	0	0	0	0	0	0	0	0	0	0	0	0	0	0	0	0	0	0	0	0	0	0	0	0	0	0	0	0	0	0	0	0	0	0	0	0	0	0	0	0	0	0
D4MTS6|UDP_N_acetylmuramate__L_alanine_ligase	27.49091215	51.2379275	26.02515095	17.24725558	15.76320792	10.26045777	10.21154895	41.7343969	0	49.61123002	21.24756399	115.8729329	98.33600095	17.3261517	52.72004762	29.92260769	84.4911895	15.75118923	14.93748207	0	19.67554717	15.78531965	17.31722452	26.01523308	31.50567807	84.50089818	44.88566345	40.99040403	9.442798574	23.54331457	0	20.70503711	0	18.13090501	1.578531965	10.2066213	27.44234438	0.789265983	0	12.55106177	0	0	6.284782573	0	15.67410598	0	0	7.892659826	0
D4MUA0|UDP_N_acetylenolpyruvoylglucosamine_reductase	29.28259319	38.77182055	32.77515679	24.18680238	8.930200433	15.19896463	12.62879545	24.18367347	0	43.06576944	15.30612245	108.1237086	88.58742707	41.91390758	34.37222715	10.20408163	65.10218002	16.58163265	16.51200182	0	7.653061225	11.47959184	26.73795605	21.64837633	32.85807579	61.79446672	34.16240439	38.21116462	2.551020408	20.32627866	0	8.730334069	0	29.70200236	0	13.93193517	46.63425404	7.653061225	1.2300123	19.05239746	0	0	3.75382495	0	10.20408163	0	0	11.47959184	9.865599051
D4MUA8|UDP_N_acetylmuramoyl_tripeptide__D_alanyl_D_alanine_ligase	33.18255448	33.3351525	24.22745133	21.79629628	13.74415392	12.92875008	20.1679537	51.84183285	0	53.33750981	21.04770615	105.8660806	92.90805724	25.08434165	50.05104002	30.79482255	79.61214268	20.1755385	13.71198877	0	10.53550327	11.3452188	27.54551431	20.99025828	18.50372103	45.23187611	50.08210968	47.73571875	9.724473258	21.82268966	0	19.34897407	0	23.30303317	0.810372772	4.862236629	27.47272427	4.051863857	0.810372772	15.33665143	0	0	7.251141366	0	12.96596434	0.810372772	0	9.68725899	0
D4MV22|UDP_galactopyranose_mutase	66.6316899	13.49245828	27.28693139	36.20894838	35.47693497	22.37421634	47.45296396	120.0297778	11.9047489	85.66262717	23.63429028	117.8393515	54.73119688	32.19072274	73.44646764	57.27480752	103.6840378	46.43686026	54.79370872	12.12480596	29.35182404	33.25261835	44.98198977	36.39551289	39.78775975	81.38615807	55.15031379	72.8662496	4.021117679	64.48937327	4.922221038	13.19227132	11.4205507	20.23675658	9.177150031	11.43079318	25.75286919	22.68808196	7.560735032	31.67569264	2.632941685	2.66208202	11.56238483	8.936944272	34.74342565	17.85209347	8.363430723	12.31659044	15.24366165
D4MV44|UDP_galactose_4_epimerase	20.95059271	47.09674123	50.4308211	35.15782917	31.83044703	15.74036683	19.80161225	60.14883618	0	67.47959769	19.55295484	88.90445321	87.2461822	9.981647342	41.02533408	36.43832879	69.70419302	33.73013184	28.36270677	14.28459498	19.05027332	13.30741012	36.61999695	44.86653934	48.69532756	72.49983718	64.13400582	57.87201498	4.454342984	37.77678127	13.10602843	34.38892302	0	32.84284733	17.66924533	21.01518647	37.9386102	23.56447006	2.227171492	22.09339894	0	0	14.09573702	0	18.85306613	2.227171492	5.495685921	8.908685969	15.05846072
D4MWP9|UDP_N_acetylmuramoyl_L_alanyl_D_glutamate__2,6_diaminopimelate_ligase	23.92640868	27.73828058	23.20609472	33.5875589	9.002250563	10.46397681	7.474254425	32.22719714	0	32.23044347	16.48523242	61.43964532	59.23598208	17.97182546	22.42573566	18.68360941	51.66276267	18.71690795	3.000750188	0	7.501875469	22.50562641	31.43262537	24.72107005	21.65147068	50.21166957	28.39350634	33.72254876	1.500375094	36.5738093	0	26.16199809	0	18.69188449	9.002250563	6.001500375	20.18551385	2.970963329	0	19.41621236	0	0	9.002250563	0	11.21726313	1.500375094	0	9.722651251	0
D4MX92|UDP_N_acetylglucosamine__N_acetylmuramyl_(pentapeptide)_pyrophosphoryl_undecaprenol_N_acetylglucosamine_transferase	20.81618034	34.27241403	27.22513089	21.87440489	13.61256545	12.5182871	10.43889081	43.95093246	0	36.62751268	10.43881902	100.0957935	91.2714454	14.5949402	29.26594722	22.9853093	75.93265543	11.46281975	27.10628657	0	9.42408377	18.7750472	28.23986614	19.82848171	15.64922532	63.3150268	35.8321831	47.87775963	2.094240838	33.41568651	0	30.45784922	0	20.03253807	2.094240838	14.60770884	25.09003731	6.282722513	4.188481675	20.87340865	0	0	17.4671424	0	16.7539267	6.252465164	0	8.376963351	0
D4MXF7|UDP_N_acetylglucosamine_1_carboxyvinyltransferase	21.32909591	53.74603989	35.69459581	16.20527012	16.16080751	15.37147737	14.47762119	49.39059241	0	46.02504253	15.31291982	132.8654672	93.81166037	34.1085708	42.57321054	24.70465223	85.17725372	25.52620004	13.66353544	0	17.84954483	18.77149615	33.2406437	32.34213462	31.59765559	46.85067762	75.00754663	63.9393122	11.9563234	33.24332541	0	41.67162002	0	23.89108461	10.20498858	11.07012655	44.19376833	3.41588386	3.41588386	12.77526271	0	0	9.394410505	0	21.98052579	3.388614199	0	11.95559351	6.489583734
D4MZC3|UDP_galactose_4_epimerase	24.73105964	39.3379715	21.3745164	29.28470113	9.029345373	11.28668172	11.22714757	34.80575956	0	53.86966102	11.25899978	53.91439485	72.06936166	21.32099241	29.15609539	22.53952464	86.26982984	25.95936795	8.905790674	0	11.28668172	10.15801354	19.02576149	16.93002257	12.38518504	51.80219176	26.99325293	41.55337493	4.514672686	26.96685209	0	16.81827709	0	24.83069977	6.772009029	2.257336343	30.32255396	0	3.386004515	19.18735892	0	0	15.73459856	0	14.67268623	1.128668172	0	7.900677201	0
D4MZF6|UDP_N_acetylmuramoylalanine__D_glutamate_ligase	24.18709677	13.67656709	20.95355973	14.51612903	11.23919129	16.07409453	19.32672154	29.03225806	0	42.60453497	8.049056993	58.79804305	44.23545317	20.92964186	26.56675505	16.89439887	56.8119581	16.06903953	14.48675708	0	16.87056681	24.10305372	8.834108645	24.11872333	21.70009035	34.59726717	28.96459768	29.79010009	1.612903226	18.51901515	0	16.65359032	0	6.451612903	3.190190292	3.995398968	20.14710812	1.612903226	0	10.48387097	0	0	1.593625498	0	12.8801477	1.612903226	0	11.25470642	0
D4U0N7|UDP_N_acetylmuramoyl_tripeptide__D_alanyl_D_alanine_ligase	0	0	0	0	0	0	0	0	0	0	0	3.927729772	0	0	0	0	0	0	0	0	0	0	0	0	0	0	0	0	0	0	0	0	0	0	0	0	0	0	0	0	0	0	0	0	0	0	0	0	0
D4V610|UDP_N_acetylglucosamine_2_epimerase	8.386762774	41.27003901	15.07743397	5.226190335	5.275428669	26.63342777	145.5021906	9.273360288	16.4578788	48.77188707	244.5673108	0	15.19866503	3.989159478	14.27171937	3.168613964	3.571381022	185.1254036	16.76956095	38.32931971	20.22364405	12.86480517	12.58544562	4.058759886	29.94525705	25.74150251	6.092705325	494.5139973	1003.760473	9.386300937	166.8700992	42.2972942	51.13014319	10.94471215	18.93244895	15.94919529	13.93321052	31.23491077	3.15043152	549.9776009	0	48.73395729	6.05758943	220.0144354	73.41984303	24.98136308	0	453.6596515	67.41836051
D4V6T9|UDP_glucose_4_epimerase	82.26930745	39.35694344	230.8424352	118.3768442	336.1104206	55.84681243	157.8191085	43.84101816	92.37399867	591.74318	651.6854386	4.395604396	51.46240876	307.5080406	303.1443569	218.2130023	248.1559964	493.969221	42.68218297	12.08791209	279.0108483	466.4359534	185.0639526	457.3588924	511.5099997	192.6831775	1125.410284	370.3541507	326.1153617	0	259.7821791	230.5550879	353.5098402	192.7787667	394.5043509	544.5921014	0	564.3123705	565.6829177	687.5060501	0	463.0482754	178.3788324	268.544297	310.7844403	160.0287308	683.7965542	785.4014811	113.8010907
D4VGP8|UDP_N_acetyl_D_glucosamine_2_epimerase,_UDP_hydrolysing	0	0	0	0	0	0	0	0	0	196.9257765	0	0	0	0	0	0	0	66.25582411	15.01135957	0	32.05293622	0	0	0	100.3631821	106.2155107	0	0	0	0	0	0	0	0	0	0	0	0	0	0	0	13.00943138	0	0	0	0	0	0	3.963291947
D4VM32|UDP_galactopyranose_mutase	0	1.988071571	4.878250341	11.89447194	0	0	0	16.74274774	5.964214712	0	17.82670393	0	0	16.8174855	0	0	6.958250497	0	0	7.886211567	0	0	92.06528862	50.39766617	0	110.060908	0	36.73867215	362.196986	0	41.54657325	0	0	0	24.74812783	36.604559	0	8.936538251	0	0	0	28.61046275	0	58.4413312	0	0	0	182.6337364	0
D4W494|UDP_N_acetylmuramoyl_tripeptide__D_alanyl_D_alanine_ligase	0	0	0	0	0	0	0	0	0	0	0	0	0	0	0	0	0	0	0	0	0	0	0	0	0	0	0	0	0	0	0	0	0	0	0	0	0	0	0	0	0	0	0	0	0	0	0	0	0
D4W526|UDP_N_acetylmuramoyl_tripeptide__D_alanyl_D_alanine_ligase	0	0	0	0	0	0	0	0	0	0	0	0	0	0	0	0	12.58102042	0	0	0	0	0	0	0	0	0	0	0	0	0	0	0	0	0	0	0	0	0	0	0	0	0	0	0	0	0	0	0	0
D4W6Q9|UDP_N_acetylmuramoyl_L_alanyl_D_glutamate__2,6_diaminopimelate_ligase	0	0	0	0	0	0	0	0	0	0	0	0	0	0	0	0	0	0	0	0	0	0	0	0	0	0	0	0	0	0	0	0	0	0	1.500375094	0	0	0	0	0	0	0	0	0	0	0	0	0	0
D4W7T8|UDP_N_acetylglucosamine__N_acetylmuramyl_(pentapeptide)_pyrophosphoryl_undecaprenol_N_acetylglucosamine_transferase	0	0	0	0	0	0	0	0	0	0	0	0	0	0	0	0	0	0	0	0	0	0	0	0	0	0	0	0	0	0	0	0	0	0	4.12371134	0	0	0	0	0	0	0	0	0	0	0	0	0	0
D4W940|UDP_N_acetylmuramoyl_tripeptide__D_alanyl_D_alanine_ligase	0	0	0	0	0	0	0	0	0	0	0	0	0	0	0	0	0	0	0	0	0	0	0	0	0	0	0	0	0	0	0	0	0	0	0	0	0	0	0	0	0	0	0	0	0	0	0	0	0
D5CEQ7|UDP_4_amino_4_deoxy_L_arabinose__oxoglutarate_aminotransferase	0	0	0	0	0	0	0	0	0	0	0	0	0	0	0	0	1.967539946	0	0	0	0	0	0	0	0	0	0	0	0	0	0	0	0	0	0	0	0	0	0	0	0	0	0	0	0	0	0	0	0
D5ESM3|UDP_glucose_6_dehydrogenase	0	0	0	0	0	0	0	0	0	0	0	0	0	0	0	0	0	0	0	0	0	0	0	0	0	0	0	0	0	53.41989516	0	0	0	0	0	0	0	0	0	0	0	0	0	0	0	0	0	0	0
D5ET77|UDP_galactopyranose_mutase	0	0	0	0	65.16926431	0	0	0	0	0	0	0	0	0	0	0	0	0	0	42.44581676	0	0	0	0	0	0	0	0	0	0	0	0	0	55.37738765	0	0	0	0	80.66276419	0	0	0	0	62.20540118	0	0	0	0	46.38745761
D5ETV7|UDP_glucose_6_dehydrogenase	0	0	0	0	94.92754478	0	14.3916374	0	0	35.1150515	78.63408293	0	0	0	0	0	0	20.12806128	0	30.27873735	12.33888335	0	12.47972529	38.48066617	0	28.95474713	0	0	0	93.41935289	17.1707941	0	0	57.31933363	44.51780604	0	0	19.59186099	0	81.33104214	0	0	0	10.36070054	33.75963067	20.57122254	148.8160831	0	30.60603599
D5EV84|UDP_N_acetylmuramoyl_tripeptide__D_alanyl_D_alanine_ligase	0	0	0	0	0	0	0	0	0	0	0	0	0	0	0	0	0	0	0	0	0	0	0	0	0	0	0	0	0	0	0	0	0	0	0	0	0	0	0	0	0	0	0	0	0	0	0	0	0
D5EVJ7|Alanine_racemase/UDP_N_acetylmuramoyl_tripeptide__D_alanyl_D_alanine_ligase	0	0	0	0	0	0	0	0	0	0	0	0	0	0	0	0	0	0	0	0	0	0	0	0	0	0	0	0	0	0	0	0	0	0	0	0	0	0	0	0	0	0	0	0	0	0	0	0	0
D5EVS9|UDP_N_acetylmuramoyl_L_alanyl_D_glutamate__2,6_diaminopimelate_ligase	0	0	0	0	0	0	0	0	0	0	0	0	0	0	0	0	0	0	0	24.4381617	0	0	0	0	0	0	0	0	0	0	0	0	0	0	0	0	0	0	0	0	0	0	0	0	0	0	0	0	0
D5EVT1|UDP_N_acetylmuramoylalanine__D_glutamate_ligase	0	0	0	0	0	0	0	0	0	0	0	0	0	0	0	0	0	0	0	0	0	0	0	0	0	0	0	0	0	0	0	0	0	0	0	0	0	0	0	0	0	0	0	0	0	0	0	0	0
D5EVT3|UDP_N_acetylglucosamine__N_acetylmuramyl_(pentapeptide)_pyrophosphoryl_undecaprenol_N_acetylglucosamine_transferase	0	0	0	0	0	0	0	0	0	0	0	0	0	0	0	0	0	0	0	7.471978606	0	0	0	0	0	0	0	0	0	0	0	0	0	0	0	0	0	0	0	0	0	0	0	0	0	0	0	0	0
D5EVT4|UDP_N_acetylmuramate__L_alanine_ligase	0	0	0	0	0	0	0	0	0	0	0	0	0	0	0	0	0	0	0	28.2547462	0	0	0	0	0	0	0	0	0	0	0	0	0	0	0	0	0	0	0	0	0	0	0	0	0	0	0	0	0
D5EYL8|UDP_3_0_acyl_N_acetylglucosamine_deacetylase/beta_hydroxyacyl_(Acyl_carrier_protein)_dehydratase	0	3.11863405	0	0	0	0	0	0	0	0	0	0	0	0	0	0	0	0	0	19.99779527	0	0	0	0	23.94414002	0	0	0	0	0	0	0	0	0	0	0	0	0	0	0	0	0	0	0	0	0	0	0	0
D5EYY3|UDP_N_acetylglucosamine_1_carboxyvinyltransferase	0	0	0	0	0	0	0	0	0	0	0	0	0	0	0	0	0	0	0	0	0	0	0	0	0	0	0	0	0	0	0	0	0	0	0	0	0	0	0	0	0	0	0	0	0	0	0	0	0
D5EZA9|UDP_glucose_4_epimerase	0	0	0	0	0	0	0	0	0	0	0	0	0	0	0	0	0	0	0	17.81732084	0	0	0	0	5.848240318	0	0	0	0	0	0	0	0	0	0	0	0	0	0	0	0	0	0	0	0	0	0	0	0
D5GZJ0|UDP_galactopyranose_mutase	0	0	0	0	0	0	0	0	0	0	0	0	0	0	0	0	0	0	0	0	0	0	0	0	0	0	0	0	0	0	0	0	0	0	0	0	0	0	0	0	0	0	0	0	0	0	0	0	0
D5HEG6|UDP_N_acetylglucosamine_1_carboxyvinyltransferase	0	0	0	29.57081467	0	72.88196429	110.9911857	7.646559048	61.12426133	0	0	0	0	0	0	0	0	0	0	39.88302644	63.55795848	0	0	0	0	0	0	4.503586983	0	0	0	0	17.84197111	0	0	0	0	0	0	0	0	0	0	4.745009899	0	0	0	0	0
D5HF10|UDP_N_acetylglucosamine__N_acetylmuramyl_(pentapeptide)_pyrophosphoryl_undecaprenol_N_acetylglucosamine_transferase	0	0	0	17.90522944	204.9737209	43.99928793	122.8777292	4.214963119	93.55746972	0	0	0	0	0	0	0	0	0	0	42.48276696	82.98711435	0	0	0	0	0	0	0	0	0	0	0	18.80897744	0	0	0	0	0	0	0	0	0	0	0	2.10748156	0	0	0	0
D5HF73|UDP_N_acetylmuramate__L_alanine_ligase	0	0	0	0	163.4297833	52.42840537	122.7839651	13.51351351	71.3550856	0	0	0	0	0	0	0	0	0	0	64.13272817	107.7524401	0	0	0	0	0	0	0	0	0	0	0	18.26920788	0	0	0	0	0	0	0	0	0	0	0	1.589825119	0	0	0	0
D5HFX8|UDP_N_acetylmuramyl_pentapeptide_synthase	0	0	0	0	0	87.4973138	186.5174111	14.38848921	112.8406366	0	0	0	0	0	0	0	0	0	0	0	91.7949185	0	0	0	0	0	0	0	0	0	0	0	14.38848921	0	0	0	0	0	0	0	0	0	0	0	0	0	0	0	0
D5HH70|UDP_glucose_pyrophosphorylase	0	0	0	0	0	36.29449469	102.6231901	11.8289354	61.74915432	0	0	0	0	0	0	0	0	0	0	22.01310073	75.37107693	0	0	0	0	0	0	0	0	0	0	0	22.66176302	0	0	0	0	0	0	0	0	0	0	0	0	0	0	0	0
D5HHE0|UDP_N_acetylenolpyruvoylglucosamine_reductase	0	0	0	0	0	49.2758778	79.59317514	6.329113924	70.61829274	0	0	0	0	0	0	0	0	0	0	0	84.17465073	0	0	0	0	0	0	8.977558704	0	0	0	0	21.4827117	0	0	0	0	0	0	0	0	0	0	0	0	0	0	0	0
D5HIK0|UDP_N_acetylmuramyl_tripeptide_synthase	0	0	0	0	207.4401204	68.67611551	164.0462425	16.79046917	81.50254058	0	0	0	0	0	0	0	0	0	0	113.4678427	88.01102161	0	0	0	0	0	0	0	0	0	0	0	20.78234569	0	0	0	0	0	0	0	0	0	0	0	5.563849917	0	0	0	0
D5HIT1|UDP_N_acetylmuramyl_tripeptide_synthetases	0	0	0	0	207.4390064	52.7252639	178.268812	21.4074184	74.2130458	0	0	0	0	0	0	0	0	0	0	4.288777698	103.2497494	0	0	0	0	0	0	0	0	0	0	0	29.27565644	0	0	0	0	0	0	0	0	0	0	0	2.83211711	0	0	0	0
D5T0K7|UDP_N_acetylmuramoylalanyl_D_glutamate__2,_6_diaminopimelate_ligase	0	0	0	0	0	0	0	0	0	0	0	0	0	0	6.756756757	0	0	0	0	0	0	0	0	0	0	0	0	0	0	0	0	0	0	0	0	0	0	0	0	0	0	0	0	0	0	0	0	0	0
D6CX22|UDP_galactopyranose_mutase	0	0	4.098360656	0	0	0	0	0	0	0	0	0	0	0	0	0	0	0	0	0	0	0	0	0	0	0	248.0189779	0	0	0	0	0	0	0	0	0	0	0	0	0	0	0	0	0	0	0	0	0	0
D6CZX4|UDP_3_O_[3_hydroxymyristoyl]_glucosamine_N_acyltransferase	32.82336766	0	45.82801414	0	0	0	0	0	0	0	0	0	0	0	0	3.947368421	0	65.39873808	28.81606191	0	47.23711454	0	0	68.15868491	0	0	0	0	0	0	0	0	0	0	0	0	0	0	0	0	0	0	2.631578947	0	0	0	0	0	2.631578947
D6D048|UDP_N_acetylglucosamine__N_acetylmuramyl_(pentapeptide)_pyrophosphoryl_undecaprenol_N_acetylglucosamine_transferase	36.15265106	11.98911968	77.39978225	82.0329234	36.93319752	71.16096168	51.17626242	11.96078431	9.018163471	73.40515866	276.0918493	0	23.87904138	254.3511845	74.69531806	65.98287462	56.79713233	304.2837163	51.01504526	7.060526631	84.1408739	129.4321965	140.6894408	65.95680388	80.10122654	107.2282507	317.7577216	58.33994556	527.632769	0	59.77815864	173.7597795	34.24789737	103.2033887	380.2893165	140.4172053	510.9914737	154.2590174	248.2263773	719.6355504	33.15703588	160.5129511	196.448277	96.4543615	248.017556	348.2026694	723.6015466	233.989089	140.247547
D6D1K7|Acyl_[acyl_carrier_protein]__UDP_N_acetylglucosam_ine_O_acyltransferase	65.85533366	27.3564726	98.48393366	75.12022461	78.57205246	43.96499652	41.73574752	34.0867845	14.33549485	227.9115775	363.3651389	0	27.85231774	379.1416853	137.2229925	88.08699231	81.77059877	325.0356475	73.24911914	17.03640326	174.9704011	194.3417733	274.4677631	117.3315722	113.7379225	171.9680617	451.3550882	77.26946712	455.1608233	0	43.28732888	234.0253122	103.3826988	106.1896818	473.1989598	180.8849778	399.8720631	94.65036139	397.3894632	759.2674855	38.80013196	272.159804	169.3743851	101.7077943	367.441023	502.4207743	749.0646346	266.2567186	199.2655865
D6D1K9|UDP_3_O_acylglucosamine_N_acyltransferase	59.87472895	16.37554585	54.41277023	65.13540783	60.00049256	45.61357935	37.00664684	27.13035174	12.00873362	0	278.0217642	0	12.00992674	215.3142895	102.4079032	69.689769	54.31749153	238.4172164	27.24364202	3.27510917	68.4375777	119.6974166	87.11327569	100.1243191	54.43407153	186.1579028	260.9126488	83.56172031	505.9061305	0	70.93711979	40.21808484	14.14104792	52.238151	338.1829727	88.87632293	0	149.3671629	309.2156257	491.7487118	2.183406114	106.5338976	38.95100548	82.75520432	72.8183105	0	1064.564609	135.887542	69.66315242
D6D2U3|UDP_galactopyranose_mutase	0	1.7809439	1.739130435	24.83319285	1.772306165	0	0	0	2.649753631	0	27.50970382	0	0	0	0	0	0	113.7202333	8.014247551	0.89047195	0	0	0	0	4.452359751	0	213.9402826	0	0	0	11.57613535	5.342831701	0	0	191.6608801	0	0	31.91579047	0	0	0	54.12411552	17.77521999	34.68357327	0	0	0	0	0
D6D457|UDP_N_acetylglucosamine_2_epimerase	53.31961776	0	2.887391723	19.80604116	0	13.44086065	7.475896749	0	0	0	20.71138515	0	0	4.614957658	86.09111883	5.731323175	0	15.94529764	0	9.998893475	20.73773881	0	0	53.42912668	0	0	265.7251271	3.710324254	49.39581621	17.80677464	0	0	0	0	0	1.59560522	9.240214096	6.294663891	16.64220299	0	0	73.14142477	13.81039561	54.35106181	0	14.39389115	103.4099055	0	0
D6D7H5|UDP_N_acetylglucosamine_2_epimerase	44.65556616	9.307592418	61.06406916	94.20757376	35.23487313	43.57850753	50.79899848	33.26247156	17.68990635	218.5008661	281.3184426	0	21.85223725	269.8661581	81.91152166	89.10388748	53.94079076	269.7269364	26.9307342	11.36363988	116.1753544	159.7984758	227.2185157	77.77516516	53.87763288	176.4112243	278.6219571	75.8971186	526.7573597	0	58.155967	157.5998241	93.1904011	87.20545232	371.7645447	160.6813109	406.1785257	153.6510852	236.3227449	620.1305667	21.79946937	199.3706252	198.012002	114.2921201	228.0567882	284.2306406	755.6005373	221.1390119	141.9570286
D6DCG9|UDP_galactopyranose_mutase	24.53356426	24.07593287	33.18106868	1.881602424	1.897533207	0	0	2.795488672	0	0	5.56145523	0	55.88583438	9.487666034	1.839080849	0	27.15553919	10.23486147	0	3.664232793	1.822490277	41.40753202	0	0.948766603	0	36.44198409	0	16.95743603	2.817496408	0	0	9.356521644	0.948766603	9.314173566	10.22412899	0	31.09566307	0	10.20028473	4.624055903	0	13.98514105	4.638800324	0	18.75753926	10.26170863	12.03680481	0	0
D6DDZ6|UDP_N_acetylglucosamine__N_acetylmuramyl_(pentapeptide)_pyrophosphoryl_undecaprenol_N_acetylglucosamine_transferase	6.16650082	0	0	0	0	0	1.858255627	0	0	7.050840186	0	0	0	3.175691679	2.050847596	10.54486494	6.0769483	6.65689219	7.548292164	0	0	0	4.569505944	8.221654847	7.752017101	0	8.9949806	0	0	0	4.269653277	4.301474909	0	0	0	4.337442847	0	0	0	0	0	0	3.059815692	0	0	0	5.127699187	0	0
D6DE45|UDP_N_acetylmuramate__L_alanine_ligase	0	0	0	0	0	0	0	0	0	0	0	0	0	0	0	0	0	0	8.033847194	0	0	0	0	0	0	0	0	0	0	0	0	0	0	0	0	0	0	0	0	0	0	0	0	0	0	0	0	0	0
D6DGB9|UDP_N_acetylglucosamine_1_carboxyvinyltransferase	4.433938296	0	8.000039611	8.76051047	0	0	10.17772042	5.706278017	4.443575413	13.98615078	0	5.381182476	0	4.614893132	4.448514483	30.61442677	14.30450092	8.508437717	14.9325068	0	4.145649069	7.090012199	26.47464223	26.73231457	14.71987607	3.424657534	33.22098829	3.441611343	0	0	0	10.31056018	2.395150221	0	0	7.00782734	0	6.677810343	4.280821918	13.74428302	8.00256205	4.077377076	6.867782027	0	1.712328767	2.53120626	0	5.544381585	7.013793117
D6DK41|UDP_N_acetylmuramoyl_tripeptide__D_alanyl_D_alanine_ligase	0	0	0	0	0	0	0	0	0	0	0	0	0	0	0	0	0	0	0	0	0	0	0	0	0	0	0	0	0	0	0	0	0	0	0	0	0	0	0	0	0	0	0	0	0	0	0	0	0
D6DKG5|UDP_N_acetylglucosamine_2_epimerase	5.037821067	34.23669806	19.66122561	0	4.186866646	0	0	0	7.910386943	0	9.108666653	0	0	0	10.46555206	1.888203301	0	0	11.13502677	9.290077837	8.109778219	0	9.442657634	2.53960789	0	0	3.201643903	9.893575025	0	9.857638596	0	7.149595762	18.89285232	3.733593753	0	0	0	0	0	0	0	9.357843424	0	11.23577394	6.347805738	18.4900978	0	7.993804521	8.977557493
D6DWQ3|UDP_N_acetylenolpyruvoylglucosamine_reductase	0	0	0	0	0	0	0	0	0	0	0	0	0	0	0	0	5.530973451	0	0	0	0	0	0	0	0	0	0	0	0	0	0	0	0	0	0	0	0	0	0	0	0	0	0	0	0	0	0	0	0
D6E6D6|UDP_N_acetylglucosamine_2_epimerase	0	2.042900919	0	0	0	0	0	0	0	0	0	0	0	0	0	0	0	0	0	0	0	0	0	0	0	0	0	0	0	1.02145046	0	0	0	0	0	0	2.042900919	0	0	0	0	0	0	0	0	0	0	0	0
D6E6W5|UDP_galactopyranose_mutase	0	0	0	0	0	0	0	0	0	0	0	0	0	0	0	0	0	0	3.669724771	0	0	0	0	0	0	0	0	0	0	1.834862385	0	3.630194522	0	10.23818789	0	0	2.753136031	0	0	0	0	0	0	0	0	0	0	0	0
D6E7E4|UDP_glucose_pyrophosphorylase	0	0	0	0	0	0	0	6.364568713	0	0	0	0	0	0	0	1.44092219	0	0	5.689900427	0	0	0	0	0	0	1.424501425	0	0	0	4.154715544	0	1.422475107	0	0	0	0	2.844950213	0	0	0	0	0	0	0	0	0	0	0	0
D6E9M3|UDP_N_acetylglucosamine_2_epimerase	0	4.048582996	11.94401872	0	0	17.06521835	0	0	0	0	0	0	14.01608024	0	0	0	0	0	3.98892804	0	0	5.935877661	7.480313139	0	0	0	0	0	0	0	0	0	11.6893313	10.58275834	0	0	6.809032231	0	0	0	0	0	0	0	0	0	0	0	0
D6EBC5|UDP_N_acetylglucosamine_1_carboxyvinyltransferase	0	0	0	0	0	0	0	0	0	0	0	0	0	0	0	0	0	0	0	0	0	0	0	0	0	1.716738197	0	0	0	1.716738197	0	1.692397456	0	0	0	0	0	0	0	0	0	0	0	0	0	0	0	0	0
D6LGK5|Acyl_[acyl_carrier_protein]__UDP_N_acetylglucosamine_O_acyltransferase	0	0	0	0	0	0	0	0	0	0	0	0	0	0	0	0	0	0	0	0	0	0	0	0	0	0	0	0	0	0	0	0	0	0	0	0	0	0	0	0	0	0	0	0	0	0	0	0	0
D6ZWQ8|UDP_glucose/GDP_mannose_dehydrogenase	0	0	0	0	3.563527181	0	0	7.142857143	0	0	0	0	0	6.25	0	0	24.10714286	0	0	0	0	0	0	1.785714286	0	0	0	0	0	0	0	0	0	3.571428571	0	0	0	0	0	0	0	7.142857143	0	0	0	0.892857143	0	0	0
D7GPR7|UDP_N_acetylmuramoylalanine__D_glutamate_ligase	0	0	0	0	14.36112692	0	11.67511025	0	0	11.19041579	0	0	0	0	0	9.457559096	15.49990232	13.62207869	0	8.813474187	0	0	0	12.03240786	8.725424148	0	0	7.306705272	0	0	0	0	0	0	0	9.096127697	0	0	9.963478367	0	0	0	0	0	12.27346991	0	0	0	0
D7GQA0|UDP_galactopyranose_mutase	19.0851276	4.79208439	12.51366931	20.72342738	35.07294459	20.2445272	23.1164562	12.68326781	10.25087054	12.00393007	11.53660129	24.72534875	9.15993298	13.05099921	9.480149608	6.992748524	34.56626539	14.84215738	51.59964374	8.273192841	25.37678944	15.83504622	7.326379618	7.037840862	10.44183248	5.678555441	3.782168849	10.62372797	0	8.881622513	0	11.04259298	6.534407175	7.659885176	5.831475717	12.68818249	8.405559725	17.32569986	4.82572142	19.49154437	0	0	2.844371247	4.796773996	8.001097324	4.867986797	6.31778009	9.788846574	10.40389498
D7GR59|UDP_N_acetylenolpyruvoylglucosamine_reductase	0	0	0	11.62213679	0	0	13.27200727	0	0	0	0	0	0	0	0	14.98603955	18.80400857	0	0	0	0	0	0	0	19.36064205	0	0	8.238042176	0	0	0	0	0	0	0	0	0	0	0	6.816998948	0	0	0	0	0	0	0	0	0
D7GS17|UDP_N_acetylglucosamine__N_acetylmuramyl_(pentapeptide)_pyrophosphoryl_undecaprenol_N_acetylglucosamine_transferase	0	0	6.295255411	14.30503375	18.44676465	0	10.44851632	0	8.294046543	8.813873405	7.776440085	0	7.78115582	0	3.383824287	21.94801919	14.44228554	11.8583162	2.638839865	6.234584947	5.286152876	11.95127637	0	10.85825277	14.01990082	0	7.634384772	12.97856444	0	8.132112889	0	2.320506215	0	0	0	4.197656813	0	6.12229096	17.50599389	8.805246727	0	9.185161872	0	0	11.68482374	0	0	9.797921068	6.762104975
D7GS59|UDP_N_acetylmuramate__L_alanine_ligase	0	0	0	24.51211296	10.67114195	0	12.98315811	0	0	7.724850929	0	0	0	0	0	26.09860754	10.44611406	15.47788637	0	8.208957716	0	0	0	0	17.88773371	0	0	10.44388473	0	0	0	0	0	0	0	0	0	13.84599328	8.935526403	15.65671371	0	16.41183111	0	0	14.29623967	0	0	0	0
D7GT00|UDP_N_acetylglucosamine_1_carboxyvinyltransferase	0	0	0	25.13242666	14.40210786	0	8.650441867	8.291767117	7.847628665	5.558182865	0	0	5.112674449	0	7.826416126	27.9505044	17.72773016	14.01429542	0	7.193473399	0	24.02391646	0	21.29425366	16.8011515	6.418807791	6.707855965	11.57863196	0	0	0	0	7.182987477	0	0	14.54911354	0	12.39773655	6.537937445	10.80849123	0	9.72338947	5.706786599	0	15.10205592	0	4.416171358	4.54059305	0
D7GV00|UDP_galactopyranose_mutase	10.07000956	0	0	45.32152422	15.53956954	0	27.16530927	0	7.375772139	9.433040446	9.851237811	0	0	0	0	33.49348592	34.2048412	23.68321634	7.954050893	19.17854101	11.96620207	15.6128853	0	25.98959273	22.81816875	0	0	6.393533814	0	0	0	0	0	0	0	16.6707131	0	7.47391351	0	22.5409558	0	24.65679958	0	0	17.42991763	0	0	6.444381018	0
D7GVY7|UDP_galactose_4_epimerase	18.51628174	0	3.565103834	25.23550512	49.74098982	8.721184639	24.42327753	10.47376146	12.84649796	5.635486168	18.67578405	0	15.47485206	5.059070776	16.77090168	24.72103666	17.92779637	10.50390714	0	9.461829814	0	14.21730705	0	11.64344607	18.4704713	0	0	15.59705949	0	10.16631633	0	4.521468729	0	0	0	8.373019289	8.781299764	29.3970151	8.812639343	17.39769147	0	7.564397962	0	0	11.39388669	0	0	10.30094302	7.617219801
D7GX33|UDP_N_acetylmuramoyl_tripeptide__D_alanyl_D_alanine_ligase	0	0	0	16.58705764	0	0	0	0	0	0	0	0	0	0	0	13.94777371	9.65386199	13.35707021	0	0	0	0	0	0	11.8089248	0	0	8.916409353	0	0	0	0	0	0	0	0	0	0	0	13.3691319	0	0	0	0	5.844063009	0	0	0	0
D7IN90|UDP_N_acetylglucosamine_2_epimerase	0	0	14.47876448	0	0	0	0	74.99074274	0	128.9332921	0	0	0	44.17360756	81.91054687	0	0	0	0	0	0	0	0	157.887878	0	0	0	0	0	0	0	0	0	0	101.7386494	0	0	0	0	0	0	0	0	0	0	0	0	0	77.77792912
D7NEB4|UDP_N_acetylmuramoylalanine__D_glutamate_ligase	0	0	0	0	0	0	0	0	0	0	0	0	0	0	0	0	0	0	0	0	0	0	0	0	51.08792427	0	0	0	0	0	0	0	0	0	0	0	0	0	0	0	0	7.848314842	0	0	0	0	0	0	0
D7NEB7|UDP_N_acetylmuramate__alanine_ligase	0	0	0	0	0	0	0	0	0	0	0	0	0	0	0	0	0	0	0	0	0	0	0	0	0	0	0	0	0	0	0	0	0	0	0	0	0	0	0	0	0	0	0	0	0	0	0	0	0
D7NER7|UDP_N_acetylglucosamine_1_carboxyvinyltransferase	0	0	0	0	0	0	0	0	0	0	0	0	0	0	0	0	0	0	0	17.82256634	0	0	0	0	0	0	0	0	0	0	0	0	0	0	0	0	0	0	0	0	0	0	0	0	0	0	0	0	0
D7PDU1|UDP_N_acetylglucosamine_2_epimerase	0	0	0	0	0	0	0	0	0	0	0	885.9063047	0	0	0	0	0	0	0	0	0	0	0	0	0	0	0	0	0	0	0	0	0	0	0	0	0	0	0	0	0	0	0	0	0	0	0	0	7.976071785
D8DTG9|UDP_N_acetylglucosamine_1_carboxyvinyltransferase	0	0	0	0	0	0	0	0	0	0	0	0	0	0	0	0	0	0	0	0	0	0	0	0	0	0	0	0	0	0	0	0	0	0	0	0	0	0	0	0	0	0	0	0	0	0	0	0	0
D8DU95|UDP_N_acetylmuramoyl_L_alanyl_D_glutamate__2,6_diaminopimelate_ligase	0	0	0	0	0	0	0	0	0	0	0	0	0	0	0	0	0	0	0	10.1404724	0	0	0	0	0	0	0	0	0	0	0	0	0	0	0	0	0	0	0	0	0	0	0	0	0	0	0	0	0
D8DU97|UDP_N_acetylmuramoylalanine__D_glutamate_ligase	0	0	0	0	0	0	0	0	0	0	0	0	0	0	0	0	0	0	0	17.60081766	0	0	0	0	10.62132785	0	0	0	0	0	0	0	0	0	0	0	0	0	0	0	0	0	0	0	0	0	0	0	0
D8DU99|UDP_N_acetylglucosamine__N_acetylmuramyl_(pentapeptide)_pyrophosphoryl_undecaprenol_N_acetylglucosamine_transferase	0	0	0	0	0	0	0	0	0	0	0	0	0	0	0	0	0	0	0	10.46352718	0	0	0	0	0	0	0	0	0	0	0	0	0	0	0	0	0	0	0	0	0	0	0	0	0	0	0	0	0
D8DUA0|UDP_N_acetylmuramate__L_alanine_ligase	0	0	0	0	0	0	0	0	0	0	0	0	0	0	0	0	0	0	0	0	0	0	0	0	0	0	0	0	0	0	0	0	0	0	0	0	0	0	0	0	0	0	0	0	0	0	0	0	0
D8DUW9|UDP_galactopyranose_mutase	0	0	0	0	0	0	0	0	0	0	0	0	0	0	0	0	0	0	0	0	0	0	0	0	0	0	0	0	0	0	0	0	0	0	0	0	0	0	0	0	0	0	0	0	0	0	0	0	0
D8DWV2|UDP_3_O_[3_hydroxymyristoyl]_N_acetylglucosamine_deacetylase	0	4.152378158	0	0	0	0	0	0	0	0	0	0	0	0	0	0	0	0	0	28.68893173	0	0	0	0	15.08116681	0	0	0	0	0	0	0	0	0	0	0	0	0	0	0	0	0	0	0	0	0	0	0	0
D8DWV3|Acyl_(Acyl_carrier_protein)_UDP_N_acetylglucosamine_O_acyltransferase	0	0	0	0	0	0	0	0	0	0	0	0	0	0	0	0	0	0	0	0	0	0	0	0	0	0	0	0	0	0	0	0	0	0	0	0	0	0	0	0	0	0	0	0	0	0	0	0	0
D8DZM2|UDP_glucose_6_dehydrogenase	0	0	0	0	0	0	0	0	0	0	0	0	0	0	0	0	0	0	0	32.85768318	0	0	0	10.64066605	0	0	0	0	0	0	0	0	15.34362667	0	13.8651824	7.111326885	0	0	0	0	0	0	0	0	0	0	0	0	0
D8E0B6|UDP_glucose_4_epimerase	0	0	0	0	0	0	0	0	0	0	0	0	0	0	0	0	0	0	0	98.73422497	0	0	0	0	0	0	0	0	0	0	0	0	0	0	0	0	0	0	0	0	0	0	0	0	0	0	0	0	0
D8E0E3|UDP_glucose_4_epimerase	0	0	0	0	0	0	0	0	0	0	0	0	0	0	0	0	0	0	0	17.67539284	0	0	0	0	0	0	0	0	0	0	0	0	0	0	0	0	0	0	0	0	0	0	0	0	0	0	0	0	0
D8FIE1|UDP_N_acetylglucosamine_2_epimerase	0	0	0	0	0	0	0	0	0	0	0	0	0	0	0	0	0	0	0	0	0	0	0	0	0	0	0	0	0	0	0	0	0	0	0	0	0	0	0	0	0	0	0	0	0	2.036659878	0	0	0
D8IC97|UDP_N_acetylglucosamine_acyltransferase	0	0	0	0	0	0	0	0	0	0	0	0	0	0	0	0	0	0	0	0	0	0	0	0	0	0	0	0	0	0	0	0	0	0	0	0	0	0	0	0	0	0	0	0	0	0	0	0	0
D8IDP5|UDP_N_acetylglucosamine_1_carboxyvinyltransferase	0	0	0	0	0	0	0	0	0	0	0	0	0	0	0	0	0	0	0	0	0	0	0	0	0	0	0	0	0	0	0	0	0	0	0	0	0	0	0	0	0	0	0	0	0	0	0	0	0
D8IK14|UDP_N_acetylglucosamine_1_carboxyvinyltransferase	0	0	0	0	0	0	0	0	0	0	0	0	0	0	0	0	0	0	0	8.718395815	0	0	0	0	0	0	0	0	0	0	0	0	0	0	0	0	0	0	0	0	0	0	0	0	0	0	0	0	0
D8IKK3|UDP_N_acetylmuramoylalanyl_D_glutamate__2,_6_diaminopimelate_ligase	0	0	0	0	0	0	0	0	0	0	0	0	0	0	0	0	0	0	0	9.429980424	0	0	0	0	0	0	0	0	0	0	0	0	0	0	0	0	0	0	0	0	0	0	0	0	0	0	0	0	0
D8IKL5|UDP_N_acetylglucosamine_1_carboxyvinyltransferase	0	0	0	0	0	0	0	0	0	0	0	0	0	0	0	0	0	0	0	9.964443615	0	0	0	0	0	0	0	0	0	0	0	0	0	0	0	0	0	0	0	0	0	0	0	0	0	0	0	0	0
D8ILB7|UDP_glucose_4_epimerase	0	0	0	0	0	0	0	0	0	0	0	0	0	0	0	0	0	0	0	2.36582909	0	0	0	0	0	0	0	0	0	0	0	0	0	0	0	0	0	0	0	0	0	0	0	0	0	0	0	0	0
D8ILC8|UDP_glucuronate_4_epimerase	0	0	0	0	0	0	0	0	0	0	0	0	0	0	0	0	0	0	0	0	0	0	0	0	0	0	0	0	0	0	0	0	0	0	0	0	0	0	0	0	0	0	0	0	0	0	0	0	0
D8MDX1|UDP_N_acetylmuramoyl_L_alanyl_D_glutamate__lysine_ligase	0	0	0	0	0	0	0	0	0	0	0	0	1.620745543	0	0	0	0	0	0	0	0	0	0	0	0	0	0	0	0	0	0	0	0	0	0	0	0	0	0	0	0	0	0	0	0	0	0	0	0
D8MEI3|UDP_N_acetylenolpyruvoylglucosamine_reductase	0	0	0	0	0	0	0	0	0	0	0	0	2.557544757	0	0	0	0	0	0	0	0	0	0	0	0	0	0	0	0	0	0	0	0	0	0	0	0	0	0	0	0	0	0	0	0	0	0	0	0
D8MGX1|UDP_N_acetylmuramoyl_tripeptide__D_alanyl_D_alanine_ligase	0	0	0	0	0	0	0	0	0	0	0	0	1.665278934	0	0	0	0	0	0	0	0	0	0	0	0	0	0	0	0	0	0	0	0	0	0	0	0	0	0	0	0	0	0	0	0	0	0	0	0
D8MN42|UDP_N_acetylmuramoylalanine__D_glutamate_ligase	0	0	0	0	0	0	0	0	0	0	0	0	0	0	0	0	0	0	0	0	0	0	0	0	0	0	0	0	0	0	0	0	0	0	0	0	0	0	0	0	0	0	0	0	0	0	0	0	0
D8MN44|UDP_N_acetylglucosamine__N_acetylmuramyl_(pentapeptide)_pyrophosphoryl_undecaprenol_N_acetylglucosamine_transferase	0	0	0	0	0	0	0	0	0	0	0	0	0	0	0	0	0	0	0	0	0	0	0	0	0	0	0	0	0	0	0	0	0	0	0	0	0	0	0	0	0	0	0	0	0	0	0	0	0
D9R0B9|UDP_galactopyranose_mutase	12.11401562	0	0	17.60723404	0	0	11.7198665	14.18549182	5.478185823	10.62765548	0	0	0	9.659296273	0	31.91626723	10.26092861	9.955919344	0	0	17.99316595	0	0	24.49284571	17.3786497	8.786884424	0	0	0	0	0	0	0	0	7.454294666	6.900543941	0	0	0	0	0	0	0	0	9.401915331	0	0	6.673221369	0
D9R1H5|UDP_glucose_4_epimerase	0	0	0	5.603799658	9.556634308	0	5.757989025	0	0	2.705419634	0	0	3.833224457	0	0	4.922262253	0	0	0	0	0	0	0	0	0	0	0	0	0	0	0	0	0	0	6.525717021	0	0	5.1564767	0	3.172371968	0	0	0	0	0	0	0	0	0
D9R1Q2|UDP_N_acetylglucosamine__N_acetylmuramyl_(pentapeptide)_pyrophosphoryl_undecaprenol_N_acetylglucosamine_transferase	0	0	0	4.296074876	0	0	2.813921315	0	0	0	0	0	0	0	2.316536215	19.01381861	2.313399026	2.418486758	2.580821592	0	0	3.09579447	0	9.64521785	7.80665014	0	0	0	0	0	0	0	0	0	0	2.552487334	0	0	0	0	0	0	0	0	0	0	0	2.155311145	0
D9RRG9|UDP_N_acetylmuramate__L_alanine_ligase	0	0	0	0	0	0	0	0	0	0	0	0	0	0	0	0	0	0	0	0	0	0	0	0	0	0	0	0	0	0	0	0	0	0	0	0	0	0	0	0	0	0	0	0	0	0	0	0	0
D9RRH0|UDP_N_acetylglucosamine__N_acetylmuramyl_(pentapeptide)_pyrophosphoryl_undecaprenol_N_acetylglucosamine_transferase	0	0	0	0	0	0	0	0	0	0	0	0	0	0	0	0	0	0	0	0	0	0	0	0	0	0	0	0	0	0	0	0	0	0	0	0	0	0	0	0	0	0	0	0	0	0	0	0	0
D9RRH4|UDP_N_acetylmuramoyl_L_alanyl_D_glutamate__2,6_diaminopimelate_ligase	0	0	0	0	0	0	0	0	0	0	0	0	0	0	0	0	0	0	0	12.27839679	0	0	0	0	0	0	0	0	0	0	0	0	0	0	0	0	0	0	0	0	0	0	0	0	0	0	0	0	0
D9RRZ9|UDP_3_O_[3_hydroxymyristoyl]_N_acetylglucosamine_deacetylase	0	3.094434425	0	0	0	0	0	0	0	0	0	0	0	0	0	0	0	0	0	16.04589824	0	0	0	0	27.54246234	0	0	0	0	0	0	0	0	0	0	0	0	0	0	0	0	12.14070285	0	0	0	0	0	0	0
D9RS00|Acyl_[acyl_carrier_protein]_UDP_N_acetylglucosamine_O_acyltransferase	0	0	0	0	0	0	0	0	0	0	0	0	0	0	0	0	0	0	0	0	0	0	0	0	0	0	0	0	0	0	0	0	0	0	0	0	0	0	0	0	0	0	0	0	0	0	0	0	0
D9RVQ9|UDP_glucose_4_epimerase	0	3.604941734	0	0	0	0	0	0	0	0	0	0	0	0	0	0	0	0	0	50.66662735	0	0	0	0	30.44804518	0	0	0	0	0	0	0	0	0	0	0	0	0	0	0	0	9.892819949	0	0	0	4.94542601	0	0	0
E0E1C9|UDP_N_acetylenolpyruvoylglucosamine_reductase	0	0	0	0	0	0	0	0	0	0	0	0	0	0	0	0	0	0	0	0	0	0	0	0	0	0	0	0	0	0	0	0	0	0	0	0	0	0	0	0	0	0	0	0	0	0	0	0	0
E0E3G6|UDP_N_acetylmuramate__L_alanine_ligase	0	0	0	0	0	0	0	0	0	0	0	0	0	0	0	0	0	0	0	0	0	0	0	0	0	0	0	0	0	0	0	0	0	0	0	0	0	0	0	0	0	0	0	0	0	0	0	0	0
E0E3K3|UDP_N_acetylmuramyl_tripeptide_synthetase	0	0	0	0	0	0	0	0	0	0	0	0	0	0	0	0	0	0	0	0	0	0	0	0	0	0	0	0	0	0	0	0	0	0	0	0	0	0	0	0	0	0	0	0	0	0	0	0	0
E0E3L1|UDP_N_acetylmuramoyl_tripeptide__D_alanyl_D_alanine_ligase	0	0	0	0	0	0	0	0	0	0	0	0	0	0	0	0	0	0	0	0	0	0	0	0	0	0	0	0	0	0	0	0	0	0	0	0	0	0	0	0	0	0	0	0	0	0	0	0	0
E0E3L3|UDP_N_acetylmuramoylalanine__D_glutamate_ligase	0	0	0	0	0	0	0	0	0	0	0	0	0	0	0	0	0	0	0	0	0	0	0	0	0	0	0	0	0	0	0	0	0	0	0	0	0	0	0	0	0	0	0	0	0	0	0	0	0
E0E3L4|UDP_N_acetylglucosamine__N_acetylmuramyl_(pentapeptide)_pyrophosphoryl_undecaprenol_N_acetylglucosamine_transferase	0	0	0	0	0	0	0	0	0	0	0	0	0	0	0	0	0	0	0	0	0	0	0	0	0	0	0	0	0	0	0	0	0	0	0	0	0	0	0	0	0	0	0	0	0	0	0	0	0
E0NPL2|UDP_N_acetylglucosamine_1_carboxyvinyltransferase	0	0	0	0	0	0	0	0	0	0	0	0	0	0	0	0	0	0	0	0	0	0	0	0	0	0	0	0	0	0	0	0	0	0	0	0	0	0	0	0	0	0	0	0	0	0	0	0	0
E0NS44|Acyl_[acyl_carrier_protein]_UDP_N_acetylglucosamine_O_acyltransferase	0	0	0	0	0	0	0	0	0	0	0	0	0	0	0	0	0	0	0	0	0	0	0	0	0	0	0	0	0	0	0	0	0	0	0	0	0	0	0	0	0	0	0	0	0	0	0	0	0
E0NTD3|UDP_galactopyranose_mutase	0	0	0	0	0	0	0	0	0	0	0	0	0	0	0	0	0	0	0	0	0	0	0	0	0	0	0	0	0	0	0	0	0	0	0	0	0	0	0	0	0	0	0	0	0	0	0	0	0
E0NTT0|UDP_N_acetylglucosamine__N_acetylmuramyl_(pentapeptide)_pyrophosphoryl_undecaprenol_N_acetylglucosamine_transferase	0	0	0	0	0	0	0	0	0	0	0	0	0	0	0	0	0	0	0	0	0	0	0	0	0	0	0	0	0	0	0	0	0	0	0	0	0	0	0	0	0	0	0	0	0	0	0	0	0
E0NUI4|UDP_N_acetylmuramoylalanine__D_glutamate_ligase	0	0	0	0	0	0	0	0	0	0	0	0	0	0	0	0	0	0	0	0	0	0	0	0	0	0	0	0	0	0	0	0	0	0	0	0	0	0	0	0	0	0	0	0	0	0	0	0	0
E0PPI1|UDP_galactopyranose_mutase	0	0	0	0	0	0	0	0	0	0	0	0	0	0	0	0	0	0	0	0	0	0	0	0	0	0	0	0	0	0	0	0	0	0	0	0	0	0	0	0	0	0	0	0	0	0	0	0	0
E0RW76|UDP_galactose_4_epimerase_GalE	45.90742037	8.32197779	17.33553399	15.0039014	75.82188772	19.8206894	35.63476754	30.28251955	11.23137382	13.22031506	30.20381233	0	15.85663679	15.04738659	37.77532713	2.230600056	5.369782493	13.44443366	7.226011854	14.2447425	36.11539811	9.784262857	9.834978063	3.850122295	7.040071377	0	8.444684258	16.18025301	0	6.617619858	0	8.910896691	18.32848745	5.681852395	7.317127745	15.24909266	18.29169179	36.64982411	0	1.662364657	0	10.10516405	0	11.59219585	18.24116005	0	0	12.58625425	13.04618826
E0RYL3|UDP_N_acetylglucosamine_2_epimerase	5.178937454	21.16835619	9.849169871	2.736590344	5.11360395	4.109812811	3.425567944	7.391152499	5.337351718	5.113238018	6.936069398	0	4.186318519	3.271589713	5.907291305	2.138651557	2.373804937	7.089327569	10.00455927	5.154817721	12.77091451	8.969581543	11.35717157	3.308715876	8.147514552	1.746052169	2.801579296	10.30150501	13.60114274	8.014372502	1.237481253	8.669838457	14.35352362	8.194337233	9.455849125	3.783675854	32.15673075	9.661544469	2.028454282	9.622569803	0	8.958522008	3.428923409	9.919417958	6.983401144	23.04129382	0	7.183844527	6.85366461
E0SVZ5|UDP_N_acetylmuramyl_tripeptide_synthase	0	0	0	0	0	0	0	0	0	0	0	0	0	0	0	0	0	0	0	0	0	0	0	0	0	0	0	0	0	0	0	0	0	0	0	0	0	0	0	0	0	0	0	0	0	0	0	0	0
E0TSD2|UDP_N_acetylmuramoyl_tripeptide__D_alanyl_D_alanine_ligase	0	0	0	0	0	0	0	0	0	0	0	0	0	0	0	0	0	0	0	0	0	0	0	0	0	0	0	0	0	0	0	0	0	0	0	0	0	0	0	0	0	0	0	0	0	0	0	0	0
E1GTR1|UDP_N_acetylmuramoyl_L_alanyl_D_glutamate__2,6_diaminopimelate_ligase	0	0	0	0	0	0	0	0	0	0	0	0	0	0	0	0	0	0	0	0	0	0	0	0	0	0	0	0	0	0	0	0	0	0	0	0	0	0	0	0	0	0	0	0	0	0	0	0	0
E1GTR3|UDP_N_acetylmuramoylalanine__D_glutamate_ligase	0	0	0	0	0	0	0	0	0	0	0	0	0	0	0	0	0	0	0	0	0	0	0	0	19.21514936	0	0	0	0	0	0	0	0	0	0	0	0	0	0	0	0	0	0	0	0	0	0	0	0
E1GUW6|UDP_glucose_4_epimerase	0	0	0	0	0	0	0	0	0	0	0	0	0	0	0	0	0	0	0	0	0	0	0	0	0	0	0	0	0	0	0	0	0	0	0	0	0	0	0	0	0	0	0	0	0	0	0	0	0
E1GVJ8|Acyl_[acyl_carrier_protein]_UDP_N_acetylglucosamine_O_acyltransferase	0	0	0	0	0	0	0	0	0	0	0	0	0	0	0	0	0	0	0	0	0	0	0	0	0	0	0	0	0	0	0	0	0	0	0	0	0	0	0	0	0	0	0	0	0	0	0	0	0
E1GWE1|UDP_N_acetylenolpyruvoylglucosamine_reductase	0	0	0	0	0	0	0	0	0	0	0	0	0	0	0	0	0	0	0	0	0	0	0	0	0	0	0	0	0	0	0	0	0	0	0	0	0	0	0	0	0	0	0	0	0	0	0	0	0
E1GX01|UDP_N_acetylglucosamine_2_epimerase	0	0	0	0	0	0	0	0	0	0	0	0	0	0	0	0	0	0	0	0	0	0	0	0	0	0	0	0	0	0	0	0	0	0	0	0	0	0	0	0	0	0	0	0	0	0	0	0	0
E1J674|UDP_N_acetylglucosamine__N_acetylmuramyl_(Pentapeptide)_pyrophosphoryl_undecaprenol_N_acetylglucosamine_transferase	0	0	0	0	0	0	0	0	0	0	0	0	0	0	0	0	0	0	0	0	0	0	0	0	0	0	0	0	0	0	0	0	0	0	0	0	0	0	0	0	0	0	0	0	0	0	0	0	0
E1JQQ0|UDP_D_galactose:(Glucosyl)lipopolysaccharide_1,_6_D_galactosyltransferase	0	0	0	0	0	0	0	0	0	0	0	0	0	0	0	0	0	0	0	0	0	0	0	0	0	0	0	0	0	0	0	0	0	0	0	0	0	0	0	0	0	0	0	0	0	0	0	0	0
E1KN63|UDP_N_acetylmuramate__L_alanine_ligase	0	1.593625498	0	0	0	0	0	0	0	0	0	0	0	0	0	0	0	0	0	0	0	0	0	0	0	0	0	0	0	0	0	4.780242089	0	0	0	0	0	0	0	0	0	0	0	0	0	0	0	0	0
E1KN64|UDP_N_acetylglucosamine__N_acetylmuramyl_(pentapeptide)_pyrophosphoryl_undecaprenol_N_acetylglucosamine_transferase	0	2.030456853	0	0	0	0	0	0	0	0	0	0	0	0	0	0	0	0	0	3.386934935	0	0	0	0	0	0	0	0	0	0	0	0	0	0	0	0	0	0	0	0	0	0	0	0	0	0	0	0	0
E1KN68|UDP_N_acetylmuramoyl_L_alanyl_D_glutamate__2,6_diaminopimelate_ligase	0	0	0	0	0	0	0	0	0	0	0	0	0	0	0	0	0	0	0	5.906854034	0	0	0	0	0	0	0	0	0	0	0	1.497005988	0	0	0	0	0	0	0	0	0	0	0	0	0	0	0	0	0
E1KR93|UDP_N_acetylmuramoyl_tripeptide__D_alanyl_D_alanine_ligase	0	0	0	0	0	0	0	0	0	0	0	0	0	0	0	0	0	0	0	0	0	0	0	0	0	0	0	0	0	0	0	0	0	0	0	0	0	0	0	0	0	0	0	0	0	0	0	0	0
E1KRZ1|Putative_acyl_[acyl_carrier_protein]_UDP_N_acetylglucosamine_O_acyltransferase	0	0	0	0	0	0	0	0	0	0	0	0	0	0	0	0	0	0	0	0	0	0	0	0	0	0	0	0	0	0	0	0	0	0	0	0	0	0	0	0	0	0	0	0	0	0	0	0	0
E1KRZ8|UDP_N_acetylglucosamine_2_epimerase	0	0	0	0	0	0	0	0	0	0	0	0	0	0	0	0	0	0	0	0	0	0	0	0	0	0	0	0	0	0	0	0	0	0	0	0	0	0	0	0	0	0	0	0	0	0	0	0	0
E1KSM0|UDP_3_O_acylglucosamine_N_acyltransferase	0	4.366812227	0	0	0	0	0	0	0	0	0	0	0	0	0	0	0	0	0	0	0	0	0	0	0	0	0	0	0	0	0	2.183406114	0	0	0	0	0	0	0	0	0	0	0	0	0	0	0	0	0
E1KTX8|UDP_N_acetylenolpyruvoylglucosamine_reductase	0	2.247191011	0	0	0	0	0	0	0	0	0	0	0	0	0	0	0	0	0	0	0	0	0	0	0	0	0	0	0	0	0	0	0	0	0	0	0	0	0	0	0	0	0	0	0	0	0	0	0
E1L508|UDP_N_acetylmuramate__L_alanine_ligase	0	0	0	0	0	0	0	0	0	0	0	0	0	0	0	0	0	0	0	0	0	0	0	0	5.564387917	0	0	0	0	0	0	0	0	0	0	0	0	0	0	0	0	0	0	0	0	0	0	0	0
E1L509|UDP_N_acetylglucosamine__N_acetylmuramyl_(pentapeptide)_pyrophosphoryl_undecaprenol_N_acetylglucosamine_transferase	0	0	0	0	0	0	0	0	0	4.060913706	0	0	0	0	0	0	0	0	0	0	4.686666315	0	0	0	6.091370558	0	0	2.030456853	0	0	0	0	0	0	0	0	0	0	0	0	0	0	0	0	0	0	0	0	0
E1L510|UDP_N_acetylmuramoylalanine__D_glutamate_ligase	0	0	0	0	0	0	0	0	0	1.612903226	0	0	0	0	0	0	0	0	0	0	0	0	0	0	4.838709677	0	0	1.612903226	0	0	0	0	0	0	0	0	0	0	0	0	0	0	0	0	0	0	0	0	0
E1L513|UDP_N_acetylmuramoyl_L_alanyl_D_glutamate__2,6_diaminopimelate_ligase	0	0	0	0	0	0	0	0	0	0	0	0	0	0	0	0	0	0	0	0	0	0	0	0	1.470588235	0	0	0	0	0	0	0	0	0	0	0	0	0	0	0	0	0	0	0	0	0	0	0	0
E1L5K7|UDP_3_O_[3_hydroxymyristoyl]_N_acetylglucosamine_deacetylase	0	0	0	0	0	0	0	0	0	5.533180909	0	0	0	0	0	0	0	0	0	0	0	0	0	0	8.391608392	0	0	5.401817141	0	0	0	0	0	0	0	0	0	0	0	0	0	0	0	0	0	0	0	0	0
E1L5K9|UDP_3_O_acylglucosamine_N_acyltransferase	0	0	0	0	0	0	0	0	0	4.376624325	0	0	0	0	0	0	0	0	0	0	0	0	0	0	6.615214995	0	0	0	0	0	0	0	0	0	0	0	0	0	0	0	0	0	0	0	0	0	0	0	0
E1L605|UDP_glucose_4_epimerase	0	0	0	0	0	0	0	0	0	0	0	0	0	0	0	0	0	0	0	0	0	0	0	0	0	0	0	0	0	0	0	0	0	0	0	0	0	0	0	0	0	0	0	0	0	0	0	0	0
E1LA70|UDP_N_acetyl_D_glucosamine_2_epimerase,_UDP_hydrolysing	0	0	0	0	0	0	0	0	0	0	0	0	0	0	0	0	0	0	0	0	0	0	0	0	0	0	0	0	0	0	0	0	0	0	0	0	0	0	0	0	0	0	0	0	0	0	0	0	0
E1NTK5|UDP_N_acetylmuramate__L_alanine_ligase	0	0	0	0	0	0	0	0	0	0	0	0	0	0	0	0	0	0	0	0	0	0	0	0	0	0	0	0	0	0	0	0	0	0	0	0	0	0	0	0	0	0	0	0	0	0	0	0	0
E1SD91|UDP_N_acetylglucosamine__N_acetylmuramyl_(pentapeptide)_pyrophosphoryl_undecaprenol_N_acetylglucosamine_transferase	0	0	0	0	0	0	0	0	0	0	0	0	0	0	0	0	0	0	0	0	0	0	0	0	0	0	0	0	0	0	0	0	0	0	0	0	0	0	0	0	0	0	0	0	0	0	0	0	0
E1TKV5|UDP_glucose_4_epimerase	0	0	0	0	0	0	0	0	0	0	0	0	0	0	0	0	0	0	0	0	0	0	0	0	0	0	0	0	0	0	0	0	0	0	0	0	0	0	0	0	0	0	0	0	0	0	0	0	0
E1TNF6|UDP_D_galactose:(Glucosyl)lipopolysaccharide_1,_6_D_galactosyltransferase	0	0	0	0	0	0	0	0	0	0	0	0	0	0	0	0	0	0	0	0	0	0	0	0	0	0	0	0	0	0	0	0	0	0	0	0	0	0	0	0	0	0	0	0	0	0	0	0	0
E1TNJ0|UDP_galactopyranose_mutase	0	0	0	0	0	0	0	0	0	0	0	0	0	0	0	0	0	0	0	0	0	0	0	0	0	0	0	0	0	0	0	0	0	0	0	0	0	0	0	0	0	0	0	0	0	0	0	0	0
E1W3L8|UDP_N_acetylenolpyruvoylglucosamine_reductase	0	0	0	0	5.475556487	0	4.407939634	0	0	0	0	0	0	0	0	0	0	0	0	15.39664663	1.109877913	0	0	0	26.63830312	0	7.769145394	0	2.219755827	0	0	0	0	4.439511654	0	0	1.109877913	4.439511654	0	3.32963374	0	0	0	0	1.109877913	0	0	0	0
E1W3N5|UDP_2,3_diacylglucosamine_hydrolase	0	0	0	0	13.79310345	0	3.448275862	0	0	0	0	0	0	0	0	0	0	0	0	18.6863711	0	0	0	0	46.48182665	0	5.172413793	3.448275862	0	0	0	0	0	1.724137931	6.893584189	0	0	3.448275862	0	8.53941716	0	0	0	0	6.781609195	0	0	0	0
E1W432|UDP_3_O_acylglucosamine_N_acyltransferase	0	0	0	0	5.549389567	0	0	0	0	2.219755827	0	0	0	0	0	0	0	0	0	27.65838547	0	0	0	0	43.15496635	0	11.09877913	0	0	0	0	0	0	0	0	0	4.412738283	0	0	6.659267481	0	0	0	0	0	0	0	0	0
E1W4E5|UDP_N_acetylglucosamine_1_carboxyvinyltransferase	0	0	0	0	4.325259516	0	6.920415225	0	0	0.865051903	0	0	0	0	0	0	0	1.730103806	0	22.49134948	6.88666426	0	0	0	25.930855	0	2.595155709	0	0	0	0	0	0	0	1.730103806	0	1.686340641	1.730103806	0	2.595155709	0	0	0	0	1.730103806	0	0	0	0
E1W4Q8|UDP_N_acetylmuramoyl_L_alanyl_D_glutamate__2,6_diaminopimelate_ligase	0	0	0	0	8.178438662	0	5.204460967	0	0	2.230483271	0	0	0	0	0	0	0	0.743494424	0	12.60228665	2.973977695	0	0	0	30.37268012	0	7.435497433	0	1.465201465	0	0	0	0	0.743494424	0.743494424	0	5.922954847	2.230483271	0	2.230483271	0	0	0	0	0	0	0	0	0
E1W4Q9|UDP_N_acetylmuramoyl_tripeptide__D_alanyl_D_alanine_ligase	0	0	0	0	6.420545746	0	3.976332106	0	0	1.605136437	0	0	0	0	0	0	0	1.605136437	0	15.21228716	0	0	0	0	22.39398059	0	8.025682183	1.605136437	0	0	0	0	0	1.605136437	2.407704655	0	1.605136437	0.802568218	0	5.576562749	0	0	0	0	4.781364782	0	0	0	0
E1W4R1|UDP_N_acetylmuramoylalanine__D_glutamate_ligase	0	0	0	0	9.251471825	0	1.682085786	0	0	3.364171573	0	0	0	0	0	0	0	0	0	13.45668629	4.205214466	0	0	0	28.57517621	0	11.70280787	0	0	0	0	0	0	1.636661211	0	0	0	1.682085786	0	5.026681963	0	0	0	0	1.682085786	0	0	0	0
E1W4R3|UDP_N_acetylglucosamine__N_acetylmuramyl_(pentapeptide)_pyrophosphoryl_undecaprenol_N_acetylglucosamine_transferase	0	0	0	0	10.77586207	0	2.105263158	0	0	0	0	0	0	0	0	0	0	0	0	17.24137931	1.077586207	0	0	0	25.74032063	0	7.543103448	0	0	0	0	0	0	5.387931035	0	0	0	0	0	1.077586207	0	0	0	0	2.098635887	0	0	0	0
E1W4S0|Bifunctional_UDP_sugar_hydrolase/5'_nucleotidase	0	0	0	0	7.256807475	0	5.251444702	0	0	4.595169896	0	0	0	0	0	0	0	3.957783641	0	19.11550941	1.319261214	0	0	0	24.34893667	0	5.252717423	0	1.319261214	0	0	0	0	5.252282023	0	0	0	1.309757695	0	3.279281938	0	0	0	0	3.935539289	0	0	0	0
E1W4Y4|UDP_N_acetylmuramate:L_alanyl_gamma_D_glutamyl_meso_diaminopimelate_ligase	0	0	0	0	9.722197871	0	0	0	0	4.83166922	0	0	0	0	0	0	0	0	0	21.09506546	1.62469537	0	0	0	37.31239927	0	7.276258913	0	0	0	0	0	0	1.62469537	2.430497142	0	2.422779967	1.591089897	0	4.042179491	0	0	0	0	0	0	0	0	0
E1WMU6|UDP_N_acetylglucosamine_2_epimerase	0	5.248438188	3.12425693	0	30.61635661	7.704167351	11.08147687	0	0	0	20.71699558	0	0	0	10.47985936	2.82110541	0	8.235200976	5.741626794	0	60.85793769	0	5.626284631	5.264563167	0	3.988343384	4.719593429	9.262469431	0	37.66599552	29.38938639	5.14525754	0	0	4.273837437	3.739745441	58.30044811	0	20.11864662	0	0	19.89935085	0	3.70067486	18.35804671	15.13438295	0	21.43635941	0
E1WNL4|UDP_glucose_6_dehydrogenase	10.05381431	0	21.86711522	0	37.72834804	0	0	0	0	28.76852128	0	0	0	0	0	0	6.675438927	8.410428932	5.852660924	0	95.76485806	4.691302737	0	0	0	236.516559	0	0	0	112.3420756	0	0	13.34470834	37.15602285	0	7.814185147	0	0	109.0100713	0	6.704961741	0	533.3470019	24.34422556	96.41192046	5.046257359	0	18.43816555	46.91129355
E1WQ55|UDP_N_acetylglucosamine_2_epimerase	21.61132287	0	0	3.96431317	0	7.658901475	4.751150264	0	6.514423579	0	7.43838413	0	0	0	0	0	0	6.510694793	14.56405031	0	7.57306898	0	30.07508323	15.07660315	0	0	19.06551072	0	17.06572953	11.70749503	0	0	0	2.186852858	0	0	9.719687077	0	0	0	0	10.66104941	5.210753166	9.903735788	116.6549643	4.67968026	26.57223578	0	0
E1WTC4|UDP_glucose_6_dehydrogenase	0	0	29.62970531	0	0	0	0	0	0	0	0	0	0	0	0	0	0	7.352604572	0	0	0	0	0	0	0	0	0	0	0	0	0	0	0	0	0	0	0	0	0	0	0	0	0	0	0	5.770816158	0	27.99638275	0
E2NNS8|UDP_glucose_4_epimerase_family_protein_(Fragment)	0	0	0	0	0	0	0	0	0	0	0	0	0	0	0	0	0	0	0	154.8347613	0	0	0	0	0	0	0	0	0	0	0	0	39.47368421	0	0	0	0	39.47368421	0	0	0	39.47368421	0	0	0	0	0	0	0
E2NWJ3|UDP_galactopyranose_mutase_(Fragment)	27.78972414	9.259486323	21.62030845	22.79813596	50.04445595	28.58071501	54.14475119	30.72619393	12.49283828	25.21906934	12.36861693	17.28511095	13.81959459	14.41987224	12.40402498	14.71350441	46.21490577	34.50398783	74.30302913	54.43726413	38.12474478	22.15796383	11.67461641	10.85470725	23.80237502	18.39054574	3.476898631	19.89283148	0	16.9229695	5.882718305	11.35868289	90.35375695	8.93887294	10.39757479	13.9565022	13.4405747	54.61886673	5.445788351	39.52937475	0	50.05981848	3.658722339	13.71959742	13.04579003	4.209093033	6.507883281	10.55104824	18.78722576
E2SLD0|UDP_N_acetylenolpyruvoylglucosamine_reductase	0	0	0	0	0	0	0	0	0	0	0	0	0	0	0	0	0	0	0	0	0	0	0	0	0	0	0	0	0	0	0	0	0	0	0	0	0	0	0	0	0	0	0	0	0	0	0	0	0
E2SQC6|UDP_N_acetylmuramoyl_tripeptide__D_alanyl_D_alanine_ligase	0	0	0	0	0	0	0	0	0	0	0	0	0	0	0	0	0	0	0	0	0	0	0	0	0	0	0	0	0	0	0	0	0	0	0	0	0	0	0	0	0	0	0	0	0	0	0	0	0
E2SQG6|UDP_N_acetylglucosamine_2_epimerase	0	0	0	0	0	0	0	0	0	0	0	0	0	0	0	0	0	0	0	0	0	0	0	0	0	0	0	0	0	0	0	0	0	0	0	0	0	0	0	0	0	0	0	0	0	0	0	0	0
E2XEN2|UDP_glucose_6_dehydrogenase	0	0	0	0	0	0	0	0	0	0	0	0	0	0	0	6.78825139	0	0	0	0	0	0	0	0	0	0	0	0	0	0	0	0	0	0	0	0	0	0	0	0	0	0	0	0	0	0	0	0	0
E2Z9W3|Acyl_[acyl_carrier_protein]__UDP_N_acetylglucosamine_O_acyltransferase	0	0	0	0	0	0	0	0	0	0	0	39.88931923	0	0	0	52.64870471	0	0	24.3167887	2.897556369	0	0	0	0	0	0	0	0	0	0	0	0	0	0	0	0	0	0	0	0	0	0	0	0	0	0	4.281791266	0	0
E2Z9W5|UDP_3_O_[3_hydroxymyristoyl]_N_acetylglucosamine_deacetylase	0	0	0	0	0	0	0	0	0	0	0	0	0	0	0	0	0	0	0	0	0	0	0	0	0	0	0	0	0	0	0	0	0	0	0	0	0	0	0	0	0	0	0	0	0	0	0	0	0
E2ZB29|UDP_N_acetylenolpyruvoylglucosamine_reductase	0	0	0	0	0	0	0	0	0	0	0	21.96953489	0	0	0	18.81830513	0	0	0	0	0	0	0	0	0	0	0	0	0	0	0	0	0	0	0	0	0	0	0	0	0	0	0	0	0	0	0	0	0
E2ZCT4|UDP_N_acetylglucosamine_1_carboxyvinyltransferase	0	0	0	0	0	0	0	0	0	0	0	17.77451514	0	0	0	0	0	0	0	0	0	0	0	0	0	0	0	0	0	0	0	0	0	0	0	0	0	0	0	0	0	0	0	0	0	0	0	0	0
E2ZCV1|UDP_3_O_acylglucosamine_N_acyltransferase	0	0	0	0	0	0	0	0	0	0	0	0	0	0	0	0	0	0	0	0	0	0	0	0	0	0	0	0	0	0	0	0	0	0	0	0	0	0	0	0	0	0	0	0	0	0	0	0	0
E2ZDD6|UDP_N_acetylglucosamine__N_acetylmuramyl_(pentapeptide)_pyrophosphoryl_undecaprenol_N_acetylglucosamine_transferase	0	0	0	0	0	0	0	0	0	0	0	0	0	0	0	0	0	0	0	0	0	0	0	0	0	0	0	0	0	0	0	0	0	0	0	0	0	0	0	0	0	0	0	0	0	0	0	0	0
E2ZDD7|UDP_N_acetylmuramoylalanine__D_glutamate_ligase	0	0	0	0	0	0	0	0	0	0	0	0	0	0	0	0	0	0	0	0	0	0	0	0	0	0	0	0	0	0	0	0	0	0	0	0	0	0	0	0	0	0	0	0	0	0	0	0	0
E2ZDD9|UDP_N_acetylmuramoyl_tripeptide__D_alanyl_D_alanine_ligase	0	0	0	0	0	0	0	0	0	0	0	0	0	0	0	0	0	0	0	0	0	0	0	0	0	0	0	0	0	0	0	0	0	0	0	0	0	0	0	0	0	0	0	0	0	0	0	0	0
E2ZDE0|UDP_N_acetylmuramoyl_L_alanyl_D_glutamate__2,6_diaminopimelate_ligase	0	0	0	0	0	0	0	0	0	0	0	0	0	0	0	0	0	0	0	0	0	0	0	0	0	0	0	0	0	0	0	0	0	0	0	0	0	0	0	0	0	0	0	0	0	0	0	0	0
E2ZDJ5|UDP_N_acetylglucosamine_2_epimerase	0	0	0	0	0	0	0	0	0	0	0	0	0	0	0	0	0	0	0	0	0	0	0	0	0	0	0	0	0	0	0	0	0	0	0	0	0	0	0	0	0	0	0	0	0	0	0	0	0
E2ZIM1|UDP_N_acetylenolpyruvoylglucosamine_reductase	54.14806798	1.295336788	7.772020725	15.50113858	2.590673575	0	12.19416513	82.76018218	14.18009918	43.93098945	7.772020725	5.18134715	0	20.68899344	0	0	15.54404145	29.71025478	10.3626943	34.76989128	12.88058589	5.977814404	12.90399036	0	10.31331679	19.43173189	118.3934684	7.709792157	0	1.295336788	11.57992033	27.07991304	0	12.75649278	0	0	10.23188441	9.0212132	10.27828639	2.590673575	0	1.295336788	0	0	82.31521502	5.18134715	0	0	33.53842149
E2ZKN9|UDP_N_acetylmuramoyl_tripeptide__D_alanyl_D_alanine_ligase	92.4578574	3.180282627	11.89397551	18.22253146	18.2271989	3.179650239	53.90843411	100.7941962	35.02761093	83.96954792	19.83192883	6.359300477	1.589825119	57.92841814	0	0	14.26121411	71.8650449	11.10267237	26.99357022	19.05160719	14.28354618	29.31922885	7.136905454	23.81703051	20.56756267	146.0106186	7.910890857	0	1.589825119	6.319862955	29.27456333	7.154845425	13.42425002	4.73244527	0	12.68762229	3.974562798	1.589825119	3.975195187	0	7.925510481	3.974562798	14.40140939	81.93321418	0.79491256	0	2.384737679	53.02573215
E2ZL38|Putative_UDP_N_acetylglucosamine_1_carboxyvinyltransferase	67.64743565	3.389830509	5.084745763	12.7125832	6.779661017	4.237288136	6.749358067	88.02721258	6.761191697	66.74386861	21.1189266	4.213216658	0	34.62317137	0	0	10.14407179	37.20518391	10.12746883	16.8898799	6.779661017	8.476015079	21.18644068	0	27.93028003	29.59635427	128.5907129	7.600260104	0	0	1.694915254	9.322033898	0	10.16949153	2.542372881	0	6.779661017	8.474576271	0	0	0	1.694915254	0.847457627	0	62.62323975	2.507208665	0	0	56.54161909
E2ZSW6|UDP_N_acetylmuramoyl_tripeptide__D_alanyl_D_alanine_ligase	0	0	0	0	0	0	0	0	0	0	0	0	0	0	0	0	0	0	0	0	0	0	0	0	0	0	0	0	0	0	0	0	0	0	0	0	0	0	0	0	0	0	0	0	0	0	0	0	0
E3BR37|UDP_N_acetylmuramoylalanine__D_glutamate_ligase	0	0	0	0	0	0	0	0	0	0	0	0	0	0	0	0	0	0	0	0	0	0	0	0	0	0	0	0	0	0	0	0	0	0	0	0	0	0	0	0	0	0	0	0	0	0	0	0	0
E3BRK1|UDP_N_acetylmuramoyl_tripeptide__D_alanyl_D_alanine_ligase	0	0	0	0	0	0	0	0	0	0	0	0	0	0	0	0	0	0	0	0	0	0	0	0	0	0	0	0	0	0	0	0	0	0	0	0	0	0	0	0	0	0	0	0	0	0	0	0	0
E3BSW6|UDP_N_acetylenolpyruvoylglucosamine_reductase	0	0	0	0	0	0	0	0	0	0	0	0	0	0	0	0	0	0	0	0	0	0	0	0	0	0	0	0	0	0	0	0	0	0	0	0	0	0	0	0	0	0	0	0	0	0	0	0	0
E3BSX9|UDP_glucose_4_epimerase	0	0	0	0	0	0	0	0	0	0	0	0	0	0	0	0	0	0	0	0	0	0	0	0	0	0	0	0	0	0	0	0	0	0	0	0	0	0	0	0	0	0	0	0	0	0	0	0	0
E3BT24|UDP_N_acetylglucosamine_1_carboxyvinyltransferase	0	0	0	0	0	0	0	0	0	0	0	0	0	0	0	0	0	0	0	0	0	0	0	0	0	0	0	0	0	0	0	0	0	0	0	0	0	0	0	0	0	0	0	0	0	0	0	0	0
E3BTY5|UDP_N_acetylglucosamine_2_epimerase	0	0	0	0	0	0	0	0	0	0	0	0	0	0	0	0	0	0	0	0	0	0	0	0	0	0	0	0	0	0	0	0	0	0	0	0	0	0	0	0	0	0	0	0	0	0	0	0	0
E3BU69|UDP_N_acetylmuramyl_tripeptide_synthetase	0	0	0	0	0	0	0	0	0	0	0	0	0	0	0	0	0	0	0	0	0	0	0	0	0	0	0	0	0	0	0	0	0	0	0	0	0	0	0	0	0	0	0	0	0	0	0	0	0
E3C5K3|UDP_N_acetylmuramate__L_alanine_ligase	0	0	0	0	0	0	0	0	0	0	0	0	0	0	0	0	0	0	0	0	0	0	0	0	0	0	0	0	0	0	0	0	0	0	0	0	0	0	0	0	0	0	0	0	0	0	0	0	0
E3C641|UDP_N_acetylglucosamine_1_carboxyvinyltransferase	0	0	0	0	0	0	0	0	0	0	0	0	0	0	0	0	0	0	0	0	0	0	0	0	0	0	0	0	0	0	0	0	0	0	0	0	0	0	0	0	0	0	0	0	0	0	0	0	0
E3C6X2|UDP_N_acetylmuramyl_tripeptide_synthetase	0	0	0	0	0	0	0	0	0	0	0	0	0	0	0	0	0	0	0	0	0	0	0	0	0	0	0	0	0	0	0	0	0	0	0	0	0	0	0	0	0	0	0	0	0	0	0	0	0
E3C7P2|UDP_N_acetylglucosamine__N_acetylmuramyl_(pentapeptide)_pyrophosphoryl_undecaprenol_N_acetylglucosamine_transferase	0	0	0	0	0	0	0	0	0	0	0	0	0	0	0	0	0	0	0	0	0	0	0	0	0	0	0	0	0	0	0	0	0	0	0	0	0	0	0	0	0	0	0	0	0	0	0	0	0
E3C8F9|UDP_galactopyranose_mutase	0	0	0	0	0	0	0	0	0	0	0	0	0	0	0	0	0	0	0	0	0	0	0	0	0	0	0	0	0	0	0	0	0	0	0	0	0	0	0	0	0	0	0	0	0	0	0	0	0
E3C9U1|UDP_N_acetylenolpyruvoylglucosamine_reductase	0	0	0	0	0	0	0	0	0	0	0	0	0	0	0	0	0	0	0	0	0	0	0	0	0	0	0	0	0	0	0	0	0	0	0	0	0	0	0	0	0	0	0	0	0	0	0	0	0
E3CCD6|UDP_N_acetylglucosamine_1_carboxyvinyltransferase	0	0	0	0	0	0	0	0	0	1.725625539	0	11.16815241	0	0	0	0	3.451251079	0	3.414814728	0	0	0	0	0	7.747631317	0	2.588438309	0	0	0	0	0	0	0	0	0	0	1.725625539	0	0	0	0	0	0	0	0	0	0	6.902502157
E3CCL3|Putative_UDP_N_acetylglucosamine_diphosphorylase/glucosamine_1_phosphate_N_acetyltransferase	0	0	0	0	0	0	0	0	0	0	0	5.088350402	0	0	0	0	3.521126761	0	0	0	0	0	0	0	0	0	0	0	0	0	0	0	0	0	0	0	0	0	0	0	0	0	0	0	0	0	0	0	0
E3CCL4|Putative_UDP_N_acetylglucosamine_diphosphorylase/glucosamine_1_phosphate_N_acetyltransferase	0	0	0	0	0	0	0	0	0	0	0	0	0	0	0	0	0	0	0	0	0	0	0	0	0	0	0	0	0	0	0	0	0	0	0	0	0	0	0	0	0	0	0	0	0	0	0	0	0
E3D802|UDP_N_acetylenolpyruvoylglucosamine_reductase	0	0	0	0	0	0	0	0	0	0	0	0	0	0	0	0	0	0	0	0	0	0	0	0	0	0	0	0	0	0	0	1.725625539	0	0	0	0	0	0	0	0	0	0	0	0	0	0	0	0	0
E3D8L7|UDP_N_acetylglucosamine_1_carboxyvinyltransferase	0	0	0	0	0	0	0	0	0	0	0	0	0	0	0	0	0	0	0	0	0	0	0	0	0	0	0	0	0	0	0	0	0	0	0	0	0	0	0	0	0	0	1.616814875	0	0	0	0	0	0
E3D8V2|UDP_galactopyranose_mutase	0	0	0	0	0	0	0	0	0	0	0	0	0	0	0	0	0	0	0	0	0	0	0	0	0	0	0	0	0	0	0	0	0	0	0	0	0	0	0	0	0	0	1.790510295	0	0	0	0	0	0
E3D908|UDP_N_acetylmuramoyl_tripeptide__D_alanyl_D_alanine_ligase	0	0	0	0	0	0	0	0	0	0	0	0	0	0	0	0	0	0	0	0	0	0	0	0	0	0	0	0	0	0	0	0	0	0	0	0	0	0	0	0	0	0	0	0	0	0	0	0	0
E3D913|UDP_N_acetylmuramate__L_alanine_ligase	0	0	0	0	0	0	0	0	0	0	0	0	0	0	0	0	0	0	0	0	0	0	0	0	0	0	0	0	0	0	0	0.720980534	0	0	0	0	0	0	0	0	0	0	0	0	0	0	0	0	0
E3EMI7|UDP_N_acetylenolpyruvoylglucosamine_reductase	0	0	0	0	0	3.625372681	0	0	0	0	0	49.40104417	22.89786262	0	0	0	10.09174312	0	0	0	0	7.339449541	0	0	0	11.9266055	0	0	0	0	0	0	0	12.8440367	0	0	1.785714286	0	0	0	0	0	35.64997479	0	0	11.85588409	0.917431193	0	0
E3EMW4|UDP_N_acetylmuramoyl_tripeptide__D_alanyl_D_alanine_ligase	0	0	0	0	0	4.15731946	0	0	0	0	0	43.12454061	11.82282469	0	0	0	11.14982578	0	0	0	0	4.878048781	0	0	0	20.90592334	0	0	0	0	0	0	0	9.736939785	0	0	1.393728223	0	0	0	0	0	53.49122871	0	0	4.144806706	0.696864112	0	0
E3EMW6|UDP_N_acetylmuramoylalanine__D_glutamate_ligase	0	0	0	0	0	0.765696784	0	0	0	0	0	50.38999486	9.954058193	0	0	0	15.31393568	0	0	0	0	9.158469342	0	0	0	22.18324713	0	0	0	0	0	0	0	6.125574273	0	0	1.531393568	0	0	0	0	0	61.81509811	0	0	15.31393568	1.531393568	0	0
E3EMW9|UDP_N_acetylmuramate__L_alanine_ligase	0	0	0	0	0	0	0	0	0	0	0	50.42460326	10.90402289	0	0	0	14.3151783	0	0	0	0	5.461683996	0	0	0	7.483827284	0	0	0	0	0	0	0	7.479350054	0	0	4.070858	0	0	0	0	0	36.82697232	0	0	10.23890785	1.365187713	0	0
E3ENT5|UDP_N_acetylmuramoyl_L_alanyl_D_glutamate_lysine_ligase	0	0	0	0	0	1.393728223	0	0	0	0	0	55.02734037	11.14982578	0	0	0	15.97738035	0	0	0	0	10.43683276	0	0	0	23.66657109	0	0	0	0	0	0	0	6.954223237	0	0	0	0	0	0	0	0	47.95163361	0	0	9.037247339	1.393728223	0	0
E3EQ50|UDP_glucose_4_epimerase	0	0	0	0	0	2.227171492	0	0	0	0	0	25.57828312	20.00795244	0	0	0	12.2176614	0	0	0	0	6.681514477	0	0	0	20.02001511	0	0	0	0	0	0	0	10.02227171	0	0	0	0	0	0	0	0	31.05514336	0	0	6.618845149	0	0	0
E3EQK4|UDP_galactopyranose_mutase	0	0	0	0	0	7.677543186	0	0	0	0	0	99.64607879	7.677543186	0	0	0	17.23655392	0	0	0	0	11.51631478	0	0	0	20.12631265	0	0	0	0	0	0	0	9.567902354	0	0	6.717850288	0	0	0	0	0	82.09385911	0	0	9.598774546	5.75815739	0	0
E3G3Z4|UDP_N_acetylglucosamine_2_epimerase	0	0	0	0	0	0	0	0	0	0	0	0	0	0	0	0	0	0	0	0	0	0	0	0	0	0	0	0	0	0	0	0	0	0	0	0	0	0	0	0	0	0	0	0	0	0	0	0	0
E3G900|Acyl_[acyl_carrier_protein]__UDP_N_acetylglucosamine_O_acyltransferase	0	0	0	0	0	0	0	0	0	0	0	0	0	0	0	0	0	0	0	0	0	0	0	0	0	0	0	0	0	0	0	0	0	0	0	0	0	0	0	0	0	0	0	0	0	0	0	0	0
E3G9V0|UDP_N_acetylglucosamine__N_acetylmuramyl_(pentapeptide)_pyrophosphoryl_undecaprenol_N_acetylglucosamine_transferase	0	0	0	0	0	0	0	0	0	0	0	0	0	0	0	0	0	0	0	0	0	0	0	0	0	0	0	0	0	0	0	0	0	0	0	0	0	0	0	0	0	0	0	0	0	0	0	0	0
E3G9V4|UDP_N_acetylmuramoyl_tripeptide__D_alanyl_D_alanine_ligase	0	0	0	0	0	0	0	0	0	0	0	0	0	0	0	0	0	0	0	0	0	0	0	0	0	0	0	0	0	0	0	0	0	0	0	0	0	0	0	0	0	0	0	0	0	0	0	0	0
E3GE13|UDP_N_acetylglucosamine__N_acetylmuramyl_(pentapeptide)_pyrophosphoryl_undecaprenol_N_acetylglucosamine_transferase	0	2.036659878	0	0	0	0	0	0	0	0	0	0	0	0	0	0	0	0	0	0	0	0	0	0	0	0	0	0	0	0	0	0	0	0	0	0	0	0	0	0	0	0	0	0	0	0	0	0	0
E3GJY8|UDP_N_acetylenolpyruvoylglucosamine_reductase	0	1.275510204	0	0	0	0	0	0	0	0	0	0	0	0	0	0	0	0	0	0	0	0	0	0	0	0	0	0	0	0	0	0	0	0	0	0	0	0	0	0	0	0	0	0	0	0	0	0	0
E3GQ16|UDP_glucose_6_dehydrogenase	0	1.669449082	0	0	0	0	0	0	0	0	0	0	0	0	0	0	0	0	0	0	0	0	0	0	0	0	0	0	0	0	0	0	0	0	0	0	0	0	0	0	0	0	0	0	0	0	0	0	0
E4NZY6|MurE_UDP_N_acetylmuramoylalanyl_D_glutamate__2,_6_diaminopimelate_ligase	0	0	0	0	0	2.144388849	0	0	0	0	0	37.11708664	7.851606264	0	0	0	26.39234358	0	0	0	0	9.981836404	0	0	0	23.55801266	0	0	0	0	0	0	0	17.15511079	0	0	2.859185132	0	0	0	0	0	46.33083783	0	0	20.67468139	1.429592566	0	0
E4P0N2|UDP_N_acetylglucosamine__N_acetylmuramyl_(pentapeptide)_pyrophosphoryl_undecaprenol_N_acetylglucosamine_transferase	0	0	0	0	0	3.830506295	0	0	0	0	0	41.01629749	19.13875598	0	0	0	17.18893906	0	0	0	0	8.537301699	0	0	0	16.23553453	0	0	0	0	0	0	0	17.22488038	0	0	1.913875598	0	0	0	0	0	59.23593659	0	0	27.70953196	3.806023186	0	0
E4QYQ9|UDP_GlcNAc:undecaprenylphosphate_GlcNAc_1_phosphate_transferase	0	0	0	0	1.063829787	0	0	0	0	4.228499911	0	0	0	0	0	0	0	0	0	2.127659575	2.127659575	0	0	0	15.86449913	0	2.127659575	0	0	0	0	0	0	4.255319149	4.255319149	0	0	0	0	0	0	0	0	0	0	0	0	0	0
E4R2G8|UDP_glucose/GDP_mannose_dehydrogenase	0	0	0	0	0	0	0	0	0	0	0	0	0	0	0	0	0	0	0	0	0	0	0	0	0	0	0	0	0	0	0	0	0	0	0	0	0	0	0	0	0	5.286343612	0	0	0	0	0	0	0
E4R2Y7|UDP_N_acetylenolpyruvoylglucosamine_reductase	15.44410375	26.37121541	28.20746133	6.369426752	1.819836215	0	0	1.788908766	0	0	6.370255457	0	60.82025423	9.099181074	0	1.819836215	13.61784416	12.7388535	0	7.230987829	0	25.42934998	0	3.63967243	0	29.99797162	0	11.8289354	9.944092625	0	0	13.64877161	0	3.63967243	0.909918107	0	27.19048668	0	3.60874498	18.16903623	0	11.79004308	6.369426752	0	22.57670707	0	8.136211204	0	0
E4SPC2|UDP_N_acetylmuramoylpentapeptide_lysine_N(6)_alanyltransferase	0	0	13.73492377	0	0	3.669724771	0	0	0	0	0	4.559404486	4.587155963	0	1.801801802	0	4.587155963	0	8.212528644	0	3.669724771	7.292916149	3.669724771	3.669724771	26.40255452	7.339449541	0	3.669724771	0	1.834862385	0	0	1.834862385	18.34862385	0	0	1.834862385	7.339449541	0	1.834862385	0	0	1.834862385	0	1.834862385	1.834862385	0	0	5.459566878
E4SPX5|Predicted_UDP_glucose_6_dehydrogenase	0	0	0	0	0	1.881467545	0	0	0	0	0	0	0	0	2.784051745	0	7.470886652	0	12.10383607	0	0	0	0	1.881467545	32.81905713	9.36241747	0	0	0	0	0	0	0	0	0	0	0	0	0	0	0	0	0	0	0	0	0	0	0
E4T2Y0|UDP_N_acetylglucosamine_1_carboxyvinyltransferase	0	0	0	0	0	0	0	0	0	0	0	0	0	0	0	0	0	0	0	0	0	0	0	0	0	0	0	0	0	0	0	0	0	0	0	0	0	0	0	0	0	0	0	0	0	0	0	0	0
E4T313|UDP_N_acetylglucosamine_2_epimerase	0	0	0	0	0	0	0	0	0	0	0	0	0	0	0	0	0	0	0	0	0	0	0	0	0	0	0	0	0	0	0	0	0	0	0	0	0	0	0	0	0	0	0	0	0	0	0	0	0
E4T315|UDP_glucose_4_epimerase	8.841326769	18.73449892	15.32784269	7.63006918	9.607792381	0	0	0	4.492128499	0	19.0407752	0	0	8.503826128	8.442484739	0	0	9.014815123	13.27577138	0	0	8.139327774	0	0	0	10.79817375	0	5.521490748	20.04646012	16.46299272	3.188838039	4.196674388	8.090479726	8.922346469	15.54938236	0	0	14.79175902	12.36002035	18.48601189	0	5.957310469	41.35311929	8.275749674	11.68264245	30.0876695	0	6.762156854	0
E4VRW7|UDP_N_acetylglucosamine_2_epimerase_(Fragment)	0	0	0	0	0	0	14.23068861	0	0	0	0	0	0	0	0	0	0	0	0	0	0	0	0	0	0	0	0	0	14.26088472	86.29152756	0	17.81111621	7.077632352	32.00751383	0	16.3576183	0	0	15.01834663	7.121591078	0	0	0	7.112923702	0	0	0	0	12.69032801
E5BHM2|UDP_N_acetylmuramate__L_alanine_ligase	0	0	0	0	0	0	0	0	0	0	0	0	0	0	0	0	0	0	0	0	0	0	0	0	0	0	0	0	0	0	0	1.618122977	0	0	0	0	0	0	0	0	0	0	0	0	0	0	0	0	0
E5BHM4|UDP_N_acetylmuramoylalanine__D_glutamate_ligase	0	0	0	0	0	0	0	0	0	0	0	0	0	0	0	0	0	0	0	0	0	0	0	0	0	0	0	0	0	0	0	3.398470688	0	0	0	0	0	0	0	0	0	0	0	0	0	0	0	0	0
E5BHM6|UDP_N_acetylmuramoyl_tripeptide__D_alanyl_D_alanine_ligase	0	0	0	0	0	0	0	0	0	0	0	0	0	0	0	0	0	0	0	0	0	0	0	0	0	0	0	0	0	0	0	1.725625539	0	0	0	0	0	0	0	0	0	0	0	0	0	0	0	0	0
E5C2A8|UDP_N_acetylmuramoyl_L_alanyl_D_glutamate__2,6_diaminopimelate_ligase	0	0	0	0	0	0	0	0	0	0	0	0	0	0	0	0	0	0	0	0	0	0	0	0	0	0	0	0	0	0	0	1.520912548	0	0	0	0	0	0	0	0	0	0	0	0	0	0	0	0	0
E5UQN7|UDP_galactose_4_epimerase	0	13.49831271	70.6492926	0	0	86.18035566	142.282979	0	26.88805187	293.1451426	0	10.0152086	23.53070989	198.306101	0	8.790490896	94.87127404	126.8967132	31.24528593	13.49831271	52.69829338	258.9593382	0	277.8716187	315.1650334	132.4875391	900.9058134	186.1106676	50.46967592	0	165.1797799	31.33234165	743.0524672	184.8119597	194.6964165	1001.162457	0	0	0	670.6922308	0	317.876713	0	248.0719457	156.8931547	63.98938838	685.0098695	278.6062264	60.5876306
E5UYV0|UDP_galactopyranose_mutase	0	24.00092919	0	55.80970056	0	0	0	0	3.544612331	0	0	0	0	0	0	0	0	0	1.7809439	0	0	0	0	0	0	0	0	0	0	0	86.97855691	0	0	0	0	0	0	0	0	0	0	0	112.5184754	0	0	0	0	0	30.12094079
E5V0V4|UDP_N_acetylmuramoylalanine__D_glutamate_ligase	0	0	0	0	0	0	0	0	0	0	0	0	0	0	0	0	0	0	0	0	0	0	0	0	0	0	0	0	0	0	0	0	0	0	0	0	0	0	0	0	0	0	0	0	0	0	0	0	0
E5V0X2|UDP_N_acetylmuramyl_tripeptide_synthetase	0	0	0	0	0	0	0	0	0	0	0	0	0	0	0	0	0	0	0	0	0	0	0	0	0	0	0	0	0	0	0	0	0	0	0	0	0	0	0	0	0	0	0	0	0	0	0	0	0
E5V116|UDP_N_acetylmuramoyl_tripeptide__D_alanyl_D_alanine_ligase	0	0	0	0	0	0	0	0	0	0	0	0	0	0	0	0	0	0	0	0	0	0	0	0	0	0	0	0	0	0	0	0	0	0	0	0	0	0	0	0	0	0	0	0	0	0	0	0	0
E5V205|UDP_N_acetylenolpyruvoylglucosamine_reductase	0	0	0	0	0	0	0	0	0	0	0	0	0	0	0	0	0	0	0	0	0	0	0	0	0	0	0	0	0	0	0	0	0	0	0	0	0	0	0	0	0	0	0	0	0	0	0	0	0
E5V285|UDP_N_acetylglucosamine__N_acetylmuramyl_(pentapeptide)_pyrophosphoryl_undecaprenol_N_acetylglucosamine_transferase	0	0	0	0	0	0	0	0	0	0	0	0	0	0	0	0	0	0	0	0	0	0	0	0	0	0	0	0	0	0	0	0	0	0	0	0	0	0	0	0	0	0	0	0	0	0	0	0	0
E5V3V6|UDP_N_acetylmuramate__L_alanine_ligase	0	0	0	0	0	0	0	0	0	0	0	0	0	0	0	0	0	0	0	0	0	0	0	0	0	0	0	0	0	0	0	0	0	0	0	0	0	0	0	0	0	0	0	0	0	0	0	0	0
E5WU30|UDP_N_acetyl_D_glucosamine_2_epimerase	0	0	0	0	0	0	0	0	0	0	0	0	0	0	0	0	0	0	0	0	0	0	0	0	0	0	0	0	0	0	0	0	0	0	0	0	0	0	0	0	0	0	0	0	0	0	0	0	0
E5WZY0|UDP_N_acetylglucosamine_2_epimerase	0	0	0	0	0	0	0	0	0	0	0	0	0	0	0	0	0	0	0	0	0	0	0	0	0	0	0	0	0	0	0	0	0	0	0	0	0	0	0	0	0	0	0	20.31443346	0	56.17741995	0	0	0
E5X2F7|UDP_N_acetylglucosamine_2_epimerase	0	0	0	0	0	0	0	0	0	0	0	0	0	0	0	0	0	0	0	0	0	0	0	0	0	0	0	0	0	0	0	0	0	0	0	0	0	0	0	0	0	0	0	0	0	55.8013719	0	0	0
E5X562|UDP_N_acetylglucosamine_2_epimerase	0	0	0	0	0	8.310752316	0	0	0	0	0	0	0	0	0	0	0	0	0	0	0	0	0	0	0	0	0	0	0	0	0	0	0	0	0	0	9.179738217	0	0	0	0	0	0	0	0	0	0	0	0
E5Y3L0|UDP_glucuronate_4_epimerase	10.19252548	0	13.49746651	0	4.530011325	0	0	0	5.583300844	0	0	0	4.530011325	0	0	25.83419978	67.56056301	20.38505096	33.97508494	0	6.795016988	10.1399092	6.795016988	37.01610583	23.7057376	0	0	13.53009998	0	0	0	22.45581137	6.795016988	0	0	0	4.530011325	4.530011325	0	0	0	0	6.795016988	7.927519819	0	3.397508494	0	12.39759715	23.75469026
E5Y419|UDP_glucose_4_epimerase	13.98373896	0	18.5558843	0	8.177570094	0	0	0	15.18691589	0	0	0	9.276919491	0	0	24.33914311	74.28919456	20.98128465	20.90221618	0	1.168224299	0	12.79712371	40.84761312	20.90429633	0	0	19.85981308	0	0	0	29.13160232	10.51401869	0	0	0	10.51401869	0	0	0	0	0	5.841121495	3.504672897	0	2.336448598	0	17.52336449	26.87189477
E5Y4J0|UDP_N_acetylmuramoyl_L_alanyl_D_glutamate__2,6_diaminopimelate_ligase	12.78195489	0	20.28287658	0	11.24394381	0	7.084160672	0	8.270676692	0	0	0	2.976513449	0	0	26.19780087	71.09971142	12.03007519	9.689862271	0	3.007518797	4.497831763	4.511278196	35.27508718	23.22252205	0	0	13.53383459	0	0	0	26.18179357	4.511278196	3.007518797	0	0	16.48368709	3.007518797	0	0	0	7.792877894	9.77443609	2.992962675	0	6.73266561	0	32.26537676	19.51246421
E5Y4J1|UDP_N_acetylmuramoyl_tripeptide__D_alanyl_D_alanine_ligase	10.01134682	0	13.13815564	0	4.636785162	0	0	0	8.457237562	0	7.269556025	0	3.091190108	0	0	18.45330966	62.41721174	17.0015456	18.51899628	0	7.699830899	4.606341623	4.636785162	23.13606597	20.83279748	13.79714307	0	10.04636785	0	0	0	15.35548399	1.545595054	3.065351893	0	0	3.863987635	4.636785162	0	0	0	0	10.03159236	4.636785162	0	9.254692828	0	15.4446955	11.57776142
E5Y4J3|UDP_N_acetylmuramoylalanine__D_glutamate_ligase	16.52892562	0	13.9729872	0	1.652892562	0	10.8293582	0	6.611570248	0	0	0	3.305785124	0	0	19.00826446	73.2279484	14.04958678	32.92294236	0	3.284213932	0.826446281	6.596679324	31.36714959	15.67692608	0	0	7.438016529	0	0	0	27.16298848	3.305785124	0	0	0	17.24848085	0.826446281	0	0	0	0	20.64492567	8.213677858	0	0	0	13.20423486	18.95321673
E5Y4J5|UDP_N_acetylglucosamine__N_acetylmuramyl_(pentapeptide)_pyrophosphoryl_undecaprenol_N_acetylglucosamine_transferase	14.63217305	0	3.151260504	0	4.201680672	0	6.768893314	0	15.71096064	0	0	0	0	0	0	20.94008335	55.46919432	20.91787594	21.00840336	0	0	2.100840336	2.100840336	29.3601047	12.60504202	0	0	5.187920382	0	0	0	19.83730459	2.05338809	4.201680672	0	0	14.70588235	2.100840336	0	0	0	0	8.364376679	5.187920382	0	6.302521008	0	22.05882353	12.56818517
E5Y4J6|UDP_N_acetylmuramate__L_alanine_ligase	12.07117256	0	8.832867666	0	6.451612903	0	0	0	11.21412243	0	0	0	3.196434501	0	0	22.46032186	66.74188392	10.48452186	30.56724099	0	9.641803195	1.612903226	8.870967742	29.0031235	24.17202613	0	0	17.66078312	0	0	0	13.62791126	4.032258065	3.225806452	0	0	12.88267927	0	0	0	0	0	13.66606889	2.419354839	0	5.620820416	0	19.33683182	18.4893013
E5Y4J7|UDP_N_acetylenolpyruvoylglucosamine_reductase	7.788449192	0	23.49869452	0	5.152262118	0	0	0	5.221932115	0	0	0	6.527415144	0	0	3.916449086	41.56239099	9.088234606	11.74934726	0	2.610966057	0	2.610966057	42.90671003	26.10966057	7.708609193	0	2.610966057	0	0	0	15.58968453	0	0	0	0	5.221932115	2.610966057	0	0	0	0	5.221932115	3.916449086	0	0	0	16.97127937	11.74934726
E5Y537|UDP_glucose_4_epimerase	10.14512596	0	7.916455053	0	0	0	0	0	6.818181818	0	0	0	0	0	0	21.50244644	83.74279591	4.545454546	28.14624119	0	3.409090909	6.685304456	4.51236893	24.8872529	16.98267202	0	0	13.58833047	0	0	0	18.13954645	0	0	0	0	10.22727273	5.606893107	0	0	0	0	14.6978022	1.136363636	0	0	0	19.24567457	9.090909091
E5Y7R6|UDP_glucose_4_epimerase	20.13894872	0	7.570993024	0	5.044136192	0	0	0	18.83544507	0	0	0	3.744561983	0	0	23.900633	91.62663815	21.34256107	46.25103631	0	5.044136192	6.30517024	7.566204288	26.29785331	27.65081462	0	0	15.06734294	0	0	0	12.42951424	0	0	0	0	13.87137453	1.261034048	0	0	0	0	6.30517024	5.044136192	0	4.936497718	0	16.32235492	41.34560915
E5Y888|UDP_N_acetylglucosamine_2_epimerase	0	0	0	0	0	0	0	0	0	0	0	0	0	0	0	0	0	0	0	0	0	0	0	0	0	0	0	0	0	0	0	0	0	0	0	0	0	0	0	0	0	0	0	0	0	0	0	0	0
E5Y8A9|UDP_glucose:(Heptosyl)LPS_alpha_1,3_glucosyltransferase	20.93041132	0	9.229596696	0	4.157467613	0	0	0	14.21052815	0	0	0	1.677852349	0	0	16.71064712	94.51319618	14.25476555	37.55121013	0	8.347560979	5.005869715	10.03806636	28.46128986	20.0857389	0	0	15.01964246	0	0	0	17.58851252	6.711409396	1.677852349	0	0	15.91534192	1.677852349	0	0	0	0	8.389261745	5.003312139	0	0	0	29.29492695	18.37806104
E5Y8G9|UDP_N_acetylglucosamine_1_carboxyvinyltransferase	20.40910376	0	7.104795737	0	15.98579041	0	11.98696086	0	15.92838519	0	9.519870385	0	5.328596803	0	0	15.06062244	75.1389465	21.16578326	32.8084279	0	2.664298401	1.776198934	4.440497336	25.62223535	19.53818828	0	0	11.51926257	0	0	0	31.87458608	0.888099467	0.888099467	0	0	15.05159581	0	0	0	0	0	2.664298401	5.328596803	0	0	0	28.35416726	16.83229632
E5Y9M4|Acyl_[acyl_carrier_protein]__UDP_N_acetylglucosamine_O_acyltransferase	11.17194325	0	26.69732947	0	1.404494382	0	8.819301311	10.04722909	16.4880344	0	0	0	8.426966292	11.30049134	0	18.14122824	58.43372229	11.23595506	47.37318188	0	9.762197938	5.51534871	2.808988764	41.90185879	16.78842805	0	0	8.339065964	0	0	0	22.39143431	2.808988764	0	0	0	15.4494382	2.808988764	0	0	0	0	6.958460102	8.426966292	0	0	0	26.5884884	5.617977528
E5Y9M6|UDP_3_O_acylglucosamine_N_acyltransferase	12.0452823	0	15.32814081	0	2.197802198	0	0	0	14.22694952	0	0	0	3.296703297	0	0	25.08131672	80.77887044	12.06402293	30.69401167	0	3.296703297	2.197802198	10.94638121	29.67032967	25.16644513	0	0	18.6317442	0	0	0	17.51227496	5.494505495	2.197802198	0	0	4.395604396	2.197802198	0	0	0	0	0	8.791208791	0	4.336839631	0	25.18959084	22.98011382
E5YBA1|UDP_glucose_4_epimerase	24.41994263	0	14.40461562	0	6.681514477	0	0	0	8.908685969	0	0	0	0	0	0	13.36551464	93.14642842	13.2863951	43.28951562	0	6.681514477	9.878318605	9.884685562	53.33617273	22.27171492	0	0	14.4766147	0	0	0	29.85789819	2.227171492	0	0	0	8.908685969	1.113585746	0	0	0	0	12.12435302	5.567928731	0	4.454342984	0	34.42919733	22.21609609
E5YBF8|UDP_3_O_[3_hydroxymyristoyl]_N_acetylglucosamine_deacetylase	21.35156431	0	5.044136192	0	15.13240858	0	0	0	13.83686862	0	0	0	1.261034048	0	0	18.69026968	119.0755364	16.35893672	31.32064766	0	7.566204288	7.566204288	13.83996646	37.6799413	28.83772471	0	0	6.30517024	0	0	0	31.44280749	6.213235801	5.044136192	0	0	22.53869289	8.753150656	0	0	0	0	12.55849627	8.827238335	0	5.044136192	0	20.13745846	17.65447667
E5YIK3|Acyl_[acyl_carrier_protein]__UDP_N_acetylglucosamine_O_acyltransferase	0	0	0	0	0	0	0	0	0	0	0	0	0	0	0	0	0	0	0	0	0	0	0	0	0	0	0	0	0	0	0	0	0	0	0	0	0	0	0	0	0	0	0	0	0	0	0	0	0
E6KQF6|UDP_galactopyranose_mutase	0	0	0	0	0	0	0	0	0	0	0	6.876227898	0	0	0	0	0	0	0	0	0	0	0	0	0	0	0	0	0	0	0	0	0	0	0	0	0	0	0	0	0	0	0	0	0	0	0	0	0
E6KU84|UDP_N_acetylglucosamine_diphosphorylase	0	0	0	0	0	0	0	0	0	0	0	3.770648031	0	0	0	0	0	0	0	0	0	0	0	0	0	0	0	0	0	0	0	0	0	0	0	0	0	0	0	0	0	0	0	0	0	0	0	0	0
E6L0C2|UDP_N_acetylenolpyruvoylglucosamine_reductase	0	0	0	0	0	0	0	0	0	0	0	0	0	0	0	0	0	0	0	0	0	0	0	0	0	0	0	0	0	0	0	0	0	0	0	0	0	0	0	0	0	0	0	0	0	0	0	0	0
E6MFA2|UDP_galactopyranose_mutase	4.767730334	0	3.517152494	4.542010047	5.712291787	0	7.081215992	10.7477669	0	7.995271968	0	0	3.260381976	0	0	3.57734294	11.43139758	7.775170023	10.92371386	0	5.138126983	0	3.71483468	2.223446396	0	5.079880254	0	5.269908054	0	0	0	1.811040437	0	3.17583138	2.501917472	2.988747124	0	0	0	3.141105164	0	0	0	0	5.002995953	0	3.024313829	0	0
E6MKK2|UDP_N_acetylglucosamine_2_epimerase	0	0	0	0	0	0	0	0	0	0	0	0	0	0	0	0	0	0	0	0	0	0	0	0	0	0	0	0	0	0	0	0	0	0	0	0	0	0	0	0	0	0	0	0	0	0	0	0	0
E6MLH9|UDP_glucose_4_epimerase	0	0	0	0	0	0	0	0	0	0	0	0	0	0	0	0	0	0	0	41.12781767	0	0	0	0	34.81535097	0	0	0	0	0	0	0	0	0	0	0	0	0	0	0	0	6.579663641	0	0	0	4.002651444	0	0	0
E6MLW3|Acyl_[acyl_carrier_protein]_UDP_N_acetylglucosamine_O_acyltransferase	0	0	0	0	0	0	0	0	0	0	0	0	0	0	0	0	0	0	0	17.69110304	0	0	0	0	0	0	0	0	0	0	0	0	0	0	0	0	0	0	0	0	0	0	0	0	0	0	0	0	0
E6MPK5|UDP_N_acetylglucosamine__N_acetylmuramyl_(pentapeptide)_pyrophosphoryl_undecaprenol_N_acetylglucosamine_transferase	0	0	0	0	0	0	0	0	0	0	0	0	0	0	0	0	0	0	0	20.39503963	0	0	0	0	0	0	0	0	0	0	0	0	0	0	0	0	0	0	0	0	0	0	0	0	0	0	0	0	0
E6MPK7|UDP_N_acetylmuramoylalanine__D_glutamate_ligase	0	0	0	0	0	0	0	0	0	0	0	0	0	0	0	0	0	0	0	0	0	0	0	0	0	0	0	0	0	0	0	0	0	0	0	0	0	0	0	0	0	0	0	0	0	0	0	0	0
E6MPK9|UDP_N_acetylmuramoyl_L_alanyl_D_glutamate__2,6_diaminopimelate_ligase	0	3.899705278	0	0	0	0	0	0	0	0	0	0	0	0	0	0	0	0	0	26.35690961	0	0	0	0	53.9850758	0	0	0	0	0	0	0	0	0	0	0	0	0	0	0	0	13.71951103	0	0	0	0	0	0	0
E6MR56|UDP_N_acetylglucosamine_1_carboxyvinyltransferase	0	0	0	0	0	0	0	0	0	0	0	0	0	0	0	0	0	0	0	16.52334096	0	0	0	0	0	0	0	0	0	0	0	0	0	0	0	0	0	0	0	0	0	0	0	0	0	0	0	0	0
E6SPI6|UDP_N_acetylglucosamine_2_epimerase	0	0	0	0	0	0	0	0	0	0	0	0	0	0	0	0	0	0	0	0	0	0	0	0	0	0	0	0	0	0	0	0	0	0	0	0	0	0	0	0	0	0	0	0	0	0	0	0	0
E6SQ57|UDP_N_acetylglucosamine_4,6_dehydratase	160.2948305	0	106.4809612	5.567928731	306.2487553	124.2845492	90.98141939	4.454342984	17.81737194	0	220.9056611	0	21.15812918	294.3352287	125.4993924	140.8266062	105.1528845	200.9523099	118.6695443	11.05691368	506.6911383	302.9886262	207.8432303	304.25044	62.26443741	4.45558444	0	196.6627125	844.0693377	611.9230851	145.3882199	160.7777912	95.62339724	328.7346577	352.350943	115.5222109	0	0	157.6551358	439.6727017	11.09209208	91.04863876	35.57099992	99.93721361	85.3562899	107.7898565	333.5669311	327.7170578	58.82420992
E6SSY4|UDP_N_acetylglucosamine_2_epimerase	3.898477387	29.50472005	7.716663243	4.397692797	3.661587032	4.324542209	2.436243578	5.770082218	4.483957986	2.547459345	10.6161536	0	2.604112094	3.314815053	4.510525509	1.674307698	3.124780421	5.529313709	9.062477614	17.00676994	12.38526559	15.62294826	9.427798197	3.040578106	18.73688472	2.194411566	4.708557266	9.578688857	55.38705978	7.617474813	2.132474214	5.17466271	28.79820571	7.252307621	7.153296514	3.836792878	7.442274864	39.45682917	4.536739563	12.83146457	0	12.0086087	5.153589452	15.00019155	9.519808691	24.63359558	0	10.82625588	5.54645801
E6SUS7|UDP_N_acetylglucosamine_2_epimerase	20.55446698	6.110640251	8.035055306	8.491935338	9.464811411	33.48645338	31.08738535	0	9.467424828	0	31.50818839	0	0	3.75960632	15.06645833	0	0	12.21396952	12.93801477	7.315952531	14.04375852	5.983450312	124.1024823	34.31303364	0	0	37.91621749	39.516004	122.1037448	44.86232808	7.649951566	4.012136561	6.808744868	4.320206499	11.37507638	6.533409802	15.95693743	18.63417879	37.85810876	12.20036943	7.807646959	16.31455313	15.79465282	39.73421809	48.67327414	8.381140527	79.74308532	9.479007468	18.63714318
E6SV80|Glycogen_synthase_(UDP_glucose)	0	0	0	0	0	0	0	0	0	24.22984364	0	0	0	0	0	0	0	0	0	0	0	0	0	0	141.1780658	0	0	0	0	0	0	0	0	0	0	0	0	0	0	0	0	0	0	10.18948269	0	0	0	0	0
E6SVJ8|UDP_N_acetylglucosamine__N_acetylmuramyl_(pentapeptide)_pyrophosphoryl_undecaprenol_N_acetylglucosamine_transferase	0	0	0	0	0	0	0	0	0	0	0	0	0	0	0	0	0	0	0	0	0	0	0	0	0	0	0	0	0	0	0	0	0	0	0	0	0	0	0	0	0	0	0	0	0	0	0	0	0
E6SVJ9|UDP_N_acetylmuramate__L_alanine_ligase	0	0	0	0	0	0	0	0	0	0	0	0	0	0	0	0	0	0	0	0	0	0	0	0	0	0	0	0	0	0	0	0	0	0	0	0	0	0	0	0	0	0	0	5.432841503	0	0	0	0	0
E6SWJ6|Acyl_(Acyl_carrier_protein)__UDP_N_acetylglucosamine_O_acyltransferase	0	0	0	0	0	0	0	0	0	0	0	0	0	0	0	0	0	0	0	0	0	0	0	0	0	0	0	0	0	0	0	0	0	0	0	0	0	0	0	0	0	0	0	0	0	0	0	0	0
E6UDX4|UDP_glucose_4_epimerase	0	0	4.689884749	0	7.245138894	0	0	11.37799855	0	0	0	0	0	0	0	0	0	0	0	0	0	7.593206191	0	0	0	0	10.78411895	5.942388539	0	8.97329959	0	0	0	0	0	0	0	16.94220629	0	0	0	0	0	0	0	3.414256046	0	0	0
E6UK43|UDP_N_acetylglucosamine_2_epimerase	19.81362904	0	24.89190165	12.65217003	0	0	22.18745943	0	69.5197894	0	33.30685207	0	0	0	26.56671156	0	0	0	0	0	0	22.53352006	22.33034324	0	0	0	0	0	0	0	0	0	0	0	0	0	0	0	53.90864708	68.2656362	0	0	0	0	0	0	29.69692883	37.53149155	0
E7G6I0|UDP_N_acetylglucosamine_1_carboxyvinyltransferase	0	0	0	0	0	0	0	0	0	0	0	0	0	0	0	0	0	0	0	0	0	0	0	0	0	11.41263762	0	0	0	0	0	0	0	0	0	0	0	0	0	0	0	0	0	0	0	0	0	0	0
E7G842|UDP_N_acetylmuramoyl_L_alanyl_D_glutamate__2,6_diaminopimelate_ligase	0	0	0	0	0	0	0	0	0	0	0	0	0	0	0	0	0	0	0	0	0	0	0	0	0	14.15584539	0	0	0	0	0	0	0	0	0	0	0	0	0	0	0	0	0	0	0	0	0	0	0
E7GE13|UDP_N_acetylmuramoyl_tripeptide__D_alanyl_D_alanine_ligase	0	0	0	0	0	0	0	0	0	0	0	0	0	0	0	0	0	0	0	0	0	0	0	0	0	7.650528939	0	0	0	0	0	0	0	0	0	0	0	0	0	0	0	0	0	0	0	0	0	0	0
E7GEZ8|UDP_N_acetylenolpyruvoylglucosamine_reductase	0	0	0	0	0	0	0	0	0	0	0	0	0	0	0	0	0	0	0	0	0	0	0	0	0	6.903171303	0	0	0	0	0	0	0	0	0	0	0	0	0	0	0	0	0	0	0	0	0	0	13.78534881
E7GEZ9|UDP_N_acetylglucosamine__N_acetylmuramyl_(pentapeptide)_pyrophosphoryl_undecaprenol_N_acetylglucosamine_transferase	0	0	0	0	0	0	0	0	0	0	0	0	0	0	8.592410699	0	0	0	0	0	0	0	0	0	0	8.591523528	0	0	0	0	0	0	0	0	0	0	0	0	0	0	0	0	12.40470668	0	0	0	0	0	0
E7GF05|UDP_N_acetylmuramoylalanine__D_glutamate_ligase	0	0	0	0	0	0	0	0	0	0	0	0	0	0	0	0	0	0	0	0	0	0	0	0	0	10.75330744	0	0	0	0	0	0	0	0	0	0	0	0	0	0	0	0	0	0	0	0	0	0	0
E7GH47|UDP_N_acetylglucosamine_2_epimerase	0	0	6.091370558	0	0	0	0	0	0	0	0	0	0	0	0	0	0	0	0	0	0	0	0	0	0	0	0	0	0	0	0	0	0	0	0	0	0	0	0	0	0	0	0	0	0	0	0	1.015228426	0
E7GRN6|UDP_N_acetylglucosamine__N_acetylmuramyl_(pentapeptide)_pyrophosphoryl_undecaprenol_N_acetylglucosamine_transferase	0	2.087682672	0	0	0	0	3.547688437	0	5.263539202	6.146673523	0	0	0	0	0	12.2105292	6.015854629	4.351399181	3.800216739	0	0	0	3.66410573	13.1574933	6.350308768	0	4.727846841	0	0	0	2.087682672	5.263226701	0	0	0	2.805980943	0	4.361629846	0	4.079789956	0	0	1.901315324	0	0	4.175365345	0	3.072367877	2.087682672
E7GS91|UDP_N_acetylmuramoylalanine__D_glutamate_ligase	0	0	3.273322422	0	0	0	0.818330606	0	0	0	0	0	0	0	0	3.273322422	0	0	0	0	0	0	1.636661211	1.636661211	0	1.636661211	0	0	0	0	0	0.818330606	0	0	0	0	0	0	0	1.636661211	0	0	0	0	3.273322422	1.636661211	0	1.636661211	0
E7GS93|UDP_N_acetylglucosamine_1_carboxyvinyltransferase	0	0	7.067918881	0	0	0	0	0	0	0	0	0	0	0	0	1.766784452	0	0	0	0	0	0	0	0	0	0	0	0	0	0	1.766784452	4.416961131	0	0	0	0	0	0	0	1.733102253	0	0	0	0	1.746724891	1.749781277	0	4.416961131	0.883392226
E7GT42|UDP_N_acetylmuramoyl_tripeptide__D_alanyl_D_alanine_ligase	0	0	1.591089897	0	0	0	1.609010459	0	0	0	0	0	0	0	0	1.609010459	0	0	0	0	0	0	0	0	0	0	0	0	0	0	0	1.609010459	0	0	0	0	0	0	1.609010459	1.609010459	0	0	0	0	0	4.784255416	0	1.609010459	0
E7GT43|UDP_N_acetylmuramyl_tripeptide_synthetase	0	0	5.227781927	0	0	0	0	0	0	0	0	0	0	0	0	1.493651979	0	0	0	0	0	0	1.493651979	0	0	0	0	0	0	0	0	0	0	0	0	0	0	0	0	0	0	0	0	0	2.987303958	1.493651979	0	1.493651979	0
E7MLP6|Putative_UDP_N_acetylglucosamine_diphosphorylase/glucosamine_1_phosphate_N_acetyltransferase	0	0	0	0	0	0	0	0	0	0	0	0	0	0	0	0	0	0	0	0	0	0	0	0	0	0	0	0	0	0	0	0	0	0	0	0	0	0	0	0	0	0	0	0	0	0	0	0	0
E7MM24|UDP_N_acetylmuramyl_tripeptide_synthetase	0	0	0	0	0	0	0	0	0	0	0	0	0	0	0	0	0	0	0	0	0	0	0	0	0	0	0	0	0	0	0	0	0	0	0	0	0	0	0	0	0	0	0	0	0	0	0	0	0
E7MM52|UDP_N_acetylmuramate__L_alanine_ligase	0	0	0	0	0	0	0	0	0	0	0	0	0	0	0	0	0	0	0	0	0	0	0	0	0	0	0	0	0	0	0	0	0	0	0	0	0	0	0	0	0	0	0	0	0	0	0	0	0
E7MMC7|UDP_N_acetylmuramoyl_tripeptide__D_alanyl_D_alanine_ligase	0	0	0	0	0	0	0	0	0	0	0	0	0	0	0	0	0	0	0	0	0	0	0	0	0	0	0	0	0	0	0	0	0	0	0	0	0	0	0	0	0	0	0	0	0	0	0	0	0
E7MMJ3|UDP_glucose_4_epimerase	0	0	0	0	0	0	0	0	0	0	0	0	0	0	0	0	0	0	0	0	0	0	0	0	0	0	0	0	0	0	0	0	0	0	0	0	0	0	0	0	0	0	0	0	0	0	0	0	0
E7MMM9|UDP_N_acetylmuramoyl_L_alanine__D_glutamate_ligase	0	0	0	0	0	0	0	0	0	0	0	0	0	0	0	0	0	0	0	0	0	0	0	0	0	0	0	0	0	0	0	0	0	0	0	0	0	0	0	0	0	0	0	0	0	0	0	0	0
E7MNX1|UDP_galactopyranose_mutase	20.9165478	3.17414622	9.09350774	7.816017561	17.54266316	8.382512493	12.56152654	23.18345007	7.368745719	7.323981405	5.131045352	12.65928833	6.734466728	5.755578546	6.604603655	7.063528132	23.34345793	10.20838336	28.99221972	5.584149241	14.59225812	10.28637158	7.284566045	0	6.837478611	11.88689453	2.218237062	12.6919805	0	5.633227341	2.363807095	6.209254157	7.184300845	10.96849645	4.902565052	5.671474034	5.539274086	10.30020666	0	14.68319323	0	2.50964647	0	9.197914742	8.030256568	0	3.229480712	6.444681019	14.52446277
E7MPY2|UDP_N_acetylenolpyruvoylglucosamine_reductase	0	0	0	0	0	0	0	0	0	0	0	0	0	0	0	0	0	0	0	0	0	0	0	0	0	0	0	0	0	0	0	0	0	0	0	0	0	0	0	0	0	0	0	0	0	0	0	0	0
E7MQU4|UDP_N_acetylglucosamine_1_carboxyvinyltransferase	0	0	0	0	0	0	0	0	0	0	0	0	0	0	0	0	0	0	0	0	0	0	0	0	0	0	0	0	0	0	0	0	0	0	0	0	0	0	0	0	0	0	0	0	0	0	0	0	0
E8JX54|UDP_N_acetylmuramate__L_alanine_ligase	0	0	0	0	0	0	0	0	0	0	0	0	0	0	0	0	0	0	0	0	0	0	0	0	0	0	0	0	0	0	0	1.657000829	0	0	0	0	0	0	0	0	0	0	0	0	0	0	0	0	0
E8JXZ7|UDP_N_acetylglucosamine_1_carboxyvinyltransferase	0	0	0	0	0	0	0	0	0	0	0	0	0	0	0	0	0	0	0	0	0	0	0	0	0	0	0	0	0	0	0	0	0	0	0	0	0	0	0	0	0	0	0	0	0	0	0	0	0
E8JYN0|UDP_N_acetylglucosamine__N_acetylmuramyl_(pentapeptide)_pyrophosphoryl_undecaprenol_N_acetylglucosamine_transferase	0	0	0	0	0	0	0	0	0	0	0	0	0	0	0	0	0	0	0	0	0	0	0	0	0	0	0	0	0	0	0	0	0	0	0	0	0	0	0	0	0	0	0	0	0	0	0	0	0
E8JYS3|UDP_N_acetylmuramoyl_L_alanyl_D_glutamate__L_lysine_ligase	0	0	0	0	0	0	0	0	0	0	0	1.514004542	0	0	0	0	0	0	0	0	0	0	0	0	0	0	0	0	0	0	0	0	0	0	0	0	0	0	0	0	0	0	0	0	0	0	0	0	0
E8JZ78|UDP_N_acetylenolpyruvoylglucosamine_reductase	0	0	0	0	0	0	0	0	0	0	0	0	0	0	0	0	0	0	0	0	0	0	0	0	0	0	0	0	0	0	0	0	0	0	0	0	0	0	0	0	0	0	0	0	0	0	0	0	0
E8K0F5|UDP_N_acetylglucosamine_1_carboxyvinyltransferase	0	0	0	0	0	0	0	0	0	0	0	5.286343612	0	0	0	0	0	0	0	0	0	0	0	0	0	0	0	0	0	0	0	0	0	0	0	0	0	0	0	0	0	0	0	0	0	0	0	0	0
E8K2V1|UDP_N_acetylmuramoyl_tripeptide__D_alanyl_D_alanine_ligase	0	0	0	0	0	0	0	0	0	0	0	2.401921537	0	0	0	0	0	0	0	0	0	0	0	0	0	0	0	0	0	0	0	0	0	0	0	0	0	0	0	0	0	0	0	0	0	0	0	0	0
E8K327|UDP_N_acetylglucosamine_2_epimerase	0	0	0	0	0	0	0	0	0	0	0	0	0	0	0	0	0	0	0	0	0	0	0	0	0	0	0	0	0	0	0	0	0	0	0	0	0	0	0	0	0	0	0	0	0	0	0	0	0
E8KAH9|UDP_N_acetylmuramoylalanine__D_glutamate_ligase	0	0	0	0	0	0	0	0	0	0	0	1.628664495	0	0	0	0	0	0	0	0	0	0	0	0	0	0	0	0	0	0	0	0	0	0	0	0	0	0	0	0	0	0	0	0	0	0	0	0	0
E8LBT8|UDP_N_acetylenolpyruvoylglucosamine_reductase	0	55.20088304	0	0	0	0	0	0	66.68468559	0	0	0	0	0	0	0	0	39.59084691	0	0	0	0	0	0	0	0	0	0	0	0	0	8.901982743	34.44469122	0	0	0	0	0	0	0	0	24.34155977	20.5655527	0	0	0	0	0	0
E8LCG6|UDP_glucose_4_epimerase	0	57.58228231	0	9.48939489	0	0	0	13.71102959	108.3055277	0	7.392882062	0	0	0	20.04460378	23.18816468	0	73.70373101	0	0	0	0	0	0	25.28807408	0	0	0	0	0	0	9.203989881	38.08786907	0	0	0	0	0	0	0	0	58.5834709	33.31356451	0	0	0	0	0	0
E8LCJ4|UDP_N_acetylglucosamine_2_epimerase	0	98.02189621	0	0	0	0	0	0	99.01278302	46.48384327	0	0	0	0	0	0	0	93.52119485	0	0	0	0	0	0	0	0	0	0	0	0	0	11.46557429	32.81853282	0	0	0	0	0	0	0	0	51.90449965	32.70363127	0	0	0	0	0	0
E8LCK7|UDP_N_acetylglucosamine_1_carboxyvinyltransferase	0	92.56958627	0	0	0	0	7.102394213	15.35512267	80.22316007	12.45311486	0	0	0	6.751874107	8.120559335	22.78194851	0	66.12615416	0	0	0	0	0	0	17.22824596	0	0	0	0	0	0	9.82279122	35.53208431	0	0	0	0	7.013599032	5.940330608	6.975804139	0	43.73895293	37.87409059	0	0	0	0	0	0
E8LCM7|UDP_3_O_acylglucosamine_N_acyltransferase	0	93.29632914	0	0	0	0	0	0	80.80622004	0	0	0	0	0	0	0	0	72.20878128	0	0	0	0	0	0	0	0	0	0	0	0	0	14.4766147	47.71646488	0	0	0	0	0	0	0	0	29.87653823	22.19508106	0	0	0	0	0	0
E8LCM9|UDP_3_O_[3_hydroxymyristoyl]_N_acetylglucosamine_deacetylase	0	79.93051773	0	0	0	0	0	0	92.11371902	0	0	0	0	0	0	0	0	86.77384834	0	0	0	0	0	0	0	0	0	0	0	0	0	8.195088848	45.35757664	0	0	0	0	0	0	0	0	39.70248479	45.40292822	0	0	0	0	0	0
E8LCN1|Acyl_[acyl_carrier_protein]__UDP_N_acetylglucosamine_O_acyltransferase	0	101.0027018	11.18117993	11.17448839	0	0	0	23.61542673	97.73792982	0	0	0	0	16.61532778	14.42474953	43.28415745	0	102.1816042	0	0	10.68441087	0	0	0	28.62513011	0	0	0	0	0	0	2.93255132	33.72434018	0	0	0	0	0	0	0	0	36.20751937	45.22211685	0	0	10.61518254	0	0	0
E8LFA4|UDP_glucose_4_epimerase	0	92.81141669	0	0	0	0	0	0	51.519984	0	0	0	0	0	0	0	0	20.93586184	0	0	0	0	0	0	0	0	0	0	0	0	0	0	22.22298082	0	0	0	0	0	0	0	0	0	27.78992514	0	0	0	0	0	0
E8LFJ8|UDP_N_acetylmuramate__L_alanine_ligase	0	58.87258991	0	0	0	0	0	0	69.11690147	0	0	0	0	0	0	0	0	65.1431074	0	0	0	0	0	0	0	0	0	0	0	0	0	9.398535808	26.70211646	0	0	0	0	0	0	0	0	26.72973551	27.46668071	0	0	0	0	0	0
E8LFJ9|UDP_N_acetylglucosamine__N_acetylmuramyl_(pentapeptide)_pyrophosphoryl_undecaprenol_N_acetylglucosamine_transferase	0	67.23234674	0	0	0	0	0	0	66.20816038	0	0	0	0	0	0	0	0	55.97059368	0	0	0	0	0	0	0	0	0	0	0	0	0	2.043945347	27.48174432	0	0	0	0	0	0	0	0	24.34558272	27.40913976	0	0	0	0	0	0
E8LFK0|UDP_N_acetylmuramoylalanine__D_glutamate_ligase	0	74.29789842	0	0	0	0	0	0	47.70007504	0	0	0	0	0	0	0	0	57.04615538	0	0	0	0	0	0	0	0	0	0	0	0	0	6.234201633	31.31666257	0	0	0	0	0	0	0	0	35.16796414	25.68163718	0	0	0	0	0	0
E8LFK2|UDP_N_acetylmuramoyl_tripeptide__D_alanyl_D_alanine_ligase	0	46.66615118	0	0	0	0	0	0	58.67440711	0	0	0	0	0	0	0	0	63.4546047	0	0	0	0	0	0	0	0	0	0	0	0	0	2.410351392	16.09053403	0	0	0	0	0	0	0	0	43.39490142	31.3034037	0	0	0	0	0	0
E8LFK3|UDP_N_acetylmuramoyl_L_alanyl_D_glutamate__2,6_diaminopimelate_ligase	0	61.48595523	0	0	0	0	0	0	77.63823285	0	0	0	0	0	0	0	0	76.09405663	0	0	0	0	0	0	0	0	0	0	0	0	0	5.072528985	40.29794678	0	0	0	0	0	0	0	0	29.21904541	38.11000846	0	0	0	0	0	0
E8LHP6|UDP_glucose_4_epimerase	0	0	0	0	0	0	0	0	0	0	0	0	0	0	0	0	0	0	0	0	0	0	0	0	0	0	0	0	0	0	0	0	0	0	0	0	0	0	0	0	0	1.117318436	0	0	0	0	0	0	0
E8LJJ2|UDP_3_O_acylglucosamine_N_acyltransferase	0	0	0	0	0	0	0	0	0	0	0	0	0	0	0	0	0	0	0	0	0	0	0	0	0	0	0	0	0	0	0	0	0	0	0	0	0	0	0	0	0	2.150537634	0	0	0	0	0	0	0
E8LJJ5|Putative_acyl_[acyl_carrier_protein]_UDP_N_acetylglucosamine_O_acyltransferase	0	0	0	0	0	0	0	0	0	0	0	0	0	0	0	0	0	0	0	0	0	0	0	0	0	0	0	0	0	0	0	0	0	0	0	0	0	0	0	0	0	3.194888179	0	0	0	0	0	0	0
E8LKV0|UDP_N_acetylmuramoyl_L_alanyl_D_glutamate__2,6_diaminopimelate_ligase	0	0	0	0	0	0	0	0	0	0	0	0	0	0	0	0	0	0	0	0	0	0	0	0	0	0	0	0	0	0	0	0	0	0	0	0	0	0	0	0	0	2.846092318	0	0	0	0	0	0	0
E8LKV1|UDP_N_acetylmuramoyl_tripeptide__D_alanyl_D_alanine_ligase	0	0	0	0	0	0	0	0	0	0	0	0	0	0	0	0	0	0	0	0	0	0	0	0	0	0	0	0	0	0	0	0	0	0	0	0	0	0	0	0	0	4.758757852	0	0	0	0	0	0	0
E8LKX1|UDP_N_acetylglucosamine__N_acetylmuramyl_(pentapeptide)_pyrophosphoryl_undecaprenol_N_acetylglucosamine_transferase	0	0	0	0	0	0	0	0	0	0	0	0	0	0	0	0	0	0	0	0	0	0	0	0	0	0	0	0	0	0	0	0	0	0	0	0	0	0	0	0	0	2.134471718	0	0	0	0	0	0	0
E8LKX2|UDP_N_acetylmuramate__L_alanine_ligase	0	0	0	0	0	0	0	0	0	0	0	0	0	0	0	0	0	0	0	0	0	0	0	0	0	0	0	0	0	0	0	0	0	0	0	0	0	0	0	0	0	3.041825095	0	0	0	0	0	0	0
E8LKY1|UDP_N_acetylmuramate:L_alanyl_gamma_D_glutamyl_meso_diaminopimelate_ligase	0	0	0	0	0	0	0	0	0	0	0	0	0	0	0	0	0	0	0	0	0	0	0	0	0	0	0	0	0	0	0	0	0	0	0	0	0	0	0	0	0	1.669449082	0	0	0	0	0	0	0
E8MF10|UDP_glucose_4_epimerase	18.85663872	22.27171492	35.55105977	13.36302895	0	0	0	4.454342984	2.227171492	0	4.454342984	0	45.53423532	6.681514477	4.413718612	0	41.03353261	2.227171492	0	1.113585746	0	21.15812918	0	2.227171492	0	44.50924081	0	6.681514477	4.454342984	0	0	4.454342984	2.227171492	11.13585746	4.424180857	0	33.2940408	0	19.91218982	6.681514477	0	11.07788337	4.454342984	0	33.38304406	2.227171492	8.908685969	0	0
E8XTB5|UDP_N_acetylmuramate__L_alanine_ligase	0	0	0	0	0	0	0	0	0	0	0	0	0	0	0	0	0	0	0	0	0	0	0	0	0	0	0	0	0	0	0	0	0	0	0	0	0	0	0	0	0	0	0	0	0	0	0	0	0
E9S8A0|UDP_glucuronate_5'_epimerase	7.220315708	0	12.61276674	18.95734774	37.7159755	23.15830735	0	0	0	25.54213414	0	0	0	0	0	12.0052491	0	52.55064218	0	47.81770035	0	25.54859271	35.42284281	0	0	0	0	15.11257869	0	0	0	11.15447654	0	14.83734024	0	11.45869564	15.42792947	25.78922878	17.02804157	0	0	0	20.78644492	7.764913176	0	10.0943933	0	0	0
E9SJH2|UDP_galactopyranose_mutase	0	2.030456853	1.968503937	0	0	0	2.030456853	0	0	0	0	0	0	0	0	0	0	0	0	0	0	0	2.030456853	0	0	0	0	0	0	0	0	4.060913706	0	0	0	0	0	0	2.030456853	2.030456853	0	0	2.030456853	0	0	2.030456853	0	3.045685279	1.015228426
E9SSK2|UDP_N_acetylmuramate__L_alanine_ligase	0	0	3.188522844	0	0	0	0	0	0	0	0	0	0	0	0	1.593625498	0	0	0	0	0	0	3.172157463	0	0	0	0	0	0	0	0	0.796812749	0	0	0	0	0	0	9.561752988	0	0	0	3.187250996	0	5.542910199	3.187250996	0	2.390438247	0
F0F7B5|UDP_N_acetylglucosamine__N_acetylmuramyl_(pentapeptide)_pyrophosphoryl_undecaprenol_N_acetylglucosamine_transferase	0	0	0	0	0	0	0	0	0	0	0	0	0	0	0	0	0	0	0	0	0	0	0	0	90.21422942	0	0	0	0	0	0	0	0	0	0	0	0	0	0	0	0	0	0	0	0	0	0	0	0
F0QZ04|UDP_N_acetylglucosamine_1_carboxyvinyltransferase	0	0	0	0	0	0	0	0	0	0	2.176759189	0	0	0	5.78784667	0	0	0	0	0	0	0	0	0	47.36223369	0	0	0	0	0	0	0	0	0	0	0	0	0	0	0	0	0	0	0	0	0	0	0	0
F0QZC7|UDP_galactopyranose_mutase	8.129666617	0	12.77692868	0	0	0	0	0	19.49937193	0	0	0	0	0	0	15.62319189	29.96480866	52.90488242	0	86.98420322	0	15.64720143	0	0	0	0	0	56.20484639	0	0	0	0	0	13.96093439	11.5185884	36.46353834	0	0	0	0	0	26.40674149	7.814286444	88.44648108	0	0	0	51.28405868	21.84569923
F0R086|Acyl_(Acyl_carrier_protein)__UDP_N_acetylglucosamine_O_acyltransferase	0	0	0	0	0	0	0	0	0	0	2.433689924	0	0	0	0	0	0	0	0	0	0	0	0	0	29.24721408	0	0	0	0	0	0	0	0	0	0	0	0	0	0	0	0	0	0	0	0	0	0	0	0
F0R0X0|UDP_glucose_4_epimerase	0	0	0	0	0	0	0	0	5.062978157	14.46901008	0	0	0	0	18.173271	0	0	0	0	0	0	0	0	0	95.65015133	0	0	0	0	0	0	0	0	0	0	0	0	0	0	0	0	0	0	0	0	0	0	0	0
F0R3F4|UDP_N_acetylmuramate__L_alanine_ligase	0	0	0	0	0	0	0	0	0	0	0	0	0	0	0	0	0	0	0	0	0	0	0	0	46.70575354	0	0	0	0	0	0	0	0	0	0	0	0	0	0	0	0	0	0	0	0	0	0	0	0
[truncated: 3,099 more rows]
[truncated: 104 more columns]
