# Supplementary material for: Permissive microbiome characterizes human subjects with a neurovascular disease cavernous angioma
Source: Nat Commun. 2020 May 27;11:2659. doi: 10.1038/s41467-020-16436-w (PMC7253448; doi:10.1038/s41467-020-16436-w)
Supplement: Supplementary file 3 — Source Data [file 41467_2020_16436_MOESM3_ESM.zip › Metabolic_Pathways_raw.txt]

Sample.ID	PCMP_c.3001	PCMP_c.3003	PCMP_c.3004	PCMP_c.3006	PCMP_c.3007	PCMP_c.3008	PCMP_c.3009	PCMP_c.3010	PCMP_c.3011	PCMP_c.3013	PCMP_c.3015	PCMP_c.3018	PCMP_c.3019	PCMP_c.3023	PCMP_c.3025	PCMP_c.3027	PCMP_c.3029	PCMP_c.3030	PCMP_c.3033	PCMP_c.3040	PCMP_c.3044	PCMP_c.3049	PCMP_c.3053	PCMP_c.3063	PCMP_c.3079	PCMP_c.3082	PCMP_c.3085	PCMP_s.598770	PCMP_s.598775	PCMP_s.598797	PCMP_s.598806	PCMP_s.598997	PCMP_s.599002	PCMP_s.600244	PCMP_s.600839	PCMP_s.600863	PCMP_s.600994	PCMP_s.602224	PCMP_s.606705	PCMP_s.645159	PCMP_s.647208	PCMP_s.647305	PCMP_s.647310	PCMP_s.648321	PCMP_s.657520	PCMP_s.659610	PCMP_s.660736	PCMP_s.660742	PCMP_s.660866
1CMET2-PWY: N10-formyl-tetrahydrofolate biosynthesis	1210.851965	806.1753418	1746.637221	1304.632105	1781.974983	738.7881099	1424.387461	1402.804161	827.4010476	1541.659343	1869.157122	807.6205191	1173.754608	1899.784728	1688.781373	1111.722551	1425.299071	1806.603891	1227.501616	752.7919229	1784.022225	1923.574161	1803.467565	1443.872383	2370.84104	1834.274431	2042.500395	1618.868583	2578.135518	1539.878143	561.4340879	1249.110582	1649.420462	1347.513038	1860.21732	1848.73477	1607.157949	2067.937059	1682.474611	2543.909718	162.5665917	1869.140302	1736.939355	1886.571341	2105.227305	1431.764936	2072.628566	2040.346542	1719.622781
3-HYDROXYPHENYLACETATE-DEGRADATION-PWY: 4-hydroxyphenylacetate degradation	0	0	0	0	0	0	0	0	0	0	0	0	0	0	0	0	1.844775333	0	0	0	0	0	0	0	0	9.054045453	0	0	0	0	0	0	0	0	0	0	0	0	0	0	0	0	0	30.84020053	0	0	0	0	0
7ALPHADEHYDROX-PWY: cholate degradation (bacteria, anaerobic)	0	0	0	0	0	0	0	0	0	0	0	0	0	0	3.734629622	0	0	0	0	0	0	0	0	0	0	0	0	0	0	0	0	0	0	0	0	0	0	0	0	0	0	0	0	0	0	0	0	0	0
AEROBACTINSYN-PWY: aerobactin biosynthesis	0	0	21.79533284	0	0	0	0	0	0	0	0	0	0	0	0	41.33545756	4.546961588	0	0	0	4.418298056	0	45.4811131	0	0	8.096618315	0	0	0	0	0	0	0	0	0	0	0	0	0	0	0.761800002	0	0	0	0	275.0700201	0	0	14.34485357
ALL-CHORISMATE-PWY: superpathway of chorismate metabolism	0	38.12025262	0	0	0	0	0	0	0	0	0	0	0	0	0	69.21497354	0	0	0	0	0	0	121.6134812	0	0	0	0	0	0	0	0	0	0	0	0	0	0	0	0	0	0	0	32.29747561	68.17656573	0	225.8464547	0	0	36.16553715
ALLANTOINDEG-PWY: superpathway of allantoin degradation in yeast	0	0	0	0	0	0	0	0	0	0	0	0	0	0	0	0	0	0	0	0	0	0	0	0	0	0	0	0	0	0	0	0	0	0	53.78076655	0	0	0	0	0	0	0	0	0	0	0	0	0	0
ANAEROFRUCAT-PWY: homolactic fermentation	567.2744936	1149.942505	803.977108	951.9429423	571.0749639	882.255225	719.5185403	1016.091608	659.3610185	1070.806932	1065.708582	1467.848748	1710.334266	930.4136859	840.5796771	1015.053526	816.0455634	947.9985642	975.0220846	1101.232591	938.204299	965.8731153	793.1214309	862.2322269	1195.330943	1230.202077	1306.785558	854.1819662	586.7341689	581.6466216	214.3704032	537.3880682	657.3179241	649.4856113	1140.950134	433.6478831	1255.328678	990.8848011	812.7846506	1496.203004	26.08967434	571.8029244	670.6662906	925.1876129	803.3370615	1346.87499	1055.72821	893.4792111	582.0187349
ANAGLYCOLYSIS-PWY: glycolysis III (from glucose)	1411.348643	1609.463681	1441.268439	1855.044941	1234.047947	1153.656485	1570.436771	1474.923681	1187.533601	1697.549661	1584.511889	1689.257503	1898.577281	1303.636776	1500.613	1021.832449	1465.709371	2123.621663	1062.442136	1249.275621	1438.281701	1603.989688	1475.056912	1104.095853	2006.103386	1559.751369	2059.036012	1933.698305	1590.56283	1198.625438	366.2398536	890.6239962	1092.735496	1232.017756	1764.117783	971.5778558	2122.489623	1641.235367	1431.298656	2657.772928	55.81799521	1229.465284	1304.60627	1507.482942	1460.278612	1713.670387	2559.060406	1580.814238	1077.227067
ARG+POLYAMINE-SYN: superpathway of arginine and polyamine biosynthesis	136.6735889	442.1540203	207.6521281	264.4040662	119.2612692	145.7675303	88.53385489	82.16869852	175.0545907	135.4113321	53.96522391	1207.199684	1240.349369	0	0	212.4410872	246.1730563	333.7833285	364.2779353	357.1161789	123.2091559	328.5770017	210.4656669	141.853372	452.2291709	288.1497134	343.5733927	259.4257392	3.71821034	57.63058611	0	96.25677228	109.2902578	106.5442449	214.7659714	91.39639448	301.4228012	50.89649675	102.6363722	78.32469362	0	96.58566041	147.5585066	195.4450923	66.7403919	424.7048721	105.1383535	96.5934279	117.3630495
ARGDEG-PWY: superpathway of L-arginine, putrescine, and 4-aminobutanoate degradation	0	0	27.05798176	0	0	0	0	0	0	0	0	0	0	0	0	0	3.720826628	0	0	0	0	0	0	0	0	9.670365581	0	0	0	0	0	0	0	0	0	0	0	0	0	0	0	0	0	34.37169666	0	0	0	0	0
ARGININE-SYN4-PWY: L-ornithine de novo biosynthesis	498.9646981	216.827889	705.037347	495.6365609	1065.337036	427.1158911	502.5186961	322.8923462	192.4948985	452.4435733	1318.442075	3.25653601	265.9112021	1385.573055	517.5357924	533.9578043	602.9998887	992.859133	550.9473579	415.1565173	1228.559599	1010.198713	1632.583666	672.3641107	693.5918717	1023.03229	690.9389519	731.6999164	2319.826027	1278.006058	355.9314818	703.1688129	522.7088646	690.1100202	1138.942099	883.1125723	860.6128759	1007.969888	1133.603438	1872.493863	130.7559507	897.953285	1292.082303	959.1079892	1461.377	957.9954013	1799.814003	866.0741576	1081.098522
ARGORNPROST-PWY: arginine, ornithine and proline interconversion	0	0	15.57722851	0	0	0	0	0	0	0	7.764033027	0	0	0	0	0	25.14505541	0	0	7.764021256	13.82814872	0	27.35872088	0	0	0	0	0	0	0	0	0	0	0	7.638643306	0	0	0	0	0	0	8.556399325	0	102.1065794	0	35.27810156	0	36.39987565	15.20614816
ARGSYN-PWY: L-arginine biosynthesis I (via L-ornithine)	423.6345094	1359.284596	911.6110561	1470.634808	314.3376629	339.4575506	404.3248559	94.95442113	137.0361186	459.2708099	389.6421406	2274.644806	2018.132063	64.9606602	743.0247643	1127.780144	1421.310495	1034.049509	939.0893973	1213.135881	272.1422246	653.7304308	1055.689654	736.8769332	1428.651151	706.1396448	675.5078064	728.6395327	74.37116621	220.3787478	72.64537565	292.3759229	258.5243312	337.397493	935.1732566	424.0820549	1517.095614	492.265643	566.6977557	135.3126724	9.081874905	196.126289	587.3788068	606.0792827	278.9072281	1659.813785	415.4555984	364.0311346	684.0610568
ARGSYNBSUB-PWY: L-arginine biosynthesis II (acetyl cycle)	177.6832635	816.1544924	444.6683327	890.3614461	128.9567822	144.8807999	169.0497293	35.78711659	16.18746306	202.0266785	173.9160721	2327.700774	2091.149799	24.87059853	367.4512684	696.898795	986.5963421	572.7720934	483.9907856	673.4236394	109.9213802	300.6534974	631.8225136	400.5959628	807.9684719	358.1708477	340.7789422	350.4094703	8.261947898	89.61164859	32.00424107	123.1741254	108.2363562	143.9821108	486.5372319	205.6966339	990.0764937	212.7956332	302.950466	45.52706197	0	81.66015121	288.5949362	288.323185	115.6360071	1439.083765	244.1592839	162.2968865	346.999257
ARO-PWY: chorismate biosynthesis I	1778.80823	1760.797878	2058.879998	2075.904226	1808.201928	1201.040051	2173.288561	2679.523414	1313.951837	1824.053601	1464.565531	2097.618919	2067.966451	1512.503034	1947.282422	1496.999632	2033.087967	2103.843706	2054.951479	2482.279472	1921.735766	1634.188656	1637.303657	1409.781604	3047.203185	1924.385129	1943.73056	1766.953665	334.7717254	1492.118872	293.8505197	1532.632985	1492.15355	1262.832598	1486.123676	1335.208979	2672.890276	2016.856168	1042.443146	1750.323368	19.39622754	1293.423478	2009.733513	1933.288281	1829.76468	1716.902847	882.3970499	1518.669715	1358.39419
ASPASN-PWY: superpathway of L-aspartate and L-asparagine biosynthesis	472.9852689	580.1199479	533.5807996	716.9533871	690.4968946	406.3529458	605.6681642	666.0905258	495.135249	691.5078884	774.2314924	2170.440711	2188.681691	660.7507562	613.0172905	437.9642413	463.6954601	1046.077666	353.7543147	443.9368516	677.8310262	599.2311993	993.6212888	410.909287	1004.657234	524.8953417	747.8466707	410.7120096	931.2131192	457.7542689	167.9926436	509.4565721	505.2682919	555.6190481	936.6657851	423.2506566	720.1830963	571.9559722	818.8286365	1193.092521	62.86864736	533.8352801	319.3002404	465.2281119	701.7128483	1450.761691	1254.764838	727.8519601	587.4452112
AST-PWY: L-arginine degradation II (AST pathway)	0	16.81564917	22.45152461	0	0	0	0	0	0	0	0	440.7967873	668.6899514	0	0	26.59599064	2.669849931	0	0	0	0	1.520505891	23.72734886	0	0	8.442561711	0	0	0	0	0	0	0	0	0	0	1.317262728	0	7.221162627	0	0	0	9.030065316	19.24111635	4.510571929	260.78511	0	1.947040498	3.832288772
BIOTIN-BIOSYNTHESIS-PWY: biotin biosynthesis I	0	109.3688071	131.0042997	0	19.72678768	53.64077612	8.333900863	0	128.988335	32.46115708	158.786017	1048.86866	1257.641555	88.29294599	63.93588619	208.9374537	141.1525205	201.7996783	0	190.1664412	75.22930573	50.82997911	232.5089749	152.1345963	616.4188719	456.8096057	19.30698138	253.0636542	0	13.40536135	0	0	61.27918411	71.72769138	469.336982	104.714654	15.0449264	77.55099082	74.74581463	16.78551889	0	78.03326186	147.4931347	256.3375549	239.3637264	743.220122	30.24094282	175.682378	72.43045776
BRANCHED-CHAIN-AA-SYN-PWY: superpathway of branched amino acid biosynthesis	1438.245941	1571.353017	1619.112642	1756.880506	1533.124031	1352.932818	1731.513505	2946.672699	1328.830776	1376.485967	1098.394241	1934.184574	1791.673926	885.3162946	1771.410615	462.8114549	1061.196603	1855.751987	1412.65852	1696.964591	1498.538085	1193.74573	1187.674198	620.8771165	2194.638245	1343.366954	1135.659071	1381.913336	320.8555254	822.9148722	263.792896	964.9503356	861.6849437	1270.483067	908.53183	676.8243956	1649.010713	1424.814569	925.6415185	845.6076474	7.995686729	560.5611465	934.9397277	1298.56836	1397.267034	1636.83129	751.9847223	1001.812451	984.9714416
CALVIN-PWY: Calvin-Benson-Bassham cycle	1484.910831	1632.005744	1550.769269	1805.937067	1251.390342	1139.906052	1567.48558	2277.195353	1291.998956	1378.457965	1309.270047	1530.90365	1703.555322	1109.936673	1564.698938	1244.326235	1378.263229	1676.413343	1460.329484	1366.424077	1383.142514	1491.418507	1441.55645	1148.429195	2233.426585	1363.161503	1622.982146	1639.736395	528.7575644	941.7994229	265.8954237	1085.691764	1033.799617	1110.246856	1202.53963	1016.496232	1888.689901	1488.211838	1209.124108	1610.060575	0	1021.431217	931.7905194	1314.558709	1695.188353	1604.399024	872.9840286	1231.336878	1133.972177
CATECHOL-ORTHO-CLEAVAGE-PWY: catechol degradation to &beta;-ketoadipate	0	0	0	0	0	0	0	0	0	0	0	0	0	0	0	0	0	0	0	0	0	0	0	0	0	0	0	0	0	0	0	0	0	0	0	0	0	0	0	0	0	0	0	0	0	0	0	0	0
CENTFERM-PWY: pyruvate fermentation to butanoate	73.86407378	51.81536394	56.6597869	104.3459722	56.44742105	91.18495573	101.2586609	141.2340016	149.5688874	94.59854191	109.6619661	0	0	29.88003014	59.57157318	0	6.638821013	89.18241719	292.3040509	2.206332892	164.9816314	0	77.51657468	58.21882984	317.2696955	0	0	97.9470987	0	0	0	61.9645075	65.98743816	80.46851658	96.74116345	79.62584584	16.48206455	51.6107797	32.56684535	0	0	38.99903424	0	130.7270492	0	8.347861885	0	59.95830453	117.6063929
CITRULBIO-PWY: L-citrulline biosynthesis	150.7931837	237.4725632	222.2176416	132.6859726	0	182.1147308	354.0545731	203.4138857	91.1416054	372.1530593	60.57356365	0	46.17854031	269.7651818	309.792424	63.73759841	97.31119653	445.1683443	100.2845741	52.09425783	86.53814241	115.3677834	516.5276489	453.0398799	86.12276494	314.2279902	104.0598944	343.0667123	270.6070954	75.30126212	0	495.3397425	480.197233	228.9123264	424.5178736	195.4356337	923.7309399	43.54529764	104.8296875	168.4340022	34.87733487	256.1060969	458.1820839	299.4542034	19.35403173	386.7973749	450.5450849	422.1913276	370.898255
COA-PWY-1: coenzyme A biosynthesis II (mammalian)	2362.976407	2386.412548	2372.826243	2112.218507	2272.661326	1528.763456	2240.502692	2058.280588	1734.914448	2016.097825	2249.083993	2184.336274	2099.626005	1876.390509	1897.890046	1616.12202	2478.390724	2606.938232	2172.763929	2085.856818	2348.17754	2273.781461	2730.770377	1722.425607	2804.912744	2169.647904	2618.292425	2086.29315	1696.584703	1696.978295	532.2309827	1591.509151	2360.121171	1654.407376	1985.01131	1949.984662	2537.912919	2365.600287	1825.854168	2468.668002	134.042547	1994.028091	2158.181711	2369.491206	2240.002483	2138.029781	2026.633814	2217.697578	2034.25867
COA-PWY: coenzyme A biosynthesis I	537.9373757	434.5460341	553.3390968	607.203931	616.2242572	394.5367854	706.1638534	1115.849027	643.6604689	617.0408264	697.6475163	540.7479233	743.96971	510.7911732	1092.48183	383.7045396	444.4458385	1087.501394	554.936711	591.3906428	633.0680046	381.0321326	471.1334638	469.6552691	830.2833644	776.5654202	612.5103179	458.8507051	893.1777388	265.266436	104.5048224	547.8884253	305.146434	435.1743367	531.3375253	231.3015465	175.4168586	562.6976102	594.9442985	803.3682643	3.63053741	280.8491867	244.0598442	344.3650491	533.513969	352.3483646	1219.814392	497.5832892	313.5789471
COBALSYN-PWY: adenosylcobalamin salvage from cobinamide I	571.9262002	368.4502452	561.9471632	712.269458	307.3493651	200.3317387	779.0036824	775.4147956	430.5226359	550.1567518	345.0090225	1166.135233	1236.181023	389.5374835	427.3205073	158.5154666	459.5528006	892.8075633	274.6818528	279.5378779	158.7715075	409.5182347	246.8507657	189.1937997	1300.168413	413.6741008	650.9558719	315.6721402	0	29.24379794	37.59305569	209.088727	219.7350321	236.8321068	200.2806564	210.9064347	258.8980218	384.334305	339.6859334	288.2764136	0	246.9348796	211.2168797	391.396745	526.2725293	637.8638112	406.4209498	309.9813401	273.0133933
COLANSYN-PWY: colanic acid building blocks biosynthesis	200.5971921	127.6928275	158.2418286	209.428009	66.33490793	210.5717426	100.6484461	156.9913467	222.2803058	415.9228886	362.1494779	687.4321794	956.3148083	441.1473004	261.2455012	242.0010543	140.1686828	550.9210631	178.8655339	350.7173703	364.491476	251.7220324	330.6787521	280.6233936	133.2976911	479.4801347	554.8633819	289.2407822	26.86442648	0	99.56306789	96.10243652	163.8140857	197.4665377	527.6044977	206.904934	38.48306805	382.6626611	227.7038789	433.3956197	3.532373155	210.9500962	134.7919613	354.6565892	323.3578345	558.3124782	438.1967142	359.0040633	194.7740611
COMPLETE-ARO-PWY: superpathway of aromatic amino acid biosynthesis	1669.367453	1482.627215	1977.878761	1925.780195	1821.321139	1145.778244	2088.586711	2425.719087	1189.7345	1785.487291	1509.81099	2055.686601	2081.088834	1557.250055	1972.292478	1483.152344	1898.699656	2030.71974	1929.443609	2464.984794	1894.964465	1644.841406	1678.14671	1402.802031	2947.256915	1899.433717	1974.845332	1736.262105	376.6127496	1441.565424	310.2862551	1515.076482	1490.450474	1268.999302	1484.351951	1372.924241	2263.809878	2012.341171	1086.657783	1827.366555	21.75598763	1356.468081	1982.064752	1935.64893	1857.18215	1713.156315	955.2508037	1570.89247	1356.642216
CRNFORCAT-PWY: creatinine degradation I	5.751979294	32.00214634	106.691038	71.70064981	40.18537583	60.90591164	0	9.136377636	50.91843546	24.25593187	0	0	32.5799232	0	0	0	0	72.21422401	11.83090893	87.14473256	23.10870713	27.78571279	36.0957392	0	28.40930707	44.06598682	0	15.61592675	0	27.83622557	0	8.627283926	88.37681812	8.846542782	0	15.28207958	0	35.15110817	28.55012266	0	0	40.00183524	0	13.72439802	49.65822687	18.62424355	0	0	63.91632871
DAPLYSINESYN-PWY: L-lysine biosynthesis I	542.5885744	322.7341059	362.6597317	416.7945568	341.2447408	248.270979	116.5098522	262.4517872	205.7663042	36.66085835	227.6302371	1379.888998	1377.759549	165.0826283	200.3211153	167.1154805	245.9563815	160.7679194	245.9870492	134.2017824	251.5327677	249.8687242	251.2433986	89.83328333	406.7942349	264.5112348	58.62281523	269.5316222	7.652560181	186.5693949	53.55213833	229.7140209	148.8325181	532.7391722	663.4813561	77.36202915	242.3399278	581.5867076	190.9794796	59.03863647	0	164.8711043	224.3122489	294.8998419	340.6289227	848.2860383	107.6103872	266.8431212	259.2358881
DENOVOPURINE2-PWY: superpathway of purine nucleotides de novo biosynthesis II	959.4943279	949.3947457	980.7624604	955.5822588	1043.880582	653.8608777	742.1526025	1210.438348	751.1353389	991.8259299	693.9146707	380.9780219	1028.644757	576.9148754	975.4133121	687.0729543	971.1070165	929.6121327	1004.938091	1281.059582	1079.32299	858.2646933	759.5519183	740.4383915	1545.985183	953.2281137	898.7983324	993.1766867	558.7799804	733.7712758	179.3048982	627.5411621	674.3781696	808.2050892	711.3439357	478.6687217	707.5307904	1127.747594	699.4605085	619.428661	38.41867965	747.8467994	692.2994607	900.2929522	709.3008958	712.516291	409.3805855	740.2202315	697.9476723
DTDPRHAMSYN-PWY: dTDP-L-rhamnose biosynthesis I	1547.960619	992.3514325	1522.209752	1871.909776	1386.680988	1267.739268	1538.491107	3859.542621	1107.914029	1578.475137	1430.656375	1837.255391	969.7209939	1502.065287	1137.445017	1106.580544	1114.28961	2129.520884	1213.675826	1427.818651	1472.774274	1247.294609	1657.482097	1327.577984	2304.228367	1958.618906	2197.927533	1170.798372	1967.081582	1208.108859	328.6948856	1051.124337	1099.567954	908.4471848	1473.800387	1185.255374	1539.277301	1624.22887	2109.894166	2585.964435	49.19409798	1319.990337	2120.167195	1565.814463	1498.04374	1594.148337	3026.410892	1337.561241	1136.58839
ECASYN-PWY: enterobacterial common antigen biosynthesis	0	21.20555262	35.50074353	0	0	0	0	0	0	0	0	663.0703274	600.9944039	0	0	30.65013344	11.64241232	0	0	0	0	2.860241828	49.96920232	0	0	25.42050249	5.642610621	0	0	3.577904551	0	0	0	0	0	0	1.883860619	0	4.519081827	0	0	0	4.09613624	26.62999698	3.011753115	281.245142	0	2.909310875	6.072878672
ENTBACSYN-PWY: enterobactin biosynthesis	0	107.5783065	96.70108364	0	0	0	0	0	0	0	0	1371.506853	1417.4622	0	0	177.1509684	0	0	0	0	33.89135979	45.14131417	165.7735764	0	0	174.872246	0	0	0	0	0	0	0	0	0	0	23.24969834	0	23.70330076	0	0	0	75.05107659	101.4590328	23.14671335	587.1318354	0	0	60.08181439
FAO-PWY: fatty acid &beta;-oxidation I	26.94921481	63.49806694	114.5148077	11.00564604	0	53.47853767	10.59700416	77.0924269	9.820403763	0	13.64729974	88.54162818	222.0691984	0	0	51.90983708	58.36705147	8.1189004	10.6362363	37.99537498	63.00234647	25.43228214	66.81604829	7.507934514	0	46.14991045	38.72109631	40.99075116	0	20.78783858	0	43.87809124	8.190099543	74.58537508	39.40503512	36.03398124	32.12813918	12.66456134	9.94949412	0	0	18.60571512	46.6647977	83.08130988	23.08619717	52.34794163	0	11.19027539	38.50420524
FASYN-ELONG-PWY: fatty acid elongation -- saturated	0	102.0224395	110.8077097	0	17.8457699	50.7396694	7.269226402	0	124.6552955	28.34834848	145.2277404	1153.710836	1418.249386	79.30676834	55.64655626	203.023169	147.0600795	187.7058383	0	321.807677	69.57379171	45.82882184	230.9438179	151.5171789	629.2442914	495.9639717	14.38406256	285.6102592	0	14.52537474	0	0	55.92777931	66.59113472	485.6055048	98.24935306	10.86015341	69.12762996	56.73718971	14.44412771	7.052867328	71.2926674	148.3662259	269.5422129	275.8081259	873.6287511	26.06347367	162.2055717	61.65923303
FASYN-INITIAL-PWY: superpathway of fatty acid biosynthesis initiation (E. coli)	0	68.4110243	71.76159502	0	11.22412383	32.75875625	4.555747908	0	84.04004876	17.898977	93.77286084	1152.365487	1345.53662	50.24947717	35.35675088	136.9234506	95.43287215	123.629829	0	214.8767395	44.54042309	29.10993032	147.9361772	99.93411024	453.4663264	356.6307335	9.028938648	206.6006911	0	9.116443638	0	0	35.46220451	42.98947419	340.5428521	62.91576983	6.806038495	44.15285444	35.95151477	9.053226951	4.415241994	45.53183514	96.69661628	179.3045575	182.758529	717.3457565	16.36961492	106.2244164	39.48293161
FERMENTATION-PWY: mixed acid fermentation	0	33.87419941	89.69742099	0	32.01514411	33.19471767	11.77373851	0	0	15.96717923	0	19.05320921	226.5920683	0	0	134.0328276	100.338167	0	11.52321382	69.01068196	14.07827276	22.73450407	208.9294963	0	36.34961831	70.54557054	34.68170815	0	0	22.95575427	0	33.08697593	0	13.8704052	71.37221362	4.300196456	20.36796888	18.30083381	40.56684757	0	2.40276048	0	67.08236586	120.1796141	26.91145932	88.55167486	25.9145491	9.198179783	50.87841002
FOLSYN-PWY: superpathway of tetrahydrofolate biosynthesis and salvage	170.1917841	242.356439	174.6473179	194.8819695	115.8271296	170.1954071	124.3079908	143.5320094	4.21780394	218.1445317	48.37978453	470.8127903	667.5339429	0	0	79.62679368	78.12061236	105.0750596	146.4339608	79.97200636	42.37274527	55.64634516	170.6108768	48.24369001	0	266.0715362	4.477648473	166.04883	0	17.20629305	51.80930476	63.85091046	70.97623271	54.52475096	142.598463	64.1293095	207.0263602	16.9203716	68.02327605	31.83956128	7.969099157	44.67928195	114.4761471	155.9562271	75.03572528	376.9916972	0	69.59911686	79.15333138
FUC-RHAMCAT-PWY: superpathway of fucose and rhamnose degradation	0	128.8085964	115.3698008	0	0	97.34598454	36.84453847	0	0	34.73199642	5.215402478	1411.143645	1265.780127	0	113.6156883	151.6512772	60.03942856	0	87.86368298	20.46961775	65.75682132	44.49972273	241.6885077	0	69.70078981	27.94283057	4.417710285	45.83572587	0	21.97007588	0	0	0	69.62392468	30.8040911	0	55.45001374	0	91.20555205	0	0	0	98.17940966	131.7283169	79.25975043	803.8711244	0	20.91082421	80.90845761
FUCCAT-PWY: fucose degradation	52.46300607	317.0157588	141.8620474	244.104018	7.113082991	93.33482327	31.63853024	235.1274047	55.86975838	19.89492649	4.562100896	1404.776252	1322.531387	3.546723174	183.5048012	95.10949408	35.78899725	26.94476748	157.8845745	22.66547092	109.6784542	52.48230374	160.9252857	23.50838414	32.30716227	175.7435561	2.995001326	152.6800358	0	37.604538	23.75727549	77.06502162	14.42162197	82.51049422	163.4144518	17.28839179	444.3798499	28.46344724	43.4120671	0	3.394814136	0	64.38980664	78.08913023	62.18781777	650.1073094	20.26959627	13.4988916	115.35494
GALACT-GLUCUROCAT-PWY: superpathway of hexuronide and hexuronate degradation	559.5740152	196.8043051	472.8495083	629.7022305	418.1341727	268.6335011	618.6660468	1220.39353	449.8540078	616.1963806	486.5452923	1087.947001	1416.836837	302.2718112	360.4219165	283.8490308	306.0215884	896.5267004	411.5655091	537.9106011	348.3369628	299.9283487	531.3990224	267.150393	803.8662978	377.856416	492.4798281	325.1224202	8.112685822	232.159366	63.60075679	188.4479634	182.2638813	316.4742515	320.7146977	204.1547001	176.4292994	498.1756597	486.7586932	374.1355553	4.230136919	308.0476517	175.5261936	366.4873751	482.0480554	698.1155691	481.7964797	349.4690585	342.2588331
GALACTARDEG-PWY: D-galactarate degradation I	0	8.847823955	28.67703377	0	0	0	0	0	0	0	0	103.6606249	105.7873759	0	0	30.50306737	10.36064724	0	12.72091629	4.601884406	2.538318749	5.30510109	7.97123557	0	0	23.18538965	0	0	0	0	0	0	0	0	0	0	0	0	2.679549145	0	0	0	2.997223559	25.36301783	6.099563132	38.78682219	0	0	1.215559835
GALACTUROCAT-PWY: D-galacturonate degradation I	545.9968736	176.3005171	446.2064938	549.1967592	458.0833467	257.2499838	623.8257978	1357.57522	465.1420973	606.6142927	394.3802665	985.8540042	1209.348936	233.39589	424.084694	267.7529318	344.9309692	864.8746311	422.3328378	483.0215236	335.326053	294.5759694	472.4050864	247.4546296	800.8387652	307.4768466	414.6008303	298.3003394	4.524377013	482.6804725	43.99025902	188.4521212	174.8173625	300.8112423	233.8043515	181.5026809	185.1757496	414.2185928	450.1543263	248.8648425	3.195742748	275.2528498	139.0711168	286.4633313	526.1879013	583.0560519	311.6197278	292.3731287	292.6658443
GLCMANNANAUT-PWY: superpathway of N-acetylglucosamine, N-acetylmannosamine and N-acetylneuraminate degradation	593.2286083	414.2876391	580.2044199	474.485269	337.6923341	285.0175638	639.990293	837.3797401	497.0151282	841.4472583	495.9810652	1523.856464	983.6884396	355.8750608	366.1044377	551.613222	375.8032558	1007.968623	334.1524285	558.3224386	567.9696717	484.1764375	717.5352299	429.9684459	688.9184701	535.6985661	663.8488757	309.8857825	8.3862343	129.2075324	61.45418664	383.4520391	278.48716	360.9538558	631.8436791	468.4422482	646.4923397	297.9779157	512.090461	494.4359295	23.79217088	543.1911676	905.7256206	389.3023423	672.936274	980.307182	265.9821892	402.7582372	434.2131104
GLUCARDEG-PWY: D-glucarate degradation I	0	10.62742156	37.56788637	0	0	0	0	0	0	0	0	107.5850422	110.7332948	0	0	31.0247511	8.420491216	0	8.479301109	5.235231222	2.791417585	3.946826429	8.856089814	0	0	24.72567273	0	0	0	4.950690633	0	0	0	0	0	0	0	0	2.830820966	0	0	0	2.97161327	31.83245236	7.509366895	40.63024345	0	0	5.506083681
GLUCARGALACTSUPER-PWY: superpathway of D-glucarate and D-galactarate degradation	0	8.847823955	28.67703377	0	0	0	0	0	0	0	0	103.6606249	105.7873759	0	0	30.50306737	10.36064724	0	12.72091629	4.601884406	2.538318749	5.30510109	7.97123557	0	0	23.18538965	0	0	0	0	0	0	0	0	0	0	0	0	2.679549145	0	0	0	2.997223559	25.36301783	6.099563132	38.78682219	0	0	1.215559835
GLUCONEO-PWY: gluconeogenesis I	178.6749284	639.8803718	529.2284581	179.9881909	335.0467021	502.6109285	0	386.7802801	466.8912255	0	105.9495886	98.25193054	396.321234	73.53419927	205.9845023	212.9434272	243.1385772	251.6008167	444.8489436	304.5913095	678.5516707	134.9585863	24.73756447	357.6811484	153.4270154	357.2244173	6.787271485	238.0819356	0	447.0574561	0	374.6714588	719.0033908	263.1726413	511.9321289	53.76039705	833.0671993	0	497.3939655	0	0	356.0062729	507.319147	656.3012489	455.4799468	693.4952833	0	98.49488219	406.2208399
GLUCOSE1PMETAB-PWY: glucose and glucose-1-phosphate degradation	0	51.0719929	89.7006311	0	5.168317536	0	1.750121233	0	15.29821053	5.237198485	8.348184214	1266.74069	1472.0023	0	0	146.5311366	17.29535594	0	31.74673742	31.63328955	27.58877992	12.68165038	182.1730127	0	20.77250588	130.2211701	32.03427588	1.750706961	0	0	0	0	0	3.561154673	152.4818068	0	31.49914244	5.23119672	86.68041446	0	6.08259279	12.38576648	71.72298608	88.83923207	20.14047903	656.6088539	0	20.51444315	33.21031244
GLUCUROCAT-PWY: superpathway of &beta;-D-glucuronide and D-glucuronate degradation	552.7037281	199.7643825	471.0403239	736.0248508	368.5235173	299.3112819	595.143902	1586.090151	430.1789583	604.4243132	541.6986983	1175.496748	1520.207152	351.978098	306.9153413	233.802477	310.0340161	882.6206542	463.4084033	550.1866611	329.307878	304.309723	525.8419568	244.1469671	724.7286662	409.3686001	515.2593764	336.1777273	38.55810705	180.0371087	76.48644865	169.3262676	203.0373981	295.3589664	463.1976787	197.7353393	163.1830745	539.8345432	484.0911534	618.0202137	5.66080521	316.4121498	190.5403435	373.3896137	494.6826882	669.6535402	621.7707746	384.2882044	379.9572211
GLUDEG-I-PWY: GABA shunt	4.870997277	169.2446328	62.56438498	341.8893404	0	152.4407669	16.07677936	0	0	0	10.33554187	3.253983481	255.3008265	3.293147214	0	123.8927061	34.91169612	0	21.91792005	18.75491241	17.95987202	54.40902851	84.19071231	0	0	37.31631579	10.33882343	251.1242072	0	23.75452798	35.88983769	11.1436832	17.77833602	27.42894584	383.2755651	8.579386438	582.5994947	0	47.52478159	0	0	1.728291189	52.19963145	135.3223239	22.48203872	491.3720182	0	11.93517597	125.3640536
GLUTORN-PWY: L-ornithine biosynthesis	102.1605945	514.9189928	267.4885327	576.703444	74.41659702	83.65449415	97.88606034	20.18692401	30.58717439	119.1867004	103.0301393	1583.005684	1380.727841	14.11869887	224.5037219	469.9965835	699.6938526	366.1775033	290.8590551	427.5591192	62.99546968	177.8189658	402.7326021	253.3868637	526.0980939	222.3571903	212.6711192	211.2669726	20.35726306	51.34296363	18.73614349	71.5208873	62.97048481	83.38422629	472.154671	127.146118	645.1650079	124.2399932	188.6176363	31.21884253	2.36833201	47.53876639	178.6819691	174.3154792	67.0962989	1053.437105	161.8032881	96.43389505	209.9967882
GLYCOCAT-PWY: glycogen degradation I (bacterial)	206.5534755	91.57954578	125.8581322	120.0256611	7.342670304	135.9859948	97.894773	20.29804269	202.4101104	373.740394	100.0527473	487.0221564	794.38396	295.596961	0	148.5291286	0	195.1304352	161.7807977	363.7343367	156.8750897	280.531281	149.32906	185.7648485	136.7799941	273.907428	379.5143391	72.49380757	0	0	42.11616943	103.2550462	59.56136132	87.53179123	214.8201711	151.4751256	30.79737988	261.1856936	127.3328262	463.9407667	0	146.8990473	74.38412717	107.5625184	160.0179071	442.6868284	0	245.0157551	141.9686993
GLYCOGENSYNTH-PWY: glycogen biosynthesis I (from ADP-D-Glucose)	602.2864532	759.7714618	879.1858358	1261.604873	1010.287972	626.0272923	1357.987748	1211.734359	553.084342	726.373897	316.9428217	1131.694346	1220.619519	501.3642241	580.408745	622.6677009	615.7468871	897.8813145	586.6128926	778.3122003	631.4156927	582.5852222	329.9879305	538.0287436	2039.482937	655.6506823	740.0424033	796.8386201	13.254892	202.0904987	81.36299023	245.1806187	433.8890036	225.6504513	396.801218	278.5170276	953.7420089	480.8397177	144.746866	558.7747268	0	373.4371153	116.1430041	729.7139816	454.1636639	710.7716075	224.8691308	306.4330983	299.6454572
GLYCOL-GLYOXDEG-PWY: superpathway of glycol metabolism and degradation	0	26.04258264	10.82143592	0	0	0	0	0	0	0	0.931508809	960.5413326	1084.0904	0	0	71.97041767	0	0	0	2.519616686	5.153092354	7.413443115	82.52297811	0	0	2.965786337	1.362049034	0	0	1.459127313	0	0	0	4.380045515	0	0	7.971755092	0	22.51468668	0	3.169667058	0.957888877	35.69462524	31.15718809	6.543735384	448.8143704	0	5.368330727	12.98229884
GLYCOLYSIS-E-D: superpathway of glycolysis and Entner-Doudoroff	13.42219351	171.2891327	181.2306266	142.5651919	108.6778476	212.7887644	0	109.604494	91.383538	152.8882506	71.8264759	1161.27881	1448.826038	132.2368665	224.0755441	234.9939415	158.4132272	215.1864142	278.7188408	181.3016992	193.8955818	150.5757402	236.439098	174.2057487	205.8972264	221.5035454	58.28532909	147.4235206	0	23.05683078	0	226.2519888	38.18619482	134.6532059	383.2079237	115.3946664	19.93640559	0	85.37325868	117.6524984	0	146.0292371	227.864548	234.6049669	121.4898121	774.9449227	0	230.3281111	137.481889
GLYCOLYSIS-TCA-GLYOX-BYPASS: superpathway of glycolysis, pyruvate dehydrogenase, TCA, and glyoxylate bypass	0	214.7986754	144.5526799	0	0	0	0	0	0	0	8.667174747	1301.639323	1641.793045	0	0	274.9555674	85.19884686	0	30.33802697	19.96242436	26.46508858	22.24050161	241.2158717	0	0	85.86474956	23.40228234	0	0	36.55350393	0	0	0	14.21653371	119.9140781	15.14757493	17.59052323	0	83.27694807	0	0	3.276943431	106.5010062	160.0339756	52.00706694	928.1243572	0	33.93227914	73.06177888
GLYCOLYSIS: glycolysis I (from glucose 6-phosphate)	293.4939028	1020.92768	473.0989915	547.1675278	301.0937887	763.1752467	374.7771926	708.693445	405.9031461	737.1765391	1034.934054	1682.532899	1991.569964	790.6471826	574.1135835	1386.744055	495.7958409	548.1452469	1034.587871	1139.006917	663.2799901	657.9702599	482.2928498	755.8068831	730.0764903	1081.123428	1053.181324	476.1949555	1469.946191	473.9581194	240.3323693	361.9061399	735.556239	420.7579636	1071.271029	231.295303	990.2136242	684.208706	913.232277	1540.051123	40.76990589	334.468701	1278.450289	624.4002414	533.0176649	1411.757693	1366.268931	685.9490832	356.3585655
GLYOXYLATE-BYPASS: glyoxylate cycle	4.844672899	125.3237096	89.79901194	0	0	0	0	0	0	0	4.665734602	1290.534921	1320.191814	0	0	177.195428	35.62354147	0	11.22696875	7.259621686	7.19851747	12.47880177	194.4679146	0	0	53.30120944	31.16643644	0	2.748330842	36.08880088	0	0	0	5.029670417	36.54146467	8.448209001	11.48990088	0	41.06600954	5.043048397	5.513937923	0.852394396	42.41671132	74.49130214	25.89504066	705.5450248	0	19.83148573	40.55144956
GOLPDLCAT-PWY: superpathway of glycerol degradation to 1,3-propanediol	38.89602655	31.36341628	53.02710023	41.90848836	26.40640432	30.72501178	33.08789771	163.5259626	0	78.26631505	19.20418425	46.22463184	43.23910899	19.93718441	39.16852267	60.7500688	63.12833764	21.98339774	63.09836452	21.82871915	34.28119099	105.1985045	143.0423288	34.23174882	64.96813452	32.76269137	45.7145217	35.58239198	6.012456652	46.49376281	0	60.73905125	20.29627944	32.34540417	160.519186	12.49823581	38.90026929	40.84528915	0	18.37377011	0	16.17101678	30.15866264	0	31.2781849	31.15763502	0	4.310009217	21.15605227
HCAMHPDEG-PWY: 3-phenylpropanoate and 3-(3-hydroxyphenyl)propanoate degradation to 2-oxopent-4-enoate	0	0	9.9211885	0	0	0	0	0	0	0	0	0	0	0	0	0	11.49694718	0	0	0	0	0	27.31113995	0	0	4.781336012	0	0	0	8.555301077	0	0	0	0	76.44616909	0	0	0	4.565113328	0	0	0	0	26.62571443	2.553250587	0	0	0	0
HEME-BIOSYNTHESIS-II: heme biosynthesis I (aerobic)	0	22.02503667	40.71561259	22.79902267	20.82824711	0	0	5.738744667	0	60.74939539	32.2446936	24.41609569	35.31944127	0	2.061141208	91.56347706	44.28265997	48.57309346	56.71090048	42.20198688	17.97506456	29.90557657	80.53125877	51.33693333	149.494065	65.40508843	114.822726	56.75889179	1.275493579	9.578625439	9.001201645	13.74999614	0	4.879157819	206.6226021	51.13659092	3.66385923	57.57345309	13.7899639	15.42891689	3.531437518	69.05648518	81.1224406	77.25410729	9.293131258	14.86747494	0	59.16484293	22.06611528
HEMESYN2-PWY: heme biosynthesis II (anaerobic)	0	30.03313089	71.90094512	26.50404868	24.68662186	11.68802819	21.25597965	6.182137567	0	67.74803179	32.66943523	983.6713921	939.2672571	24.83314818	3.365876477	108.2947547	326.6227824	52.44466404	67.26958032	50.40532758	19.45625983	31.04478701	103.4194208	54.37119155	225.7839613	70.22225671	119.0988009	85.52742458	14.35255592	4.282236742	10.2502234	35.77733583	34.7752778	54.6068056	214.8126522	58.1433417	6.325563825	77.81457055	68.40039498	15.52986634	3.595520358	90.33554044	109.8659388	105.0662465	45.16923946	395.2765954	39.94487055	62.7172593	59.40946826
HEXITOLDEGSUPER-PWY: superpathway of hexitol degradation (bacteria)	203.8799131	385.2230273	317.1524646	194.0770153	228.243478	257.3127493	99.07797908	378.8847109	146.0932164	389.7242441	101.4597838	1336.174519	1445.965008	208.9518925	298.5965875	370.0365383	326.6076915	212.8232574	229.6151777	154.2198262	333.702135	301.6024193	341.9740265	244.6143162	177.6933301	491.6021456	274.129406	317.9756219	19.42408052	229.3225243	0	289.8650768	43.27091455	258.5692453	495.0019293	107.1434322	236.1119501	136.2592369	301.7291135	215.4479717	6.037424483	104.24739	272.068019	298.2772044	268.639508	896.5032246	0	316.8627002	242.5527583
HISDEG-PWY: L-histidine degradation I	194.2905915	864.5147382	298.5666642	343.0426825	114.281022	275.2074965	115.7383092	205.8815538	592.0352282	357.3431643	277.1018326	14.70430854	136.5561657	131.592674	332.890276	31.54679505	212.9058806	289.9011329	102.4081836	205.9614175	377.5884748	399.4286815	137.327782	313.544134	449.1674855	12.88544569	84.97512607	370.3598994	0	571.960866	34.22033453	386.6252089	799.3837099	481.5569065	208.7995941	108.1175317	101.0925851	274.3618067	78.63414556	3.670871189	29.64147126	363.8177345	325.471506	483.0363076	12.76541638	551.1295542	28.01763947	199.7113375	56.6379942
HISTSYN-PWY: L-histidine biosynthesis	462.6228684	729.4108007	1021.840063	850.8794041	410.2310453	437.8744836	334.3947881	981.3127552	494.5828949	836.6394171	269.1511562	1346.386024	1453.915195	449.5364371	765.0739203	292.3928833	837.7723955	676.1874068	563.3257075	584.4863251	722.0149472	669.7577715	804.6805218	389.1008661	890.0544672	890.8281656	735.2494045	580.6411065	538.419494	224.1030298	85.36338553	571.7770214	461.3501207	586.1944178	551.4615013	362.6866266	848.1482016	584.7188452	653.5559392	654.9137549	12.71584284	614.1223299	784.6498356	470.3801698	637.5594486	1232.443547	280.5561452	547.7268915	729.4655477
HOMOSER-METSYN-PWY: L-methionine biosynthesis I	143.2352601	361.5514431	443.3244948	273.610333	281.1088416	272.9365258	260.9486833	502.6505219	302.6359393	191.7047433	125.0820759	1291.42441	1101.330658	243.4187281	341.2332252	174.2673242	238.2849462	269.9927097	471.8857966	544.5895811	410.5328967	224.8718882	179.6254671	84.43971986	433.2919302	275.7086596	239.5574508	383.8900182	16.78437301	149.6387173	30.54621536	180.3610061	240.5384618	228.7848148	325.2070528	88.7842067	296.8978912	144.9310292	131.0749032	192.749805	3.8987134	60.9270287	223.388112	294.9578803	313.2943576	546.478518	118.5697998	119.4763199	160.086367
HSERMETANA-PWY: L-methionine biosynthesis III	250.5904513	448.4361184	423.8429059	398.7032553	409.7937523	245.3143311	277.6707578	510.5422402	583.1736403	188.0857384	122.4369283	50.80446281	368.201948	233.3036541	613.2568929	150.9977237	165.5120058	366.5394715	584.9652136	515.677395	528.584693	118.550647	105.6287903	93.95745713	421.2466637	215.3897377	192.4808151	383.0426519	16.17915331	263.7828726	42.42489721	220.0044744	430.3149618	344.8882162	431.3685989	85.74361802	1026.625439	444.8659189	261.5973883	188.6404238	0	245.0131709	163.0961687	462.0963958	347.4391216	377.1312437	195.2674453	185.8810382	309.7494183
ILEUSYN-PWY: L-isoleucine biosynthesis I (from threonine)	2084.98789	1557.371822	2818.715508	2598.996646	2317.393869	1644.999419	2572.101363	3737.458934	1542.448307	2463.959689	1875.776484	2256.003232	1998.461964	2112.743929	2296.398189	2004.853221	2233.188384	3126.611425	1950.151127	2183.885275	2055.891645	2477.215019	2318.852144	1813.392903	3653.054502	2101.022904	2595.897472	2524.288675	1919.34854	1699.978128	604.0449162	1889.990696	2089.296855	1898.387169	1876.858606	2337.488993	2730.549926	3098.943405	1217.996442	2982.305256	157.8701075	2290.37295	2045.799465	2468.171569	2702.529232	2305.694575	2064.557426	2430.356002	2221.733919
KDO-NAGLIPASYN-PWY: superpathway of (Kdo)2-lipid A biosynthesis	0	26.78897454	30.35008461	0	0	0	0	0	0	0	1.941537032	548.7764791	582.8208963	0	0	64.53693927	10.79488181	0	0	5.832956417	6.007458921	5.355345035	46.98094576	0	0	13.33527166	4.074671493	0	0	0	0	0	0	0	0	0	1.444412355	0	23.07335729	0	2.812439121	0	29.28778829	30.63524215	6.020644312	330.1067583	0	4.730465055	5.718636097
KETOGLUCONMET-PWY: ketogluconate metabolism	0	66.64584119	88.02464579	0	0	0	0	0	0	0	7.644114671	393.5308383	378.9842501	0	0	103.6115373	20.98430871	0	8.270815354	4.161499187	22.96560565	15.4507689	47.68985058	0	0	69.02845243	22.48489208	0	0	0	0	0	0	0	0	0	12.86053634	0	0	0	0	6.547946229	47.09959536	86.30927411	10.38260903	145.5301457	0	0	0
LACTOSECAT-PWY: lactose and galactose degradation I	0	37.31241572	93.00226589	35.51410574	12.39811071	104.4710405	8.908054052	91.32300387	41.47956693	46.12236246	51.53198078	464.7107234	262.9255966	51.81138635	16.2769318	13.05778006	78.02166022	81.14839155	76.46374732	63.53068114	49.24331741	115.6356571	44.41682464	19.29754824	92.67625545	109.3127714	46.1756335	21.67412888	0	13.66895127	3.563345165	216.8820153	19.87271556	105.8120877	148.8546572	7.385059287	35.59703129	10.31889349	14.5889328	0	0	53.40598417	99.21872129	34.295892	12.02612398	258.3961725	19.050213	0	56.76307907
LEU-DEG2-PWY: L-leucine degradation I	0	0	0	0	0	0	0	0	0	0	0	0	0	0	0	0	0	0	0	0	0	0	0	0	0	0	0	0	0	0	0	0	0	0	0	0	0	0	0	0	0	0	0	0	0	0	0	0	0
LPSSYN-PWY: superpathway of lipopolysaccharide biosynthesis	0	42.24069998	36.37213878	0	0	0	0	0	0	0	0	0	0	0	0	0	0	0	0	0	0	0	78.4385728	0	0	18.23792582	0	0	0	0	0	0	0	0	0	0	0	0	20.83175606	0	0	0	0	23.13028396	8.495496506	0	0	8.145020164	0
MET-SAM-PWY: superpathway of S-adenosyl-L-methionine biosynthesis	289.2336235	635.5314973	819.5640738	443.4090617	479.7850489	465.5032657	439.8487257	920.6728797	481.7438838	342.8287405	245.8282183	1681.44597	1404.618778	463.2219994	524.7014591	324.5607287	490.0371613	500.0208495	814.6814921	978.2091131	704.9034879	426.2430847	378.5060727	181.7641738	775.0947424	546.1524868	441.7932144	713.3501929	37.62715577	293.6308075	62.42193867	337.2317627	410.2269173	404.789543	569.6835405	174.8292711	471.3204298	245.0735562	213.3931086	320.6635001	8.426965456	97.68875931	424.504653	508.744428	563.2716903	916.2872704	189.2682397	230.4407159	263.5464108
METHANOGENESIS-PWY: methanogenesis from H2 and CO2	0	107.6292563	9.190482575	0	0	31.02880067	0	53.13469032	8.809896948	0	0	0	0	0	0	0	0	0	0	21.74056052	110.919418	0	0	0	0	0	0	22.60232342	0	0	0	19.08790462	0	52.29417083	0	0	0	0	0	0	0	0	0	0	0	27.29396348	0	0	4.625848886
METHGLYUT-PWY: superpathway of methylglyoxal degradation	0	18.80584917	5.520798174	0	0	0	0	0	0	0	0	683.2933953	792.5854355	0	0	52.55661098	4.368904455	0	0	0	0	0	45.07389851	0	0	19.19168103	1.428496455	0	0	3.456513362	0	0	0	0	0	0	5.529861587	0	21.91456856	0	0	0	39.79212	30.07234352	7.095117969	305.9536765	0	0	0
METSYN-PWY: L-homoserine and L-methionine biosynthesis	271.8846022	605.3000673	742.6478348	481.5978472	497.5681842	471.6313918	463.7835392	849.0505773	515.8534736	343.8067037	231.6028624	1542.64191	1319.814428	413.6523992	570.7442264	313.1092801	430.0097749	478.7653171	789.1660372	884.6851309	698.3127665	405.8525091	330.1113634	158.9325007	737.1896019	480.5262672	414.0420727	642.5417308	32.31125477	275.6735748	55.37656257	323.0506656	424.2478147	400.9067926	548.0727454	167.3185455	531.3060614	271.60198	237.0352424	346.8740496	7.272603077	116.9939673	397.9857208	521.7675981	544.7870342	819.5410174	214.7556062	220.3165733	295.0330604
NAD-BIOSYNTHESIS-II: NAD salvage pathway II	0	128.2347697	133.3523677	4.060006067	0	42.95094783	0	23.43594956	0	0	1.802842272	2027.527646	1341.927867	0	0	171.0321269	32.90211251	0	9.060674343	30.42741979	109.0456886	7.148207508	142.3844783	0	8.107606433	46.34255775	31.05128198	28.11864275	0	28.36376728	0	66.92781579	0	65.24283894	270.6617093	3.595649503	24.93197221	36.89970971	21.16467665	0	1.699403723	0	33.95742053	88.70592722	26.34823338	439.1499866	0	7.157370383	68.16234352
NAGLIPASYN-PWY: lipid IVA biosynthesis	24.92366828	71.98987163	75.59915198	57.77603824	112.463194	28.01265948	29.64379474	0	0	30.25208971	34.61592125	454.6697687	664.2345629	11.32011289	0	143.2252596	562.3761622	103.7465705	83.07266486	57.35870846	15.40029454	15.37931239	147.8538258	138.7932144	178.6140824	64.33019696	175.045622	120.6745626	0	32.38381291	21.29796433	14.61655603	40.28104901	53.18346041	437.4774083	85.29845912	129.6786405	79.29768572	163.7731845	21.11718631	2.915902982	77.22766799	82.35011856	123.4337058	65.15053807	362.596828	42.52745835	57.24597688	35.72866213
NONMEVIPP-PWY: methylerythritol phosphate pathway I	1970.107978	2230.344358	2371.369623	1992.775353	2240.675073	1347.230846	2151.964003	2323.541678	1596.132165	1956.146266	1955.998847	1516.875576	1443.983484	1757.474617	1929.519299	1411.289712	2077.617507	2384.699356	2034.553924	2853.462295	2223.202222	2093.513347	2486.418387	1526.713966	2945.18958	1998.185837	2465.730408	2087.262802	2129.062247	1694.88947	505.3067944	1600.577143	2744.108169	1585.299735	1853.200918	2051.724474	2362.265173	2593.079872	1728.062612	2475.64624	85.1719061	2171.206109	1885.617817	2488.321411	2239.193062	1876.129721	2293.164559	2197.192656	1908.403597
NONOXIPENT-PWY: pentose phosphate pathway (non-oxidative branch)	1293.935161	1283.496496	963.845064	1588.275673	889.8551447	790.4136366	1264.903357	1784.142219	1012.779812	995.9823727	872.8215215	781.1279939	978.1619789	741.7102464	1396.546943	1044.707503	936.5034783	1683.651001	1074.991782	987.5460029	965.4458221	1048.705281	765.3866532	1010.824943	2130.630495	926.9681043	1452.028521	1640.847837	263.1717914	640.9651553	233.4841269	796.1689125	653.6016262	901.1752409	1106.071723	788.8863421	1770.92161	1234.57434	852.6177022	1963.894213	0	709.4331552	830.4049601	931.5436751	1217.424429	968.1528819	828.8172848	1129.313072	800.5183261
OANTIGEN-PWY: O-antigen building blocks biosynthesis (E. coli)	61.56470794	351.3994103	326.6975456	266.9171916	227.0790765	537.3598092	797.3237931	232.9743363	464.1433251	194.4766581	282.5594386	1154.038544	1024.184218	86.29891434	328.6731001	308.8144737	186.0131999	542.0813967	369.0314061	303.7423446	659.3754419	343.3791741	288.8391742	192.7179982	654.2024128	376.4036413	205.8728514	234.8985094	15.2291348	109.616945	18.02797708	252.2501208	235.0116304	243.6552543	553.8470588	38.48183871	174.0377409	314.8166778	121.6023512	48.01812131	8.439958282	137.9411352	225.7085527	189.0909582	183.3817636	779.1522496	286.2586694	166.2409558	285.5378771
ORNARGDEG-PWY: superpathway of L-arginine and L-ornithine degradation	0	0	27.05798176	0	0	0	0	0	0	0	0	0	0	0	0	0	3.720826628	0	0	0	0	0	0	0	0	9.670365581	0	0	0	0	0	0	0	0	0	0	0	0	0	0	0	0	0	34.37169666	0	0	0	0	0
ORNDEG-PWY: superpathway of ornithine degradation	0	0	26.73380134	0	0	0	0	0	0	0	0	0	0	0	0	0	7.946752796	0	0	0	0	0	0	0	0	16.58290471	0	0	0	0	0	0	0	0	0	0	0	0	0	0	0	0	0	25.68323737	0	0	0	0	0
P105-PWY: TCA cycle IV (2-oxoglutarate decarboxylase)	0	168.7463472	139.2970663	0	0	0	0	0	0	0	4.79627662	1120.71977	1562.001327	0	0	208.731547	66.68106878	0	12.27734777	16.83670359	10.24126047	20.55093669	231.326405	0	0	48.292685	19.51389111	0	0	50.38167664	0	0	0	11.3185482	0	7.289585542	22.56715164	0	50.65276969	0	0	0	57.81524966	132.3049429	34.76468489	865.9221535	0	28.88619534	50.78957195
P108-PWY: pyruvate fermentation to propanoate I	53.3898943	67.7204508	201.4898263	173.9109407	27.31518184	4.195862034	8.678593004	92.57489752	116.4060928	0	8.043854467	0	92.85220212	83.96678743	341.9592985	121.1570239	24.97348536	0	270.0406475	77.34769458	101.2888831	16.45514075	94.14903821	4.017770502	134.7897915	128.6116038	32.49234168	0	3.487057021	14.69574395	21.33499748	107.2154188	55.54277438	57.66067285	53.62626152	2.870439601	25.36346133	107.8301481	29.47552344	0	0	3.465030668	50.5575223	89.07929346	94.80147896	117.2626667	69.27135595	115.1011012	31.77641195
P122-PWY: heterolactic fermentation	0	0	0	0	20.47898041	0	0	0	0	5.118633583	0	0	0	0	0	8.018435028	10.42252485	0	13.21611399	54.88359061	10.10504842	0	0	0	49.28133376	0	14.81960563	5.133220541	0	6.863635619	0	0	0	0	321.4808573	2.694928567	4.992045356	0	0	0	0	0	0	8.048603217	7.45331397	0	0	0	19.73631637
P124-PWY: Bifidobacterium shunt	0	0	0	214.5447559	0	0	120.166302	495.6812532	0	0	0	98.00224899	0	0	0	0	0	0	0	0	0	0	0	0	0	0	0	0	0	173.5942887	0	0	0	126.7042167	0	0	181.7440461	144.7563171	0	0	0	0	0	0	160.9156851	0	0	0	0
P125-PWY: superpathway of (R,R)-butanediol biosynthesis	0	0	0	0	0	0	0	0	0	0	0	0	0	0	0	0	3.038529694	0	0	0	0	0	0	0	0	0	0	0	0	0	0	0	0	0	0	0	0	0	0	0	0	0	0	0	0	0	0	0	0
P161-PWY: acetylene degradation	23.20704211	17.7649756	141.8808202	57.59771046	26.74573837	60.99311904	40.54584718	36.9487994	81.24559567	80.45244891	60.47783707	9.601246859	21.74290216	59.08135838	33.86999012	77.82868547	58.20981173	48.9366263	72.92885294	36.63133529	115.3190167	42.22058141	177.7192804	54.31826059	18.80716402	45.18513481	75.44475512	66.82090594	25.18984401	92.592262	4.852881223	48.42431148	39.76655132	37.93574589	272.3881955	63.32154603	15.63160944	38.56084992	24.7218319	59.3869687	0	68.13695515	81.80608713	154.1827489	40.33962244	46.97625971	34.94238324	107.0807735	70.11472585
P162-PWY: L-glutamate degradation V (via hydroxyglutarate)	93.913302	107.3302557	79.44177032	146.0256812	82.3805802	96.23846799	114.0360378	119.3857585	117.1410541	181.5789486	91.51020345	0	0	148.9895093	83.33074303	260.0942068	27.90353712	160.1819406	89.5263279	183.1779817	126.5620535	0	77.86074004	130.9171264	156.3387762	0	22.69322676	110.4035359	0	0	29.45549291	66.99435831	80.12386956	84.45381718	75.89976343	84.86096733	0	82.74755325	42.23348618	73.18137008	0	145.654858	58.71236696	159.8812365	0	29.57108384	53.81379167	68.74195082	96.8583927
P163-PWY: L-lysine fermentation to acetate and butanoate	0	49.02788366	0	0	0	0	0	0	0	0	0	0	0	0	0	0	0	0	0	0	0	0	0	0	0	0	0	0	0	0	0	0	0	0	0	0	0	0	0	0	0	0	0	0	0	0	0	0	0
P164-PWY: purine nucleobases degradation I (anaerobic)	76.75383592	124.6026752	174.0944051	0	0	73.5267321	69.4825888	207.8405448	85.72039525	86.6608451	0	39.44618384	0	30.17174509	74.86919831	65.29006536	95.4609095	41.69097105	114.463909	96.90836647	99.32091056	72.82474145	150.0183075	130.9228173	0	86.82434392	98.15975854	106.6739858	0	0	0	189.5957348	31.08873666	148.5154288	93.6348306	50.3565746	40.2691423	22.7583303	0	8.234461607	0	0	70.83263015	91.88690913	48.00067522	50.07036915	0	0	0
P185-PWY: formaldehyde assimilation III (dihydroxyacetone cycle)	144.9755027	143.6612266	311.8663093	105.7366849	132.3145857	220.54665	0	318.335573	223.7669026	234.329277	35.43966046	102.3957313	125.507446	26.17013816	115.0288144	98.14375285	102.1033567	107.1815714	215.3366328	125.9528179	175.134292	108.0649395	257.4707516	57.63448508	87.25920056	402.5782693	30.02939273	143.9783459	0	250.4865487	0	147.7833915	242.5414977	128.0714734	69.35410931	14.90451454	58.65452508	0	260.6331291	26.126385	0	66.1747967	51.85692497	0	175.3360966	220.4563243	0	4.78425935	227.9475328
P221-PWY: octane oxidation	0	0	0	0	0	0	0	0	0	0	0	0	0	0	0	0	0	0	0	0	0	0	0	0	0	0	0	0	0	0	0	0	0	0	0	0	0	0	0	0	0	0	0	0	0	0	0	0	0
P23-PWY: reductive TCA cycle I	0	28.53590781	5.166362157	0	0	0	0	0	0	11.03163706	0	8.08682275	105.0126277	0	0	81.82951498	0	0	0	0	7.26103244	0	0	0	24.17015174	0	0	0	0	0	0	0	0	0	0	0	0	0	0	0	0	0	0	0	0	0	0	0	0
P4-PWY: superpathway of L-lysine, L-threonine and L-methionine biosynthesis I	263.4301903	264.8324702	391.5909929	306.0940826	241.2180848	296.6466609	102.4354091	335.5088959	222.2435456	59.15754375	133.244367	946.1214345	949.8036885	212.2857365	153.8380489	198.9077773	289.456377	190.3023822	293.9156974	167.7745386	298.522645	287.3974669	265.8092439	102.3557713	420.418191	312.0565045	92.39641402	297.4503279	11.28896914	201.5947647	34.7750634	251.8522774	175.0508799	376.6874229	558.33731	83.61536245	309.8622126	284.7474692	141.0331801	87.81716062	0	81.20716699	258.3489091	324.6185237	307.3527271	738.3892324	27.02281259	209.4689602	248.8629558
P42-PWY: incomplete reductive TCA cycle	285.2022422	454.6959658	488.2338407	520.0836971	522.3644626	496.7082603	265.1947757	534.2244023	236.6499155	210.7020399	274.7782379	447.8605715	392.0931643	130.3019969	418.7192939	218.9999681	173.673922	462.185013	599.1758766	370.5705523	722.9447561	466.9684004	422.8512441	223.2270685	445.7037625	445.5017613	220.698859	512.5535053	126.776015	661.287411	39.15133329	359.8227138	264.5582705	557.6402131	350.8352316	137.431227	103.8720677	260.5491833	379.8148385	325.2107536	0	76.55878507	113.0026006	365.7853103	346.6226668	503.8015717	197.89554	89.51513261	419.4425148
P441-PWY: superpathway of N-acetylneuraminate degradation	95.40040973	288.9327371	346.2479497	151.3460043	92.74521377	191.9278894	36.75978197	170.5778394	159.1021201	245.9533911	96.87199836	940.9281815	187.2123583	166.9049522	116.8552246	363.4876837	166.5583148	148.6425334	208.6372208	169.2869903	323.8786688	143.344592	381.106117	172.9306104	167.6983482	162.3196792	78.83391388	192.0587609	0	117.1586142	16.25313796	150.561904	68.73573666	121.8774378	454.2296389	155.454746	73.75160715	56.37425468	171.5781374	165.93072	0	185.2689645	227.2820973	319.7961419	138.6643708	403.0226676	0	273.7588303	196.1506074
P461-PWY: hexitol fermentation to lactate, formate, ethanol and acetate	78.57345598	200.9523194	198.8033172	94.73677368	50.43521761	87.99781605	51.72831921	157.9317739	91.76839086	166.229612	47.42917839	1752.205415	1714.743666	98.64006996	129.1125217	202.945624	224.2820664	68.68593468	126.6052687	43.33489923	140.9933598	215.2137626	216.78431	84.09116272	89.22030559	190.8599716	136.8669404	127.8679038	8.794992278	165.0610694	0	121.3846556	28.59038895	122.5816616	503.0219903	54.45001742	147.151966	76.54288828	42.09555764	57.54715113	3.339063533	36.74685579	97.70643256	210.7246874	71.12375535	631.4436218	0	168.3837934	117.847306
P562-PWY: myo-inositol degradation I	0	0	0	0	0	0	0	0	0	3.068348743	0	0	0	0	0	0	0	0	0	0	0	0	0	0	0	0	0	0	0	0	0	0	0	0	0	0	0	0	0	0	0	0	0	0	0	0	0	0	0
PANTO-PWY: phosphopantothenate biosynthesis I	1321.156448	1286.976922	1805.253997	1514.210837	1766.084375	931.1441787	1657.985963	1563.228587	1175.984413	1742.829589	2031.665938	1944.270316	1837.717933	1764.420016	1849.227386	1483.896278	1756.251933	2059.621932	1880.338634	1782.353701	1942.488931	1828.579338	2390.014895	1573.608127	2387.255959	1777.541611	2294.681122	1707.356161	2186.268037	1717.488627	525.8808249	1651.903719	2027.072182	1351.762907	1850.319892	1782.004385	2118.543636	1979.231125	1673.390269	2382.562164	127.2177945	1850.783826	1985.789516	2359.992933	1944.995292	1773.92405	2278.425839	2089.406268	1656.963392
PANTOSYN-PWY: pantothenate and coenzyme A biosynthesis I	806.7622743	660.3014944	891.150927	887.2609065	955.5680252	564.2425803	1010.147097	1312.486098	848.2905695	955.1947398	1088.270359	851.4429699	1017.671594	848.4697438	1392.846526	643.3504745	749.257164	1463.61701	885.1828513	881.2523328	1008.709626	675.0563777	844.0061555	762.3238454	1304.426374	1107.310882	1027.321181	764.5287388	1275.062924	452.4709886	187.1162574	852.2264877	574.9827068	690.8956064	864.1778793	446.6475525	353.9384297	925.7253736	923.3500978	1264.506435	7.89395132	532.5889783	473.8533948	646.0066169	891.6062749	619.4826986	1604.970793	850.2528455	566.5662164
PENTOSE-P-PWY: pentose phosphate pathway	8.611120846	351.2389993	152.7075302	170.6652906	89.83244688	174.1485949	104.8960432	76.31013942	160.1085022	109.1115215	84.41132968	696.2340044	895.3447132	104.9557814	292.6910501	295.4985869	141.7661052	524.451227	288.3675856	152.3321736	150.2693968	336.0770832	223.5282409	154.1420545	546.2293158	173.3646231	246.4308042	130.4450416	298.5377675	27.1726773	29.89126035	333.5247108	78.45064247	119.6438289	661.7354683	138.7507918	56.50370396	112.85965	43.32696152	89.32882478	0	129.301318	202.8310442	291.346117	99.89013144	789.5590375	206.89229	210.4051231	128.7583353
PEPTIDOGLYCANSYN-PWY: peptidoglycan biosynthesis I (meso-diaminopimelate containing)	2403.99255	2205.515931	2367.136972	2207.792744	2361.87269	2039.2435	2472.52916	2240.169113	1728.932677	1920.99787	2100.961872	2126.494429	1764.195058	1985.698119	1955.953524	1638.102021	2341.478277	2525.487709	2178.927755	2903.019588	2652.789216	2864.406048	2417.913785	1803.491398	3043.625786	2131.661872	2401.440916	2247.598576	2637.097668	1969.461428	530.7286615	1883.366414	2619.783551	1932.436052	2155.44065	2041.735486	2737.625373	2669.84185	1881.345756	2822.569903	139.6929628	2304.78291	2261.632537	2831.42427	2477.189021	2229.029214	2412.204887	2352.953856	2197.410586
PHOSLIPSYN-PWY: superpathway of phospholipid biosynthesis I (bacteria)	312.4650969	419.6981358	563.8873453	428.8196679	217.7503542	202.5803439	376.275712	120.1524261	250.5367836	694.6033101	723.6794288	1713.779007	1414.327464	671.1727188	317.3330776	614.4245892	630.2994819	826.8582091	326.6521508	397.0230973	412.7413679	389.9985044	695.7288139	445.4408475	642.1800406	743.6059961	911.1676403	385.7317469	151.0226087	49.6038405	203.4157178	482.5850098	295.2813152	183.4497822	1045.277252	282.2467921	273.97725	607.2093415	820.4591307	1375.421393	25.45364075	337.8733959	619.0035927	639.4092937	333.6745324	987.1266779	1248.318471	563.3516921	285.9419196
POLYAMINSYN3-PWY: superpathway of polyamine biosynthesis II	0	204.8630123	8.253690868	0	60.34535992	46.74531388	3.098752254	0	162.7646709	0	13.51881452	0	144.7266988	0	0	75.8243569	19.55270157	128.7973521	8.054805943	54.82471178	13.25720857	91.77343812	0	0	158.4837976	27.84794108	76.10181895	6.216298461	0	0	0	25.91429498	45.02946878	24.07101493	8.020131132	0	24.40160934	11.35881066	11.51113646	19.89863054	0	46.2306086	54.19559601	59.68041477	17.15867587	71.27504726	0	0	7.676710592
POLYAMSYN-PWY: superpathway of polyamine biosynthesis I	205.8617915	310.4968857	139.7215381	481.4402185	76.86418491	183.6919982	177.264	323.6860495	281.0112438	229.2688529	106.4607712	827.8759163	922.2555979	98.16836282	178.5537552	117.418491	213.747119	247.9226453	319.6901545	268.2863512	125.2705096	262.2337572	127.5539674	88.58623262	411.7363026	199.9129309	230.414451	308.1439953	1.970451498	35.23359095	26.0285437	68.95563056	84.77733252	142.1724995	122.7878332	160.877248	360.4463104	141.03618	104.0534249	90.18428347	0	67.8588366	94.00379802	128.7960354	128.0477374	251.3569958	131.7405009	89.98778211	137.7637702
POLYISOPRENSYN-PWY: polyisoprenoid biosynthesis (E. coli)	0	83.58948771	50.82960867	10.0145299	0	0	0	0	0	0	3.690445507	772.1628582	964.5172887	0	0	73.2536439	6.522370177	8.005698475	7.17561845	17.65427221	21.19772198	3.653354485	68.4240647	0	0	22.49406368	12.32894862	22.12511889	0	0	0	0	0	0	0	0	0	0	20.58657689	0	0	0	28.01701357	52.35049677	0	333.357939	0	0	14.46520111
PPGPPMET-PWY: ppGpp biosynthesis	23.70798158	83.67519342	80.53823539	54.56571863	31.41110593	65.39658651	42.74066121	73.01972801	0	38.64222481	16.99719246	715.649808	696.9841433	27.09788227	120.939466	146.8082058	140.5153462	19.72986683	30.2294063	297.8898256	16.96584586	26.41769616	110.4909744	19.34733252	178.2969836	113.4588065	55.64979107	64.25736192	13.97395096	43.95082551	11.68102681	14.37729796	0	3.970393372	220.1606668	29.07524088	25.5097305	0	33.41607991	33.97541158	0	1.676019348	37.82051733	90.17284988	14.35044892	223.8843056	0	33.60878503	20.84022458
PROTOCATECHUATE-ORTHO-CLEAVAGE-PWY: protocatechuate degradation II (ortho-cleavage pathway)	0	0	0	0	0	0	0	0	0	0	0	0	0	0	0	0	0	0	0	0	0	0	0	0	0	0	0	0	0	0	0	0	0	0	72.14601448	0	0	0	0	0	0	0	0	0	0	0	0	0	0
PRPP-PWY: superpathway of histidine, purine, and pyrimidine biosynthesis	508.2508233	589.9083339	820.9766035	709.4236233	668.8479662	528.3226124	411.0689454	504.919298	556.7297237	265.260272	181.0678443	411.5307723	904.735049	131.4206625	542.0363392	415.4751058	789.9715597	600.7524733	707.0708256	551.6553004	833.0245036	532.7405039	522.7995632	369.1105804	989.6572809	724.1637698	627.9670143	622.1271026	67.64200489	325.3415501	71.91720349	443.1895749	561.8230734	545.4695756	556.8601816	226.8538392	713.6241887	295.61725	209.2145542	213.6942837	0	356.4181409	379.9323438	368.6395306	296.1942904	667.4089852	261.7887772	283.9015774	581.7613266
PWY-101: photosynthesis light reactions	0	0	0	0	0	0	0	0	0	0	0	0	0	0	0	0	0	0	0	0	0	0	0	0	0	0	0	0	0	0	0	0	0	0	0	0	0	0	0	0	0	0	0	0	0	0	0	0	0
PWY-1042: glycolysis IV (plant cytosol)	1984.105404	2220.98739	2024.457419	2099.283798	1608.328197	1479.223298	1741.682627	2883.146368	1656.009583	2101.638228	1799.084477	2539.550093	2402.844948	1634.691147	2203.609364	1286.552248	1781.390306	2387.833829	1699.33891	1435.067724	1913.783814	2196.934408	2279.451975	1284.843314	2220.997856	2152.958589	2206.948085	2195.798515	1424.866404	1699.403641	384.1938255	1666.571299	1748.823951	1649.268004	1597.805111	1125.526396	2397.212748	1714.078677	1675.473007	2812.45039	72.41714334	1431.241565	1123.305218	1586.300924	2155.84792	2383.100245	2313.051951	1639.586602	1508.194444
PWY-1269: CMP-3-deoxy-D-manno-octulosonate biosynthesis I	133.0230442	228.0918338	460.6918138	287.8868362	235.4370808	176.715177	155.5731606	299.6938943	216.9456842	422.4366086	575.6351342	1610.226584	1488.671029	599.476343	800.1112264	440.7510205	195.7110287	476.4367667	377.8560646	307.4435715	456.2979506	436.2179735	571.2730692	198.9437084	424.5217646	619.7711235	758.8266777	398.530127	1163.255791	521.5241687	124.1052859	428.9383666	313.9741174	305.041127	1054.639228	549.0601971	890.0901737	460.406559	727.4811477	1245.265447	37.22468059	623.2856603	361.3073934	501.0203931	770.6543208	1137.334149	1002.995671	812.9706849	541.7400426
PWY-1861: formaldehyde assimilation II (RuMP Cycle)	0	3.643363921	0	0	0	35.69519922	0	9.207429797	27.2429684	0	0	0	9.001152047	0	0	0	0	0	0	8.99237411	0	0	0	0	0	0	0	0	0	0	0	8.987672315	0	44.38984524	0	0	0	0	18.22610245	0	0	0	0	26.85214082	0	0	0	0	0
PWY-241: C4 photosynthetic carbon assimilation cycle, NADP-ME type	0	11.52949097	1.907611735	0	0	20.78427466	0	0	0	0	0	3.459811708	91.74552732	0	0	38.76494706	0	0	0	0	3.671424386	0	0	0	8.784682163	0	0	0	0	0	0	21.56421557	0	0	0	0	0	0	0	0	0	0	0	0	0	0	17.3344495	0	0
PWY-2723: trehalose degradation V	0	48.64880764	43.34490124	0	0	0	0	0	0	0	0	817.518533	870.022977	0	0	84.50134612	0	0	5.230060539	0	28.24942864	12.83763558	97.2963658	0	0	30.79627713	0	0	0	0	0	0	0	0	5.086666639	0	15.69338822	0	20.53898544	0	0	0	25.03418737	58.29529938	20.74327858	342.3735434	0	10.4641848	7.825768242
PWY-2941: L-lysine biosynthesis II	81.23488168	253.9692793	401.5684114	97.81351339	48.67244253	180.01101	53.38326209	286.9158042	254.8068531	77.82781768	185.5868318	392.7465047	157.1603449	178.0583527	119.2630904	33.11130919	146.5194066	152.8866057	842.6329256	340.060645	392.0028723	33.39294372	112.0621277	108.7806404	242.8029585	111.5134713	432.885735	192.3959597	0	40.92880555	0	549.0630301	190.1199621	433.0571121	232.5457715	135.5916073	102.2428004	253.8692341	53.73079452	15.64955424	0	286.403042	296.8536132	378.9700279	98.70467863	203.9466162	13.37966755	531.4620626	260.215993
PWY-2942: L-lysine biosynthesis III	2427.129207	1715.718145	2256.165247	1878.192545	2175.943644	1515.869849	2025.095876	2135.960591	1634.315276	1833.013642	2160.895633	1631.326017	1416.008606	2072.517475	1933.37563	1424.181562	2310.964388	2269.345363	1791.935642	2914.859466	2341.396653	2313.246822	2887.674481	1701.881224	2797.474688	2082.832636	2134.377649	2070.930666	2318.304709	1675.394409	523.4219337	1627.975512	2297.997009	1723.74987	2213.563014	2041.372766	2629.016865	2290.2216	1806.842422	2648.223239	168.7207757	2145.652903	2169.6425	2695.424325	2456.740708	2010.404817	2409.531147	2150.1136	2051.53928
PWY-3001: superpathway of L-isoleucine biosynthesis I	1355.83327	993.7260289	1163.590377	1238.703456	1345.716199	991.2467654	1197.632887	1957.243856	933.7510857	1040.821013	975.9349275	1661.592197	1650.236243	836.9387406	1013.784445	643.1644692	1011.56768	1424.338914	1098.688445	1448.498129	1154.755293	1137.252954	1177.326845	576.1461126	1513.015621	1003.668465	974.6601419	1087.360174	343.4665845	900.1914893	214.5645494	856.8548055	747.7864048	1031.057115	970.837537	625.9328554	1565.32027	1319.983214	760.9224819	849.1133357	10.97203113	714.8792962	792.607747	911.0031984	1232.525882	1461.990215	722.0300856	881.5218143	918.838345
PWY-3781: aerobic respiration I (cytochrome c)	0	54.09279987	39.26466707	12.70953869	13.55951569	0	0	41.00543028	14.10460897	18.52287416	0	25.16450484	10.33178988	0	0	19.80725319	19.27190418	32.75064204	42.82473951	27.42259175	22.41594347	69.97591441	0	0	14.39918864	31.70424759	20.56255121	0	0	31.10552246	0	42.26169842	0	9.256854126	17.87032702	0	0	0	0	0	0	40.36328838	77.83761126	36.86062544	35.30917316	0	0	10.56347362	9.501202561
PWY-3801: sucrose degradation II (sucrose synthase)	0	0	0	0	0	0	0	0	0	0	0	0	0	0	0	0	0	0	0	0	0	0	0	0	0	0	0	0	0	0	0	0	0	0	0	0	0	0	0	0	0	0	0	0	0	0	0	0	0
PWY-3841: folate transformations II	1424.964814	938.3102618	1814.460127	1401.905836	1760.449083	803.9697702	1464.967489	1699.347195	861.0941093	1515.493404	1818.881232	799.6267059	1328.763545	1860.692755	1690.190903	1104.102747	1566.532731	1861.687867	1341.119609	705.4338778	1795.830323	2029.569355	1944.219544	1467.860444	2446.920423	1877.349833	2018.301528	1692.050311	3040.306158	1655.842359	568.1514928	1313.612916	1750.610187	1519.236744	1886.296558	1816.363397	1688.656389	2122.121879	1674.408638	2622.743519	164.4555314	1919.113844	1885.106963	1976.567142	2075.349901	1520.608707	2429.60849	2212.249333	1851.2024
PWY-4041: &gamma;-glutamyl cycle	0	46.20915634	93.75651094	0	0	0	0	0	0	0	1.22594091	1282.851282	1397.209438	0	0	103.2300867	17.65305624	0	12.94792016	13.89921658	6.143884003	10.39484502	82.70609481	0	0	22.69820405	5.114733673	0	0	17.12639383	0	0	0	0	212.4757195	2.143753409	9.468111252	0	24.47926712	0	3.326810194	0	44.19089751	50.16911605	13.25332506	521.50028	0	5.977344797	17.80524514
PWY-4242: pantothenate and coenzyme A biosynthesis III	448.8602946	394.3366068	498.7991304	362.1731822	292.4122605	322.9147982	413.57184	1118.956367	537.1883483	457.5095832	575.7014272	390.5517684	639.8323272	430.0505641	1029.449415	244.9687568	250.5383703	834.319719	520.2748634	285.5035238	552.2885664	285.4407892	402.9922899	301.4913766	469.2552393	636.7439602	399.8751684	264.3116474	828.2013047	159.7974097	96.78851965	486.9295934	232.1802521	279.6641379	498.4110017	151.6022336	44.22397583	455.3856949	521.7901712	732.4532001	3.623819678	221.2802903	212.4281388	205.2488036	399.457743	340.3130957	1121.633641	413.8758773	307.4741263
PWY-4321: L-glutamate degradation IV	0	0	0	0	0	0	0	0	0	0	0	0	0	0	0	0	0	0	0	0	0	0	0	0	0	0	0	0	0	0	0	0	0	0	0	0	0	0	0	0	0	0	0	0	0	0	0	0	0
PWY-4361: S-methyl-5-thio-&alpha;-D-ribose 1-phosphate degradation	0	0	0	0	0	0	0	0	0	0	0	0	0	0	0	0	0	0	0	0	0	0	0	0	0	0	0	0	0	0	0	0	0	0	0	0	0	0	0	0	0	0	0	0	0	0	0	0	20.59416343
PWY-4702: phytate degradation I	14.98559078	66.40101877	121.7554185	67.56845549	14.39155793	0.576368876	0	172.0626317	67.4220377	0	0	720.0822672	923.014849	49.478369	478.7188338	35.45376384	2.511351138	0	147.5201862	0	58.98276154	1.663893511	25.32940807	0	0	114.3052004	0.576368876	0	75.60439987	0	9.221902017	57.84560335	8.645865534	29.32383614	1.152737752	0	5.672297574	57.18742962	17.71915721	0	0	1.670843776	16.0181765	42.04819246	63.41346141	324.4145111	0.576368876	56.37764366	27.16838751
PWY-4981: L-proline biosynthesis II (from arginine)	115.4496641	332.526836	91.24675287	302.3412773	60.25673297	194.2824453	64.12243215	243.2248207	231.1783415	122.9146054	123.9213781	1567.789476	1262.228523	136.2138787	70.27406185	171.6635085	77.85251641	85.78861787	247.5358835	252.9644426	185.1181192	361.808444	131.7898221	225.0792788	95.74341289	42.94635656	47.79157354	177.794154	50.87994373	251.1090849	29.8684752	599.7254322	142.2314829	414.6682832	64.08676538	59.34910834	144.4987866	213.1895224	110.9969734	16.68053469	6.390278439	186.1019241	157.2857795	240.5835657	26.13433594	448.5844945	50.34546657	140.1980469	124.5007978
PWY-4984: urea cycle	128.5482748	207.2763708	190.4234938	113.1954943	0	158.6155145	312.6328063	178.3359613	75.50818829	324.8909081	50.64534647	0	38.64051034	230.8030994	270.8611363	53.85655528	81.83342945	386.9062248	84.85043853	44.47832742	72.81661764	97.03979099	460.5315142	405.0335406	72.91881381	274.8596625	87.39865627	296.8126648	212.3476328	63.05151625	0	432.9468365	423.1735886	195.7057356	362.3522257	168.1833304	827.5279979	6.921637946	88.45390739	142.1089604	29.91227031	217.8424056	412.7015319	253.1548462	16.15692209	332.808006	389.5413946	358.37397	324.2276506
PWY-5004: superpathway of L-citrulline metabolism	0	0	0	0	0	0	0	0	0	0	0	0	0	0	0	0	0	0	0	0	0	0	0	0	0	0	0	0	0	0	0	0	0	0	21.78722835	0	0	0	0	0	0	0	0	0	0	0	0	0	0
PWY-5005: biotin biosynthesis II	140.5809815	39.42227909	102.7202237	104.3372393	34.42473705	43.93139668	57.73348889	159.8234947	34.375311	129.7377705	108.9672559	144.2403572	0	89.99460478	115.8960427	165.6542968	146.0531661	0	197.5071274	161.2175557	54.45712474	161.7561975	138.2663024	0	384.8040817	264.4110562	187.2911042	91.93522077	7.887443187	15.71632138	0	0	0	88.22841127	32.99830928	0	23.79055857	124.0029497	89.53416496	106.7429032	0	0	0	105.7380268	104.2454245	46.2792657	136.9210112	7.798555783	136.9781647
PWY-5022: 4-aminobutanoate degradation V	4.85910731	173.4902905	62.44838656	370.4503694	0	139.6680278	16.13605442	0	0	0	10.33967904	35.19695522	0	3.293009582	0	127.5647316	34.96653778	0	21.56484835	18.66827818	17.93055039	0	84.08780507	0	0	0	10.38551795	261.0067123	0	0	36.31756872	11.13091706	17.80026585	27.39643607	386.7677522	8.589761401	420.5893315	0	47.74948357	0	0	1.728128573	52.09303686	130.7012347	0	450.0310928	0	11.95792605	125.2716733
PWY-5028: L-histidine degradation II	0	0	0	0	0	0	0	0	0	0	0	0	0	0	0	0	0	0	0	0	0	0	0	0	0	0	0	0	0	0	0	0	0	0	0	10.4746497	0	0	0	0	0	0	0	0	0	0	0	0	0
PWY-5030: L-histidine degradation III	129.2824367	75.00726254	262.0467958	241.2438852	103.4546128	41.5826162	168.951842	185.360536	172.1194196	179.3164254	257.6496947	5.439575621	129.4981781	178.5709729	243.722854	43.50370184	98.95345428	282.3457106	51.54554379	89.38471675	53.17129605	283.2087827	189.6245828	80.28061588	447.7943031	18.73528837	32.26064004	130.4645631	0	360.6606154	14.79205569	111.7324959	122.5960087	122.0363096	123.7717842	141.7410839	21.65029963	291.3600751	53.62523878	5.37577648	38.90206016	149.5683923	182.546451	212.4526665	43.61182825	154.3345397	38.79172302	141.7487538	77.30340342
PWY-5044: purine nucleotides degradation I (plants)	0	0	0	0	0	0	0	0	0	0	0	0	0	0	0	0	0	0	0	0	0	0	0	0	0	0	0	0	0	0	0	0	0	0	0	0	0	0	0	0	0	0	0	0	0	0	0	0	0
PWY-5083: NAD/NADH phosphorylation and dephosphorylation	0	54.19496512	83.16840457	0	5.634760511	10.25292285	0	0	0	9.793141466	3.131796453	1274.113082	1353.917157	0	0	175.6615609	46.84016777	0	11.70045419	32.85103813	8.70992179	8.706678132	115.6244965	0	41.61921547	33.93689349	17.46678471	0	0	6.513784133	0	0	0	5.945139655	357.5991151	23.49100266	7.133847485	2.820740497	29.70487676	9.858626547	8.916528119	7.817065318	45.30931386	111.1881501	11.32656829	590.319066	0	5.982752819	27.12435025
PWY-5088: L-glutamate degradation VIII (to propanoate)	0	55.97305906	33.02430722	0	0	0	0	0	0	0	0	0	0	0	0	3.950261725	9.468658184	0	0	0	0	0	0	0	0	37.8527719	0	0	0	0	0	0	0	13.87036601	0	0	0	0	0	0	0	0	0	0	0	0	0	0	6.790900693
PWY-5097: L-lysine biosynthesis VI	2409.187016	1839.300474	2387.536883	1879.114097	2098.957326	1524.680837	2094.763324	2161.366297	1605.10158	1918.707357	2068.873474	1709.385022	1433.1431	1986.980826	1927.9845	1668.343122	2309.713862	2325.748872	1878.563166	2945.9359	2291.678988	2304.342028	2879.181193	1725.737575	2942.775694	2077.544161	2307.048863	2053.35275	2183.576519	1674.746054	516.6488034	1623.999905	2303.516202	1692.592152	2095.124936	2027.100992	2590.840914	2293.016711	1759.474582	2711.270982	168.3851488	2140.234017	2139.397944	2664.498358	2279.952017	1998.258672	2130.588857	2134.13435	1959.76032
PWY-5100: pyruvate fermentation to acetate and lactate II	693.4485648	679.4873915	658.7268077	824.5593154	828.2999985	786.9288788	930.9520567	1316.918147	613.539994	646.8289264	481.8296582	525.8856051	445.4436408	384.3122385	874.3879967	551.3807863	481.0859217	841.848122	748.7641005	676.6994688	1196.999286	391.7560071	446.0391172	322.7398492	1002.65098	604.3487341	363.8364916	703.200348	80.38744068	351.606272	71.74319791	389.9406015	337.1667127	517.8383799	502.3221774	234.4761834	328.3245878	371.7068018	257.2092266	225.4143713	2.197654681	223.0843029	171.4550154	344.2905545	512.55732	315.7081168	201.1304638	387.1039949	375.0801482
PWY-5101: L-isoleucine biosynthesis II	298.2334929	178.7637126	519.0338829	205.5424721	511.7610685	306.7949278	341.0100026	372.9866054	39.06799277	121.1948128	651.9699971	41.35917037	164.7164642	622.3738386	314.9793033	286.6570833	233.2089405	434.2219983	220.9840502	398.0347941	846.7114706	684.5160222	893.2139951	372.9699605	376.3744658	443.884697	16.00727927	521.1791251	245.1495475	588.1425105	187.2465057	398.6541662	231.5514597	651.5052959	528.3615797	416.449229	23.47302451	328.9552815	277.9569894	562.1168052	6.023670906	174.1500481	249.3151097	355.46699	947.8663598	294.9430422	468.1333725	546.2639739	650.620663
PWY-5103: L-isoleucine biosynthesis III	1302.209541	1487.855498	1415.170799	1585.888573	1352.95932	1262.061668	1580.00233	2852.704701	1248.445001	1203.801625	933.3032338	1754.67345	1618.1561	733.2296143	1644.886419	368.3482311	900.1600785	1643.533225	1298.818026	1503.840732	1330.9586	1012.58907	997.8531549	505.6354343	1950.70863	1183.976121	949.9892737	1201.033912	248.9061674	693.6876637	220.7039177	826.2657548	709.8190194	1137.672873	756.6962992	546.8833509	1429.250557	1214.506644	801.5615607	677.6702527	6.06986837	445.758822	784.599722	1102.812127	1201.077164	1451.814979	606.6731654	831.2721461	827.6209879
PWY-5104: L-isoleucine biosynthesis IV	367.3671889	820.7114668	608.6062185	956.7163365	882.1162416	840.34487	996.7094318	1660.521461	594.0654061	199.9820754	238.0482231	408.0957355	222.7199519	101.6720133	502.5350894	296.6254316	249.9752377	556.2915625	779.1680232	694.9479091	1136.371313	431.6190581	454.9408169	236.0911547	588.5040075	486.8544821	193.7644989	755.5607409	106.9530087	538.2856136	29.91526867	367.1211894	323.4636756	606.8818547	149.2866034	118.1535532	314.3328413	219.2971291	369.9042396	253.8116021	0	57.73655481	86.64860905	365.2388148	315.19306	378.9543874	145.990374	67.06911196	420.0630583
PWY-5121: superpathway of geranylgeranyl diphosphate biosynthesis II (via MEP)	0	293.7212167	178.1939755	259.9663109	0	100.1842147	250.242402	376.7742707	110.7470093	224.1648518	130.9619064	1042.654368	1171.70706	95.66070539	254.7696656	136.8264591	76.14238388	227.6309061	89.43848361	79.88604283	226.5191071	104.5261023	181.8278481	14.41169027	500.8914493	77.99600134	39.56141072	86.37295054	0	27.97362417	0	48.18998853	79.54836449	156.1506342	148.3741877	43.86553365	0	154.3939713	223.0976681	113.2764998	0	87.20084858	84.02645467	123.8092569	83.22806995	668.2930584	79.78867825	45.79910258	48.35767741
PWY-5136: fatty acid &beta;-oxidation II (peroxisome)	22.69175693	37.58450742	103.1778507	9.218216737	0	45.95271207	8.864960902	65.02489196	5.055187667	0	11.47018645	74.53560293	154.350537	0	0	38.81776313	51.2503409	6.786523309	8.912328264	32.84991982	34.57831372	21.63757907	38.12046105	6.343001681	0	40.6784503	33.1172343	35.2095207	0	17.6646955	0	32.47404516	6.917751231	65.97968713	18.35392735	31.50445383	27.66089456	10.63880372	4.720337062	0	0	15.93894144	37.33999657	79.55367228	19.48835864	33.19822247	0	6.482578928	23.73057685
PWY-5138: unsaturated, even numbered fatty acid &beta;-oxidation	0	0	10.69382448	0	0	0	0	0	0	0	0	28.20006039	21.14855329	0	0	0	10.93009325	0	0	5.234127193	0	0	6.649348858	0	0	5.520336412	0	0	0	10.0025267	0	0	0	0	0	7.511049727	0	0	0.98149489	0	0	0	0	17.93676571	0	7.953156318	0	0	2.531012531
PWY-5154: L-arginine biosynthesis III (via N-acetyl-L-citrulline)	170.0508845	492.6030997	384.3760724	629.8545538	127.2746584	129.2536345	158.9409516	34.43167019	49.35157072	175.9811746	170.7554907	1410.278162	1147.753997	24.88526049	321.0586412	534.4458688	527.6430655	524.3101069	377.0443434	398.1844838	108.3195666	284.093866	633.4437258	353.6650359	456.8787283	340.3965419	303.925519	316.7690615	35.3464121	89.68876992	32.39980697	119.8547675	104.6684511	141.235351	666.7951409	202.2054225	953.7278192	209.0215921	303.9301948	54.41993972	4.104327995	80.67410732	289.0890373	270.3597697	115.624231	1216.400069	262.2742815	160.1508523	337.1473669
PWY-5173: superpathway of acetyl-CoA biosynthesis	0	18.05198411	19.41411007	0	0	9.035126435	3.98715255	0	0	0	0	103.2456699	440.4089916	0	0	30.69849852	15.40164191	0	0	20.11609869	1.901524931	0.745212958	53.23649553	0	0	2.766238616	1.831498247	0	2.148210298	10.74874254	0	0	0	3.02449803	192.331007	1.510532012	11.29129649	5.906768771	20.46532362	0	0	0	21.72757411	3.760165513	13.85073576	211.9887846	0	0.754096372	12.21847863
PWY-5177: glutaryl-CoA degradation	465.248142	194.5020964	331.552972	470.7377659	345.3566503	228.6322256	522.5627787	919.4345483	447.4688605	409.5971097	297.223096	51.35201468	227.5102578	184.2522694	237.9197173	73.9324444	232.6982389	553.552329	383.4838719	232.2640563	355.912839	260.1226652	297.9516692	136.8199164	377.953707	194.6071857	327.1195273	284.3173551	0	79.7118359	21.21721787	149.7965897	148.2265518	227.1725156	123.6688176	148.0944667	229.4306984	296.8236199	222.0940591	166.1668744	0	157.9248713	92.81302333	151.9825028	355.3185109	71.78404583	162.3307162	190.1931529	214.1879025
PWY-5180: toluene degradation I (aerobic) (via o-cresol)	0	0	0	0	0	0	0	0	0	0	0	0	0	0	0	0	0	0	0	0	0	0	0	0	0	0	0	0	0	0	0	0	0	0	0	0	0	0	0	0	0	0	0	0	0	0	0	0	0
PWY-5182: toluene degradation II (aerobic) (via 4-methylcatechol)	0	0	0	0	0	0	0	0	0	0	0	0	0	0	0	0	0	0	0	0	0	0	0	0	0	0	0	0	0	0	0	0	0	0	0	0	0	0	0	0	0	0	0	0	0	0	0	0	0
PWY-5188: tetrapyrrole biosynthesis I (from glutamate)	913.1044659	344.1017977	434.7463709	319.8244836	387.1349294	255.1865088	475.0993553	912.1629771	382.2981695	411.7644627	100.5425315	1314.189958	987.0206686	312.5416899	793.3488638	330.1753484	1321.337335	254.6719063	775.4738003	604.9153846	470.3199448	642.6735695	421.8617988	299.4016344	452.5800338	654.7737067	582.7785336	547.5253451	134.9939379	183.7229785	50.96743673	402.4596979	180.5649166	292.9562398	178.6092123	160.2081937	349.0363936	459.9631563	140.2911064	123.3722635	6.368565793	188.0800526	268.3912767	306.2467776	373.2382985	611.3615141	169.00145	223.2745769	269.0782422
PWY-5189: tetrapyrrole biosynthesis II (from glycine)	19.41674079	184.2612302	115.3713043	11.34297548	13.28145282	30.92320762	24.57847493	90.74078841	9.110072735	58.78468942	9.338870726	1199.76092	682.5988762	15.97494424	19.14622391	154.5473556	123.0723422	28.6220663	69.77020498	298.751942	60.7399818	2.509177709	189.082794	3.310451095	355.0251535	64.72381834	2.508666515	17.83831619	0	21.29456377	0	63.89071886	0	70.85308499	36.1471879	30.67304821	26.28598696	22.73730095	40.20104684	0	4.3144393	95.99361785	66.47698997	77.10422604	32.48105799	484.521975	0	24.17159661	29.56571511
PWY-5198: factor 420 biosynthesis	0	84.73284566	10.21742034	0	0	24.53540376	0	26.42951168	6.784905607	0	0	0	0	0	0	0	0	0	0	10.46915787	56.8731924	0	0	0	0	0	0	17.69043325	0	0	0	19.9477373	0	45.53580207	0	0	0	0	0	0	0	0	0	0	0	8.141256731	0	0	4.170298511
PWY-5345: superpathway of L-methionine biosynthesis (by sulfhydrylation)	113.6707707	268.467799	421.3544241	93.31300189	59.17977799	30.90824955	113.5571061	503.7892433	384.4903315	24.75306999	121.5203406	166.2892794	725.9439067	232.746285	778.8369965	175.3969246	94.16126464	70.03557112	473.5163629	385.9955472	156.4620167	76.00247418	95.32518153	113.7621528	310.4465854	82.18292394	110.4345195	314.0553606	0	22.76091471	58.34698344	0	60.14144362	52.87253398	516.6784957	11.81344057	610.2397035	154.5761409	90.68410121	5.881821273	0	6.690557826	136.5199934	318.9698324	253.4702358	469.513435	0	162.5146742	150.7947
PWY-5347: superpathway of L-methionine biosynthesis (transsulfuration)	281.9193293	565.5547999	686.5027356	495.5876029	530.5061307	473.2141079	478.7982399	789.7048785	497.7089393	365.103715	253.4151787	1616.199694	1411.911558	428.5501598	570.3849665	317.0827831	422.5779696	511.5489108	729.0183582	885.4251238	664.2838995	420.2371235	359.6966773	168.9973769	782.982124	485.1160546	442.6633462	551.6902212	37.43288736	285.8476859	60.05300837	336.8232163	422.8238512	408.8713648	586.5857718	182.6389029	552.4781736	298.4362647	262.2787952	382.0051674	8.301743318	131.5873495	387.7378673	497.653003	558.4331507	879.9541647	242.3616	241.6038234	313.2873265
PWY-5367: petroselinate biosynthesis	199.1847447	152.9924146	441.9273935	464.3348437	29.69024361	103.7737671	297.0664456	487.6472368	6.637274218	220.9949191	73.77320593	326.3958072	136.2544131	215.8732581	0	48.98045727	333.6563682	131.9878077	278.4601832	163.2909815	30.13400885	252.7273259	61.85775601	135.1833657	1024.014532	478.2213992	526.747044	180.5131952	0	16.93316421	0	20.13061631	138.0248281	33.05289496	177.8388393	61.43034571	43.20788703	133.5923554	70.63473617	267.0034989	0	117.2006834	26.77087107	166.9094567	123.9866244	0	0	150.5166224	83.03765337
PWY-5384: sucrose degradation IV (sucrose phosphorylase)	0	43.96595424	42.63961394	51.07641609	0	4.37965903	78.68154477	2.93018125	0	47.97001183	20.18840944	822.4372623	1038.198389	0	170.7535674	71.58853612	5.108144548	218.4778782	18.90328459	47.54997161	31.79435338	12.74936055	92.94670793	69.33299667	0	30.71266123	5.539757315	50.70041728	5.942835103	0	10.93352329	13.20241232	0	7.196303386	5.069761837	2.853189081	15.30105163	0	20.94190023	14.50308557	8.34731649	1.271173595	94.59740562	80.34063112	22.75379417	387.4417797	10.40225173	10.36096488	45.771436
PWY-5415: catechol degradation I (meta-cleavage pathway)	0	0	0	0	0	0	0	0	0	0	0	0	0	0	0	0	0	0	0	0	0	0	0	0	0	0	0	0	0	0	0	0	0	0	0	0	0	0	0	0	0	0	0	0	0	0	0	0	0
PWY-5417: catechol degradation III (ortho-cleavage pathway)	0	0	0	0	0	0	0	0	0	0	0	0	0	0	0	0	0	0	0	0	0	0	0	0	0	0	0	0	0	0	0	0	0	0	0	0	0	0	0	0	0	0	0	0	0	0	0	0	0
PWY-5431: aromatic compounds degradation via &beta;-ketoadipate	0	0	0	0	0	0	0	0	0	0	0	0	0	0	0	0	0	0	0	0	0	0	0	0	0	0	0	0	0	0	0	0	0	0	0	0	0	0	0	0	0	0	0	0	0	0	0	0	0
PWY-5464: superpathway of cytosolic glycolysis (plants), pyruvate dehydrogenase and TCA cycle	0	0	54.18206641	0	0	16.6058273	19.30927208	0	0	0	0	0	0	0	0	106.069829	56.60876983	0	0	44.1834367	8.455073515	3.327962251	0	0	0	10.94499185	0	0	0	0	0	0	0	6.686726625	73.20991365	5.74831515	0	25.96512971	0	0	0	0	41.93239908	14.60507128	37.08699225	327.4745823	0	0	0
PWY-5484: glycolysis II (from fructose 6-phosphate)	291.1047535	992.5743825	464.7061562	534.9520463	297.7566534	724.3402842	369.3137522	635.100611	396.1899753	729.2007784	1038.85085	1383.094586	1835.025629	800.8259952	551.5060629	1258.046627	491.7316578	545.2900708	989.1518979	937.2617891	652.4358684	654.5549458	476.9209534	744.3504698	685.9567126	1074.781331	1057.914204	474.3770475	1498.188465	470.5792247	236.3320964	360.6949069	730.9114237	418.841595	1078.101621	231.0545576	977.8377348	682.2153086	902.3964033	1548.158928	41.54049951	333.8102188	1250.890548	619.3189225	528.3461434	1379.044956	1385.485514	688.1890816	354.9343441
PWY-5505: L-glutamate and L-glutamine biosynthesis	57.26848276	141.3766303	86.12677149	154.2577678	0	129.2665536	0	116.5759303	54.68807828	0	4.90270027	4.87304419	340.8213092	73.20258382	96.20807425	73.87705835	59.06606625	0	4.895063163	240.8788756	58.38538186	103.9049197	127.0445198	0	474.4654627	131.9234813	9.743417179	62.34577435	41.39995991	99.4631614	0	78.98786683	22.37135981	90.43281938	0	0	0	63.83804871	30.7918716	0	0	0	35.66315917	72.29130766	21.79251233	481.8762974	46.41705669	16.74364774	35.68801059
PWY-5532: adenosine nucleotides degradation IV	0	0	0	0	0	0	0	0	0	0	0	0	0	0	0	0	0	0	0	0	0	0	0	0	0	0	0	0	0	0	0	0	0	0	0	0	0	0	0	0	0	0	0	0	0	0	0	0	0
PWY-561: superpathway of glyoxylate cycle and fatty acid degradation	0	67.48948252	74.69155668	0	0	0	0	0	0	0	3.188742251	164.4115874	324.2989218	0	0	73.84091914	49.3808817	0	7.090849156	12.34420157	7.537352838	13.31164405	72.63386844	0	0	44.06596502	15.77172005	0	0	27.30397613	0	0	0	9.341148715	0	6.165009892	17.05878931	0	9.880327005	0	0	0	47.67347472	89.13492025	24.1824293	75.5191523	0	11.02521248	33.29851243
PWY-5656: mannosylglycerate biosynthesis I	0	0	9.585949112	0	0	0	0	0	0	0	0	0	8.497191248	0	0	7.585426404	0	0	0	2.133964223	0	0	0	0	0	25.07987654	0	0	0	0	0	0	0	0	0	0	4.976767825	0	0	0	0	0	0	16.6910956	0	10.77018391	0	0	0
PWY-5659: GDP-mannose biosynthesis	1065.438832	538.6554452	633.4046112	1030.392179	994.0812019	505.8022176	860.867463	1350.902017	491.6665971	679.8539759	620.0599481	695.3295759	1015.818309	794.1047741	939.6273683	316.6012852	462.8761546	885.9851042	812.1053933	688.890682	841.9216036	448.3695285	460.4806558	351.0771444	1561.885383	658.5887624	1063.906879	625.5867305	667.1058093	1088.690293	181.9543232	415.6839487	305.0322715	571.5225605	1059.384837	259.2603474	1696.545523	1053.51883	603.2455705	735.384178	4.807766933	295.4643152	143.7199832	556.3392041	681.56428	528.3567127	1264.455648	705.1036371	528.8585808
PWY-5667: CDP-diacylglycerol biosynthesis I	2527.715831	1436.139103	2116.492078	2046.765687	2480.264862	1506.868059	2409.940129	2118.523785	1431.721015	1848.703789	2032.503937	2017.087951	1958.599178	1859.534472	1531.262381	1432.768446	2089.53586	2522.109239	1924.817304	2347.9918	2326.276173	2321.487103	2824.636828	1615.130241	2932.031826	2063.013082	1765.042884	1672.70459	2372.11658	1647.876529	460.5687655	1410.319828	1709.141639	1346.263473	2069.73317	1844.619459	2581.386673	2070.799239	1347.321075	2849.909308	138.1526384	1728.011515	1768.805038	1852.562564	2341.06363	1922.651353	2321.323114	1792.099711	1980.415087
PWY-5675: nitrate reduction V (assimilatory)	0	0	0	0	0	0	0	0	0	0	0	10.47115666	10.47233894	0	0	16.47842593	0	0	0	0	0	0	0	0	0	0	0	0	0	0	0	0	0	0	0	0	0	0	0	0	0	0	0	20.8718613	0	10.45892706	0	0	0
PWY-5676: acetyl-CoA fermentation to butanoate II	118.2424681	234.1983265	146.0212984	181.8090259	152.1627834	158.5622336	201.5823242	250.9035985	211.861034	175.9908886	155.363763	793.7814526	0	161.3337041	297.6844605	543.2845863	21.20675258	148.7670463	537.9318811	345.8986037	196.6442965	0	195.0605815	140.2242897	100.6677644	0	35.24185983	170.97864	0	0	42.42103656	116.3550233	160.6257933	219.0410135	207.3396923	117.2099351	52.39896498	113.3695538	91.21604359	116.0310095	0	154.3688785	68.05304197	253.8359448	0	171.1064108	65.26258985	269.7633673	138.3725469
PWY-5686: UMP biosynthesis	2920.706402	2428.300605	2881.719288	2793.871657	2579.635579	1619.710864	2553.88079	2882.85312	1677.662944	2135.373931	2191.726124	2157.718873	1877.289898	2055.706255	2269.132508	1830.412344	2355.488622	2638.660934	2417.488706	2951.503486	2570.274493	2505.104696	3086.196887	1749.665866	3007.252404	2271.634079	2119.291814	2466.396604	2417.330815	2142.332579	551.5938329	1878.875871	2587.273244	1995.772852	2151.350943	1819.748229	3122.42718	2768.612893	1713.624937	2982.056128	137.431343	2293.975844	2217.993159	3051.877078	2695.203641	2166.960664	2406.614808	2254.887283	2342.16476
PWY-5690: TCA cycle II (plants and fungi)	102.3105294	231.9555125	369.3176595	68.69944086	118.520278	221.3306462	160.5406168	74.27983718	229.0359134	103.5281959	36.95304981	935.0560866	1523.872007	0	0	242.1912408	175.6345218	158.2782608	149.8288887	301.0246898	56.31180032	236.7092906	376.6269977	68.14877961	338.6509072	50.5915482	31.48873765	280.1262156	0	73.81610807	20.66185357	120.8026191	190.7408786	70.14254459	56.63428522	28.33186613	95.07778916	182.3892486	86.05947055	22.02010152	0	48.41442474	62.5352373	276.5139981	61.81641001	1039.276327	19.59193363	118.1190076	80.18726086
PWY-5692: allantoin degradation to glyoxylate II	0	6.178383038	17.24269232	0	0	0	0	0	0	0	0	31.73347625	7.100779766	0	0	30.11712898	9.667886224	0	0	0	0	6.125476223	0	0	0	5.582461	0	0	0	0	0	0	0	0	0	1.98242276	3.533432318	0	0	0	0	0	4.954872198	19.29759516	7.902823208	10.6197702	0	1.297753265	0
PWY-5695: urate biosynthesis/inosine 5'-phosphate degradation	1672.650978	1373.854368	1755.311433	1220.646865	1812.519108	948.3395148	1526.9209	907.3398385	1140.20154	1690.524111	1969.319306	2506.830952	2428.900814	1665.702061	1520.338489	1461.506431	1788.294229	2172.058076	1251.439071	1826.578805	1721.97462	1977.860493	2489.529682	1481.950565	2628.057887	1543.946113	2525.475632	1845.93055	2179.176786	1685.697257	485.1787941	1316.539626	1696.497801	1507.047297	1867.755915	1869.916397	2259.56016	2150.917864	1803.647415	2680.231973	137.7749938	1919.091838	1763.79636	2089.53736	2250.500372	2386.940931	2346.453395	2416.090693	1645.402587
PWY-5705: allantoin degradation to glyoxylate III	0	22.63085168	26.48478619	0	0	0	0	0	0	0	0	602.0607518	637.3627002	0	0	48.86490719	14.84402517	0	6.499837373	0	0	6.125476223	32.93743377	0	0	7.164247224	0	0	0	0	0	0	0	0	39.19116851	1.98242276	3.533432318	0	10.50507058	0	0	0	20.4178191	24.48663101	8.227536141	259.9546044	0	1.297753265	8.771360919
PWY-5723: Rubisco shunt	0	106.8994153	121.8558595	0	0	0	0	0	0	0	4.683226166	828.5919115	1012.326398	0	0	227.4404108	54.4638467	0	9.348759989	0	9.3420103	18.60081443	235.0684516	0	0	92.66395355	18.65040063	0	0	36.31934183	0	0	0	0	348.7414403	4.682685994	37.11257062	0	54.20193166	25.90095383	0	0	123.7712032	161.5021493	9.354813647	757.1676302	0	9.351660814	62.52899726
PWY-5747: 2-methylcitrate cycle II	0	0	0	0	0	0	0	0	0	0	0	26.19677033	93.36879989	0	0	19.63677519	14.16221993	0	0	2.740777519	0	0	8.41373347	0	0	0	4.331330826	0	0	2.865769954	0	0	0	0	0	1.203570402	0	0	0	0	0	0	0	0	0	17.49961891	0	0	2.979453755
PWY-5791: 1,4-dihydroxy-2-naphthoate biosynthesis II (plants)	0	73.14067606	57.08758849	0	8.809315152	0	0	0	0	31.52689615	11.24100199	647.649836	884.1332328	0	0	82.40388551	37.47698621	0	9.22245309	81.86568257	10.61827373	9.141396191	124.7933982	0	268.7957918	99.28596447	92.78382116	4.611015665	0	0	0	0	16.04032145	18.16737129	183.3810802	0	0	21.59562387	32.79192048	0	3.922176167	0	31.01581681	60.36141699	43.19154928	506.2387671	0	0	31.20963675
PWY-5837: 1,4-dihydroxy-2-naphthoate biosynthesis I	0	73.14067606	57.08758849	0	8.809315152	0	0	0	0	31.52689615	11.24100199	647.649836	884.1332328	0	0	82.40388551	37.47698621	0	9.22245309	81.86568257	10.61827373	9.141396191	124.7933982	0	268.7957918	99.28596447	92.78382116	4.611015665	0	0	0	0	16.04032145	18.16737129	183.3810802	0	0	21.59562387	32.79192048	0	3.922176167	0	31.01581681	60.36141699	43.19154928	506.2387671	0	0	31.20963675
PWY-5838: superpathway of menaquinol-8 biosynthesis I	0	158.3980264	144.360199	0	0	0	0	0	0	0	20.36736623	528.7195881	829.9864743	0	0	185.0691281	86.48056795	0	17.69804221	0	19.80864966	20.82634371	263.9034054	0	0	104.844277	71.00403257	0	0	0	0	0	0	0	438.7035063	0	0	0	60.60397203	0	10.2646971	0	55.55726556	161.8820998	31.83540833	708.3618922	0	0	56.63744287
PWY-5840: superpathway of menaquinol-7 biosynthesis	0	187.8976106	76.38535661	0	29.3509331	0	0	0	0	0	37.08721444	406.3590606	829.9864743	0	0	109.1344194	86.48056795	0	24.97184946	184.9894413	35.51005577	30.23859605	208.5103455	0	96.44238447	97.65799675	0	15.57029686	0	0	0	0	34.59491821	44.48163281	293.3544943	0	0	69.38438721	67.47550156	0	0	0	70.74292504	110.6146335	118.6186194	708.3618922	0	0	90.57772499
PWY-5845: superpathway of menaquinol-9 biosynthesis	0	116.3507917	0	0	0	0	0	0	0	0	0	406.3590606	829.9864743	0	0	109.1344194	86.48056795	0	0	0	0	20.82634371	208.5103455	0	0	97.65799675	0	0	0	0	0	0	0	0	293.3544943	0	0	0	51.48501859	0	0	0	42.62992802	110.6146335	31.83540833	708.3618922	0	0	42.84664873
PWY-5850: superpathway of menaquinol-6 biosynthesis I	0	116.3507917	0	0	0	0	0	0	0	0	0	406.3590606	829.9864743	0	0	109.1344194	86.48056795	0	0	0	0	20.82634371	208.5103455	0	0	97.65799675	0	0	0	0	0	0	0	0	293.3544943	0	0	0	51.48501859	0	0	0	42.62992802	110.6146335	31.83540833	708.3618922	0	0	42.84664873
PWY-5855: ubiquinol-7 biosynthesis (prokaryotic)	0	37.86694386	31.11615769	0	0	0	0	0	0	0	3.145482248	600.0458271	642.8159878	0	0	55.21135917	13.41648687	0	16.96294558	0	14.2438498	0	63.89970217	0	0	10.4625606	1.771447775	0	0	14.79130415	0	0	0	3.438858145	122.8943204	0	31.61134147	0	12.96570706	0	0	0	26.11983598	31.42148848	16.46481718	249.771771	0	17.3470584	32.28362121
PWY-5856: ubiquinol-9 biosynthesis (prokaryotic)	0	37.86694386	31.11615769	0	0	0	0	0	0	0	3.145482248	600.0458271	642.8159878	0	0	55.21135917	13.41648687	0	16.96294558	0	14.2438498	0	63.89970217	0	0	10.4625606	1.771447775	0	0	14.79130415	0	0	0	3.438858145	122.8943204	0	31.61134147	0	12.96570706	0	0	0	26.11983598	31.42148848	16.46481718	249.771771	0	17.3470584	32.28362121
PWY-5857: ubiquinol-10 biosynthesis (prokaryotic)	0	37.86694386	31.11615769	0	0	0	0	0	0	0	3.145482248	600.0458271	642.8159878	0	0	55.21135917	13.41648687	0	16.96294558	0	14.2438498	0	63.89970217	0	0	10.4625606	1.771447775	0	0	14.79130415	0	0	0	3.438858145	122.8943204	0	31.61134147	0	12.96570706	0	0	0	26.11983598	31.42148848	16.46481718	249.771771	0	17.3470584	32.28362121
PWY-5860: superpathway of demethylmenaquinol-6 biosynthesis I	0	81.93317171	0	0	0	0	0	0	0	0	0	374.2622266	845.9856241	0	0	76.10824958	58.85284884	0	0	0	0	13.98074744	144.590519	0	0	66.98874612	0	0	0	0	0	0	0	0	206.2640463	0	0	0	34.65066421	0	0	0	28.73914548	75.02749355	21.35323389	590.9320089	0	0	28.89075717
PWY-5861: superpathway of demethylmenaquinol-8 biosynthesis	0	113.8584431	99.67387261	0	0	0	0	0	0	0	13.63596128	575.7312524	845.9856241	0	0	133.3379279	58.85284884	0	11.86412203	0	13.2638806	13.98074744	184.9764703	0	0	72.07161583	48.05525923	0	0	0	0	0	0	0	317.0523847	0	0	0	40.85695052	0	7.036689277	0	37.5821636	110.6946842	21.35323389	590.9320089	0	0	38.33059469
PWY-5862: superpathway of demethylmenaquinol-9 biosynthesis	0	81.93317171	0	0	0	0	0	0	0	0	0	374.2622266	845.9856241	0	0	76.10824958	58.85284884	0	0	0	0	13.98074744	144.590519	0	0	66.98874612	0	0	0	0	0	0	0	0	206.2640463	0	0	0	34.65066421	0	0	0	28.73914548	75.02749355	21.35323389	590.9320089	0	0	28.89075717
PWY-5863: superpathway of phylloquinol biosynthesis	0	43.91324893	56.04057338	0	9.920786138	0	0	0	0	33.74529916	12.31265759	626.620242	801.2292358	0	0	40.03246588	32.54402805	0	10.01007426	81.98830607	11.35715544	9.950225502	74.95081927	0	249.3510674	34.38867548	88.4011911	5.118676107	0	0	0	0	16.52898641	19.73134146	108.5738128	0	0	22.9045123	36.02504251	0	0	0	28.90771915	51.42946806	45.8313059	395.1984977	0	0	15.7269702
PWY-5871: ubiquinol-9 biosynthesis (eukaryotic)	0	0	0	7.52288763	69.97854253	13.14128401	23.5854699	0	18.37648592	0	0	0	0	0	0	0	0	5.19845307	0	0	0	0	0	0	0	0	0	0	0	0	12.17975533	28.67029587	10.92360199	0	0	0	0	57.27950623	0	0	0	5.180389455	0	0	0	0	0	0	0
PWY-5873: ubiquinol-7 biosynthesis (eukaryotic)	0	0	0	7.52288763	69.97854253	13.14128401	23.5854699	0	18.37648592	0	0	0	0	0	0	0	0	5.19845307	0	0	0	0	0	0	0	0	0	0	0	0	12.17975533	28.67029587	10.92360199	0	0	0	0	57.27950623	0	0	0	5.180389455	0	0	0	0	0	0	0
PWY-5896: superpathway of menaquinol-10 biosynthesis	0	116.3507917	0	0	0	0	0	0	0	0	0	406.3590606	829.9864743	0	0	109.1344194	86.48056795	0	0	0	0	20.82634371	208.5103455	0	0	97.65799675	0	0	0	0	0	0	0	0	293.3544943	0	0	0	51.48501859	0	0	0	42.62992802	110.6146335	31.83540833	708.3618922	0	0	42.84664873
PWY-5897: superpathway of menaquinol-11 biosynthesis	0	179.8107511	158.0367777	0	26.04284381	0	0	0	0	88.98313765	33.27253523	532.4843706	857.7590418	0	0	204.8528134	106.5979371	0	27.22591047	221.3233038	31.41621015	27.003335	331.1646686	0	590.1746559	256.146946	251.4679763	13.73080347	0	0	0	0	47.35258967	52.72655672	463.7260938	0	0	63.30262478	94.86907828	0	11.0620928	0	89.05267788	172.0262278	123.7809181	815.1948306	0	0	89.51173525
PWY-5898: superpathway of menaquinol-12 biosynthesis	0	179.8107511	158.0367777	0	26.04284381	0	0	0	0	88.98313765	33.27253523	532.4843706	857.7590418	0	0	204.8528134	106.5979371	0	27.22591047	221.3233038	31.41621015	27.003335	331.1646686	0	590.1746559	256.146946	251.4679763	13.73080347	0	0	0	0	47.35258967	52.72655672	463.7260938	0	0	63.30262478	94.86907828	0	11.0620928	0	89.05267788	172.0262278	123.7809181	815.1948306	0	0	89.51173525
PWY-5899: superpathway of menaquinol-13 biosynthesis	0	179.8107511	158.0367777	0	26.04284381	0	0	0	0	88.98313765	33.27253523	532.4843706	857.7590418	0	0	204.8528134	106.5979371	0	27.22591047	221.3233038	31.41621015	27.003335	331.1646686	0	590.1746559	256.146946	251.4679763	13.73080347	0	0	0	0	47.35258967	52.72655672	463.7260938	0	0	63.30262478	94.86907828	0	11.0620928	0	89.05267788	172.0262278	123.7809181	815.1948306	0	0	89.51173525
PWY-5910: superpathway of geranylgeranyldiphosphate biosynthesis I (via mevalonate)	0	0	17.44510214	0	0	8.186446811	0	0	0	0	0	5.382625654	0	0	0	0	0	0	0	8.664524474	0	0	0	0	0	0	0	0	0	0	0	13.10420921	0	0	0	0	0	0	0	0	0	0	0	0	0	0	0	0	6.2051039
PWY-5913: TCA cycle VI (obligate autotrophs)	0	70.36100184	46.25600199	0	0	17.13963579	0	0	0	5.160250144	0	790.9414919	1202.231839	0	0	52.81774585	39.63328005	0	3.270651354	64.02772122	2.941996943	11.74580435	89.43013978	0	7.375714712	28.65366161	6.534408268	0	0	12.97199916	0	17.87503076	0	7.052260647	0	0	0	0	20.94882688	0	1.509226314	0	24.5267796	49.04404899	14.10308927	478.5657283	15.48068605	4.731045813	24.01847853
PWY-5918: superpathay of heme biosynthesis from glutamate	0	49.29763084	81.16153244	21.01441246	23.31175622	0	0	13.82934035	0	87.79728996	19.1826573	59.30400007	83.35129316	0	4.878531557	151.5560437	91.35768394	51.457799	90.62580475	93.77902694	38.0463544	21.10834305	145.3303032	7.916821321	249.5716756	98.16546892	12.40739553	35.89851329	0	18.84388916	0	30.19532198	0	11.6334395	183.8895932	49.37137555	8.48750538	43.45397276	27.46656708	0	4.640335235	104.1898308	93.50559208	102.6626278	19.93464587	35.82635789	0	46.34489125	38.24209995
PWY-5920: superpathway of heme biosynthesis from glycine	0	7.905278057	6.102721134	0	0	0	0	0	0	0	0	6.104636434	0	0	0	84.6432822	30.8513858	0	0	23.87109364	8.500597441	4.291170957	84.32556034	0	0	24.47510806	3.993165862	0	0	6.341580921	0	0	0	0	60.86138263	0	3.413025487	0	0	0	0	0	35.38707126	59.21738404	7.414062635	18.18869085	0	0	2.833054885
PWY-5941: glycogen degradation II (eukaryotic)	62.39705294	0	35.30230192	97.50824941	0	0	47.79154647	141.9947675	71.81846046	398.861811	150.1353458	21.18204004	121.0448778	21.15548278	219.762793	0	0	68.55327979	28.19335827	8.204307547	75.19961326	0	0	34.92103488	706.4834777	93.76308977	0	175.2787722	0	0	0	0	0	0	34.33541739	119.6902641	0	0	0	0	0	46.54908526	0	0	151.419112	0	0	0	0
PWY-5971: palmitate biosynthesis II (bacteria and plants)	0	117.5222009	129.5281145	0	21.03558968	59.3307946	8.641981308	0	118.7037768	33.56484407	165.9783748	1145.417746	1322.624764	93.2457628	0	221.9940912	170.8980961	215.296151	0	361.0849439	79.86452386	54.07372717	258.4960712	173.794483	705.0835213	548.8321409	17.08907273	318.3991637	0	17.07869911	0	0	65.68623473	76.52806052	532.8065644	113.2498287	12.87629311	81.06739953	66.45218474	17.1625902	0	83.42815493	162.4538229	306.1313122	311.5281696	0	0	186.964653	72.06061863
PWY-5973: cis-vaccenate biosynthesis	1247.139808	769.9175705	1403.797062	1067.569106	1246.675104	823.339938	1277.20529	908.6632837	918.9445305	1388.660607	1469.668634	1138.899486	1109.062581	1517.63564	1345.083204	1076.229998	1783.508802	1732.616244	967.3524085	1549.77427	1397.2379	1359.241232	1771.001851	1230.955122	2166.238501	1488.472811	1585.715436	1234.982753	1047.542153	1077.593923	348.4189944	1068.311149	1288.015232	1065.672118	1587.449076	1376.440929	1901.339387	1537.31221	1339.864848	1916.524836	101.755485	1282.903192	1384.889116	1782.428853	1729.745217	1385.666178	1864.105101	1508.570825	1121.743064
PWY-5989: stearate biosynthesis II (bacteria and plants)	235.8624051	183.2599812	478.4191509	455.4369162	43.27846648	135.0620628	341.5079383	452.4288459	95.35253941	292.1511616	109.1898186	1030.216354	1320.871756	294.0941473	41.81768234	142.3317226	335.2713634	182.7882084	295.8228537	243.7816025	52.20811947	300.2548822	171.3130203	177.1659026	1051.656953	494.3420098	592.3162	224.3119476	0	25.08709105	0	29.60671767	176.5210324	50.14467505	372.3759864	87.48642379	63.28929007	180.9668065	103.089736	369.416899	5.228119584	163.2996066	106.3073161	228.1983434	206.1642778	740.0600176	19.58159541	209.2797262	116.1765919
PWY-6113: superpathway of mycolate biosynthesis	0	118.1043497	133.2912483	0	21.28103973	60.3445292	9.057889295	0	64.35573189	34.9281554	154.7867732	862.8105359	921.8276977	95.36602599	0	183.9596453	171.2329045	207.1929823	0	335.0365705	73.53027721	55.96839601	220.1427069	168.771456	707.2156311	525.3943218	17.90131773	302.3887942	0	17.02307869	0	0	66.84146181	71.61411904	478.9246504	107.4734888	13.30888654	82.26948488	66.41419411	17.94551564	0	84.20299106	127.6653874	290.53927	286.8264241	0	0	183.7239526	72.24160782
PWY-6121: 5-aminoimidazole ribonucleotide biosynthesis I	2431.160075	2159.430857	2353.40222	2037.074791	2170.210325	1385.315737	2135.097882	2335.121278	1608.24507	1704.778163	1462.040604	1687.217877	1667.058869	1327.674744	1867.482247	1570.328004	2190.33236	2337.158819	2067.612693	2055.804089	2042.767938	1945.803822	1686.993701	1402.525592	2732.929926	1815.315568	1526.351096	1856.990317	394.2148276	1691.085972	272.3049975	1460.495379	2075.992296	1604.462947	1370.667074	1216.523203	2714.267848	2385.419815	1091.291695	1362.304349	44.22449025	1443.294792	1503.19132	2138.855025	1804.551486	1496.338293	1122.141184	1482.09694	1723.681569
PWY-6122: 5-aminoimidazole ribonucleotide biosynthesis II	2440.258395	2263.007297	2308.033655	2004.678689	2094.689958	1377.901057	2081.298699	2323.010482	1667.502685	1613.607912	1350.441942	1642.186405	1627.457024	1217.064505	1828.28231	1529.009174	2138.065272	2226.70081	2022.380849	2396.913974	1955.490733	1880.885643	1524.512082	1341.778669	2723.053844	1749.336956	1365.143009	1846.628004	334.5380503	1671.376655	244.2756732	1416.698077	2097.17913	1607.6267	1271.124959	1146.995505	2768.080424	2342.45658	1008.285234	1222.416572	37.46633839	1440.201131	1417.917399	2139.377546	1698.648288	1466.218994	1011.212241	1398.240012	1698.152863
PWY-6123: inosine-5'-phosphate biosynthesis I	1087.164945	773.0900726	837.2408561	1176.706611	1175.750708	725.8194106	989.018206	1457.357747	714.7698163	1060.712705	926.0794187	1431.024321	1365.937585	700.0347197	732.933747	527.6566869	754.4754908	1181.558124	926.6164974	1345.602485	1224.810293	762.3697448	851.7941635	584.0843503	1383.500581	1034.832899	829.6118771	834.0348497	913.8638125	1013.243337	141.369337	435.8248409	572.8783512	616.6942662	1034.953603	587.6694842	1173.580223	880.7198793	1138.695118	1315.952283	29.72662365	693.7958602	1124.822976	816.1184982	979.3489276	953.6370145	1287.263936	660.9713032	836.766261
PWY-6124: inosine-5'-phosphate biosynthesis II	980.8958839	697.7185009	741.3753941	1107.505054	1081.335802	674.7983927	893.6870559	1367.282932	651.9348752	980.4746459	830.178429	1376.023885	1260.161283	619.1972229	659.090924	462.8754718	580.608454	1073.058651	591.8965071	1230.980083	1133.680574	675.8072695	750.8585174	514.9920949	1241.380411	950.1589145	733.3075088	748.4447013	807.6070243	514.3061308	122.6181115	378.0618958	383.2373336	549.9055889	934.0413058	513.270777	927.1048703	779.850871	1057.833871	1191.631068	25.59193992	608.4179435	1027.199399	544.5993841	873.3190053	867.393577	1166.90659	579.3660748	747.3130697
PWY-6125: superpathway of guanosine nucleotides de novo biosynthesis II	1140.683857	888.1899581	930.2565798	798.9561674	1175.854337	570.3582911	715.7601504	985.1037716	693.8245415	1287.715773	1134.528347	255.6155838	940.1769196	698.4830637	1097.777117	914.728291	1933.264635	1243.40233	928.7498288	1156.893063	922.2841461	1349.850569	734.5935638	1044.425128	1705.230161	895.9536854	1858.800333	1071.517992	657.019895	600.7470619	335.1047611	660.5470616	748.7843191	826.3579465	879.4116295	892.5533183	501.6515898	1281.119049	848.5876473	1013.907706	41.32670733	855.3041608	702.6210896	1049.90317	732.6886536	547.844565	1048.017207	1333.872826	613.5784423
PWY-6126: superpathway of adenosine nucleotides de novo biosynthesis II	1402.170112	1266.693985	1316.086973	1384.085475	1584.785426	1263.864824	1239.63628	1646.142604	1012.10307	1593.759358	1443.57999	638.034291	1238.655815	898.6319417	1271.433605	1246.505926	2303.253258	1615.534581	1188.162359	1646.427688	1718.944074	1730.660346	1220.940819	1305.088358	2193.757247	1146.643612	2219.094078	1378.106123	822.4848921	1182.472244	421.8052838	911.2094685	1054.109013	1132.088284	1091.244634	1147.861864	637.2409226	1603.957273	1079.865601	1321.741626	63.16662353	1084.74702	951.3545526	1303.540219	961.9430181	940.7387351	1306.965614	1620.24046	961.3622144
PWY-6138: CMP-N-acetylneuraminate biosynthesis I (eukaryotes)	0	0	0	0	0	0	0	0	0	0	0	0	0	0	0	0	0	0	0	0	0	0	0	0	0	0	0	0	0	0	0	0	0	0	0	0	0	0	0	0	0	0	0	0	0	0	0	0	0
PWY-6145: superpathway of sialic acids and CMP-sialic acids biosynthesis	0	0	0	0	0	0	0	0	0	0	0	0	0	0	0	0	0	0	0	3.65301582	0	0	0	0	0	0	0	0	0	0	0	0	0	0	0	0	0	0	0	0	0	0	0	0	0	0	0	0	0
PWY-6147: 6-hydroxymethyl-dihydropterin diphosphate biosynthesis I	128.4717392	296.7008955	172.13968	49.58733398	427.1679544	40.80059213	66.82106581	116.3014365	196.4226886	258.1139865	368.0372008	960.8447666	1113.682336	331.1788649	364.5813964	104.1700478	153.5384991	383.7531519	110.3486045	96.05155396	304.313292	162.0913447	54.13625518	48.15738642	185.3210316	299.39694	402.0647665	221.6927937	1006.325301	46.50110434	73.83055458	371.6765546	159.3227065	164.1317257	310.0365049	27.51810002	67.87747973	264.5860363	520.0520927	239.0613214	5.528224986	240.5545642	212.1718074	239.2623065	92.70323994	541.5188861	1297.896209	377.407372	162.005691
PWY-6151: S-adenosyl-L-methionine cycle I	1871.832076	1859.761434	1830.959178	1655.227442	2002.198908	1359.000203	2096.888043	1879.08671	1031.56362	1882.922114	2020.510315	2141.546626	2155.270038	1841.136379	1394.278001	1517.26704	1695.289368	2158.551191	1236.218359	2847.797632	2092.743935	1993.185812	2238.218891	1720.236314	3152.647286	1698.720733	2649.716124	1897.785545	2259.262846	907.8997105	505.2830237	1340.290668	2072.110922	1382.324183	1449.324881	2141.826753	685.5291452	1951.746242	1443.88136	2674.227497	99.97320928	2027.265731	1532.842752	2300.099866	2249.435	1641.058168	2004.47278	2208.036213	1505.05297
PWY-6163: chorismate biosynthesis from 3-dehydroquinate	1645.262888	1831.090646	2121.043299	2049.186346	1756.027861	1172.420766	2171.589481	2533.124744	1291.595291	1835.372971	1441.533181	1946.605433	1994.023989	1612.662716	1831.70268	1549.495345	2005.823002	2039.852119	2026.571584	2629.997594	1932.832732	1656.490801	1574.005658	1470.581534	3176.707223	1901.667214	1938.149272	1747.825491	343.8406586	1531.411121	285.4968427	1541.605382	1565.317782	1222.045429	1551.5506	1432.469241	2643.705426	2067.892406	981.3683367	2032.599076	103.5512268	1365.276862	2092.530707	2096.032045	1822.103313	1783.369872	896.7827303	1569.319137	1366.554965
PWY-6165: chorismate biosynthesis II (archaea)	0	64.03474514	19.20858744	0	0	0	0	0	0	0	0	0	0	0	0	0	0	0	0	9.391214328	10.30047001	0	0	0	0	0	0	0	0	0	0	0	0	0	0	0	0	0	6.051002721	0	0	0	0	11.12987226	0	35.60261985	0	0	7.472130781
PWY-6167: flavin biosynthesis II (archaea)	0	174.3191326	67.98614249	0	0	15.88982399	0	113.8691287	24.77241438	0	0	0	0	0	0	0	0	0	0	0	210.5863421	0	0	0	0	0	0	26.03412603	0	0	0	61.2741948	0	86.11952085	0	0	0	0	0	0	0	0	0	0	0	50.94822071	0	0	12.88478373
PWY-6168: flavin biosynthesis III (fungi)	791.0213605	565.1445699	697.1880043	797.1364067	999.9225833	549.8818838	1071.12743	712.5617771	567.9262878	1135.561169	1148.515244	1375.795697	1555.593513	1131.963078	793.1604487	517.6609073	869.9310206	1552.08631	416.0708166	654.6297818	1395.724298	876.0459646	1325.600711	635.7995824	1511.298992	1152.907644	1288.676616	856.9586066	926.7606826	806.6962465	229.9179335	1056.685591	828.3800473	1002.972263	1325.523034	821.8005185	1502.726271	1191.392558	1142.75713	1576.666804	94.47722359	1190.539404	1473.306726	1221.578076	1374.666793	1266.881394	1470.841943	1207.520987	1064.197602
PWY-6174: mevalonate pathway II (archaea)	0	0	0	0	0	0	0	0	0	0	0	0	0	0	0	0	0	0	0	6.977058443	0	0	0	0	0	0	0	9.050283464	0	0	0	16.77993762	0	0	0	0	0	0	0	0	0	0	0	0	0	0	0	0	5.864019797
PWY-621: sucrose degradation III (sucrose invertase)	759.7258533	232.1052861	498.2748171	711.4806458	544.0733084	399.2584249	1033.033421	1015.214512	545.5829255	700.6006696	358.004228	724.869961	539.4824666	397.0895793	330.5970008	186.043574	582.2020192	801.2538324	417.3410764	537.9369928	375.5325521	417.2660877	386.5618016	236.3186394	751.3792199	675.5337795	581.7479657	386.3917152	17.49949368	153.201242	49.01414766	382.7708133	266.6787976	290.7037948	482.7105796	357.0910272	250.1499064	418.484565	246.9136086	472.029392	8.784142535	239.7547553	242.8897109	265.8996214	472.4691583	846.8634131	136.0169684	255.6264998	246.8748033
PWY-622: starch biosynthesis	0	0	0	0	0	0	0	0	0	0	0	0	0	0	0	0	0	0	0	0	0	0	0	0	0	0	0	0	0	0	0	0	0	0	0	0	0	0	0	0	0	0	36.62718438	0	0	0	0	0	0
PWY-6263: superpathway of menaquinol-8 biosynthesis II	0	64.81897703	27.58711473	0	0	0	0	0	0	0	9.734432063	0	5.87713941	0	0	0	10.5929392	0	9.986215196	0	13.4285575	12.92986704	0	0	0	0	0	0	0	0	0	0	0	0	0	0	13.80803211	0	25.95580481	0	0	0	24.75613293	26.43893706	0	28.63679116	0	0	33.05441723
PWY-6270: isoprene biosynthesis I	0	802.6354321	528.7503609	438.7787579	0	289.3738832	460.9927041	783.24117	174.098375	628.6525742	377.8552481	1454.705609	1358.626629	471.33403	452.8955976	787.8971318	389.5603672	408.5963342	237.2422172	101.544468	715.0630219	390.0726088	474.1834138	26.76316177	1067.586043	190.5237111	62.26212452	235.9865222	0	94.66214751	0	145.8988353	240.9114092	342.9709193	711.3304467	79.45389983	0	572.0201024	423.782317	231.719513	15.80444451	312.6607771	802.4170108	341.1565505	139.8873342	1272.03004	131.4383208	73.26954491	227.5919819
PWY-6277: superpathway of 5-aminoimidazole ribonucleotide biosynthesis	2440.258395	2263.007297	2308.033655	2004.678689	2094.689958	1377.901057	2081.298699	2323.010482	1667.502685	1613.607912	1350.441942	1642.186405	1627.457024	1217.064505	1828.28231	1529.009174	2138.065272	2226.70081	2022.380849	2396.913974	1955.490733	1880.885643	1524.512082	1341.778669	2723.053844	1749.336956	1365.143009	1846.628004	334.5380503	1671.376655	244.2756732	1416.698077	2097.17913	1607.6267	1271.124959	1146.995505	2768.080424	2342.45658	1008.285234	1222.416572	37.46633839	1440.201131	1417.917399	2139.377546	1698.648288	1466.218994	1011.212241	1398.240012	1698.152863
PWY-6282: palmitoleate biosynthesis I (from (5Z)-dodec-5-enoate)	0	99.21188534	118.1961177	0	17.47358096	51.15381441	8.131794744	0	96.962082	30.97317111	111.6104465	1096.802654	1356.885725	82.18965773	42.16518781	159.8107034	150.2085481	157.2339914	0	254.0626914	52.844495	49.48930497	177.6013548	134.7461119	630.394464	456.8582889	16.08616293	234.5378455	0	13.47385431	0	0	57.42151771	50.74728228	391.8531098	79.47805464	11.50325765	69.19255759	53.39815321	16.04828567	5.349849095	70.0624935	114.1417416	218.9652392	214.5862993	761.3035371	19.61027971	145.2829592	58.82961242
PWY-6284: superpathway of unsaturated fatty acids biosynthesis (E. coli)	0	109.1307071	135.4804516	0	23.24219573	56.53649772	9.636185558	0	19.94737001	34.33921983	121.1165279	659.0227885	374.4054468	90.72617738	0	109.2198565	165.6327728	173.2281673	0	268.2622932	53.62656193	54.80736867	133.6615645	148.1820892	685.364979	492.2740312	17.85330421	256.529993	0	14.95396185	0	0	63.62053621	55.01443916	336.0430665	87.8375459	15.37078113	76.59768775	59.05158424	19.01697417	0	77.54308476	65.36339157	240.9720284	215.4895118	0	0	159.9702843	65.06574742
PWY-6285: superpathway of fatty acids biosynthesis (E. coli)	0	0	138.5300121	0	23.1691804	0	9.565491838	0	0	0	90.27111248	0	0	0	0	0	102.379864	0	0	129.3896035	0	0	142.3332076	0	372.6981036	206.5184754	17.32766083	0	0	15.95867088	0	0	0	0	0	0	14.71067083	0	0	18.93734495	0	0	0	267.3312236	171.6013544	0	0	0	0
PWY-6305: putrescine biosynthesis IV	321.1160822	227.8738248	317.2081156	461.7002795	160.0415623	302.6777486	204.4756103	1016.015511	469.0711086	286.9625623	203.8441907	712.2169727	981.3129184	134.7661913	177.1475558	133.4871863	225.4267586	360.8324741	436.3218438	292.1392943	358.7187299	253.1144322	311.0175862	126.0106099	455.9641547	253.4313413	150.6063429	315.7618521	15.69951261	147.1630186	20.78609366	363.282972	277.454637	218.4717544	251.484774	186.4634269	328.7402262	238.7242668	241.7395918	94.54416266	0.966748799	159.7047268	126.908684	160.8315296	229.7945639	445.2128315	132.9359676	191.3811506	258.7955825
PWY-6317: galactose degradation I (Leloir pathway)	1355.299778	883.0904774	1122.130895	1440.961316	1546.677543	800.9460765	1419.179346	1748.337913	783.7357607	1140.686292	820.7906737	1150.326131	1204.303888	658.9525474	996.6121348	353.3139008	807.8940872	1166.46571	750.4504565	1323.81832	1237.838987	950.0636141	836.2304861	619.679107	1914.425346	886.9603267	1004.584924	1145.931059	36.23395835	375.4276422	82.010867	442.823043	597.8488273	613.3323408	575.7628718	719.871981	1175.975643	1121.699187	566.9883339	752.9481992	7.524699374	612.0204949	533.2840902	834.2607703	923.7607105	939.6564434	406.2356484	743.6358841	635.0692191
PWY-6318: L-phenylalanine degradation IV (mammalian, via side chain)	0	0	0	0	0	0	0	0	0	0	0	0	0	0	0	0	0	0	0	0	0	0	0	0	0	0	0	0	0	0	0	0	0	0	0	0	0	0	0	0	0	0	0	0	0	0	0	0	0
PWY-6353: purine nucleotides degradation II (aerobic)	118.8802939	157.6257352	217.1664765	156.9764438	101.6028969	138.4540501	176.054623	124.3042603	191.1754352	96.80734771	84.81276804	1295.699037	1643.954933	29.81669183	185.2018317	279.927887	198.2801965	229.3471441	126.2592385	324.1555288	153.6308055	211.3470661	221.0647448	74.35163172	494.6652885	245.7455351	76.7032118	155.2662947	69.02555876	152.5712739	0	177.2814929	93.51933256	105.1176044	184.8768794	158.3565881	102.4798896	172.0869905	36.64146082	44.65771487	1.554877724	74.94661872	277.6427412	259.6857645	169.4067387	484.437766	12.92368062	118.9110665	85.18291219
PWY-6385: peptidoglycan biosynthesis III (mycobacteria)	1364.038933	937.0594452	1504.174687	1239.11185	1470.314553	806.2462684	1536.207338	1789.197566	1227.219494	1758.453375	1790.872377	1723.799351	1645.996688	1722.406274	1741.206531	1100.351303	1622.31624	2111.351237	1224.026994	1607.111149	1474.469419	1547.439304	1146.224156	1396.894373	2257.683545	1416.623795	2079.602661	1531.913054	2401.730646	735.9195943	449.9186623	1035.199496	1691.517403	1053.349203	1498.308581	1581.47281	1343.181008	1843.509962	1618.448308	2092.321101	128.2543679	1748.126765	1755.347136	1805.390517	2101.242306	1859.742007	2370.034649	2012.072741	1366.447905
PWY-6386: UDP-N-acetylmuramoyl-pentapeptide biosynthesis II (lysine-containing)	2555.353996	2199.074866	2427.344978	2278.154968	2440.196284	2125.351699	2587.623152	2334.461636	1732.76324	2075.071923	2232.638082	2232.227626	1776.007122	2035.406551	1985.705028	1614.862198	2455.938602	2629.271037	2215.343727	2957.560113	2710.124393	2924.092378	2391.873331	1835.574395	3230.988755	2217.808249	2485.673005	2361.530821	2683.598336	1966.705925	561.2529938	1943.406657	2695.691963	2027.24859	2207.179918	2151.92803	2717.908092	2792.00274	2009.523811	3062.026613	137.3623152	2372.499031	2326.909149	2875.593637	2557.911871	2276.813673	2512.420499	2521.788852	2225.399119
PWY-6387: UDP-N-acetylmuramoyl-pentapeptide biosynthesis I (meso-diaminopimelate containing)	2443.010171	2185.310198	2360.177655	2245.542655	2392.805689	2072.047492	2558.02129	2315.420421	1715.392304	1927.889187	2103.632646	2115.565754	1715.907957	2006.078803	1925.550806	1588.559419	2336.870574	2567.263121	2173.149782	2932.786854	2658.265396	2851.201285	2364.558559	1786.770228	3199.113864	2181.743553	2387.296493	2272.759832	2614.204826	1995.661168	523.1980048	1890.89431	2622.223344	1978.055356	2168.305773	2030.396562	2718.769348	2688.729145	1890.374337	2855.779439	134.1691606	2301.705203	2284.398748	2841.033248	2503.567919	2241.915727	2366.40976	2339.80317	2192.978013
PWY-6396: superpathway of 2,3-butanediol biosynthesis	0	0	0	0	0	0	0	0	0	0	0	0	0	0	0	0	0	0	0	0	0	0	0	0	0	0	0	0	0	0	0	0	0	0	0	0	0	0	0	0	0	0	0	0	0	0	0	0	0
PWY-6415: L-ascorbate biosynthesis V	0	0	16.81845303	0	0	0	0	0	0	0	0	0	0	0	0	0	0	0	0	0	35.91848385	0	20.74731017	0	0	0	0	0	0	0	0	0	0	0	6.350792639	0	0	0	0	0	0	0	0	67.59808237	0	34.18404308	0	14.92295155	10.77307241
PWY-6435: 4-hydroxybenzoate biosynthesis V	0	0	16.74875892	0	0	0	0	0	0	0	0	0	0	0	0	0	0	0	0	0	0	0	0	0	0	0	0	0	0	0	0	0	0	0	0	0	0	0	0	0	0	0	17.57834019	0	0	0	0	0	0
PWY-6467: Kdo transfer to lipid IVA III (Chlamydia)	0	0	0	0	0	0	0	0	0	0	0	0	0	0	0	0	0	0	0	0	0	0	39.78781891	0	0	0	0	0	0	0	0	0	0	0	0	0	0	0	15.46979286	0	0	0	0	0	0	0	0	3.63005597	0
PWY-6470: peptidoglycan biosynthesis V (&beta;-lactam resistance)	0	0	0	0	0	0	0	0	0	0	0	0	0	0	0	0	8.441625511	0	0	0	0	0	0	0	0	0	0	0	0	0	0	0	0	0	0	0	0	0	0	0	0	0	0	0	0	0	0	0	0
PWY-6471: peptidoglycan biosynthesis IV (Enterococcus faecium)	0	0	0	75.53338586	0	0	14.34472733	0	14.19973217	0	0	0	76.78253435	0	42.59178581	0	16.44169331	0	146.8974089	0	0	56.0100771	27.85512581	13.77128649	292.2519783	69.23983106	0	0	0	0	0	0	41.50002413	206.7817822	0	28.46191186	0	0	0	0	0	0	0	0	0	28.67326967	0	0	14.27305109
PWY-6507: 4-deoxy-L-threo-hex-4-enopyranuronate degradation	554.9324295	76.02798448	423.9000204	516.4394485	380.0931586	245.9023807	522.0679736	1388.426916	437.0751185	565.5597142	344.2263783	891.7876622	1254.457891	201.5152563	168.0388943	117.130914	337.0092426	801.421772	426.5556345	428.9512389	296.4062829	263.0129847	452.7180386	127.9384999	552.240423	287.9942325	277.3158336	221.2151259	3.623305622	129.243888	30.40045104	142.0839644	150.5529539	261.2172176	198.1696178	142.2732058	147.4241299	317.7063238	398.7138656	207.6789494	0	239.2285256	120.3716556	157.0653829	489.6318267	529.3674318	241.6318142	215.7749345	248.553935
PWY-6519: 8-amino-7-oxononanoate biosynthesis I	0	90.39502084	106.6190329	0	15.61316381	43.77764762	6.563362708	0	107.7340126	25.6664998	129.0023015	1056.713396	1281.701408	71.10835654	50.77060343	173.1633473	114.7013602	164.4552839	0	192.0502215	60.87115832	40.38859426	194.7036661	124.1885782	527.2518314	406.6266849	15.21296847	213.0336234	0	12.27174236	0	0	48.90204166	58.26622022	422.0838513	83.83883011	11.89163672	62.01892417	59.93893134	13.22780806	0	62.31793739	122.0013736	214.0712951	203.5747823	709.5408653	23.88203116	142.0069073	58.57922686
PWY-6527: stachyose degradation	980.9149133	790.9791996	1014.493654	1299.137522	1436.065303	714.8338633	1243.758584	1200.289899	609.4733512	1038.794507	651.7707239	984.8235225	897.3086374	545.8015131	873.2409465	301.1661087	758.4326817	972.1338376	650.8533877	1029.903782	1076.509085	760.6087665	670.3314732	525.1682436	1543.53942	822.0573502	882.7310646	990.8222587	33.35011759	282.1905462	64.36681932	365.8375163	495.5150645	489.9434049	472.7457812	634.7900457	980.0698749	912.8504915	488.7568694	663.142786	7.098253687	519.7012612	496.2254706	726.6620559	793.395433	797.6505475	412.8144607	634.3640261	559.3567512
PWY-6531: mannitol cycle	80.30167502	23.84869549	106.8156797	33.53545664	44.35781143	69.25949545	50.23037037	49.3431415	15.34139562	142.0694251	72.60426722	0	40.32506193	150.1923658	3.304745316	91.03118885	82.43433969	95.18647343	62.17089744	15.71974697	91.26408994	121.9010468	118.3987643	80.85634468	70.25989903	195.9062318	132.6774375	118.5869629	7.803963218	0	36.95983437	40.62569509	0	41.89265872	336.029211	43.80914173	0	223.7948298	0	55.01199512	1.451927181	29.86052998	62.61272721	92.29674674	109.8268657	8.280710407	0	156.4861357	85.517421
PWY-6545: pyrimidine deoxyribonucleotides de novo biosynthesis III	759.7949194	394.134665	572.2050824	559.378345	466.9373167	380.7511435	490.3478488	673.2622507	514.3011461	742.4300212	500.2465772	223.4280239	565.9606132	378.6230707	549.6400588	430.8706597	845.8296901	836.1908119	570.8344593	852.4572508	567.6952937	812.3451107	419.9419131	439.8192228	931.4274104	532.9432639	720.6782995	665.6308201	116.9884296	337.5713971	123.4342812	480.5494964	566.4112132	452.5280455	369.0313291	377.6984276	278.8935605	705.2572619	508.9478505	400.2577273	0	588.4480338	537.4086353	804.1143705	527.0821228	396.726478	449.9274119	526.7193421	324.476905
PWY-6549: L-glutamine biosynthesis III	0	0	2.290016488	70.12422008	0	10.70307973	0	0	52.93918033	7.581798226	0	0	45.40792385	0	0	52.00175991	0	0	0	31.54161055	27.84890842	0	0	0	151.9154738	28.42215947	0	34.07097288	0	0	0	63.06863842	21.91617688	6.570316987	0	0	0	52.58744735	0	0	0	0	0	0	0	0	25.18904545	0	0
PWY-6562: norspermidine biosynthesis	0	0	0	0	0	0	0	0	0	0	0	0	0	0	0	0	0	0	0	0	0	0	0	0	0	0	0	0	0	0	0	0	0	0	0	0	0	0	0	0	0	0	0	0	0	0	0	0	0
PWY-6588: pyruvate fermentation to acetone	44.52555067	108.4545732	78.62932035	25.9020687	7.425361844	18.32068921	14.87886584	103.2208122	0	73.37934684	27.62630389	322.1631464	179.7660726	19.57214258	51.06674223	65.80069454	109.8341284	48.94378937	46.49360594	13.82357196	7.431597682	21.71694526	112.0637334	30.4270737	25.42538937	91.36345505	33.09668738	55.78611727	11.69797894	54.81053998	0	74.48571389	14.41061615	51.92958555	34.29079978	28.38671862	86.11371801	14.47531554	21.84168534	24.44034626	0	9.723969024	44.62389978	41.97005456	61.38489228	247.7417724	0	6.972140074	49.16076219
PWY-6590: superpathway of Clostridium acetobutylicum acidogenic fermentation	92.46446697	64.62992396	71.22039418	128.6924052	70.70149181	113.1492702	125.3189968	176.9671353	181.0737391	117.1572357	134.5479471	0	0	37.68995492	75.50567041	0	8.504026665	111.8032983	341.2531064	2.834330034	198.1146394	0	95.47340507	71.42467875	376.7080499	0	0	119.5302275	0	0	0	76.57975996	80.77292892	99.53478702	119.1931719	93.91471391	20.92248459	64.03989969	40.81965161	0	0	47.9945924	0	152.7055563	0	10.5802635	0	74.34549031	138.9341837
PWY-6595: superpathway of guanosine nucleotides degradation (plants)	24.85949581	33.95322843	103.3283909	44.04423923	45.53712147	21.12220009	28.5611628	61.25234405	39.22763255	60.11401061	55.41584296	0	68.04513486	22.42224574	55.0266166	26.40953801	96.5253137	49.66333108	68.3160941	32.23260539	48.15010874	35.6678931	68.75507633	29.15574502	34.90366173	0	0	44.6398559	0	245.3222762	0	90.2304243	29.19494158	16.87263265	53.0779172	0	9.142703019	82.05085355	0	16.43505048	0	43.52227552	15.72685628	72.82678257	47.28867582	10.24878755	22.94021019	40.22650921	0
PWY-6596: adenosine nucleotides degradation I	0	0	0	0	0	0	0	0	0	0	0	0	0	0	0	0	0	0	0	0	0	0	0	0	0	0	0	0	0	0	0	0	0	0	0	0	0	0	0	0	0	0	0	0	0	0	0	0	0
PWY-6606: guanosine nucleotides degradation II	29.88031301	40.23668199	119.2112705	51.60573411	51.7599287	58.25966566	33.76625303	71.2345947	88.16882197	69.45101301	62.85486508	0	80.85818088	26.30952037	78.20318317	31.20368262	108.0041459	58.43663951	78.22130631	117.6480069	63.20176349	89.31310275	78.78905406	34.4840498	247.6083072	88.75393197	0	58.85547912	0	251.7782701	0	102.3060167	40.13170984	41.09075825	58.64627434	19.01370181	18.54054115	94.34182294	0	19.34392938	0	46.63370474	40.40884558	83.88574688	54.21281087	14.69094245	26.72305537	52.99703312	24.46496173
PWY-6608: guanosine nucleotides degradation III	380.6242734	588.8192956	544.4041592	395.4406485	165.4708312	300.0188323	401.0795503	443.7334171	234.0706597	318.0073469	193.2261225	1049.555363	1385.51724	199.7147631	381.6912905	349.1847317	264.540589	512.4536764	298.9233422	229.226956	341.8779268	396.4907165	292.433981	414.50254	456.0928207	212.3451944	153.8608378	348.1559155	62.4545812	336.4714856	10.17727932	318.2447436	130.454396	463.3842889	124.2013532	171.378067	296.7189883	384.3107988	69.28005138	168.9377046	0.907812144	72.81368875	195.8179794	354.9287858	203.8261581	318.373803	153.1677392	132.9885303	205.3061633
PWY-6609: adenine and adenosine salvage III	788.7440045	770.2174582	946.8110998	719.6975352	731.1306236	540.3951774	765.0794458	1324.158424	759.3437099	1080.52685	1036.422228	1239.054903	1669.167334	956.3812405	754.3119056	578.4985675	667.4370665	1299.465215	688.3497598	543.9579653	1035.426108	743.5850152	1091.88002	581.007537	1089.078074	1164.804921	1219.309091	680.8768301	843.3407204	631.3605463	149.9395994	660.0798462	507.6676987	607.9080842	937.3660418	650.11713	872.0818557	621.1490988	1174.461675	1636.23941	45.21624038	736.0130895	1406.280282	752.1101865	1228.982485	1292.127466	1633.379337	729.865899	789.950936
PWY-6612: superpathway of tetrahydrofolate biosynthesis	120.0493402	190.0651502	120.6760897	137.3632476	79.11886969	126.3896359	85.40413621	99.51157618	2.81835071	152.24967	32.53892186	408.2511521	591.516616	0	0	54.51037862	53.17901353	71.32282242	102.565757	56.97021715	28.50283681	37.53996358	118.6451009	32.56875045	0	187.3109618	2.987087384	115.4111496	0	11.52066217	35.77268498	43.3688818	48.19297048	36.8912771	97.83256955	43.37052754	145.7113088	11.31337258	46.01653848	21.31711691	5.413552232	30.09682818	78.35547269	107.8654187	50.66840039	281.0456446	0	46.95408242	53.75778125
PWY-6628: superpathway of L-phenylalanine biosynthesis	0	225.9877968	222.5877956	0	0	0	0	0	0	0	9.026987708	1484.337592	1654.864083	0	0	307.9593426	65.81713704	0	34.01702568	155.8434883	140.7667901	51.70446162	451.7404361	0	105.9074532	80.95830925	88.65931037	53.45555947	0	122.3382918	0	83.8420095	0	0	610.8679385	34.68660841	69.84059787	53.61447464	91.19197553	0	0	0	167.7982445	248.1985952	129.3865339	954.1130229	0	67.63709829	136.0976899
PWY-6629: superpathway of L-tryptophan biosynthesis	0	115.3821057	46.33231473	0	0	0	0	0	0	0	0	677.7944305	1351.876561	0	0	243.4332918	0	0	0	16.03172566	15.99992273	15.9391605	117.8153232	0	0	16.01936271	0	0	0	46.22185513	0	0	0	0	0	0	0	0	45.85848519	0	9.650891511	0	106.0466163	309.6610053	0	593.1613836	0	0	93.04278979
PWY-6630: superpathway of L-tyrosine biosynthesis	0	228.4662696	206.8757049	0	0	0	0	0	0	0	9.038815216	1223.82199	1606.338632	0	0	315.1233322	0	0	35.00163272	17.94969198	139.6906715	51.84581458	521.3280562	0	0	83.68979377	9.236397121	0	0	39.19609481	0	0	0	0	587.1548432	0	69.79363876	0	94.09895262	0	0	0	186.3544703	240.5795327	101.9295779	841.7280697	0	68.16518913	78.8792715
PWY-6690: cinnamate and 3-hydroxycinnamate degradation to 2-oxopent-4-enoate	0	0	9.9211885	0	0	0	0	0	0	0	0	0	0	0	0	0	11.49694718	0	0	0	0	0	27.31113995	0	0	4.781336012	0	0	0	8.555301077	0	0	0	0	76.44616909	0	0	0	4.565113328	0	0	0	0	26.62571443	2.553250587	0	0	0	0
PWY-6700: queuosine biosynthesis	1744.862597	1414.529171	1667.0589	1332.696937	1995.54047	999.8773192	1510.420955	1287.105198	1439.639566	1622.35577	2159.463035	1494.424714	1709.5573	1939.454133	1847.153541	1842.770499	2357.385939	2295.520753	1658.632366	3168.69916	1827.918595	2377.873626	2826.055408	1786.48175	2810.382546	1935.747888	2344.014437	1844.758442	2368.14662	1467.591646	565.8057039	1557.800202	2724.403545	1418.207484	2082.363526	1913.504844	1527.711755	2089.443865	1793.892412	2585.834765	139.5861409	2134.106941	2096.911349	2620.894202	2351.167676	1955.675069	2597.313262	2260.308277	1722.592631
PWY-6703: preQ0 biosynthesis	1398.188858	640.3727224	1274.659088	905.2469448	1607.833861	890.1325696	1384.399808	969.4774341	1212.688509	1357.371698	1711.483882	1360.391486	1408.957801	1646.073772	1602.157494	1191.700729	1620.618331	1725.442328	1203.606228	956.1644714	1679.236697	1850.032475	2264.157786	1231.833937	2658.634708	1634.346765	1788.067098	1506.761527	2413.607791	1296.838313	555.0028463	1386.409757	1581.408239	1156.047737	1700.44953	1540.856677	1481.748294	1768.843182	1497.594613	2472.51133	158.6541047	1656.64155	1550.19946	2017.698686	1861.104718	1541.294949	2588.352046	2057.560116	1456.46041
PWY-6708: ubiquinol-8 biosynthesis (prokaryotic)	0	37.86694386	31.11615769	0	0	0	0	0	0	0	3.145482248	600.0458271	642.8159878	0	0	55.21135917	13.41648687	0	16.96294558	0	14.2438498	0	63.89970217	0	0	10.4625606	1.771447775	0	0	14.79130415	0	0	0	3.438858145	122.8943204	0	31.61134147	0	12.96570706	0	0	0	26.11983598	31.42148848	16.46481718	249.771771	0	17.3470584	32.28362121
PWY-6731: starch degradation III	0	0	41.3045451	0	0	0	0	0	0	0	0	132.1598718	192.7162127	0	0	15.36410482	0	0	6.386347384	0	0	15.1151918	0	0	0	31.7170072	0	0	0	0	0	0	0	0	5.502265184	0	0	0	0	0	0	0	25.15300221	0	0	157.0383735	0	0	7.167751886
PWY-6737: starch degradation V	2712.543438	2031.003396	2952.67309	3128.53464	3221.534	2060.159238	3175.527656	4522.604258	1977.345937	2363.068836	1852.705319	1456.399645	1503.916106	1643.952436	2596.423698	1321.53932	1797.91207	2787.114242	2453.146276	2741.175185	2914.215578	2309.894997	2838.752528	1700.427775	3767.402278	2720.76619	2247.093982	2355.55064	298.8564333	2369.587941	289.0531417	1809.094718	1963.912219	1882.74152	1302.771603	1546.430746	2721.263597	2442.236167	2051.95468	1904.126879	28.03190404	1421.61317	1269.183536	2101.058702	2509.515526	1941.314455	911.7436365	1684.71807	2280.531187
PWY-6803: phosphatidylcholine acyl editing	0	29.92080063	108.8910482	0	0	0	0	0	0	0	0	977.5813544	1023.997689	0	0	111.0013078	31.92178743	0	5.307042602	15.8037214	21.00144477	10.55941532	139.3094401	0	0	35.31320732	8.001770169	0	0	13.10854596	0	0	0	2.676041952	263.8222001	0	10.63819317	0	23.84055179	0	2.572364009	5.340434096	25.24688192	132.2599761	18.39309822	515.5016697	0	5.348756032	42.88944366
PWY-6823: molybdenum cofactor biosynthesis	0	21.14529646	21.81437201	0	0	0	0	0	0	0	0	329.4725572	394.3096258	0	0	27.87244087	9.02257873	0	0	0	0	0	32.27310048	0	0	11.24877236	4.676225881	0	0	3.668704703	0	0	0	0	0	0	0	0	0	0	0	0	8.641672828	22.80976535	7.861062331	161.0612397	0	0	3.954929536
PWY-6837: fatty acid beta-oxidation V (unsaturated, odd number, di-isomerase-dependent)	0	0	0	0	0	0	0	0	0	0	0	0	0	0	0	0	0	0	0	0	0	0	0	0	0	0	0	0	0	0	0	0	0	0	0	0	0	0	0	0	0	0	0	0	0	0	0	0	0
PWY-6859: all-trans-farnesol biosynthesis	0	116.5774629	49.35566811	8.869529305	0	31.95869621	0	40.46949658	15.14500672	0	2.537459275	675.5094575	895.1098114	0	0	53.02662365	0	10.7485246	9.056065267	18.35669821	88.08164325	2.539063215	69.34633715	0	0	29.08462821	0	19.18336134	0	0	0	9.785406964	0	35.44552439	0	0	0	0	11.81279316	0	0	0	22.07569772	46.49367704	0	314.2490049	0	0	17.87280958
PWY-6876: isopropanol biosynthesis	0	0	0	0	0	0	0	0	0	0	0	0	0	0	0	0	0	0	0	13.82357196	0	0	0	0	0	0	0	0	0	0	0	0	0	0	0	0	0	0	0	0	0	0	0	0	0	0	0	0	0
PWY-6891: thiazole biosynthesis II (Bacillus)	0	112.8875328	55.43383691	0	0	0	0	0	0	0	0	1312.382436	1048.025482	0	0	188.9109173	14.98380439	0	14.80528873	0	14.87826609	3.797571703	184.4746487	0	0	30.0587372	0	0	0	0	0	0	0	0	338.9372842	0	11.35152559	0	41.17618037	0	0	0	73.51033651	109.6301203	18.90922128	626.1905772	0	26.11019031	3.797337726
PWY-6892: thiazole biosynthesis I (E. coli)	89.92267979	137.1829075	268.3564539	115.0544565	115.8970222	0	211.2875039	203.2049228	48.58051526	300.2201658	0	1385.475542	1161.336737	0	193.5952765	295.317763	22.83151344	149.7835899	18.46881805	0	320.7145658	88.72930692	225.5779181	139.8819779	398.8544677	69.46583014	101.5194124	97.62171347	0	112.5014374	0	0	98.63515773	5.927520108	406.0260104	77.89764057	14.16592111	0	52.34584431	352.9967217	8.458152818	0	90.95875397	153.6401084	211.909934	717.0609002	0	32.53617155	26.33969137
PWY-6895: superpathway of thiamin diphosphate biosynthesis II	0	365.5081906	234.746542	0	0	0	0	0	0	0	0	731.2708874	1036.458051	0	0	516.6064587	71.5837058	0	70.45309472	0	71.52569253	18.79182736	625.846789	0	0	138.7620592	0	0	0	0	0	0	0	0	938.197493	0	55.3619906	0	185.8729794	0	0	0	310.3741658	430.7605495	90.44442277	1108.626151	0	121.6120484	18.77968574
PWY-6897: thiamin salvage II	1143.615868	743.9383731	780.2102138	974.2907355	768.6008896	626.5164856	937.2519765	676.0810368	798.3192374	854.4616829	899.4733822	685.4900604	1175.710228	862.501025	1031.296251	609.174177	889.8089336	1424.473552	732.5674345	1148.49268	865.3225702	1046.33272	902.0780232	607.1692692	1406.905543	1152.967046	1181.61867	885.8470632	381.0289504	414.4245216	182.8932527	806.7528102	902.3208259	702.4622597	924.682441	525.3116582	1301.33051	832.5054871	842.0602025	1343.777815	20.13012418	748.6995807	1231.201944	977.1810783	1075.774361	1073.915757	959.66421	743.7484933	858.9323082
PWY-6901: superpathway of glucose and xylose degradation	0	428.6536885	235.4950809	126.7237843	148.5921321	271.1148571	22.42531695	129.1226228	203.9857177	173.4675788	87.18154133	968.9378829	1170.324167	159.9843861	304.7042954	287.9865872	199.4099811	229.934245	267.0885729	187.0809092	245.89265	174.2629063	303.797981	169.2948332	252.6462884	195.2174817	70.44873946	201.8744228	0	51.4862765	0	311.5128512	137.0893401	145.7775626	566.0200841	168.2428602	60.52103262	32.861893	79.87211625	21.99942408	0	195.8510283	278.2068828	391.7323492	169.9769208	973.1171229	0	305.7761626	134.5803688
PWY-6936: seleno-amino acid biosynthesis	157.1757816	382.0213478	563.6475387	226.3224863	255.2583883	236.9084724	229.3969436	587.0419939	253.9368181	183.7237093	136.0348373	1296.940307	1434.146975	315.9589254	919.445972	281.5415055	173.0005255	283.9092592	466.5325166	669.9706229	400.0883976	101.1574375	175.0167388	106.6786227	466.0063693	255.0847747	189.8749235	491.4840676	12.09870042	159.4875409	36.35754612	282.4700263	211.2150062	162.9517189	191.212928	93.84673143	233.2579284	118.2842521	47.08407743	520.1891889	3.62954602	52.70237392	329.7155183	264.4942199	320.939087	644.782446	3.207354155	126.2179345	118.7155332
PWY-6969: TCA cycle V (2-oxoglutarate:ferredoxin oxidoreductase)	141.3120707	306.9269313	444.5706055	96.55490531	172.169115	269.0168575	226.6245895	116.8331478	300.6865859	50.51814782	54.3346868	1120.71977	1600.199727	0	0	262.4035006	193.6115928	147.4332414	205.3424927	332.3821027	88.65603086	283.1427009	441.6132882	92.52450073	463.5002686	86.14227535	49.02833474	373.2738189	0	113.8564882	27.59244933	147.3062877	262.2745241	104.5283457	90.10951669	18.77960357	119.9111674	227.567585	114.8630077	16.854108	7.069115731	2.430072885	102.8853579	358.5921703	90.11851847	1109.143573	30.09473361	163.9768554	102.0386965
PWY-7003: glycerol degradation to butanol	92.5297321	194.7021873	163.7456429	55.66632157	20.24716244	49.57470203	0	212.9385543	0	147.2645366	41.32151531	244.4596028	259.7783671	38.84996945	82.52682475	119.3118597	142.5055161	90.38043939	106.821812	20.16318989	20.42466385	53.01478309	208.6205368	59.19495506	56.76418048	207.3450456	39.01163301	113.3498887	0	108.2055197	0	133.699217	38.71381743	101.4967297	76.01743805	30.41493683	108.5268995	0	54.34073262	43.39686362	0	22.33283143	79.89423018	0	97.90615713	364.8646667	0	10.15974862	101.8305935
PWY-7007: methyl ketone biosynthesis	0	0	0	0	0	0	0	0	0	0	0	0	0	0	0	0	0	0	0	50.18751264	0	0	0	0	0	0	0	0	0	0	0	0	0	0	0	0	0	0	0	0	0	0	0	0	0	0	0	0	0
PWY-7013: L-1,2-propanediol degradation	0	0	0	0	0	0	0	0	0	0	0	0	2218.189897	0	0	34.49876123	7.615082171	0	0	7.758879358	0	0	0	0	0	61.42893998	6.201469678	0	0	15.87880587	0	0	0	0	368.927017	9.621222364	0	0	0	0	0	0	0	0	2.59083468	0	0	7.660655809	21.29842731
PWY-7031: protein N-glycosylation (bacterial)	0	0	0	0	0	0	0	0	0	0	0	0	0	0	0	0	0	0	0	0	0	0	0	0	0	0	0	0	0	0	0	0	0	0	0	0	0	0	0	0	0	0	0	0	0	0	0	0	0
PWY-7039: phosphatidate metabolism, as a signaling molecule	0	0	0	0	0	0	0	0	0	0	0	0	0	0	0	0	0	0	0	0	0	0	56.69763001	0	0	35.95277336	0	0	0	0	0	0	0	0	0	0	0	0	5.712401791	0	0	0	0	51.07396934	0	0	0	0	0
PWY-7094: fatty acid salvage	0	0	0	0	0	0	0	0	0	0	0	0	0	0	0	0	0	0	0	0	0	0	0	0	0	0	0	0	0	0	0	0	0	0	0	0	0	0	0	0	0	0	0	0	0	0	0	0	0
PWY-7111: pyruvate fermentation to isobutanol (engineered)	2084.98789	1509.851276	2818.715508	2598.996646	2317.393869	1644.999419	2572.101363	3737.458934	1542.448307	2463.959689	1875.776484	2847.410872	2537.329312	2112.743929	2296.398189	2004.853221	2233.188384	3126.611425	1950.151127	2183.885275	2055.891645	2477.215019	2318.852144	1813.392903	3653.054502	2101.022904	2595.897472	2524.288675	1919.34854	1699.978128	604.0449162	1889.990696	2089.296855	1898.387169	1876.858606	2337.488993	2730.549926	3098.943405	1217.996442	2982.305256	157.8701075	2290.37295	2045.799465	2468.171569	2702.529232	2305.694575	2064.557426	2430.356002	2221.733919
PWY-7115: C4 photosynthetic carbon assimilation cycle, NAD-ME type	0	19.13437469	3.380132866	0	0	27.48093467	0	0	0	10.1784375	0	6.565940409	225.8332299	0	0	65.42769146	6.405518723	0	0	0	6.316513136	0	0	0	15.5306939	0	0	0	0	0	0	0	0	0	0	0	0	0	0	0	0	0	0	0	0	0	0	0	0
PWY-7117: C4 photosynthetic carbon assimilation cycle, PEPCK type	0	13.86414705	2.290155757	0	0	25.36008767	0	0	0	7.716647118	0	4.432936887	175.5681094	0	0	54.43661698	0	0	0	0	4.409214762	0	0	0	11.04127159	0	0	0	0	0	0	26.62289061	0	0	0	0	0	0	0	0	2.261082594	0	0	0	0	0	23.12749131	0	0
PWY-7118: chitin degradation to ethanol	0	0	0	0	0	0	0	0	0	0	0	0	0	0	0	0	0	0	0	0	0	0	0	0	0	0	0	0	0	0	0	0	0	0	0	0	0	0	0	0	0	0	0	0	0	0	0	0	0
PWY-7184: pyrimidine deoxyribonucleotides de novo biosynthesis I	965.9596161	779.3790178	702.5752672	603.8912235	945.7359481	422.9159759	537.8751187	699.2301041	554.1754282	826.138486	588.9258581	245.3232515	951.4981492	486.9288819	875.8619794	571.0299955	1639.772822	926.081733	700.6424828	843.1744482	691.5977718	1218.028904	505.6310567	579.6372562	1198.304472	730.2786397	1124.672136	908.1249729	279.9982563	464.2148111	200.900199	568.6951554	620.5069164	710.34659	712.7864705	442.986084	399.8166358	1052.011665	686.5393652	769.2914643	15.83868817	637.9876348	606.5762958	855.4334003	612.9784358	451.8510276	724.6599026	870.5009966	493.4880738
PWY-7187: pyrimidine deoxyribonucleotides de novo biosynthesis II	1256.024617	1035.752065	944.4602741	848.2762044	982.46035	955.4042244	730.9281635	1080.190332	772.9286282	851.5659057	569.913174	511.0083989	928.1974206	461.0230313	862.1976388	792.6760032	1124.959946	830.4090068	1033.785577	1051.033522	975.2390348	1143.219657	623.5287054	634.1363609	1199.580093	790.2510626	958.2971952	994.5734436	387.1354171	628.3457106	162.4873957	708.0423905	795.3313632	822.0029875	735.9264887	463.2220727	620.6569795	1116.957801	612.2874287	493.0466207	20.06331872	673.8427395	549.4978781	978.65236	628.3815953	698.0791559	347.2035692	795.0139473	637.3776512
PWY-7196: superpathway of pyrimidine ribonucleosides salvage	405.1356978	665.6126064	734.185487	629.1932705	498.4615735	396.2546846	539.8864551	501.0036966	431.8170013	627.3178325	215.9125563	233.8876341	515.4489651	262.6195361	518.8527693	400.7767723	608.9875869	770.2797585	441.0791071	676.6549624	568.1030894	611.2250015	470.6898096	438.1218237	946.0928931	558.4922254	661.0947482	586.9902848	50.07701609	157.4997739	59.34435145	133.1185652	386.9794634	367.7805449	269.7132802	149.9588641	666.0895629	129.1700369	86.34361249	197.7497595	0	203.938023	210.3991742	180.2841863	143.9474168	384.6498729	377.7633581	138.695275	380.1183713
PWY-7197: pyrimidine deoxyribonucleotide phosphorylation	979.4401138	627.2836334	586.9346954	472.7560403	721.015785	306.0505492	413.8930335	536.0614487	467.3141816	588.0366812	368.4855889	123.911397	669.3242042	363.6598425	884.5203927	410.0793077	1459.027568	677.0589731	686.2163348	707.5148522	508.4475917	1018.113829	344.9658073	366.9641727	922.204625	591.8164334	780.4119562	726.3443539	183.9449602	324.2474036	137.92054	434.6264467	484.6840399	568.8745767	617.0169922	258.8829994	394.1807567	885.7987104	531.5347642	251.0131879	9.122011905	494.5229581	403.6080175	779.7193038	465.9246237	306.8117732	540.7891955	623.8260671	362.4494337
PWY-7198: pyrimidine deoxyribonucleotides de novo biosynthesis IV	171.6393509	46.15106249	94.86320826	83.88046258	119.8681601	108.093639	0	30.13148442	77.75360688	280.8980627	104.8556159	196.8859513	179.4531688	0	81.29775186	84.65513542	0	211.1299144	90.5882461	4.596820393	74.33742492	153.942817	131.1905194	127.7319322	16.99901631	70.00534318	528.020359	0	0	0	10.4824899	3.050588502	57.79358853	6.117591528	239.2764135	0	0	220.9838417	119.756874	359.240466	0	41.42937457	21.19499372	31.77047583	188.9822339	89.20240599	0	308.3024086	133.0804633
PWY-7199: pyrimidine deoxyribonucleosides salvage	358.4732962	363.6620627	514.1276798	277.3991041	535.8496845	158.5415692	537.4266718	548.7732426	478.3697313	429.0580313	200.6457382	932.4885534	1299.748966	251.2543878	234.4977139	207.9399718	263.2803687	595.5154153	212.2958677	641.9406601	419.4039306	155.201073	312.5638113	157.955268	693.6094708	257.9390696	433.2349626	197.8062818	12.63147857	707.4011445	29.67820047	186.6503569	138.4668877	376.4170408	378.256035	112.438237	1173.42649	533.7060538	43.17780933	56.46709444	14.76877105	145.7727871	165.4305856	224.3349617	257.0385268	583.4665896	197.9694729	239.982375	153.3368463
PWY-7200: superpathway of pyrimidine deoxyribonucleoside salvage	0	0	0	0	0	0	0	0	0	0	0	0	0	0	0	0	0	0	0	0	0	0	0	0	0	0	0	0	0	0	0	0	0	0	0	0	0	0	0	0	0	0	0	0	0	0	0	0	0
PWY-7204: pyridoxal 5'-phosphate salvage II (plants)	0	143.4930131	134.1351669	0	0	0	0	0	0	0	0	17.20183911	598.5955615	0	0	281.826364	48.5483811	0	24.31063252	0	21.58245575	46.18835864	362.8818883	0	0	141.1441446	17.3608971	0	0	0	0	0	0	8.565308703	253.1178528	0	27.30761534	0	50.7307126	0	8.371166833	0	187.6365526	173.897602	78.83296247	989.7898686	0	31.33518768	104.0002023
PWY-7208: superpathway of pyrimidine nucleobases salvage	1348.356127	882.8117905	892.3042903	727.029129	1095.068829	494.6498242	617.3175766	850.951021	648.7143647	1199.33192	1085.700821	393.6354575	909.2641672	710.0197725	1372.697337	870.8769784	1906.267415	1189.759283	966.9063298	1039.809299	752.4044493	1322.712817	621.8294575	1018.426878	1714.124507	903.9167221	1456.532645	1057.727947	678.5039823	467.064514	336.7041013	613.6919144	686.2561489	810.08267	939.7518016	777.859159	848.1305539	1247.150776	723.7353686	974.8599403	33.46205112	754.8683955	600.1954614	1108.680909	694.5860393	447.5007735	901.9149316	1291.626292	544.5734796
PWY-7209: superpathway of pyrimidine ribonucleosides degradation	0	0	56.62274599	31.05319765	3.326904509	98.00953044	0	51.02518432	5.782697147	0	27.60024655	150.2746983	146.8642005	0	0	6.680874442	42.74741834	12.41589719	60.45826183	20.6065767	0	73.89824251	0	6.591425033	16.61206819	85.15190431	38.80404252	0	0	0	3.207944937	49.44427314	10.82602335	59.80798206	18.22161932	0	27.32876114	28.92331792	0	0	0	6.805215835	22.95441811	0	15.7668825	80.59850253	5.191505932	0	51.14598741
PWY-7210: pyrimidine deoxyribonucleotides biosynthesis from CTP	223.3627999	63.61263843	125.4175451	110.9246056	159.1463405	133.9501077	0	41.87749852	102.8712631	335.3489234	134.9526628	264.2898905	229.7056553	0	110.5141996	110.9266217	0	265.5186583	120.6494196	6.547252396	99.62090879	204.6469108	158.5044526	160.1349189	24.09063466	94.32513933	597.7428702	0	0	0	14.52185985	4.343922646	78.11425207	8.695442123	282.5965779	0	0	280.3914613	154.2124454	393.9004554	0	56.82179918	29.59743602	44.39736795	225.647272	113.7234932	0	361.9443634	162.210545
PWY-7211: superpathway of pyrimidine deoxyribonucleotides de novo biosynthesis	518.0833849	802.7790572	681.5508695	629.7497846	562.0233748	419.4432926	281.6836305	537.0165349	500.212095	521.8267708	186.8686261	314.3557483	644.6164978	295.8601787	653.0993019	310.0153988	800.1042458	709.8573374	541.2699022	526.5898348	645.8852154	641.8647667	437.9345946	260.3903707	1047.731388	671.9666233	701.9649184	738.5214096	90.58925578	215.6409282	74.66029352	183.4372584	548.5929077	442.2891578	451.7127561	175.2116405	579.1630728	445.5886807	253.6047109	498.8280454	0	250.8658099	299.9784972	245.2991567	363.4962722	455.902228	250.1575218	543.1570779	488.6346792
PWY-7219: adenosine ribonucleotides de novo biosynthesis	3972.513447	3801.320047	3892.663816	3450.431484	3578.477094	2898.145525	3477.13732	4278.5693	2638.03487	3176.8068	3334.908198	2855.827121	2676.710951	3115.254319	3063.509236	2755.667243	3413.4712	3895.792451	3629.965501	4552.091637	3773.035501	4081.986744	3909.084335	2721.831485	5153.775944	3210.718137	3635.346322	3565.534211	3326.594986	2754.876629	840.7057615	2718.793841	4097.363997	3047.250498	3061.512505	2933.053793	3787.428033	3855.736894	2925.424566	4146.521125	204.6567579	3432.9465	3221.914684	4485.72183	3569.119574	3210.779404	3785.24307	3288.451794	3344.452863
PWY-7220: adenosine deoxyribonucleotides de novo biosynthesis II	763.0225052	682.4694179	699.8690451	772.5294783	918.3543545	733.5469067	667.9065809	925.1819835	566.1054801	967.3529708	825.8757294	313.7294599	732.8149351	465.7690558	718.3247527	721.9058032	1621.993783	912.5832631	635.5065412	891.3739199	998.5661644	993.5586213	640.6976022	773.0554789	1256.841472	618.0850798	1477.409609	763.9020823	413.1795789	675.0672321	253.8312804	484.6283402	538.2973977	621.6827497	593.808163	634.6290552	302.4565917	902.2750827	601.9001414	698.3031439	33.06061069	568.632433	497.5624481	680.0758231	491.5598386	488.0170535	708.1592309	968.2188191	497.717472
PWY-7221: guanosine ribonucleotides de novo biosynthesis	2788.228567	2345.453267	2686.525942	2372.835123	2449.659489	1677.175866	2477.565054	2640.325921	1868.977388	2255.278897	2301.551267	1942.006749	1868.870985	2108.114396	2402.206617	1956.623641	2479.452329	2629.297161	2521.316661	3263.580669	2664.776734	2673.681748	2769.151355	1988.862213	3106.748327	2342.815346	2786.695789	2532.932205	2211.496341	1863.210377	541.71965	1806.640176	3020.210043	1954.15636	2184.140532	2214.434425	3425.688295	2981.481446	1963.413316	2796.885056	140.9965886	2675.60966	2284.510658	3304.199343	2641.732063	2225.368941	2754.875512	2476.862586	2250.644796
PWY-7222: guanosine deoxyribonucleotides de novo biosynthesis II	763.0225052	682.4694179	699.8690451	772.5294783	918.3543545	733.5469067	667.9065809	925.1819835	566.1054801	967.3529708	825.8757294	313.7294599	732.8149351	465.7690558	718.3247527	721.9058032	1621.993783	912.5832631	635.5065412	891.3739199	998.5661644	993.5586213	640.6976022	773.0554789	1256.841472	618.0850798	1477.409609	763.9020823	413.1795789	675.0672321	253.8312804	484.6283402	538.2973977	621.6827497	593.808163	634.6290552	302.4565917	902.2750827	601.9001414	698.3031439	33.06061069	568.632433	497.5624481	680.0758231	491.5598386	488.0170535	708.1592309	968.2188191	497.717472
PWY-7228: superpathway of guanosine nucleotides de novo biosynthesis I	1334.638538	950.7614844	944.3755228	792.5383025	1276.035373	544.0653782	724.759123	920.799815	704.7462291	1371.208531	1227.712514	261.384378	1056.75798	765.340226	1435.520176	942.472746	2022.894439	1367.636748	977.8333162	1182.647635	904.439107	1466.303324	758.096953	1124.004261	1817.898404	983.3446281	1945.472168	1182.132058	793.4368038	604.6781087	360.1005299	729.7860393	820.9875389	899.9616887	987.2444928	991.1453686	577.1901972	1395.443391	935.7618999	1097.441241	39.92834585	943.6182815	822.6074864	1202.649418	830.5755433	589.5620166	1146.659897	1462.168481	653.8039666
PWY-7229: superpathway of adenosine nucleotides de novo biosynthesis I	1697.677484	1516.786783	1595.218702	1616.715743	1895.167286	1457.669859	1447.31142	2050.615421	1187.117321	1800.800841	1682.449619	917.287373	1544.949139	1069.985701	1533.629795	1435.056237	2486.435711	1941.529838	1517.463427	1962.389519	1968.460911	2033.30382	1456.749218	1500.214546	2514.279617	1365.655397	2422.92207	1656.441996	1277.919618	1431.886285	476.800766	1130.708253	1304.216064	1370.079345	1281.757391	1392.360619	824.5610834	1875.03423	1291.662843	1554.676306	79.9965781	1296.625057	1279.559454	1559.413958	1212.858407	1239.50031	1524.715253	1840.698294	1188.139258
PWY-7234: inosine-5'-phosphate biosynthesis III	185.220749	246.7620699	601.8298865	370.7687782	571.41441	376.6302321	496.6325327	168.2434781	478.2679572	64.8711937	344.4228675	1193.276431	1333.020081	30.53532115	184.6009077	290.8573178	637.5262919	527.9279086	649.9920973	202.9214197	665.1810669	199.3306829	275.1210982	333.2620014	401.7993378	412.9169574	303.2025353	245.0472472	16.74067498	542.9227823	25.78770604	352.9336198	430.3490562	375.6908143	412.1519524	118.7729595	1131.149348	746.422275	416.2477295	59.71368299	13.42811196	523.2955043	558.7362981	595.8363924	438.1954249	831.3022617	467.0465774	356.7330447	540.406854
PWY-7235: superpathway of ubiquinol-6 biosynthesis (eukaryotic)	0	5.153077241	27.30870003	7.913358132	90.97447599	14.74865231	30.53930343	0	23.07032126	0	12.85497144	0	0	0	0	15.30592458	0	5.301524396	18.51460989	0	26.78410544	0	52.60091945	0	0	0	27.32716564	0	0	25.58504389	12.44219066	29.9240209	12.10836585	44.88550473	5.042389911	0	0	79.2073585	0	0	0	5.23811436	0	35.45869496	0	28.34324217	0	84.38127931	43.69308629
PWY-7237: myo-, chiro- and scillo-inositol degradation	86.99548545	165.9639483	538.033566	43.26128603	44.15956806	26.06285366	38.41148922	211.2663438	89.39690192	68.96316236	40.78996063	120.8108085	45.21874565	86.30980563	35.29969305	74.78171541	203.1993809	73.15854766	87.18123527	380.7667118	31.76220579	242.4563134	204.5064101	47.51041879	42.92856852	91.63997577	70.52912173	95.03714915	37.79755921	51.80586661	7.188968684	41.42854936	296.1987057	79.62501402	107.3375755	79.65187637	84.65840516	50.95974523	16.77419355	22.6074594	0	98.08900054	40.98975773	19.06144185	42.62584694	244.0314958	5.815307145	17.41639708	275.4127402
PWY-7242: D-fructuronate degradation	560.5229066	174.0091018	429.9413683	800.3972916	379.9083751	253.5241752	733.3428522	1516.717759	445.826468	639.243384	483.413665	1378.985464	1702.832262	315.2202129	246.5823308	232.1040756	333.1617892	943.2026629	445.7353163	432.6878423	298.5427165	263.7644485	452.7839087	225.283811	647.2949702	331.9181266	502.6933288	348.9225169	26.09151972	130.7931062	63.01090098	142.2903803	150.8112364	263.0684326	403.830378	240.2638103	163.4086479	486.0576805	399.5802032	534.1757323	6.709312497	238.4865929	164.633882	277.4778874	487.8678691	684.7715783	486.4503552	356.9284636	351.6469888
PWY-7245: superpathway NAD/NADP - NADH/NADPH interconversion (yeast)	0	0	0	0	0	0	0	0	0	0	0	0	0	0	0	0	0	0	0	0	0	0	0	0	0	0	0	0	0	0	0	0	0	0	0	0	0	0	0	0	0	0	0	0	0	0	0	0	0
PWY-724: superpathway of L-lysine, L-threonine and L-methionine biosynthesis II	1941.323921	1587.210602	1721.216192	1552.168098	1592.665877	1231.958216	1505.722364	1905.136645	1255.405288	1285.853941	1425.057433	1448.825187	1281.317386	1395.395099	1162.182806	1079.186639	1803.37653	1634.716869	1521.802669	1891.601855	1834.978537	1629.263366	2053.463285	1201.495138	1723.867265	1323.984633	1345.452841	1545.244915	610.4711962	1485.767244	317.1109557	1231.907225	1192.272104	1382.093718	1241.891896	1090.837	2140.008288	1673.07399	916.1403441	1459.932539	68.30850351	1007.427621	1143.091347	1505.990244	1711.725748	1569.462928	1085.8083	1356.27488	1479.465377
PWY-7254: TCA cycle VII (acetate-producers)	0	37.8130103	74.29389896	0	0	0	0	0	0	0	3.720144997	829.056017	1257.278737	0	0	90.85275872	37.17651014	0	14.8664217	3.877324935	35.33774896	5.818207852	108.1311349	0	0	33.0235295	8.423972047	0	0	7.357277583	0	0	0	0	47.03791203	5.811086519	9.159318607	0	37.5365274	0	0	0	26.71874357	64.3888114	24.47358338	621.7651164	0	5.746050521	19.85604159
PWY-7268: NAD/NADP-NADH/NADPH cytosolic interconversion (yeast)	0	0	0	0	0	0	0	0	0	0	0	0	0	0	0	0	0	0	0	0	0	0	0	0	0	0	0	0	0	0	0	0	0	0	0	0	0	0	0	0	0	0	0	0	0	0	0	0	0
PWY-7269: NAD/NADP-NADH/NADPH mitochondrial interconversion (yeast)	0	39.37637739	43.13020641	0	0	0	0	0	0	0	0	1160.28223	1223.63685	0	0	95.26285205	13.11092324	0	0	2.339544768	4.926785194	9.641689029	102.2194986	0	0	32.86269966	10.06775251	0	0	14.41083198	0	0	0	0	140.0247819	0	6.940883891	0	22.96973735	0	1.974413886	3.765817564	46.57600668	68.90467491	15.45375034	535.0264196	0	3.988652995	26.02675866
PWY-7279: aerobic respiration II (cytochrome c) (yeast)	0	25.42314883	22.61611481	0	0	0	0	0	0	0	0	25.08528	10.32091646	0	0	17.81996202	7.964271697	0	0	6.03842109	12.8810927	13.62955525	0	0	0	16.63757668	8.033186103	0	0	8.68366934	0	0	0	0	17.06957746	0	0	0	0	0	0	3.246652484	29.8255447	28.84480194	13.04923269	0	0	5.113485901	7.727125457
PWY-7282: 4-amino-2-methyl-5-phosphomethylpyrimidine biosynthesis (yeast)	858.1684814	570.5078	668.5242668	907.9088235	777.7058899	607.2117154	691.9583662	899.3529478	458.3463152	711.5732875	861.144309	30.09041224	812.0745337	853.1037764	871.8515635	518.5050062	596.5429767	1186.292617	606.452922	384.7984952	920.925298	906.4148571	829.4354942	538.0169249	828.6183732	1080.419432	799.7298525	696.9065826	855.4113765	590.2003347	174.3757704	721.04222	637.8619349	641.3508542	949.7440969	465.5097166	1128.903155	699.1524902	905.688201	1276.13318	45.30596498	622.4600245	1322.578349	690.0280056	939.5579685	1073.515566	1364.185627	682.212364	818.7751839
PWY-7286: 7-(3-amino-3-carboxypropyl)-wyosine biosynthesis	0	77.14663208	0	7.216786931	0	28.27567157	0	35.11404373	11.61306387	0	0	0	0	0	0	0	0	0	0	11.74041625	73.05901186	0	0	0	0	0	0	15.11937666	0	0	0	16.60563676	0	35.7106151	0	0	0	0	0	0	0	0	0	2.809258101	0	19.53102524	0	0	10.11588448
PWY-7315: dTDP-N-acetylthomosamine biosynthesis	0	106.1271112	64.41799312	0	0	0	0	0	0	0	1.987447487	1634.986673	1432.426085	0	0	146.822532	35.47372942	0	1.987387337	5.910421211	10.88974076	5.957080757	126.7896996	0	0	50.22087668	14.27930685	0	0	17.84170054	0	0	0	1.9872852	0	0	10.50784502	0	39.51575533	0	7.123775966	3.634162953	56.92042321	85.65535124	10.89228146	592.7280016	0	14.51501617	14.49968982
PWY-7316: dTDP-N-acetylviosamine biosynthesis	0	0	0	0	0	0	0	0	0	0	0	0	0	0	0	0	0	0	0	0	0	0	0	0	0	0	0	0	0	0	0	0	0	0	0	0	0	0	0	0	0	0	0	0	0	0	0	0	0
PWY-7323: superpathway of GDP-mannose-derived O-antigen building blocks biosynthesis	136.5839626	84.27479014	104.8700493	139.1043543	42.28028321	151.7379922	63.81257468	100.5728708	162.7461999	338.4398098	408.2030392	621.5247497	984.4715731	438.7181081	189.0247118	177.4931572	92.09585608	461.4250056	120.9798091	258.4901184	295.8316593	179.2454965	307.4221908	228.5379258	83.47046663	411.774699	460.66377	207.5095615	563.180023	0	102.3230276	66.39031714	120.5252577	166.9105468	1005.754137	181.5082678	9.117567364	336.7052225	422.1693665	762.8695054	3.373792132	165.891725	131.5739561	309.9822818	258.7123791	531.3160366	1049.724521	424.5436463	152.2392617
PWY-7328: superpathway of UDP-glucose-derived O-antigen building blocks biosynthesis	0	58.2322287	52.42472761	0	0	54.43763817	0	0	114.3224905	0	90.35110651	408.8013918	616.537046	31.42838416	38.61170582	99.63079149	0	29.3820035	6.532332041	246.5930647	99.88526735	15.87099141	103.2877801	0	0	37.61315407	0	31.92482866	0	0	0	0	51.08246097	25.56124414	16.13264252	34.72460403	19.4105879	28.29277751	23.55072727	0	0	23.59871199	28.27808824	136.6078918	25.29785351	312.9543838	0	155.7621376	56.18776713
PWY-7345: superpathway of anaerobic sucrose degradation	0	0	0	0	0	0	0	0	0	0	0	0	0	0	0	0	0	0	0	0	0	0	0	0	0	0	0	0	0	0	0	0	0	0	0	0	0	0	0	0	0	0	0	0	0	0	0	0	0
PWY-7357: thiamin formation from pyrithiamine and oxythiamine (yeast)	1070.247349	860.2549399	749.8708229	1176.229328	667.8590038	643.6753469	961.6075958	1252.237755	851.8001566	845.3597766	726.4560093	1188.507143	1600.245946	709.7005179	1123.34696	593.1996416	879.8819841	1343.60854	677.6312685	1082.079324	688.7869153	975.2169772	774.9005874	535.7080566	1416.161275	1144.36299	1056.078205	799.17868	250.9380718	285.2064065	141.0663608	746.207036	806.4667629	600.2851697	705.9752975	445.0795468	1116.249194	695.8164734	648.6055896	1107.209672	13.11705488	640.802819	1120.682891	836.8535743	937.3144713	1102.301175	686.4599772	585.5540872	742.298088
PWY-7371: 1,4-dihydroxy-6-naphthoate biosynthesis II	0	28.73249365	24.33979916	6.096276865	112.724865	42.04349861	45.61034809	0	66.61233182	0	17.13411065	0	0	0	0	0	5.650312862	0	31.8526355	161.1697137	116.4757226	79.23306633	31.40905192	0	0	0	33.17489162	0	0	346.9316348	2.885774596	150.7867714	54.19336887	139.5672298	12.24837186	0	853.0765302	258.5632339	0	0	0	21.37653147	53.1556714	60.13410538	59.68454488	15.70218459	0	131.9066908	50.36947854
PWY-7374: 1,4-dihydroxy-6-naphthoate biosynthesis I	0	0	0	0	0	14.32194748	0	0	0	0	0	0	0	0	0	0	0	0	0	0	0	0	0	0	0	0	0	0	0	0	0	0	0	0	0	0	0	0	0	0	0	0	0	20.12733728	0	0	0	0	0
PWY-7383: anaerobic energy metabolism (invertebrates, cytosol)	365.0657319	712.7324612	822.135939	792.6554431	249.415302	550.6009264	111.8209314	675.718076	379.1416961	257.498914	199.2209398	2.893065096	686.0579148	309.6811347	899.0447907	85.61759074	5.830619549	87.86962988	553.8155579	481.5495056	455.5444895	578.9264659	516.6658657	183.740569	65.67117279	334.2194943	79.06292384	564.2248816	229.1737175	302.4448459	60.89472127	403.6721885	620.0613534	567.7298781	83.61680253	98.70137157	856.4372487	333.6962399	184.9340907	16.63200229	0	313.0598122	352.9585431	353.6797688	220.3874484	862.714454	141.179122	125.3878306	655.9942884
PWY-7384: anaerobic energy metabolism (invertebrates, mitochondrial)	0	0	0	0	0	0	0	0	0	0	0	0	0	0	0	0	6.209164299	0	0	0	0	0	0	0	0	0	0	0	0	0	0	0	0	0	0	0	0	0	0	0	0	0	0	0	0	0	0	0	0
PWY-7385: 1,3-propanediol biosynthesis (engineered)	0	0	0	0	0	0	0	0	0	0	0	0	0	0	0	0	0	0	0	0	0	0	0	0	0	0	0	0	0	0	0	0	0	0	0	0	0	0	0	0	0	0	0	0	0	0	0	0	0
PWY-7388: octanoyl-[acyl-carrier protein] biosynthesis (mitochondria, yeast)	0	63.79157207	67.02053951	0	10.47678749	30.53456204	4.252324391	0	78.18816531	16.69346047	87.47874899	1222.614725	1357.389409	46.97811526	32.97906448	128.4174841	89.11981396	115.1146605	0	200.032129	41.53339095	27.15240539	138.964172	92.98750509	424.5901388	334.8645194	8.422373076	189.2352777	0	8.511477995	0	0	33.07823775	40.03480187	317.3885059	58.71785715	6.350986357	41.13897321	33.5521382	8.448673032	4.142523913	42.4081205	90.13259283	166.4777763	170.965138	672.5301493	15.2719014	98.73554684	36.83651252
PWY-7389: superpathway of anaerobic energy metabolism (invertebrates)	0	0	0	0	0	0	0	0	0	0	0	0	0	0	0	0	5.597255923	0	0	0	0	0	0	0	0	0	0	0	0	0	0	0	0	0	0	0	0	0	0	0	0	0	0	0	0	0	0	0	0
PWY-7391: isoprene biosynthesis II (engineered)	0	0	0	0	0	0	0	0	0	0	0	0	0	0	0	0	0	0	0	2.959599481	0	0	0	0	0	0	0	0	0	0	0	10.87118337	0	0	0	0	0	0	0	0	0	0	0	0	0	0	0	0	4.457224593
PWY-7392: taxadiene biosynthesis (engineered)	0	7.794073126	115.2390289	25.99690321	0	71.22776127	0	110.0360365	43.35802535	0	7.46744055	45.52000417	109.190021	0	0	0	0	31.27606366	24.72640162	51.62928076	97.03252982	7.421231272	39.65099835	0	0	13.93008848	0	46.75298249	0	0	0	24.27654472	0	87.33308563	0	0	0	0	34.16202398	0	0	0	50.85641589	87.03891276	0	0	0	0	23.07448386
PWY-7399: methylphosphonate degradation II	0	0	0	0	0	0	0	0	0	0	0	0	0	0	0	3.610543385	0	0	0	0	0	0	0	0	0	0	0	0	0	0	0	0	0	0	0	0	0	0	0	0	0	0	0	0	0	0	0	0	0
PWY-7400: L-arginine biosynthesis IV (archaebacteria)	478.840897	1435.451158	998.839035	1553.351979	357.5067576	382.1638341	457.7348704	110.2530011	157.5256929	514.4079738	435.0811519	2269.519978	2008.689485	75.15030636	812.771746	1178.618787	1475.620851	1109.290908	1016.99168	1300.429644	310.5519982	724.6258564	1116.483331	792.7364448	1528.762612	769.2958421	737.1425556	801.0359505	82.78720877	251.0219601	81.28147162	330.4602849	292.7867612	379.9968929	969.7916721	466.4280504	1583.111698	553.1140826	610.9915758	154.9715661	10.18467113	222.4459042	644.1722163	668.1320493	316.5317679	1673.578223	442.1356759	406.7306156	743.7423484
PWY-7409: phospholipid remodeling (phosphatidylethanolamine, yeast)	0	23.28204317	3.174439339	0	0	0	0	0	0	0	0	1004.560404	911.6130426	0	0	68.02523231	0	0	0	0	9.271321624	0	85.71136439	0	0	25.0077086	0	0	0	0	0	0	0	0	0	0	0	0	15.09561232	0	1.533742331	0	19.00762611	36.66596578	12.54858487	371.3585057	0	4.012027975	10.44196696
PWY-7446: sulfoglycolysis	0	24.36705015	41.3454755	0	0	0	0	0	0	0	0	0	823.8924648	0	0	0	10.62431361	0	0	2.192100433	2.366303833	0	0	0	0	22.02687049	0	0	0	4.307453887	0	0	0	0	0	0	0	0	11.21884548	0	1.613228474	0	0	43.78411295	6.836917784	320.7723353	0	2.476342089	0
PWY-7456: mannan degradation	201.8476262	471.2158326	114.7427161	925.5858302	607.0150661	455.6847566	500.7719915	410.4683684	228.3739795	0	0	0	435.3458122	56.30391939	11.19374396	48.81131334	0	418.1138686	132.1334705	619.0457997	440.0811264	393.1410358	51.60463877	0	0	344.9267671	305.4720391	579.6808239	0	86.61727821	113.1075286	0	309.0844187	222.7572715	663.988506	10.9097713	1354.642725	327.8398609	195.3638077	0	0	306.2102424	125.0092188	342.5221448	274.2101493	312.4909732	0	25.64894757	433.9517563
PWY-7527: L-methionine salvage cycle III	0	0	0	0	0	0	0	0	0	0	0	0	0	0	0	0	0	0	0	0	0	0	0	0	0	0	0	0	0	0	0	0	0	0	0	0	0	0	0	0	0	0	0	0	0	0	0	0	18.65206161
PWY-7528: L-methionine salvage cycle I (bacteria and plants)	0	0	0	0	0	0	0	0	0	0	0	0	0	0	0	0	0	0	0	0	0	0	0	0	0	0	0	0	0	0	0	0	0	0	0	0	0	0	0	0	0	0	0	0	0	0	0	0	15.8724106
PWY-7539: 6-hydroxymethyl-dihydropterin diphosphate biosynthesis III (Chlamydia)	113.9647127	224.4127582	160.9108851	47.74572505	354.0624373	39.37018148	65.08028286	101.2618464	150.6591666	251.1885682	345.4869747	265.091006	265.4271061	307.6773665	320.2459988	100.687652	144.199469	362.8773394	93.16571205	87.44099317	274.3297498	153.3531925	34.61446997	47.71031957	180.124563	284.4686027	393.8704201	205.4306367	894.5604676	44.39657181	70.94671082	344.5128221	153.1167373	155.3016938	297.7840236	27.37408431	67.12334724	246.4798811	498.3594063	235.1621336	5.482676815	231.1890503	207.3804731	219.8890911	90.86176955	198.478822	1184.710516	362.4586885	153.6199089
PWY-7560: methylerythritol phosphate pathway II	0	732.7626107	476.862718	393.7905746	0	260.6421222	415.5377831	714.934216	154.289399	574.3477053	339.2858953	1469.612143	1381.412405	429.3295958	409.7940025	738.1226754	348.8932264	365.450223	210.7721635	89.21349627	656.8711087	349.5841193	426.343344	23.47290202	980.4762114	169.2180356	54.64545575	209.3365857	0	83.42752147	0	129.4587715	213.0842062	308.3649586	655.2358539	69.85237216	0	512.446808	382.96281	205.3571613	14.18698431	278.2898655	757.7046714	303.5919517	123.2992682	1266.145367	115.8402869	64.37104884	202.5057195
PWY-7663: gondoate biosynthesis (anaerobic)	1120.941089	693.129061	1315.470732	947.323443	1120.812565	760.7704982	1154.761166	794.4602311	816.9341926	1320.183035	1438.369689	1170.715277	1550.948663	1779.915264	1250.076474	1003.999441	1669.941845	1660.872686	855.0720636	1359.261198	1301.159577	1276.902486	2314.345159	1170.94319	2002.760049	1487.610172	1442.332032	1110.511377	1995.141422	1095.597739	325.999654	1010.572674	1144.187353	1016.677941	1703.758087	1307.228266	1845.034185	1415.338085	1464.392649	2068.171951	156.1407205	1166.79022	1405.866444	1608.89096	1854.445124	1534.76206	1929.927492	1416.906134	1112.960581
PWY-7664: oleate biosynthesis IV (anaerobic)	0	90.85637637	102.1460129	0	19.33488854	44.77953076	6.79505988	0	111.2958012	24.87251053	128.6108361	1151.38897	1399.29153	69.74893475	48.97293278	182.7731857	130.1330239	166.6862923	0	290.0485164	61.31247067	40.28314479	204.6475275	134.7723825	574.8846842	452.8181108	12.59737565	258.4229989	0	12.73256808	0	0	49.24375052	58.77020301	440.4543193	86.76847395	11.59269193	60.87159414	49.86953786	13.51650923	6.206086393	62.86172483	131.6314332	240.7637526	246.0437014	819.0623041	22.84008215	143.9132418	54.35761765
PWY-821: superpathway of sulfur amino acid biosynthesis (Saccharomyces cerevisiae)	36.46684046	102.0538329	117.6294195	0	19.0546817	15.76302088	13.48219644	4.000256039	92.92305959	7.262123515	5.294438629	141.7054596	331.2469197	72.50346748	108.7403947	74.33996603	43.82181896	5.06461464	19.84849237	52.73132062	22.68464265	33.57262821	28.90597376	0	7.740470288	51.00124052	7.406866991	0	0	0	10.6663264	0	0	28.6123386	101.0855886	6.055076625	38.40346241	5.061971911	6.544198671	0	0	1.513369979	67.89123904	131.5838565	60.39879785	138.8384543	0	24.28877112	63.11448202
PWY-841: superpathway of purine nucleotides de novo biosynthesis I	1014.521684	1022.827886	1025.93734	1000.21653	1105.981334	662.1686813	748.531044	1212.616104	786.429176	1061.947151	742.4303517	420.5169272	1227.678525	688.5950314	1139.142891	701.2131668	1164.776264	847.7298761	940.0128443	1331.077128	1114.925454	942.8378314	803.8732584	767.033853	1714.364315	1073.145415	988.5554418	1070.900529	559.9184551	711.9752698	207.3159882	674.7000289	596.047398	865.8108579	790.7451527	499.3029964	747.0781852	1039.70013	818.3971065	634.7858502	38.6853508	752.8293831	416.292625	883.5459225	830.5214528	768.1953045	416.6299008	813.4404388	742.0072368
PWY-922: mevalonate pathway I	0	0	13.57922245	0	0	6.199630737	0	0	0	0	0	4.05301623	0	0	0	0	0	0	0	6.500631521	0	0	0	0	8.166529445	0	3.863058518	0	0	0	0	16.29607232	0	0	0	0	0	0	0	0	0	0	0	0	0	0	0	0	5.310383518
PWY0-1061: superpathway of L-alanine biosynthesis	0	157.8886124	137.5719722	65.01356096	58.36290489	65.12071868	77.6507577	77.38983081	0	56.08154184	5.463179201	1815.004389	1619.785117	0	0	174.823568	80.15131381	0	64.49157386	395.0097761	92.00637985	31.86658412	236.3529813	0	167.8245135	120.996635	37.10676381	16.35870646	0	26.88778762	0	0	0	0	275.4184014	20.52870153	62.41788503	10.91101003	70.86700533	13.54845678	3.291826427	10.80193553	116.2174269	171.3721479	107.1374392	995.1621386	0	31.60403381	147.1421139
PWY0-1241: ADP-L-glycero-&beta;-D-manno-heptose biosynthesis	0	34.55445088	42.96629288	0	7.304513859	0	1.27066373	0	0	12.37883595	0	748.7431741	731.5342565	0	0	77.17601627	19.24577047	0	0	40.46460616	7.458401851	5.030630374	49.05327989	0	29.68157357	28.23273391	13.50021426	0	0	9.594135781	0	0	0	0	172.153253	3.22141152	3.735143131	3.8000035	10.85705802	2.524464019	1.553323324	0	18.25210425	39.34576786	9.821568023	318.250796	0	3.763890108	23.13233606
PWY0-1261: anhydromuropeptides recycling	66.12844159	171.8786264	330.4804912	141.7593089	21.60956502	132.3370335	206.1621579	160.589463	49.32927513	43.35182627	102.0034892	1826.135962	1953.32886	60.08575125	55.63346304	263.8887671	208.268033	160.67502	304.7889038	126.6516929	66.33369462	259.5098464	250.4603368	20.43046163	347.2630274	305.755587	179.787596	161.0127101	19.95314332	29.45207983	21.16062252	125.0989818	69.00620385	136.4331391	504.9480147	48.91223898	172.600168	219.2130492	115.8708278	24.24802814	0	130.5012524	204.5341234	188.2173193	105.8432469	1063.376828	75.86586462	87.34249362	172.2806691
PWY0-1277: 3-phenylpropanoate and 3-(3-hydroxyphenyl)propanoate degradation	0	0	21.72622032	0	0	0	0	0	0	0	0	0	0	0	0	0	15.77306639	0	0	0	0	0	52.29014679	0	0	11.954227	0	0	0	7.613293327	0	0	0	0	105.0623798	0	0	0	10.39793137	0	0	0	0	40.66049087	2.007689907	0	0	0	0
PWY0-1296: purine ribonucleosides degradation	1444.509701	1751.472979	1510.553774	1556.701952	1354.557605	1114.240069	1828.658076	1857.814949	1012.753234	1309.147105	1081.379302	2364.529238	1224.556849	898.1397072	1076.166842	1395.736978	1067.448429	1468.372555	1130.089661	1266.873799	1500.46731	1374.749329	1044.805503	891.4291829	2196.55211	1090.62632	1214.629905	1222.460713	135.5185362	433.8599698	85.64321889	806.533855	715.0461475	1063.094551	852.4372367	836.4130807	703.0938473	1298.901899	661.8145536	872.2265143	18.91767482	647.0562885	1256.594502	1286.733469	1039.952771	1133.813147	465.7337931	914.3736403	685.3488673
PWY0-1297: superpathway of purine deoxyribonucleosides degradation	73.60908926	97.04308715	221.2619145	102.2822512	71.13378624	93.25706008	116.0911634	55.62229693	122.5745354	118.2548236	94.2987412	1357.08506	1067.666669	92.32258242	52.80309319	214.3862805	146.7484807	148.3427449	112.6953498	419.4725866	181.5290388	65.37546187	270.8597968	83.82914783	188.733372	231.3352344	114.3141478	106.3456863	53.94009159	138.1005285	7.076179315	120.1859112	59.09030424	58.53849295	459.386623	125.5951223	62.45225725	110.9923657	38.55183022	87.51456767	5.886248797	102.7833376	362.4406353	230.2928271	129.4098065	821.5103456	58.48781609	171.9532997	105.4484537
PWY0-1298: superpathway of pyrimidine deoxyribonucleosides degradation	59.4961014	58.39164692	152.7266955	151.3416386	37.65633283	76.08482852	83.20774691	123.117232	74.72062427	111.0872335	55.6185497	320.0601417	168.7240729	52.88079697	140.2048771	78.56967121	108.1217425	182.6353497	100.8789502	191.8330031	146.431158	102.2475301	181.5303945	84.33243727	273.4012487	146.964374	127.5198734	120.8724508	13.18487779	118.4641416	8.997728172	59.21186941	29.0597364	44.94127366	56.10139188	58.04026185	91.61524926	45.33515458	33.05152864	49.35934362	0	25.6552009	28.22682212	91.77532784	64.77186477	55.14013916	69.38620991	108.780095	93.26969653
PWY0-1319: CDP-diacylglycerol biosynthesis II	2527.715831	1436.139103	2116.492078	2046.765687	2480.264862	1506.868059	2409.940129	2118.523785	1431.721015	1848.703789	2032.503937	2017.087951	1958.599178	1859.534472	1531.262381	1432.768446	2089.53586	2522.109239	1924.817304	2347.9918	2326.276173	2321.487103	2824.636828	1615.130241	2932.031826	2063.013082	1765.042884	1672.70459	2372.11658	1647.876529	460.5687655	1410.319828	1709.141639	1346.263473	2069.73317	1844.619459	2581.386673	2070.799239	1347.321075	2849.909308	138.1526384	1728.011515	1768.805038	1852.562564	2341.06363	1922.651353	2321.323114	1792.099711	1980.415087
PWY0-1338: polymyxin resistance	0	19.44768619	25.33012984	0	0	0	0	0	0	0	1.22159785	394.0459371	592.554472	0	0	27.72083504	2.891176794	0	0	0	0	1.725325826	23.69724135	0	0	16.90267593	1.103276451	0	0	0	0	0	0	0	1.335763414	0	0	0	3.559707679	0	0	0	16.80004373	32.40941949	2.716603449	186.0214132	0	0	1.245138562
PWY0-1415: superpathway of heme biosynthesis from uroporphyrinogen-III	0	25.42650152	41.68834759	0	0	0	0	0	0	0	0	36.17095818	51.97698914	0	0	74.65282526	31.11408715	0	0	18.27448342	6.611718796	12.80729223	92.73152259	0	0	23.82124746	7.507669506	0	0	5.150511567	0	0	0	0	196.6082088	0	2.647804956	0	17.74956659	0	0	0	41.92441976	55.87654487	12.19538315	21.90043927	0	23.86575714	15.25076249
PWY0-1479: tRNA processing	0	16.62203358	0	80.53249737	66.41670398	30.42384728	39.35224742	0	0	56.53701008	46.70942253	0	0	27.3755198	0	12.92288544	661.941051	120.0196101	31.28495644	0	18.33533588	0	28.48468365	196.3646929	244.3439859	0	158.5189908	150.9028036	0	0	3.869270983	10.57017769	34.24069699	54.69136816	53.51779255	110.1350792	124.8624325	103.8716417	101.2886031	0	0	100.1865527	105.4090513	99.37763351	52.84946134	0	46.00725724	122.3349601	19.63659988
PWY0-1533: methylphosphonate degradation I	0	25.67543035	35.39585019	0	0	0	0	0	0	0	0	558.7628196	576.586907	0	0	62.07366703	9.250472951	0	0	3.079705683	1.999348661	4.271330368	27.70911128	0	0	12.71731514	0	0	0	0	0	0	0	0	0	0	5.797842521	0	10.52643423	0	0	0	10.19391394	39.07869295	5.260286137	231.2835135	0	0	6.937578115
PWY0-1586: peptidoglycan maturation (meso-diaminopimelate containing)	332.4532769	325.9938869	698.7802016	722.1924944	262.0197961	354.0308418	436.0465785	1134.657788	529.2470986	777.8979496	432.3250976	3434.172938	4153.917665	880.1966374	1089.282244	336.520326	268.5650611	478.9989411	490.244484	542.9260699	324.6746116	597.6161412	576.7777492	147.3292032	1014.006953	707.377833	236.552581	409.7937307	143.0239628	167.7802988	110.1260865	453.2369221	280.1860177	483.9845228	650.2269754	548.6085748	76.72689188	580.9310762	573.6617617	411.893892	76.85074102	333.0952788	329.4894849	432.94742	1093.360672	1725.485034	931.3530905	508.0385677	566.6746484
PWY0-162: superpathway of pyrimidine ribonucleotides de novo biosynthesis	1185.27812	994.9953103	890.7052363	950.942374	681.8320788	607.6219699	653.7405801	609.6962099	858.2253372	610.836347	181.7093745	605.3381853	1053.383613	432.4626655	1327.103211	424.2587108	1050.33169	789.3001864	1023.734418	701.9639679	852.0881837	879.6582707	545.7637749	491.2414782	1630.340516	960.9345718	596.8658988	764.7660097	417.8833662	746.2584231	109.8040786	550.3204966	1005.200248	692.5412429	986.7734544	221.903579	1218.490621	1018.465111	717.9451063	456.367351	23.75533096	374.6090313	940.6780894	789.0824549	750.4738027	637.7932736	358.1235822	730.4764746	626.6381521
PWY0-166: superpathway of pyrimidine deoxyribonucleotides de novo biosynthesis (E. coli)	1264.507059	1070.752796	911.2269381	837.236468	1031.770511	632.4879703	731.5673363	1000.573701	756.1703528	910.4583354	656.7932919	333.1137374	1189.939187	569.6529511	1040.004789	655.0129947	1736.136406	1012.183302	953.5313081	1027.617204	968.7865532	1467.682531	629.8586315	652.2088636	1325.293146	847.5795244	1223.916283	1053.001924	353.5363445	659.1855144	223.3928902	711.3796773	831.5414235	863.6209894	845.2931679	501.3497792	595.602365	1204.883755	773.6348893	493.3878372	19.41280042	744.809023	701.4893339	1071.74942	747.0657997	635.6905379	848.4967523	989.4605602	665.6665298
PWY0-321: phenylacetate degradation I (aerobic)	0	0	32.64843084	0	0	0	0	0	0	0	0	0	0	0	0	0	0	0	0	0	0	0	4.378477827	0	0	9.139401136	0	0	0	0	0	0	0	0	0	0	0	0	0	0	0	0	0	28.3536976	0	0	0	0	0
PWY0-41: allantoin degradation IV (anaerobic)	0	7.814651655	17.83721334	0	0	0	0	0	0	0	0	45.08536484	10.53893394	0	0	23.12699811	7.61901503	0	0	0	0	0	0	0	0	7.536624672	0	0	0	0	0	0	0	0	0	0	2.151262194	0	0	0	0	0	6.373481611	22.0611854	4.484420366	14.97872198	0	1.475950942	0
PWY0-42: 2-methylcitrate cycle I	0	0	0	0	0	0	0	0	0	0	0	32.40035791	111.5908547	0	0	22.66066467	15.30172987	0	0	3.039460342	0	0	9.830659948	0	0	0	2.910135648	0	0	3.448643249	0	0	0	0	0	1.254093055	0	0	0	0	0	0	0	0	0	21.49509881	0	0	3.542471574
PWY0-781: aspartate superpathway	270.3955525	276.344056	411.4142313	305.7567159	246.8732901	300.6985674	106.80171	352.5130252	226.9922504	62.17292252	138.6070587	819.2721671	878.1859481	223.7527322	159.1256566	203.5483313	294.5813454	198.7283732	306.7112177	177.5643482	309.453403	282.0517686	266.757212	108.2271196	436.4628239	328.0344311	96.812049	313.2749465	11.36242871	208.7382009	36.69276539	250.1377527	180.2555093	365.7814594	527.7770342	86.94241718	308.0185515	271.4597599	122.0585056	91.04096479	0	68.81205217	226.9717147	329.7857773	317.9271454	740.0392817	20.0817033	214.0644206	238.9467332
PWY0-845: superpathway of pyridoxal 5'-phosphate biosynthesis and salvage	717.2883832	351.4227985	888.4990777	669.2651567	1164.472328	520.6008148	524.9105585	637.0638338	269.0619527	685.2899	998.8842472	13.35768067	450.0003287	1166.26494	925.9902941	606.3235222	508.4115443	988.8366366	852.7760271	177.3989316	1318.847741	946.0558117	1395.828275	699.0808214	553.1654344	1151.728925	720.289159	599.7458365	1922.353286	1131.895394	290.3270748	907.7615725	691.6718585	769.3459411	1154.403004	853.4830081	1243.831047	1002.427986	1040.028057	1612.540322	109.7336186	860.1721207	1337.378461	682.2193435	1311.216441	1177.155388	1597.88603	999.2621859	1176.723688
PWY0-862: (5Z)-dodec-5-enoate biosynthesis	0	79.28618285	101.6020887	0	57.04947606	38.71585077	7.310025537	0	97.38057248	21.37764579	111.5871549	1148.307648	1374.788975	60.09266454	42.22150196	161.3193798	112.8186684	145.0318209	0	256.3202328	52.93212567	34.68664031	177.6732981	117.4638251	515.5061328	405.7539323	10.80747166	229.3179443	0	10.93329916	0	0	42.47534477	50.81307583	391.8729671	75.07183201	29.05525481	52.50980779	42.93949226	14.60137319	5.349693602	54.2998541	114.4231369	210.7604769	215.0939376	756.0951658	19.60691111	125.1024224	46.94533438
PWY3O-19: ubiquinol-6 biosynthesis from 4-hydroxybenzoate (eukaryotic)	0	0	0	0	0	0	0	0	0	0	0	0	0	0	0	0	0	0	0	0	0	0	0	0	0	0	0	0	0	0	0	0	0	0	0	0	99.60742691	0	0	0	0	0	16.35183681	0	41.49848659	0	0	0	0
PWY490-3: nitrate reduction VI (assimilatory)	28.06686814	15.75510029	29.36654928	50.13321235	0	12.61802043	0	25.24437562	0	0	3.805650956	72.8737472	62.50833557	9.451937735	35.11905596	48.75870723	49.02374557	0	4.474331653	0	0	12.55642041	5.27241379	0	0	29.79122868	7.938119273	24.09082541	0	18.78820046	0	0	0	48.33007234	0	0	0	0	9.964052102	0	0	0	5.265816174	0	6.292411752	0	0	6.315012981	0
PWY4FS-7: phosphatidylglycerol biosynthesis I (plastidic)	194.5799827	285.7967233	383.8741003	306.9926426	132.7662822	128.5923398	241.9028368	73.45048387	161.1309367	509.1870209	456.2969563	1962.502339	1991.250519	433.7198533	200.1666607	430.911099	908.5520518	559.4342793	202.2943722	247.3645993	248.5294552	243.3591768	679.7929615	374.4822151	422.1279188	481.3464001	738.6374853	249.6330263	90.16487719	29.7773456	141.0399484	307.5085804	182.5961019	113.5828457	614.6301505	236.9861972	170.1869446	375.9978458	537.8667636	879.2187058	11.96971063	793.2091406	426.1899741	1046.627501	367.3693254	1296.742718	821.9168358	624.2958767	322.9029206
PWY4FS-8: phosphatidylglycerol biosynthesis II (non-plastidic)	194.5799827	285.7967233	383.8741003	306.9926426	132.7662822	128.5923398	241.9028368	73.45048387	161.1309367	509.1870209	456.2969563	1962.502339	1991.250519	433.7198533	200.1666607	430.911099	908.5520518	559.4342793	202.2943722	247.3645993	248.5294552	243.3591768	679.7929615	374.4822151	422.1279188	481.3464001	738.6374853	249.6330263	90.16487719	29.7773456	141.0399484	307.5085804	182.5961019	113.5828457	614.6301505	236.9861972	170.1869446	375.9978458	537.8667636	879.2187058	11.96971063	793.2091406	426.1899741	1046.627501	367.3693254	1296.742718	821.9168358	624.2958767	322.9029206
PWY4LZ-257: superpathway of fermentation (Chlamydomonas reinhardtii)	0	21.69119506	164.4561444	48.17287611	31.18567021	68.96128682	48.93540729	45.29852478	91.65350238	69.62610404	68.209117	11.95582278	27.00134599	57.16275442	41.78754318	94.27088129	68.02018458	58.32508567	86.80939912	44.32739113	131.8196134	49.65160485	199.1249507	52.6432545	23.17563168	51.7167748	34.59910978	81.6264178	0	107.5200561	0	56.33621107	45.84662165	45.61731411	161.3127192	66.97879352	15.64007432	45.27917641	30.14004171	0	0	55.7728489	72.01125568	161.5378203	47.76574145	56.75431814	26.07965143	70.93631809	49.66510031
PWY66-389: phytol degradation	0	0	0	0	0	0	0	0	0	0	0	0	0	0	0	0	0	0	0	0	0	0	0	0	11.7670062	0	0	0	0	24.45108368	0	0	0	0	105.2865424	0	0	0	0	0	0	0	0	0	0	0	0	0	0
PWY66-398: TCA cycle III (animals)	0	0	63.44775504	63.59759273	29.10280055	7.878726164	0	0	98.36531232	0	0	0	0	0	0	5.854614945	0	0	85.92304374	0	31.12503214	0	0	0	0	31.10000966	0	0	0	0	0	33.60022238	36.53089292	7.401120975	5.413089404	0	0	75.79674271	0	0	0	0	0	17.70806945	41.26782403	0	0	0	0
PWY66-399: gluconeogenesis III	306.1168369	777.5323431	568.2573626	221.3129653	288.1295186	611.0560718	0	420.9541112	305.5302813	387.2559973	103.5440345	4.61676332	550.2822223	342.1501479	386.6529473	135.3002329	9.505048679	150.8515753	404.6528676	254.2667103	598.448096	213.595723	456.3785448	337.3584014	92.84578303	590.1311661	59.93124171	425.3143796	0	440.2059044	0	387.0926138	574.9025144	318.8476517	132.9807926	146.2882337	220.5275512	0	356.3807236	49.08950545	0	333.522974	641.1814068	489.4239596	385.0342647	735.6805565	0	274.5249789	449.4640091
PWY66-400: glycolysis VI (metazoan)	316.863409	1102.805487	499.118187	166.7536058	315.8673854	747.2605236	124.1911717	413.1480134	432.9138707	624.5766063	149.9364308	1652.86661	1936.62458	561.7958403	330.7993788	350.9692984	278.2324775	280.385012	337.6968437	526.813911	669.9698714	443.7180076	397.3318543	507.4047703	198.5791586	1100.700054	904.2234599	365.809791	0	495.210429	75.08128806	383.8672465	731.3375943	254.9727724	516.823961	270.3405739	1017.596814	423.6377695	782.0790108	1505.236324	36.11830732	344.2762031	988.3801553	605.9227327	558.1980997	1451.819531	0	596.5814832	371.8264267
PWY66-409: superpathway of purine nucleotide salvage	197.2692708	243.3151048	338.2336092	250.8998538	192.2259627	138.6188485	276.5322061	105.67721	99.52598387	165.7102211	0	447.1702717	1344.868084	30.27790395	19.48779383	442.6599187	366.63928	380.5962573	176.1619642	702.9499996	180.3266927	154.8136361	378.6487869	102.9405459	467.4171967	518.086293	145.536791	257.5058323	164.9246824	234.9590152	0	285.5365497	136.1390631	119.6085164	578.3429274	310.1622538	164.0215225	281.6770664	71.4012732	78.13096619	15.64286584	174.321715	687.5774151	437.7083404	323.7790744	827.0299099	21.62115196	133.1512091	145.8582462
PWY66-422: D-galactose degradation V (Leloir pathway)	1355.299778	883.0904774	1122.130895	1440.961316	1546.677543	800.9460765	1419.179346	1748.337913	783.7357607	1140.686292	820.7906737	1116.627978	1096.730045	658.9525474	996.6121348	595.1980599	807.8940872	1166.46571	750.4504565	1323.81832	1237.838987	950.0636141	836.2304861	658.9192003	2079.490773	886.9603267	1004.584924	1145.931059	36.23395835	345.7650702	116.944475	442.823043	597.8488273	613.3323408	575.7628718	719.871981	1175.975643	1121.699187	566.9883339	752.9481992	7.524699374	612.0204949	533.2840902	834.2607703	923.7607105	939.6564434	406.2356484	743.6358841	635.0692191
PWYG-321: mycolate biosynthesis	0	94.19597816	101.4423418	0	16.25174685	46.41639963	6.613177325	0	115.18857	25.73975401	132.1858092	591.4548038	1335.911799	72.06253399	50.70288141	185.5704913	133.8801143	171.6894005	0	293.1202057	63.58863782	41.70717748	209.1461965	137.4862949	581.8518298	455.6173078	13.06850417	263.6138162	0	13.22494071	0	0	50.95201245	60.90486876	449.1320848	88.89078142	9.877440365	63.06933297	51.64362791	13.10656384	0	64.92076862	134.6180177	246.7843812	253.133564	815.9680332	23.69319556	148.2306574	56.35062871
PYRIDNUCSAL-PWY: NAD salvage pathway I	0	127.6670288	234.8529806	31.94132614	35.44118509	76.36622794	0	0	0	0	20.28685711	1049.197488	1209.675056	0	17.79749118	145.279578	57.89660013	0	189.3559567	132.9156049	14.94492426	209.1941532	228.8335063	0	271.8861235	158.4048791	101.2273728	35.34379033	0	53.32972799	0	55.99274367	0	213.2641178	116.153504	39.63589079	113.815008	221.8419151	87.21740064	0	0	52.73202241	94.95169636	148.5369296	71.5729208	565.4908243	0	55.14321472	101.6344967
PYRIDNUCSYN-PWY: NAD biosynthesis I (from aspartate)	962.3116046	811.6255501	681.1973448	827.8747285	714.8094614	539.8656868	671.7237293	804.987129	703.0379958	391.6824148	352.8830581	1050.398129	998.852016	342.496802	727.0810739	224.357992	559.679361	593.9898604	551.7565635	989.369207	787.949216	580.9815225	523.6597258	367.4242757	733.6787638	590.3039995	423.8271909	806.0770645	24.72588012	1040.889246	73.22179003	617.9712362	524.9761726	804.0428419	506.4926682	166.8930835	1885.297108	967.5254745	211.0083036	146.4174391	0	382.3362001	350.2531566	933.8988922	422.000587	912.4250475	266.6785605	573.4038993	484.8524261
PYRIDOXSYN-PWY: pyridoxal 5'-phosphate biosynthesis I	594.0738488	282.0435509	773.8730481	534.7306788	1043.276385	426.6741837	429.993495	486.3826615	227.354926	595.4595494	1043.219658	659.1605257	782.2502112	1246.677855	1050.581721	583.5303584	410.544359	891.2506909	765.1705549	126.6233003	1239.315196	847.017662	1626.786668	634.5233737	467.9071423	1069.405756	667.9309632	515.3599581	2115.618821	1175.042454	311.1745527	800.0809414	621.8692228	686.2160844	1179.649428	879.7541829	1211.490365	1062.831341	1115.989422	1603.295267	112.2359963	763.7328021	1140.234125	572.8400899	1475.205572	997.6224764	1721.461788	1056.558453	1093.835104
REDCITCYC: TCA cycle VIII (helicobacter)	0	59.47151447	55.85980082	0	10.53836792	0	8.571177653	0	0	13.42647716	4.207027334	91.03718216	622.3892849	0	0	79.37062601	112.742213	0	15.69145201	4.44225135	11.67819677	14.52178721	100.1868145	0	40.40117509	48.43924538	38.71981142	0	2.838429207	18.29147444	0	0	0	11.48461784	106.7937598	6.860094321	27.84454313	12.35970062	27.55520213	15.90861231	0	2.631418408	32.69427793	59.72799234	27.46402376	551.4493901	0	6.175450222	27.56181002
RHAMCAT-PWY: L-rhamnose degradation I	527.722681	418.6760678	546.1245397	562.567615	713.4590573	349.7623171	412.0867982	505.7229401	411.8357251	896.186309	1010.160706	1432.831995	1144.075902	645.3064752	480.0154161	427.7272343	499.2480424	992.6256989	467.4932397	359.5248243	681.947423	673.9913363	651.1684463	459.5784089	863.9068708	609.0442704	697.0797203	540.041319	916.2553563	317.1764739	140.9115007	452.1285866	301.3116346	432.0822731	936.0492328	425.1597095	742.4502083	782.4385695	952.5423427	1141.056666	41.46354367	564.5573076	586.617995	544.5189537	589.731111	971.0015633	1282.525798	660.6065699	396.0661697
RIBOSYN2-PWY: flavin biosynthesis I (bacteria and plants)	941.8141972	514.6886605	508.8713782	275.9947959	442.1210331	164.3835374	261.4387688	232.0762039	310.0434846	865.8321925	281.7993035	1412.213124	1535.897309	0	349.124638	373.7687291	858.4219195	89.38412052	175.7349487	108.9692054	691.5594946	800.5236121	887.6958394	117.9843273	128.082241	899.0405692	420.3164601	544.5017866	0	812.1492026	50.72542225	532.4589274	199.04998	699.3730008	348.2083806	0	1466.221037	782.234035	29.42123243	0	0	264.1225239	478.1770047	533.9111518	780.1471033	1128.495657	628.3473032	664.1248663	726.7916679
RUMP-PWY: formaldehyde oxidation I	0	0	0	0	0	5.291636013	0	0	0	0	0	0	0	0	0	0	0	0	0	0	0	0	0	0	0	0	0	0	0	0	0	0	0	5.34277457	0	0	0	0	0	0	0	0	0	0	0	0	0	0	0
SALVADEHYPOX-PWY: adenosine nucleotides degradation II	329.9988433	526.7302106	478.3153346	347.9872215	139.9631339	263.1051048	349.1120301	403.1259477	201.8347735	273.6681227	163.6557713	974.1153402	1332.41845	169.8184435	332.6406798	303.1801673	226.4845885	443.8245895	259.5536093	215.3914656	294.3444251	341.3383354	248.6388142	361.83663	391.4064537	181.2225638	129.5398891	299.6959789	52.2729957	288.7944481	8.508497347	275.9666426	110.1888902	406.3318981	120.8722386	145.1429131	253.2254805	330.1183098	58.09494406	142.212053	1.032056087	61.07905507	183.3523354	304.785962	172.5064049	337.7137442	128.9829501	111.8190033	174.5766637
SER-GLYSYN-PWY: superpathway of L-serine and glycine biosynthesis I	846.0169332	809.3364271	565.9816344	1009.460986	474.1541848	477.6935886	870.7766439	1025.736158	783.5950585	719.9823779	447.3781565	1723.263162	1164.103065	442.3219877	584.9845346	282.7836707	609.9553691	1138.109716	281.1465046	910.6013503	438.5808348	340.8538291	459.8860336	303.5571484	1155.138081	484.6824768	731.7628624	764.7505637	37.44670777	545.3623751	116.8271476	320.3623338	309.2910247	572.074257	401.4631411	240.9352173	984.9229592	546.1884763	347.2473614	326.2334863	5.32577312	408.5979798	239.7575859	511.0101718	707.7753389	719.5796935	432.9971229	377.8442451	356.7989669
SO4ASSIM-PWY: sulfate reduction I (assimilatory)	49.43536171	132.4341579	266.0693984	37.31403149	22.72331889	12.15970242	48.22764852	342.4384478	207.1091006	43.38285849	64.62187004	1099.68855	1293.456645	167.7135024	827.1965452	148.6892417	43.10068136	27.33998359	269.225001	253.6005591	65.14766001	34.87790386	135.4654509	67.94497873	428.2838269	34.37281581	136.6371492	179.2106338	0	8.556674109	43.05587101	0	23.27649435	20.4769578	532.1574305	23.41906289	545.6475665	64.86909813	39.5322939	2.39538304	0	89.98762175	73.01785057	165.9834656	125.7720007	726.7163942	129.5776035	83.88669269	67.04908029
SULFATE-CYS-PWY: superpathway of sulfate assimilation and cysteine biosynthesis	99.3287033	224.6317127	338.8594576	74.9989021	47.602639	26.2257333	96.00453601	410.5182705	196.9846134	82.53475614	94.4095442	911.0272599	984.1517065	142.5180503	679.0005848	170.8798253	82.08911214	56.62855445	271.2814657	242.2007734	121.4701351	66.36650243	172.1462647	105.690314	355.2305258	67.72888396	151.447755	259.8831776	0	18.37475004	44.89605227	0	45.80429602	42.26434518	356.8269376	45.82047728	253.523746	117.8390483	64.15982758	5.322592012	0	92.70381601	115.6871901	234.0129298	188.0006226	622.8282429	27.45001876	124.8648224	101.0376407
TCA-GLYOX-BYPASS: superpathway of glyoxylate bypass and TCA	0	135.331024	87.00784547	0	0	0	0	0	0	0	4.48172745	1227.166682	1492.439934	0	0	185.3891991	48.70332397	0	15.6548713	10.26164326	13.50305838	11.68573207	169.2898302	0	0	45.609486	13.53096444	0	0	37.91027676	0	0	0	7.279098349	65.68271531	7.891665592	14.9913067	0	44.17886244	0	5.363544663	1.646849682	56.89961855	98.26763767	28.27551485	810.9059296	0	17.46315005	41.95116815
TCA: TCA cycle I (prokaryotic)	154.9502102	313.3103059	494.4611778	111.0787697	203.2930382	291.4461727	244.7347333	136.0746445	301.4795423	59.88044734	64.6406067	1356.695625	1718.276037	0	0	310.3848442	256.2489404	175.5256718	242.1720555	382.1859463	103.8953454	318.0818438	471.3252167	110.3652503	465.1430345	90.92495526	58.75704876	381.3670792	0	131.8773781	32.49875106	172.815241	279.0285956	121.637464	214.2873858	22.49190832	140.6262805	265.3899427	136.1034531	20.19828578	8.323790892	7.762170704	105.6961101	394.2787581	107.281291	1250.665105	36.01586671	191.1628761	119.0031862
TEICHOICACID-PWY: teichoic acid (poly-glycerol) biosynthesis	0	0	5.354109063	0	0	0	0	0	0	0	0	0	0	0	0	0	0	0	11.13705366	3.41044864	0	0	0	0	0	0	0	0	0	0	0	0	0	0	0	0	0	0	0	0	0	0	0	0	0	0	0	0	0
THISYN-PWY: superpathway of thiamin diphosphate biosynthesis I	364.2753165	412.8564231	715.6729087	404.3829097	418.8085863	0	629.4583733	479.5006912	200.199609	749.2270803	0	899.1759482	1122.405401	0	606.224812	643.3987981	106.5900714	565.3450172	86.84914795	0	860.4585934	356.7051457	714.1393418	450.5294875	1056.427595	291.3706418	413.3938648	373.8011992	0	398.9971266	0	0	387.8548603	29.01616267	1032.65964	297.7148926	68.66930524	0	230.2246416	1072.257509	31.19095622	0	370.3689114	555.8944607	702.5132273	1160.709407	0	149.0306393	122.3443271
THISYNARA-PWY: superpathway of thiamin diphosphate biosynthesis III (eukaryotes)	568.6938363	450.3553188	373.0025441	693.7608717	423.7567828	414.7307656	636.9896645	774.1355082	560.1716428	619.0934914	731.3607757	894.758282	1160.292651	466.6360718	513.9345383	405.0240561	431.831419	940.2572766	195.9609885	320.6187415	382.9355889	561.0923706	448.4669392	408.4460323	776.2660783	516.1988315	952.564816	597.5149652	581.3310284	87.10112106	137.2711442	385.4360471	486.1534671	328.0209878	746.0037258	364.1921866	696.261608	544.9157281	722.8420243	963.2604011	3.26115222	457.3711513	359.166682	499.5314094	607.6364272	764.5011771	1216.050467	579.2055373	468.7700924
THRESYN-PWY: superpathway of L-threonine biosynthesis	1263.881643	803.0964099	949.2677831	1009.332001	1212.648938	826.5818742	967.0318241	1560.559738	771.5838215	865.0485213	908.3328081	1488.164625	1553.304571	862.2707484	778.5163302	615.4704236	935.8867905	1193.100406	932.0517561	1296.233511	979.9973708	1155.083114	1258.331827	538.74248	1216.853092	833.7834948	895.0870073	916.3040501	394.8124885	1068.887265	186.533324	766.4064429	686.3862711	887.9500048	931.730955	645.1136018	1539.222474	1142.226723	667.8583935	993.8051173	45.08448347	636.5175573	699.1562836	737.7166766	1096.474297	1384.941822	785.8107693	848.8179168	876.0534988
TRNA-CHARGING-PWY: tRNA charging	1856.778735	2524.234691	2099.290076	2062.059	1644.058797	2084.145352	1834.699703	2488.103986	1609.415398	1386.031456	1220.424823	964.638624	1027.940589	953.2496899	1676.415693	1468.202195	1223.801849	1453.844412	1845.598247	2370.761433	2188.807021	2493.524365	1345.058134	1222.979581	2326.419874	1150.105341	1140.966222	1839.950773	522.1369446	1150.537941	219.4735559	1163.573264	1939.592022	1549.675028	677.1547158	816.9227357	1493.231939	1704.279269	840.3756085	1062.919952	42.07346407	1015.454621	1016.049557	1776.949224	1085.048648	1547.276607	449.5148584	1278.651109	1496.234969
TRPSYN-PWY: L-tryptophan biosynthesis	261.4653092	501.8503845	677.066563	213.2819147	479.9252362	399.3853725	476.4194151	706.2594154	553.4049544	546.1033638	203.5616942	1441.030233	1415.542841	469.5826287	402.209361	405.0860497	511.4911142	682.172654	454.5819489	863.2767008	739.7432472	457.5003432	659.0673526	357.8659672	1052.428969	990.8827271	736.585719	535.9747135	7.48969453	406.4096385	83.86828916	332.5056477	338.4964229	560.2521023	295.9511579	133.3194358	303.5288204	530.9767546	379.1806231	749.0356816	19.36148577	148.3706312	988.2989836	443.7104096	752.2337018	1352.385781	347.4295425	530.7543607	426.4179944
UBISYN-PWY: superpathway of ubiquinol-8 biosynthesis (prokaryotic)	0	36.29027734	30.35406401	0	0	0	0	0	0	0	0	612.3576578	645.0192675	0	0	51.98812767	6.733384425	0	7.32062592	0	9.982375767	0	59.76835014	0	0	10.75006611	2.04706125	0	0	0	0	0	0	0	125.6881404	0	8.974143409	0	11.77592823	0	0	0	18.08403706	31.14676055	11.03714909	251.2054073	0	5.343091349	19.69312352
UDPNACETYLGALSYN-PWY: UDP-N-acetyl-D-glucosamine biosynthesis II	0	0	0	0	0	0	0	0	0	0	0	0	0	0	0	0	0	0	0	0	0	0	0	0	0	0	0	0	0	0	0	0	0	0	0	0	0	0	0	0	0	0	0	0	0	0	0	0	0
UDPNAGSYN-PWY: UDP-N-acetyl-D-glucosamine biosynthesis I	31.4781383	231.9681668	196.0496109	146.1925579	127.4760504	374.1067489	624.8459199	122.6711478	335.1190159	107.1277529	171.0978745	1535.553698	1395.661883	45.7131956	210.5410116	188.9305746	101.8383941	328.5745794	220.414268	173.4572579	474.9859151	211.583201	170.4925054	109.805221	436.2329239	218.6511108	110.8690269	132.7141173	7.670765981	59.69024737	9.353314682	161.2642921	138.3757429	149.2014337	380.0052297	19.69393118	93.59607159	185.6052641	65.57606742	24.54356681	6.156556074	74.46172519	138.118581	103.8490563	103.8973236	818.8021804	186.4201531	90.12726349	168.9709372
URDEGR-PWY: superpathway of allantoin degradation in plants	0	6.178383038	17.24269232	0	0	0	0	0	0	0	0	31.73347625	7.100779766	0	0	30.11712898	9.667886224	0	0	0	0	6.125476223	0	0	0	5.582461	0	0	0	0	0	0	0	0	0	1.98242276	3.533432318	0	0	0	0	0	4.954872198	19.29759516	7.902823208	10.6197702	0	1.297753265	0
VALSYN-PWY: L-valine biosynthesis	2084.98789	1557.371822	2818.715508	2598.996646	2317.393869	1644.999419	2572.101363	3737.458934	1542.448307	2463.959689	1875.776484	2256.003232	1998.461964	2112.743929	2296.398189	2004.853221	2233.188384	3126.611425	1950.151127	2183.885275	2055.891645	2477.215019	2318.852144	1813.392903	3653.054502	2101.022904	2595.897472	2524.288675	1919.34854	1699.978128	604.0449162	1889.990696	2089.296855	1898.387169	1876.858606	2337.488993	2730.549926	3098.943405	1217.996442	2982.305256	157.8701075	2290.37295	2045.799465	2468.171569	2702.529232	2305.694575	2064.557426	2430.356002	2221.733919
[truncated: 104 more columns]
