# Supplementary material for: Permissive microbiome characterizes human subjects with a neurovascular disease cavernous angioma
Source: Nat Commun. 2020 May 27;11:2659. doi: 10.1038/s41467-020-16436-w (PMC7253448; doi:10.1038/s41467-020-16436-w)
Supplement: Supplementary file 3 — Source Data [file 41467_2020_16436_MOESM3_ESM.zip › Patient_Matrix.xlsx]

## Sheet: CA patient
notes																				use only familial cases for analysis	use only familial cases for analysis					use only familial cases for analysis	use only familial cases for analysis
shotgun sequncing ID	16S first round ID	16S second round ID	16S note	Re-sampling note	Nautilus ID Aliquot	Nautilus ID Sample	Site Patient ID	Date Collected	Study Site	Re-run (# is second run nautilus ID Aliquot)	Date Received	Sequence Batch	Current age at sample collection (##, )	Sex (M/F)	Sporadic (solitry) or Familial (Multifocal) lesions	CCM Genotype (CCM1, CCM2, CCM3, unknownn)	yes = Aggressive (>/= 2 CASH, SH</=18 y, >/=5 T2, >/=25 SWI) vs. no= Nonagressive	>/=2 CASH	SH</=18	>/=5T2	>/=25 SWI	Age at symptom onset (##, ) IF APPLICABLE	Previous seizures at any time? (Y/N)	Total number of symptomatic hemorrhages (#)	Last symptomatic hemorrhage within 12 months of stool sample collection? (Y/N) Date of hemorrhage (MM/DD/YYYY)	Number of SWI lesions (## lesions) RED Denotes sporadic	Number of T2 lesions (## lesions) RED Denotes sporadic
s.598770	s.33601	s.598771_rerun			598770	33601	09385-011	2017-04-10	UNM	598771	2017-04-11	1, 2	71	F	Familial	CCM1	Y	N	N	Y	Y	50	Y	1	N	328	10
s.598775	s.33603	s.598776_rerun			598775	33603	09385-039	2017-04-10	UNM	598776	2017-04-11	1, 2	73	F	Familial	CCM1	Y	N	N	N	Y	61	N	1	Y	30	1
s.598797	s.33606	s.598798_rerun			598797	33606	09385-269	2017-04-10	UNM	598798	2017-04-11	1, 2	63	F	Familial	CCM1	Y	N	N	N	Y	58	N	0	N	78	2
s.598806	s.33607	s.598807_rerun			598806	33607	09385-005	2017-04-10	UNM	598807	2017-04-11	1, 2	59	F	Familial	CCM1	Y	N	N	Y	Y	33	N	0	N	197	6
s.598997	s.33632				598997	33632	09385-051	2017-04-10	UNM	N	2017-04-12	1	17	F	Familial	CCM1	Y	N	Y	Y	N	4	Y	1	N	1	5
s.599002	s.33633	s.599003_rerun			599002	33633	09385-052	2017-04-11	UNM	599003	2017-04-12	1, 2	58	F	Familial	CCM1	Y	N	N	Y	Y	No symptoms	N	0	N	196	6
s.600244	s.33806	s.600245_rerun			600244	33806	09385-041	2017-04-17	UNM	600245	2017-04-18	1, 2	15	M	Familial	CCM1	Y	N	Y	N	N	6	N	1	N	0	2
s.600839	s.33860				600839	33860	09385-322	2017-04-19	UNM	N	2017-04-24	1	23	M	Familial	CCM1	Y	N	Y	N	Y	17	Y	1	N	25	4
s.600863	s.33862				600863	33862	09385-323	2017-04-19	UNM	N	2017-04-24	1	46	M	Familial	CCM1	N	N	N	N	N	41	N	0	N	17	1
s.600994	s.33880				600994	33880	09385-040	2017-04-23	UNM	N	2017-04-25	1	34	F	Familial	CCM1	N	N	N	N	N	No symptoms	N	0	N	7	1
s.602224	s.34001	s.602225_rerun			602224	34001	09385-571	2017-04-26	UNM	602225	2017-04-28	1, 2	5	F	Familial	CCM1	Unknown	N	N	Unknown	Unknown	No symptoms	N	0	N	unknownn	unknownn
s.606705	s.34582	s.606706_rerun			606705	34582	09385-038	2017-05-11	UNM	606706	2017-05-12	1, 2	50	F	Familial	CCM1	N	N	N	N	N	No symptoms	N	0	N	4	1
s.645159	s.43317	s.645160_dup_rerun			645159	43317	09385-421	2017-06-12	UNM	645160	2017-06-13	1, 2	29	F	Familial	CCM1	N	N	N	N	N	25	N	1	N	2	0
s.647208	s.43566	s.647209_rerun			647208	43566	2997	2017-06-13	UCSF	647209	2017-06-14	1, 2	11	F	Familial	CCM1	Y	N	Y	N	N	5	N	0	N	2	2
s.647305	s.43572	s.647306_rerun			647305	43572	2493	2017-06-14	UCSF	647306	2017-06-15	1, 2	34	F	Familial	CCM1	Y	Y	N	N	N	19	Y	2	N	11	0
s.647310	s.43573	s.647311_rerun			647310	43573	2996	2017-06-14	UCSF	647311	2017-06-15	1, 2	14	F	Familial	CCM1	Y	N	Y	N	N	5	Y	0	N	1	1
s.648321	s.43621				648321	43621	2614	2017-06-19	UCSF	N	2017-06-20	1	60	F	Familial	unknown	N	N	N	N	N	57	N	1	N	2	0
s.657520	s.44343				657520	44343	3008	2017-07-26	UCSF	N	2017-07-28	1	9	F	Familial	unknown	Y	N	Y	Unknown	unknownn	8	Y	1	Y	unknownn	unknownn
s.659610	s.44443				659610	44443	AA103	2017-07-31	Angioma Alliance	N	2017-08-03	1	17	F	Familial	CCM3	Unknown	Unknown	N	Unknown	Unknown	No symptoms	Y			unknownn	unknownn
s.660736	s.44501				660736	44501	09385-516	2017-08-07	UNM	N	2017-08-08	1	30	F	Familial	CCM1	Unknown	N	N	Unknown	Unknown	No symptoms	N	0	N	unknownn	unknownn
s.660742	s.44502	s.660743_rerun			660742	44502	294	2017-08-07	University of Chicago	660743	2017-08-08	1, 2	53.0521	M	Familial	unknown	N	N	N	N	N	42	Y	1	N	2	1
s.660866	s.44513	s.660867_rerun			660866	44513	238	2017-08-08	University of Chicago	660867	2017-08-09	1, 2	24.074	F	Familial	CCM1	N	N	N	N	N	22	Y	0	N	7	4
s.660877			no 16S		660877	44514	104	2017-08-07	University of Chicago	N	2017-08-09	1	63.9781	F	Familial	CCM3	Y	N	N	Y	Y	30	Y	0	N	101	22
s.661009	s.44520	s.661010_rerun			661009	44520	254	2017-08-08	University of Chicago	661010	2017-08-09	1, 2	68.8603	F	Familial	CCM2	Y	N	N	Y	Y	57	N	1	N	50	12
s.661297			no 16S		661297	44538	339	2017-08-09	University of Chicago	N	2017-08-10	1	55.2	F	Sporadic	Sporadic	N	N	N	N	N	No symptoms	N	0	N	1	1
s.661302	s.44539				661302	44539	116	2017-08-09	University of Chicago	N	2017-08-10	1	54.0301	M	Familial	CCM1	Y	N	N	N	Y	22	Y	0	N	30	3
s.661307	s.44540			1st sample collection for patient UC162	661307	44540	162	2017-08-09	University of Chicago	N	2017-08-10	1	37.474	M	Sporadic	Sporadic	Y	Y	N	N	N	34	N	2	N	1	1
s.661312	s.44541				661312	44541	249	2017-08-09	University of Chicago	N	2017-08-10	1	60.6466	F	Sporadic	Sporadic	N	N	N	N	N	26	N	1	N	1	1
s.661329	s.44545				661329	44545	09385-531	2017-08-08	UNM	N	2017-08-10	1	2	F	Familial	CCM1	Unknown	N	N	Unknown	Unknown	No symptoms	N	0	N	unknownn	unknownn
s.661462	s.44555				661462	44555	262	2017-08-10	University of Chicago	N	2017-08-11	1	36.1699	F	Sporadic	Sporadic	N	N	N	N	N	30	N	1	N	1	1
s.661467	s.44556	s.661468_rerun			661467	44556	2989	2017-08-09	UCSF	661468	2017-08-11	1, 2	76	F	Familial	CCM1	Y	Unknown	Y	Unknown	unknownn	2	Y		N	unknownn	unknownn
s.663874	s.44612				663874	44612	236	2017-08-14	University of Chicago	N	2017-08-15	1	42.611	F	Familial	CCM1	N	N	N	N	N	37	N	1	N	13	2
s.663879			no 16S		663879	44613	90	2017-08-14	University of Chicago	N	2017-08-15	1	66.8027	M	Familial	CCM2	N	N	N	N	N	62	N	1	N	9	4
s.663884	s.44614				663884	44614	12	2017-08-14	University of Chicago	N	2017-08-15	1	48.25	F	Sporadic	Sporadic	N	N	N	N	N	29	N	1	N	1	1
s.663984			no 16S		663984	44628	211	2017-08-14	University of Chicago	N	2017-08-16	1	24.2932	F	Familial	CCM3	Y	N	Y	Y	Y	18	Y	0	N	33	14
s.663989	s.44629			1st sample collection for patient UC263	663989	44629	263	2017-08-15	University of Chicago	N	2017-08-16	1	40.9616	M	Familial	unknown	N	N	N	N	N	22	Y	0	N	10	2
s.665570	s.44736			1st sample collection for patient UC165	665570	44736	165	2017-08-16	University of Chicago	N	2017-08-17	1	21.9562	M	Sporadic	Sporadic	Y	N	Y	N	N	18	N	0	N	1	1
s.665575	s.44737				665575	44737	290	2017-08-15	University of Chicago	N	2017-08-17	1	58.5753	F	Sporadic	Sporadic	Y	Y	N	N	N	57	N	2	Y	1	1
s.668192	s.44884				668192	44884	AA102	2017-08-28	Angioma Alliance	N	2017-08-29	1	44	F	Familial	CCM3	Unknown	N	N	Unknown	Unknown	No symptoms	N	0	N	unknownn	unknownn
s.668235	s.44886				668235	44886	257	2017-08-28	University of Chicago	N	2017-08-29	1	45.2877	F	Familial	unknown	N	N	N	N	N	20	N	1	N	2	1
s.668240	s.44887				668240	44887	AA108	2017-08-28	Angioma Alliance	N	2017-08-29	1	56	F	Familial	CCM3	Unknown	Unknown	N	Unknown	Unknown	43	N			unknownn	unknownn
s.668429	s.44895	s.668430_rerun			668429	44895	AA105	2017-08-28	Angioma Alliance	668430	2017-08-30	1, 2	3	F	Familial	CCM1	Y	Unknown	N	Y	Unknown	No symptoms	Y			unknownn	18
s.668434	s.44896				668434	44896	AA104	2017-08-28	Angioma Alliance	N	2017-08-30	1	37	F	Familial	CCM1	Y	N	N	Y	Unknown	No symptoms	N	0	N	unknownn	8
s.668447	s.44898				668447	44898	AA107	2017-08-29	Angioma Alliance	N	2017-08-30	1	13	F	Familial	CCM2	Y	Unknown	Y	Unknown	Unknown	11	N		N	unknownn	unknownn
s.668452	s.44899				668452	44899	AA101	2017-08-28	Angioma Alliance	N	2017-08-30	1	17	M	Familial	CCM3	Y	Unknown	Y	Unknown	Unknown	2	Y		N	unknownn	unknownn
s.668457	s.44900				668457	44900	AA106	2017-08-29	Angioma Alliance	N	2017-08-30	1	48	M	Familial	CCM2	Unknown	Unknown	N	Unknown	Unknown	45	Y		N	unknownn	unknownn
s.672258	s.45013				672258	45013	255	2017-09-07	University of Chicago	N	2017-09-08	1	44.2575	F	Sporadic	Sporadic	N	N	N	N	N	42	N	0	N	1	1
s.672263	s.45014				672263	45014	205	2017-09-07	University of Chicago	N	2017-09-08	1	57.8466	F	Familial	CCM1	Y	N	N	Y	Y	No symptoms	N	0	N	135	7
s.674352			no 16S		674352	45275	AA109	2017-09-17	Angioma Alliance	N	2017-09-19	1	36	F	Familial	CCM1	Unknown	Unknown	N	Unknown	Unknown	20	Y		N	unknownn	unknownn
s.674357	s.45276				674357	45276	347	2017-09-18	University of Chicago	N	2017-09-19	1	34.8137	F	Sporadic	Sporadic	N	N	N	N	N	34	Y	1	Y	1	1
s.674974	s.45390	s.674975_rerun			674974	45390	180	2017-09-20	University of Chicago	674975	2017-09-21	1, 2	50.2685	M	Familial	unknown	N	N	N	N	N	37	N	1	N	5	2
s.675466	s.45426	s.675467_rerun		1st sample collection for patient UC264	675466	45426	264	2017-09-21	University of Chicago	774706	2017-09-22	1, 2	26.1836	F	Sporadic	Sporadic	N	N	N	N	N	25	N	1	N	1	1
s.676145	s.45486				676145	45486	349	2017-09-25	University of Chicago	N	2017-09-26	1	56.0466	F	Familial	unknown	Y	Y	N	N	N	29	N	3	N	10	2
s.676182	s.45489	s.676183_rerun			676182	45489	3031	2017-09-24	UCSF	676183	2017-09-26	1, 2	59	F	Familial	unknown	Y	Y	N	Y	Y	39	Y	5	N	205	10
s.677199	s.45561				677199	45561	AA122	2017-09-28	Angioma Alliance	N	2017-09-29	1	43	M	Familial	unknown	Unknown	Unknown	N	Unknown	Unknown	No symptoms	Y			unknownn	unknownn
s.677220	s.45564				677220	45564	AA125	2017-09-27	Angioma Alliance	N	2017-09-29	1	12	F	Familial	unknown	Y	Unknown	N	Y	Unknown	No symptoms	Y			unknownn	10
s.677225	s.45565	s.677226_rerun			677225	45565	2332	2017-09-28	UCSF	677226	2017-09-29	1, 2	46	M	Sporadic	Sporadic	Y	Y	N	N	N	26	N	5	N	1	1
s.679440	s.45645	s.679441_rerun			679440	45645	279	2017-10-02	University of Chicago	679441	2017-10-03	1, 2	52.1452	F	Familial	unknown	Y	N	N	Y	Y	51.4	N	1	Y	47	8
s.682860	s.45894	s.682861_rerun			682860	45894	09385-290	2017-10-11	UNM	682861	2017-10-12	1, 2	54	F	Familial	CCM1	Y	N	N	Y	Y	40	N	1	N	90	14
s.683508	s.45916				683508	45916	AA123	2017-10-11	Angioma Alliance	N	2017-10-13	1	19	F	Familial	unknown	Y	Unknown	N	Y	Unknown	No symptoms	Y			unknownn	14
s.683537	s.45918				683537	45918	AA119	2017-10-11	Angioma Alliance	N	2017-10-13	1	40	F	Familial	CCM3	Unknown	Unknown	N	Unknown	Unknown	38	N			unknownn	unknownn
s.686735	s.46140	s.686736_rerun			686735	46140	110	2017-10-26	University of Chicago	686736	2017-10-27	1, 2	47.389	F	Familial	CCM2	N	N	N	N	N	No symptoms	N	0	N	5	2
s.687232	s.46184				687232	46184	AA120	2017-10-30	Angioma Alliance	N	2017-10-31	1	36	F	Familial	CCM3	Y	Unknown	Y	Unknown	Unknown	9	N			unknownn	unknownn
s.687237	s.46185	s.687238_rerun			687237	46185	2200	2017-10-30	UCSF	687238	2017-10-31	1, 2	59	M	Familial	CCM1	Y	N	N	N	Y	52	N	1	N	75	4
s.688998	s.46275	s.688999_rerun			688998	46275	282	2017-11-06	University of Chicago	688999	2017-11-07	1, 2	59.0301	F	Familial	CCM1	Y	Y	N	Y	Y	37	N	4	Y	101	23
s.689428	s.46307	s.689429_rerun			689428	46307	3051	2017-11-08	UCSF	689429	2017-11-09	1, 2	52	F	Familial	unknown	Unknown	N	N	Unknown	unknownn	No symptoms	N	0	N	unknownn	unknownn
s.689433	s.46308	s.689434_rerun			689433	46308	09385-258	2017-11-08	UNM	689434	2017-11-09	1, 2	49	F	Familial	CCM1	N	N	N	N	N	23	Y	0	N	4	3
s.689438	s.46309	s.689439_rerun			689438	46309	09385-281	2017-11-07	UNM	689439	2017-11-09	1, 2	12	F	Familial	CCM1	Y	N	Y	N	N	6	N	0	N	1	1
s.693377	s.46951	s.693378_rerun			693377	46951	360	2017-11-16	University of Chicago	693378	2017-11-17	1, 2	37.9041	F	Sporadic	Sporadic	N	N	N	N	N	No symptoms	N	0	N	1	1
s.694948	s.46971	s.694949_rerun			694948	46971	146	2017-11-20	University of Chicago	694949	2017-11-21	1, 2	34.526	F	Sporadic	Sporadic	N	N	N	N	N	30	N	1	N	1	1
s.696380	s.47084	s.696381_rerun			696380	47084	364	2017-11-21	University of Chicago	696381	2017-11-22	1, 2	65.3589	M	Sporadic	Sporadic	N	N	N	N	N	No symptoms	N	0	N	1	1
s.698005	s.47188	s.698006_rerun			698005	47188	09385-614	2017-11-28	UNM	698006	2017-11-29	1, 2	42	F	Familial	CCM1	Unknown	N	N	Unknown	unknownn	No symptoms	N	0	N	unknownn	unknownn
s.698011	s.47189	s.698012_rerun			698011	47189	365	2017-11-29	University of Chicago	698012	2017-11-30	1, 2	52.737	M	Sporadic	Sporadic	N	N	N	N	N	No symptoms	N	0	N	1	1
s.700006	s.47302	s.700007_rerun			700006	47302	3057	2017-12-06	UCSF	700007	2017-12-06	1, 2	45	F	Familial	unknown	N	N	N	N	N	45	N	1	Y	2	2
s.702171	s.47831	s.702172_rerun			702171	47831	2962	2017-12-12	UCSF	702172	2017-12-13	1, 2	30	F	Familial	CCM2	Y	Y	N	N	Y	19	Y	2	N	25	3
s.703995	s.47999				703995	47999	2815	2017-12-19	UCSF	N	2017-12-20	1	75	M	Familial	unknown	Y	N	N	N	Y	73	N	1	N	107	2
s.705572	s.48080				705572	48080	3040	2017-12-24	UCSF	N	2017-12-27	1	9	M	Familial	CCM2	Unknown	Unknown	N	Unknown	unknownn	No symptoms				unknownn	unknownn
s.705729	s.48089	s.705730_dup_rerun			705729	48089	369	2017-12-27	University of Chicago	705730	2017-12-28	1, 2	40.5315	M	Familial	CCM3	Y	N	N	Y	Y	39	Y	1	Y	28	9
s.711565	s.48464	s.711566_rerun			711565	48464	370	2018-01-10	University of Chicago	711566	2018-01-12	1, 2	19.274	F	Familial	CCM1	N	N	N	N	N	No symptoms	N	0	N	5	0
s.714476	s.714476				714476	48575	2761	2018-01-23	UCSF	N	2018-01-24	1	62	F	Familial	unknown	Y	Unknown	Y	N	Y	18	Y		N	101	0
s.715638	s.715638				715638	48651	AA117	2018-01-29	Angioma Alliance	N	2018-01-30	1	18	F	Familial	CCM1	Y	N	Y	N	Unknown	13	N	0	N	unknownn	1
s.715643	s.715643				715643	48652	AA118	2018-01-28	Angioma Alliance	N	2018-01-30	1	16	M	Familial	CCM1	Y	N	Y	Y	Unknown	9	N	0	N	unknownn	35
s.715753	s.715753				715753	48661	2784	2018-01-30	UCSF	N	2018-01-31	1	27	M	Familial	CCM1	Y	N	Y	N	N	14	Y	1	N	5	1
s.715758	s.715758				715758	48662	AA116	2018-01-29	Angioma Alliance	N	2018-01-31	1	47	M	Familial	CCM1	Y	Unknown	N	Y	Unknown	No symptoms	N		N	unknownn	359
s.717216	s.717216				717216	48770	2734	2018-02-07	UCSF	N	2018-02-08	1	64	F	Familial	CCM1	Y	N	N	Y	Y	62	Y	0	N	359	6
s.717221	s.717221				717221	48771	316	2018-02-07	University of Chicago	N	2018-02-08	1	66.6384	M	Sporadic	Sporadic	N	N	N	N	N	63	N	0	N	2	2
s.718235	s.718235				718235	48833	2715	2018-02-07	UCSF	N	2018-02-09	1	47	M	Familial	unknown	Y	Y	N	N	Y	40	N	2	N	52	0
s.718742	s.718742				718742	48875	375	2018-02-13	University of Chicago	N	2018-02-14	2	43	M	Familial	CCM2	N	N	N	N	N	No symptoms	N	0	N	2	2
s.718978	s.718978				718978	48891	377	2018-02-15	University of Chicago	N	2018-02-16	2	31	F	Familial	CCM2	N	N	N	N	N	No symptoms	N	0	N	3	3
s.719837	s.719837				719837	48953	292	2018-02-19	University of Chicago	N	2018-02-20	2	51	M	Familial	unknown	Y	Y	N	N	N	47	N	2	N	23	4
s.720699	s.720699				720699	49022	344	2018-02-21	University of Chicago	N	2018-02-23	2	80	F	Familial	CCM2	N	N	N	N	N	No symptoms	N	0	N	18	4
s.721944	s.721944				721944	49190	AA121	2018-02-26	Angioma Alliance	N	2018-02-27	2	42	F	Familial	CCM1	Unknown	Unknown	N	Unknown	Unknown	35	N	Unknown	N	TBD	TBD
s.723702	s.723702				723702	49328	379	2018-03-05	University of Chicago	N	2018-03-06	2	51	F	Sporadic	Sporadic	N	N	N	N	N	47	Y	0	N	1	1
s.723767	s.723767				723767	49339	2722	2018-03-06	UCSF	N	2018-03-07	2	23	F	Familial	unknown	N	N	N	N	N	21	Y	1	N	2	2
s.727465	s.727465				727465	49497	2287	2018-03-15	UCSF	N	2018-03-16	2	69	M	Familial	unknown	Y	Y	N	Y	Y	34	Y	3	N	140	11
s.727546	s.727546				727546	49506	3081	2018-03-16	UCSF	N	2018-03-19	2	46	F	Familial	unknown	N	N	N	N	N	44	Y	0	N	1	2
s.730635			no 16S		730635	49709	2343	2018-03-27	UCSF	N	2018-03-29	2	49	F	Familial	unknown	Y	Y	N	Y	N	37	N	3	N	10	8
s.730640	s.730640				730640	49710	388	2018-03-28	University of Chicago	N	2018-03-29	2	26	F	Familial	CCM1	N	N	N	N	N	24	N	1	N	1	1
s.731617			no 16S	1st sample collection for patient UC385	731617	49758	385	2018-04-02	University of Chicago	N	2018-04-04	2	50	F	Familial	CCM1	Y	Y	N	Y	Y	30	Y	2	N	41	7
s.736710	s.736710				736710	50205	AA127	2018-04-23	Angioma Alliance	N	2018-04-25	2	30	M	Familial	CCM2	Y	Unknown	Y	Unknown	Unknown	16	Y	Unknown	N	TBD	TBD
s.736739	s.736739				736739	50207	AA128	2018-04-22	Angioma Alliance	N	2018-04-25	2	3	M	Familial	CCM2	Unknown	Unknown	N	Unknown	Unknown	No symptoms	N	Unknown	N	TBD	TBD
s.737969	s.737969				737969	50649	392	2018-05-01	University of Chicago	N	2018-05-02	2	37	M	Sporadic	Sporadic	Y	N	Y	N	N	5	Y	0	N	1	1
s.740018	s.740018				740018	50736	387	2018-05-07	University of Chicago	N	2018-05-08	2	61	F	Familial	unknown	Y	N	N	Y	N	36	Y	1	N	8	5
s.740023	s.740023				740023	50737	373	2018-04-30	University of Chicago	N	2018-05-01	2	44	F	Familial	CCM1	Y	N	N	N	Y	No symptoms	N	0	N	101	3
s.740061	s.740061				740061	50741	390	2018-05-06	University of Chicago	N	2018-05-08	2	26	F	Sporadic	Sporadic	N	N	N	N	N	22	N	1	N	1	1
s.741275	s.741275				741275	50852	303	2018-05-09	University of Chicago	N	2018-05-11	2	30	F	Sporadic	Sporadic	N	N	N	N	N	29	N	1	Y	1	1
s.743680	s.743680				743680	50975	372	2018-05-16	University of Chicago	N	2018-05-17	2	37	M	Sporadic	Sporadic	Y	N	Y	N	N	17	Y	0	N	1	1
s.748337	s.748337			2nd sample collection for patient UC162	748337	51358	162	2018-06-04	University of Chicago	N	2018-06-05	2	38	M	Sporadic	Sporadic	Y	Y	N	N	N	34	N	2	N	1	1
s.749258	s.749258				749258	51384	280	2018-06-06	University of Chicago	N	2018-06-07	2	73	F	Sporadic	Sporadic	N	N	N	N	N	70	N	1	N	1	1
s.749780			no 16S	2nd sample collection for patient UC385	749780	51395	385	2018-06-05	University of Chicago	N	2018-06-07	2	50	F	Familial	CCM1	Y	Y	N	Y	Y	30	Y	2	N	41	7
s.752597	s.752597				752597	51439	400	2018-06-12	University of Chicago	N	2018-06-13	2	27	M	Familial	CCM2	N	N	N	N	N	No symptoms	N	0	N	0	0
s.755197	s.755197				755197	51457	295	2018-06-11	University of Chicago	N	2018-06-13	2	25	F	Sporadic	Sporadic	N	N	N	N	N	20	Y	0	N	1	1
s.756334	s.756334				756334	51473	350	2018-05-07	University of Chicago	N	2018-05-08	2	28	M	Familial	unknown	Y	N	Y	N	N	16	N	1	N	5	3
s.756347	s.756347				756347	51475	242	2018-05-09	University of Chicago	N	2018-05-10	2	27	M	Familial	unknown	Y	Y	N	Y	N	26	Y	2	Y	10	7
s.760607	s.760607				760607	51744	23	2018-06-26	University of Chicago	N	2018-06-27	2	50	F	Sporadic	Sporadic	N	N	N	N	N	No symptoms	N	0	N	1	0
s.766781	s.766781				766781	52127	399	2018-07-18	University of Chicago	N	2018-07-19	2	67	F	Familial	CCM1	Y	N	N	Y	Y	No symptoms	N	0	N	101	5
s.769378	s.769378				769378	52274	405	2018-07-24	University of Chicago	N	2018-07-25	2	27	F	Sporadic	Sporadic	N	N	N	N	N	27	Y	1	Y	1	1
s.770605	s.770605				770605	52360	202	2018-07-30	University of Chicago	N	2018-07-31	2	36	F	Sporadic	Sporadic	N	N	N	N	N	No symptoms	N	0	N	1	1
s.771096	s.771096				771096	52409	417	2018-07-31	University of Chicago	N	2018-08-01	2	67	F	Sporadic	Sporadic	N	N	N	N	N	No symptoms	N	0	N	1	1
s.771258	s.771258				771258	52412	130	2018-07-31	University of Chicago	N	2018-08-02	2	57	F	Sporadic	Sporadic	Y	Y	N	N	N	40	N	3	N	1	1
s.774059	s.774059				774059	52738	09385-661	2018-08-13	UNM	N	2018-08-14	2	45	F	Familial	CCM1	Y	Y	Y	Y	Y	18	Y	4	Y	109	6
s.774706	s.774706			2nd sample collection for patient UC264	774706	52754	264	2018-08-13	University of Chicago	N	2018-08-16	2	27	F	Sporadic	Sporadic	N	N	N	N	N	25	N	1	N	1	1
s.775335	s.775335			2nd sample collection for patient UC263	775335	52790	263	2018-08-15	University of Chicago	N	2018-05-16	2	41	M	Familial	unknown	Y	N	N	Y	N	22	Y	0	N	14	2
s.777100	s.777100			2nd sample collection for patient UC165	777100	52941	165	2018-08-27	University of Chicago	N	2018-08-28	2	22	M	Sporadic	Sporadic	N	N	N	N	N	No symptoms	N	0	N	1	1
s.777147	s.777147				777147	52944	424	2018-08-27	University of Chicago	N	2018-08-29	2	77	M	Sporadic	Sporadic	N	N	N	N	N	77	N	1	Y	1	1
s.777152	s.777152				777152	52945	63	2018-08-27	University of Chicago	N	2018-08-28	2	59	F	Familial	CCM1	Y	N	N	Y	Y	44	N	1	N	101	20
s.777729	s.777729				777729	52997	425	2018-08-29	University of Chicago	N	2018-08-31	2	31	F	Familial	unknown	Y	N	Y	N	N	14	Y	0	N	2	2

## Sheet: shotgun control
shotgun sequncing ID	Study Site	Age	Sex	note
PCMP_c.3001	Upenn/COMBO	26	M	shotgun control
PCMP_c.3003	Upenn/COMBO	23	F	shotgun control
PCMP_c.3004	Upenn/COMBO	24	F	shotgun control
PCMP_c.3006	Upenn/COMBO	33	F	shotgun control
PCMP_c.3007	Upenn/COMBO	29	F	shotgun control
PCMP_c.3008	Upenn/COMBO	46	F	shotgun control
PCMP_c.3009	Upenn/COMBO	30	F	shotgun control
PCMP_c.3010	Upenn/COMBO	42	M	shotgun control
PCMP_c.3011	Upenn/COMBO	78	F	shotgun control
PCMP_c.3013	Upenn/COMBO	50	F	shotgun control
PCMP_c.3015	Upenn/COMBO	27	F	shotgun control
PCMP_c.3018	Upenn/COMBO	44	F	shotgun control
PCMP_c.3019	Upenn/COMBO	39	M	shotgun control
PCMP_c.3023	Upenn/COMBO	40	M	shotgun control
PCMP_c.3025	Upenn/COMBO	37	F	shotgun control
PCMP_c.3027	Upenn/COMBO	42	M	shotgun control
PCMP_c.3029	Upenn/COMBO	23	M	shotgun control
PCMP_c.3030	Upenn/COMBO	22	M	shotgun control
PCMP_c.3033	Upenn/COMBO	24	F	shotgun control
PCMP_c.3040	Upenn/COMBO	24	M	shotgun control
PCMP_c.3044	Upenn/COMBO	22	F	shotgun control
PCMP_c.3049	Upenn/COMBO	24	F	shotgun control
PCMP_c.3053	Upenn/COMBO	24	F	shotgun control
PCMP_c.3063	Upenn/COMBO	29	M	shotgun control
PCMP_c.3079	Upenn/COMBO	31	F	shotgun control
PCMP_c.3082	Upenn/COMBO	30	M	shotgun control
PCMP_c.3085	Upenn/COMBO	21	F	shotgun control

## Sheet: 16S control (AGP)
	shotgun sequncing ID	Study Site	Age	Sex	note 1	ENA Project ID
16S control	10317.000017076	American Gut Project	44	M	16S control	PRJEB11419
16S control	10317.000017089	American Gut Project	33	F	16S control	PRJEB11419
16S control	10317.000017114	American Gut Project	43	F	16S control	PRJEB11419
16S control	10317.000020628	American Gut Project	42	M	16S control	PRJEB11419
16S control	10317.000020788	American Gut Project	34	M	16S control	PRJEB11419
16S control	10317.000021977	American Gut Project	74	M	16S control	PRJEB11419
16S control	10317.000022093	American Gut Project	55	M	16S control	PRJEB11419
16S control	10317.000022098	American Gut Project	38	F	16S control	PRJEB11419
16S control	10317.000022263	American Gut Project	8	F	16S control	PRJEB11419
16S control	10317.000023389	American Gut Project	20	M	16S control	PRJEB11419
16S control	10317.000023952	American Gut Project	59	F	16S control	PRJEB11419
16S control	10317.000026188	American Gut Project	13	F	16S control	PRJEB11419
16S control	10317.000027352	American Gut Project	46	F	16S control	PRJEB11419
16S control	10317.00002868	American Gut Project	45	M	16S control	PRJEB11419
16S control	10317.000028782	American Gut Project	36	M	16S control	PRJEB11419
16S control	10317.000030687	American Gut Project	27	F	16S control	PRJEB11419
16S control	10317.000030568	American Gut Project	49	F	16S control	PRJEB11419
16S control	10317.000032804	American Gut Project	58	F	16S control	PRJEB11419
16S control	10317.000039877	American Gut Project	4	M	16S control	PRJEB11419
16S control	10317.000027785	American Gut Project	74	F	16S control	PRJEB11419
16S control	10317.000040168	American Gut Project	60	F	16S control	PRJEB11419
16S control	10317.000043012	American Gut Project	23	F	16S control	PRJEB11419
16S control	10317.000043076	American Gut Project	37	F	16S control	PRJEB11419
16S control	10317.000038489	American Gut Project	5	M	16S control	PRJEB11419
16S control	10317.00003849	American Gut Project	37	M	16S control	PRJEB11419
16S control	10317.000047789	American Gut Project	46	M	16S control	PRJEB11419
16S control	10317.00005233	American Gut Project	46	F	16S control	PRJEB11419
16S control	10317.00004307	American Gut Project	23	M	16S control	PRJEB11419
16S control	10317.00005205	American Gut Project	54	M	16S control	PRJEB11419
16S control	10317.000052479	American Gut Project	19	M	16S control	PRJEB11419
16S control	10317.000013613	American Gut Project	77	M	16S control	PRJEB11419
16S control	10317.000013711	American Gut Project	14	F	16S control	PRJEB11419
16S control	10317.000013827	American Gut Project	11	M	16S control	PRJEB11419
16S control	10317.000011388	American Gut Project	33	F	16S control	PRJEB11419
16S control	10317.000014234	American Gut Project	46	M	16S control	PRJEB11419
16S control	10317.000014289	American Gut Project	12	M	16S control	PRJEB11419
16S control	10317.000009608	American Gut Project	62	M	16S control	PRJEB11419
16S control	10317.000011275	American Gut Project	56	M	16S control	PRJEB11419
16S control	10317.000011341	American Gut Project	53	F	16S control	PRJEB11419
16S control	10317.000014209	American Gut Project	60	F	16S control	PRJEB11419
16S control	10317.000013005	American Gut Project	46	M	16S control	PRJEB11419
16S control	10317.000015826	American Gut Project	45	F	16S control	PRJEB11419
16S control	10317.000007719	American Gut Project	18	M	16S control	PRJEB11419
16S control	10317.00001291	American Gut Project	60	M	16S control	PRJEB11419
16S control	10317.000013053	American Gut Project	34	M	16S control	PRJEB11419
16S control	10317.000003837	American Gut Project	41	F	16S control	PRJEB11419
16S control	10317.000015605	American Gut Project	38	F	16S control	PRJEB11419
16S control	10317.000016333	American Gut Project	43	F	16S control	PRJEB11419
16S control	10317.000016458	American Gut Project	54	F	16S control	PRJEB11419
16S control	10317.000013108	American Gut Project	61	M	16S control	PRJEB11419
16S control	10317.000017202	American Gut Project	45	M	16S control	PRJEB11419
16S control	10317.000007792	American Gut Project	37	M	16S control	PRJEB11419
16S control	10317.000013023	American Gut Project	33	M	16S control	PRJEB11419
16S control	10317.000017658	American Gut Project	74	F	16S control	PRJEB11419
16S control	10317.000020055	American Gut Project	55	F	16S control	PRJEB11419
16S control	10317.000022591	American Gut Project	46	M	16S control	PRJEB11419
16S control	10317.000023046	American Gut Project	14	F	16S control	PRJEB11419
16S control	10317.000022558	American Gut Project	43	F	16S control	PRJEB11419
16S control	10317.000003098	American Gut Project	37	F	16S control	PRJEB11419
16S control	10317.000012906	American Gut Project	36	M	16S control	PRJEB11419
16S control	10317.000021639	American Gut Project	14	F	16S control	PRJEB11419
16S control	10317.000023826	American Gut Project	55	F	16S control	PRJEB11419
16S control	10317.000021333	American Gut Project	64	M	16S control	PRJEB11419
16S control	10317.000022443	American Gut Project	52	F	16S control	PRJEB11419
16S control	10317.000022554	American Gut Project	54	M	16S control	PRJEB11419
16S control	10317.000018377	American Gut Project	12	M	16S control	PRJEB11419
16S control	10317.000020052	American Gut Project	50	M	16S control	PRJEB11419
16S control	10317.000021304	American Gut Project	46	F	16S control	PRJEB11419
16S control	10317.000026503	American Gut Project	60	F	16S control	PRJEB11419
16S control	10317.000031205	American Gut Project	10	F	16S control	PRJEB11419
16S control	10317.000026122	American Gut Project	22	F	16S control	PRJEB11419
16S control	10317.000036104	American Gut Project	23	F	16S control	PRJEB11419
16S control	10317.00003611	American Gut Project	18	M	16S control	PRJEB11419
16S control	10317.000036111	American Gut Project	18	M	16S control	PRJEB11419
16S control	10317.000036963	American Gut Project	55	F	16S control	PRJEB11419
16S control	10317.000038393	American Gut Project	58	F	16S control	PRJEB11419
16S control	10317.000028084	American Gut Project	59	F	16S control	PRJEB11419
16S control	10317.000038134	American Gut Project	63	M	16S control	PRJEB11419
16S control	10317.000033547	American Gut Project	20	M	16S control	PRJEB11419
16S control	10317.00003801	American Gut Project	49	M	16S control	PRJEB11419
16S control	10317.000038118	American Gut Project	43	M	16S control	PRJEB11419
16S control	10317.00002784	American Gut Project	60	F	16S control	PRJEB11419
16S control	10317.000041258	American Gut Project	55	F	16S control	PRJEB11419
16S control	10317.000042999	American Gut Project	18	M	16S control	PRJEB11419
16S control	10317.000044399	American Gut Project	44	F	16S control	PRJEB11419
16S control	10317.000032834	American Gut Project	17	M	16S control	PRJEB11419
16S control	10317.000036858	American Gut Project	41	F	16S control	PRJEB11419
16S control	10317.000041666	American Gut Project	50	M	16S control	PRJEB11419
16S control	10317.000032629	American Gut Project	52	F	16S control	PRJEB11419
16S control	10317.000033471	American Gut Project	1	M	16S control	PRJEB11419
16S control	10317.000033548	American Gut Project	24	F	16S control	PRJEB11419
16S control	10317.000037964	American Gut Project	56	M	16S control	PRJEB11419
16S control	10317.000038099	American Gut Project	56	F	16S control	PRJEB11419
16S control	10317.000002257	American Gut Project	9	M	16S control	PRJEB11419
16S control	10317.000003921	American Gut Project	13	F	16S control	PRJEB11419
16S control	10317.000027638	American Gut Project	65	M	16S control	PRJEB11419
16S control	10317.000025993	American Gut Project	36	F	16S control	PRJEB11419
16S control	10317.000027229	American Gut Project	42	M	16S control	PRJEB11419
16S control	10317.000028727	American Gut Project	52	M	16S control	PRJEB11419
16S control	10317.000028952	American Gut Project	3	F	16S control	PRJEB11419
16S control	10317.000028154	American Gut Project	54	F	16S control	PRJEB11419
16S control	10317.000028224	American Gut Project	59	M	16S control	PRJEB11419
16S control	10317.0000294269	American Gut Project	58	F	16S control	PRJEB11419
16S control	10317.000021262	American Gut Project	62	F	16S control	PRJEB11419
16S control	10317.00002219	American Gut Project	53	M	16S control	PRJEB11419
16S control	10317.000002325	American Gut Project	55	M	16S control	PRJEB11419
16S control	10317.000029266	American Gut Project	4	M	16S control	PRJEB11419
16S control	10317.000028137	American Gut Project	41	M	16S control	PRJEB11419
16S control	10317.000028461	American Gut Project	15	F	16S control	PRJEB11419
16S control	10317.000029405	American Gut Project	34	F	16S control	PRJEB11419
16S control	10317.000029559	American Gut Project	64	M	16S control	PRJEB11419
16S control	10317.000030006	American Gut Project	42	M	16S control	PRJEB11419
16S control	10317.00000202	American Gut Project	41	M	16S control	PRJEB11419
16S control	10317.000002051	American Gut Project	28	F	16S control	PRJEB11419
16S control	10317.000003316	American Gut Project	67	M	16S control	PRJEB11419
16S control	10317.000005686	American Gut Project	40	M	16S control	PRJEB11419
16S control	10317.000006757	American Gut Project	65	M	16S control	PRJEB11419
16S control	10317.000006809	American Gut Project	50	M	16S control	PRJEB11419
16S control	10317.000006894	American Gut Project	41	M	16S control	PRJEB11419
16S control	10317.00000178	American Gut Project	63	M	16S control	PRJEB11419
16S control	10317.000004192	American Gut Project	60	F	16S control	PRJEB11419
16S control	10317.000009127	American Gut Project	10	F	16S control	PRJEB11419
16S control	10317.000009475	American Gut Project	36	F	16S control	PRJEB11419
16S control	10317.000010833	American Gut Project	30	F	16S control	PRJEB11419
16S control	10317.000010839	American Gut Project	51	M	16S control	PRJEB11419
16S control	10317.00000206	American Gut Project	18	M	16S control	PRJEB11419
16S control	10317.000012004	American Gut Project	55	F	16S control	PRJEB11419
16S control	10317.000013859	American Gut Project	47	F	16S control	PRJEB11419
16S control	10317.000010186	American Gut Project	66	F	16S control	PRJEB11419
16S control	10317.000011204	American Gut Project	60	F	16S control	PRJEB11419
16S control	10317.000013947	American Gut Project	62	F	16S control	PRJEB11419
16S control	10317.000013197	American Gut Project	36	M	16S control	PRJEB11419
16S control	10317.000026652	American Gut Project	5	F	16S control	PRJEB11419
16S control	10317.000031056	American Gut Project	31	M	16S control	PRJEB11419
16S control	10317.0000312	American Gut Project	13	M	16S control	PRJEB11419
16S control	10317.000002531	American Gut Project	52	M	16S control	PRJEB11419
16S control	10317.000026635	American Gut Project	53	F	16S control	PRJEB11419
16S control	10317.000029203	American Gut Project	38	M	16S control	PRJEB11419
16S control	10317.000031085	American Gut Project	59	M	16S control	PRJEB11419
16S control	10317.000031359	American Gut Project	30	F	16S control	PRJEB11419
16S control	10317.000031439	American Gut Project	27	M	16S control	PRJEB11419
16S control	10317.000031441	American Gut Project	71	M	16S control	PRJEB11419
16S control	10317.000031833	American Gut Project	76	F	16S control	PRJEB11419
16S control	10317.000032613	American Gut Project	56	M	16S control	PRJEB11419
16S control	10317.000029439	American Gut Project	48	M	16S control	PRJEB11419
16S control	10317.000030027	American Gut Project	55	F	16S control	PRJEB11419
16S control	10317.000031303	American Gut Project	53	M	16S control	PRJEB11419
16S control	10317.000033717	American Gut Project	65	F	16S control	PRJEB11419
16S control	10317.000028504	American Gut Project	53	F	16S control	PRJEB11419
16S control	10317.000028589	American Gut Project	14	M	16S control	PRJEB11419
16S control	10317.00002954	American Gut Project	37	F	16S control	PRJEB11419
16S control	10317.00002962	American Gut Project	54	F	16S control	PRJEB11419
16S control	10317.000030052	American Gut Project	47	F	16S control	PRJEB11419
16S control	10317.000030061	American Gut Project	31	F	16S control	PRJEB11419
16S control	10317.000030164	American Gut Project	58	F	16S control	PRJEB11419
16S control	10317.000030349	American Gut Project	40	F	16S control	PRJEB11419
16S control	10317.000028393	American Gut Project	20	M	16S control	PRJEB11419
16S control	10317.000033665	American Gut Project	40	F	16S control	PRJEB11419
16S control	10317.000034119	American Gut Project	21	F	16S control	PRJEB11419
16S control	10317.000034247	American Gut Project	47	M	16S control	PRJEB11419
16S control	10317.000001129	American Gut Project	60	M	16S control	PRJEB11419
16S control	10317.000002243	American Gut Project	49	F	16S control	PRJEB11419
16S control	10317.000001098	American Gut Project	46	F	16S control	PRJEB11419
16S control	10317.000001694	American Gut Project	70	F	16S control	PRJEB11419
16S control	10317.000001747	American Gut Project	39	M	16S control	PRJEB11419
16S control	10317.0000033	American Gut Project	61	M	16S control	PRJEB11419
16S control	10317.000003974	American Gut Project	70	F	16S control	PRJEB11419
16S control	10317.00000416	American Gut Project	34	M	16S control	PRJEB11419
16S control	10317.000001285	American Gut Project	48	F	16S control	PRJEB11419
16S control	10317.000001362	American Gut Project	37	M	16S control	PRJEB11419
16S control	10317.000002329	American Gut Project	49	F	16S control	PRJEB11419
16S control	10317.000028723	American Gut Project	55	M	16S control	PRJEB11419
16S control	10317.000034179	American Gut Project	47	M	16S control	PRJEB11419
16S control	10317.000014195	American Gut Project	36	F	16S control	PRJEB11419
16S control	10317.000031262	American Gut Project	60	F	16S control	PRJEB11419
16S control	10317.000004291	American Gut Project	48	M	16S control	PRJEB11419
16S control	10317.000035434	American Gut Project	63	M	16S control	PRJEB11419
16S control	10317.000035473	American Gut Project	60	F	16S control	PRJEB11419
16S control	10317.000030036	American Gut Project	54	M	16S control	PRJEB11419
16S control	10317.000030172	American Gut Project	59	F	16S control	PRJEB11419
16S control	10317.000032824	American Gut Project	53	F	16S control	PRJEB11419
16S control	10317.00006974	American Gut Project	33	M	16S control	PRJEB11419
16S control	10317.000054321	American Gut Project	71	F	16S control	PRJEB11419
16S control	10317.0000224329	American Gut Project	9	M	16S control	PRJEB11419
16S control	10317.000059915	American Gut Project	24	F	16S control	PRJEB11419
16S control	10317.000065319	American Gut Project	54	F	16S control	PRJEB11419
16S control	10317.000039504	American Gut Project	76	F	16S control	PRJEB11419
16S control	10317	American Gut Project	4	F	16S control	PRJEB11419
16S control	10317.000023278	American Gut Project	45	F	16S control	PRJEB11419
16S control	10317.000039586	American Gut Project	66	M	16S control	PRJEB11419
16S control	10317.000041608	American Gut Project	20	F	16S control	PRJEB11419
16S control	10317.000051186	American Gut Project	59	F	16S control	PRJEB11419
16S control	10317.000021674	American Gut Project	12	F	16S control	PRJEB11419
16S control	10317.000059861	American Gut Project	8	M	16S control	PRJEB11419
16S control	10317.000065769	American Gut Project	27	M	16S control	PRJEB11419
16S control	10317.000065928	American Gut Project	25	F	16S control	PRJEB11419
16S control	10317.000058596	American Gut Project	21	F	16S control	PRJEB11419
16S control	10317.000066453	American Gut Project	70	M	16S control	PRJEB11419
16S control	10317.000039642	American Gut Project	61	M	16S control	PRJEB11419
16S control	10317.000039618	American Gut Project	66	F	16S control	PRJEB11419
16S control	10317.000039658	American Gut Project	67	M	16S control	PRJEB11419
16S control	10317.000065391	American Gut Project	18	F	16S control	PRJEB11419
16S control	10317.000066935	American Gut Project	42	F	16S control	PRJEB11419
16S control	10317.000069177	American Gut Project	38	M	16S control	PRJEB11419
16S control	10317.000063012	American Gut Project	58	M	16S control	PRJEB11419
16S control	10317.000069151	American Gut Project	75	M	16S control	PRJEB11419
16S control	10317.000069518	American Gut Project	23	M	16S control	PRJEB11419
16S control	10317.000066756	American Gut Project	20	M	16S control	PRJEB11419
16S control	10317.000066891	American Gut Project	43	M	16S control	PRJEB11419
16S control	10317.000041291	American Gut Project	37	M	16S control	PRJEB11419
16S control	10317.00006647	American Gut Project	57	M	16S control	PRJEB11419
16S control	10317.000069208	American Gut Project	24	M	16S control	PRJEB11419
16S control	10317.00006921	American Gut Project	59	F	16S control	PRJEB11419
16S control	10317.000001334	American Gut Project	62	F	16S control	PRJEB11419
16S control	10317.000005834	American Gut Project	63	F	16S control	PRJEB11419
16S control	10317.00000271	American Gut Project	15	M	16S control	PRJEB11419
16S control	10317.000008949B	American Gut Project	29	M	16S control	PRJEB11419
16S control	10317.000008957A	American Gut Project	49	F	16S control	PRJEB11419
16S control	10317.000002437	American Gut Project	43	F	16S control	PRJEB11419
16S control	10317.000002972	American Gut Project	65	M	16S control	PRJEB11419
16S control	10317.000039728	American Gut Project	66	M	16S control	PRJEB11419
16S control	10317.000068083	American Gut Project	50	F	16S control	PRJEB11419
16S control	10317.000069627	American Gut Project	27	M	16S control	PRJEB11419
16S control	10317.000067486	American Gut Project	42	F	16S control	PRJEB11419
16S control	10317.000067652	American Gut Project	47	F	16S control	PRJEB11419
16S control	10317.000068116	American Gut Project	30	M	16S control	PRJEB11419
16S control	10317.000067683	American Gut Project	24	M	16S control	PRJEB11419
16S control	10317.00006789	American Gut Project	35	M	16S control	PRJEB11419
16S control	10317.000039629	American Gut Project	47	F	16S control	PRJEB11419
16S control	10317.000047576	American Gut Project	3	M	16S control	PRJEB11419
16S control	10317.00006748	American Gut Project	37	F	16S control	PRJEB11419
16S control	10317.000068	American Gut Project	28	M	16S control	PRJEB11419
16S control	10317.000068058	American Gut Project	27	F	16S control	PRJEB11419
16S control	10317.000002159	American Gut Project	46	F	16S control	PRJEB11419
16S control	10317.00000383	American Gut Project	44	F	16S control	PRJEB11419
16S control	10317.000006711	American Gut Project	69	F	16S control	PRJEB11419
16S control	10317.00000267	American Gut Project	47	F	16S control	PRJEB11419
16S control	10317.000006797	American Gut Project	34	F	16S control	PRJEB11419
16S control	10317.000007734	American Gut Project	50	F	16S control	PRJEB11419
16S control	10317.000006125	American Gut Project	38	F	16S control	PRJEB11419
16S control	10317.00000718	American Gut Project	17	F	16S control	PRJEB11419
16S control	10317.000004026	American Gut Project	50	M	16S control	PRJEB11419
16S control	10317.000005987	American Gut Project	31	M	16S control	PRJEB11419
16S control	10317.000009236	American Gut Project	48	F	16S control	PRJEB11419
16S control	10317.000009583	American Gut Project	67	F	16S control	PRJEB11419
16S control	10317.000040325	American Gut Project	27	F	16S control	PRJEB11419
16S control	10317.000012397	American Gut Project	77	M	16S control	PRJEB11419
16S control	10317.000015933	American Gut Project	47	F	16S control	PRJEB11419
16S control	10317.000046647	American Gut Project	65	M	16S control	PRJEB11419
16S control	10317.000047004	American Gut Project	37	M	16S control	PRJEB11419
