# Supplementary material for: Permissive microbiome characterizes human subjects with a neurovascular disease cavernous angioma
Source: Nat Commun. 2020 May 27;11:2659. doi: 10.1038/s41467-020-16436-w (PMC7253448; doi:10.1038/s41467-020-16436-w)
Supplement: Supplementary file 3 — Source Data [file 41467_2020_16436_MOESM3_ESM.zip › Plasma_biomarker_new.xlsx]

## Sheet: Sheet1
Patient site ID	TLR4 ngml	LPB ngml	CRP ngml	sCD14 ngml	Endoglin ngml	Thrombomodulin ngml	Thrombospondin-1 ngml		patient site ID	IFN-γ	IL-10	IL-1β	IL-6	TNF-α	VEGF
294	0	11.5889	2426.99	1.39101	3.94884	4.92241	76.4177		294	1.67	0.16	0.05	0.32	2.03	16.54
339	15.5972	40.4785	2243.2	1.17284	3.88019	4.29072	16.9398		238	2.13	0.17	0.07	0.23	1.72	9.88
116	1.97383	34.1842	3213.04	1.67934	2.31199	5.58359	36.5137		116	3.38	0.16	0.04	0.29	1.36	8.41
249	0	26.8263	359.399	1.50816	3.48676				262	15.56	0.09	0	0.48	3.5	11.6
262	0.0104729			1.24388	3.50368	4.10748	62.3567		236	1.66	1.79	0.08	0.33	1.68	16.31
236	0.336336	27.0003	800.398	1.30422	3.11212	3.88973	35.7178		211	186.48	0.36	0.06	0.63	2.25	34.8
290	0	27.0161	697.554	1.81852	4.49046				290	2.83	0.22	0.05	1.61	2.86	21.61
257	0	20.5041	612.678	1.86061	4.76034				255	3.97	0.18	0.09	1.46	2.31	23.87
255	0	29.1289	0	1.51662	5.79082	6.23874	38.9104		279	1.9	0.14	0.04	0.18	2.01	17.58
205	1.52587	25.2858	3571.25	1.44978	2.50878				364	0.82	0.22	0	0.63	1.95	21.38
347	35.968	25.8168	61.9046	1.41254	4.2204				369	9.15	0.44	0.56	5.51	2.42	11.49
180	0.365987	30.4932	1900.38	1.3094	3.6547				370	2.35	0.23	0	0.3	1.47	10.86
349	4.22964	24.3804	1388.82	1.90125	4.8743				316	1.47	0.59	0.05	0.17	1.46	16.75
279	0	25.7252	1272.58	1.2255	3.54201				375	3.32	0.93	0.05	1.6	1.53	25.96
110	0.841004	30.1773	2355.27	1.52417	4.27966				377	1.26	0.27	0.09	0.21	1.72	12.83
360	1.88415	25.3612	1.00265	1.12683	3.79942	3.84046	13.6189		379	17.72	0.15	0.09	1.5	2.32	18.99
364	0	31.733	1134.73	1.21387	4.07219	3.35243	67.9913		388	2.09	0.16	0.03	0.36	1.47	10.38
365	0	27.3991	6681.79	2.13513	4.81339	4.48491	34.0311		392	0.79	0.25	0.07	1.56	2.42	18.48
369	0.484634	21.2676		2.1388	4.54114	3.77703	132.918		387	2.36	0.48	0.02	0.73	2.7	22.98
370	0.900462	30.1424	1562.56	1.50816	3.44821	3.08897	43.6421		373	1.72	0.33	0.06	0.46	1.77	20.7
316	0	27.1115	3022.23	1.52795	5.25952	5.4807	19.7105		390	1.69	0.22	0.02	0.47	3	11.72
375	0.18815	30.0205	1474.3	1.5565	4.22929	6.23195	17.3209		303	4.08	0.26	0	0.52	2.71	12.02
292	0	53.5939	6629.59	1.5613	3.56189	3.83341	12.3918		280	1.85	0.18	0.04	1.19	2.15	20.86
344	3.9575	27.1274	941.345	1.27429	3.3503	4.85316	17.7024		385	2.4	0.21	0.03	0.4	2.53	12.25
379	0.247411	31.7147	0	1.24305	3.86231	3.96709	28.4226		400	3.18	0.11	0.02	0.59	1.69	26.92
388	1.00564	41.6611	321.605	1.39558	3.44634	3.35199	25.7907		23	2.65	0.18	0.06	0.48	1.57	42.47
392				1.33305	3.26847	3.30597	14.1864		405	1.69	0.22	0	0.6	2.51	21.76
387	94.6535	64.5055	138.996	1.68707	3.30646	4.65838	29.4014		417	9.07	0.57	0.03	0.76	2.14	18.28
373	0.780768	33.5361	2918.22	1.71175	4.0176	4.74194	46.0782		130	25.02	0.25	0.17	0.57	4.04	17.15
390	0.664922	40.9741	188.667	1.26988	3.32022	3.27966	26.0824		264	1.89	0.16	0	0.47	1.73	11.93
303	0.900462	43.3701	440.783	0.998592	3.42345	3.57928	48.835		424	2.48	0.21	0	0.25	1.47	14.3
372	9.98009	25.771	0	1.47278	2.1647	3.90381	67.9913
162	19.0858	29.5717	379.196	1.78981	3.8668
280	0.650452	38.0288	1475.02	1.71346	3.64	2.73088	108.779
385	0	26.3877	582.519	1.74998	3.93097	4.14953	39.4114
400				1.38923	4.55159	5.10211	37.6106
295	0	36.8117	3011.68	1.47093	4.07367	2.66618	53.0547
350	2.19766	39.0734	2044.66	1.89446	3.6017	6.10937	30.677
23	0	25.3159	1241.16	1.30595	2.94015	3.96006	15.7033
399	1.07104	39.9112	1168.24	1.98057	4.43871	4.24542	30.7753
405	0.969336	37.5883	232.176	1.71518	3.33096	3.49637	22.306
202	19.2849	33.4237	1373.2	1.59999	4.8225	4.34539	39.9129
417	1.15103	41.158	848.946	2.32839	4.47733	5.01758	57.211
130	0.715587	39.7322	711	1.72376	4.04824	4.62621	32.8444
263	0			1.21221	4.2678	4.69362	43.8446
165	0	34.4218	4341.16	1.34941	5.01422	4.59631	26.7637
424	15.0837	49.6418	307.793	1.5551	4.09486	4.59403	53.4685
