# Supplementary material for: Permissive microbiome characterizes human subjects with a neurovascular disease cavernous angioma
Source: Nat Commun. 2020 May 27;11:2659. doi: 10.1038/s41467-020-16436-w (PMC7253448; doi:10.1038/s41467-020-16436-w)
Supplement: Supplementary file 3 — Source Data [file 41467_2020_16436_MOESM3_ESM.zip › Shotgun_Species_matrix.txt]

#OTUID	PCMP_c.3001	PCMP_c.3003	PCMP_c.3004	PCMP_c.3006	PCMP_c.3007	PCMP_c.3008	PCMP_c.3009	PCMP_c.3010	PCMP_c.3011	PCMP_c.3013	PCMP_c.3015	PCMP_c.3018	PCMP_c.3019	PCMP_c.3023	PCMP_c.3025	PCMP_c.3027	PCMP_c.3029	PCMP_c.3030	PCMP_c.3033	PCMP_c.3040	PCMP_c.3044	PCMP_c.3049	PCMP_c.3053	PCMP_c.3063	PCMP_c.3079	PCMP_c.3082	PCMP_c.3085	PCMP_s.598770	PCMP_s.598775	PCMP_s.598797	PCMP_s.598806	PCMP_s.598997	PCMP_s.599002	PCMP_s.600244	PCMP_s.600839	PCMP_s.600863	PCMP_s.600994	PCMP_s.602224	PCMP_s.606705	PCMP_s.645159	PCMP_s.647208	PCMP_s.647305	PCMP_s.647310	PCMP_s.648321	PCMP_s.657520	PCMP_s.659610	PCMP_s.660736	PCMP_s.660742	PCMP_s.660866
s__Acidaminococcus_fermentans	0	0	0	0	0	0	0	0	0	0	0	0	0	0	0	0	0	0	0	0.02525	0	0	0	0	0	0	0	0	0	0	0	0	0	0	0	0	0	0	0	0	0	0	0	0	0	0	0	0	0
s__Acidaminococcus_intestini	0	0	0	0	0	0	0	0	0	0.22959	0	0	0.12748	0.35119	0	0	0	0	0	0.25172	0	0	0	0	0	0	0	0	0	0	0	0	0	0	0	0	0	0	0	0	0	0.1469	0	0.03377	0	0	0	0	0
s__Acidaminococcus_sp_D21	0	0	0	0	0	0	0	0	0	0	0	0	0	0	0	0	0	1.01446	0	0	0	0	0	0	0	0	0	0	0	0	0	0	0	0	0	0	0	0	0	0	0	0	0	0	0	0	1.21758	0	0
s__Acidaminococcus_sp_HPA0509	0	0	0	0	0	0	0	0	0	0	0	0	0	1.79456	0	0	0	0	0	0	0	0	0	0	0	0	0	0	0	0	0	0	0	0	0	0	0	0	0	0	0	0	0	0	0	0	0	0	0
s__Acidaminococcus_unclassified	0.27221	0	0	0	0	0	0.27256	0.4927	0.13593	1.5744	0	0.02143	0.2714	0	0	0	5.62953	0.21724	0	0	0	3.65139	0	0	0	0	0	0	0	0	0	0	0	0	0	0	0	0	0	0	3.47817	1.26307	10.42334	0.14708	0	0	0.09252	0	0
s__Actinobacillus_unclassified	0	0	0	0	0	0	0	0	0	0	0	0	0	0	0	0	0	0	0	0	0	0	0	0	0	0	0	0	0	0	0	0	0	0	0	0	0	0	0	0	0	0	0	0	0	0	0	0	0
s__Actinomyces_graevenitzii	0	0	0	0	0	0	0	0	0	0	0	0.06515	0	0	0	0	0	0	0	0	0	0	0	0	0	0	0	0	0	0	0	0	0	0	0	0	0	0	0	0	0	0	0	0	0	0	0	0	0
s__Actinomyces_odontolyticus	0	0	0	0	0	0	0	0	0	0	0	0.02405	0	0	0	0	0	0	0	0	0	0	0	0	0	0	0	0	0	0	0	0	0	0	0	0	0	0	0	0	0	0	0	0	0	0	0	0	0
s__Actinomyces_turicensis	0	0	0	0	0	0	0	0	0	0	0	0	0	0	0	0	0	0	0	0	0	0	0	0	0	0	0	0	0	0	0	0.01987	0	0	0	0	0.0457	0	0	0	0	0	0.00655	0	0	0	0	0	0
s__Adlercreutzia_equolifaciens	0.01461	0	0	0.02007	0	0.00317	0.02364	0	0	0	0	0	0	0	0	0	0	0	0.03634	0	0.00974	0.00556	0	0.00187	0	0.02463	0	0	0.03325	0.02867	0.0646	0.09876	0	0.13116	0.01161	0	0.02894	0.04603	0	0	0	0	0	0	0	0.05697	0	0	0
s__Aggregatibacter_segnis	0	0	0	0	0	0	0	0	0	0	0	0	0	0	0	0	0	0	0	0	0	0	0	0	0	0	0	0	0	0	0	0	0	0	0	0	0	0	0	0	0	0	0	0	0	0	0	0	0
s__Akkermansia_muciniphila	1.31463	3.12847	8.28705	1.46289	0.23654	0.15578	0	4.85244	5.44374	0	0	0	0.28934	3.33066	39.54306	0.04084	0	0	9.0304	0	0.88841	0.0891	0	0	0	1.98742	0.04506	0	1.64418	0.048	3.97744	1.1943	0.27054	0.78933	0.04639	0	0.04232	1.08113	0	0	0	0.00443	0	0.23958	2.77587	0	0.0452	5.5968	0.35548
s__Alistipes_finegoldii	0.27079	0.09065	0.01506	0.05449	2.8922	0.57423	0.4328	0.00879	0.03968	0	0.26061	0	0.04735	0.04433	0.02894	0.00378	0.01304	0.05066	0.21642	0	1.7848	0.13269	0.70496	0.1354	0.17291	0	0.70374	0	0	0.60828	0.23656	1.05871	0.15895	2.22142	1.51305	0	11.38849	3.48331	0.05307	0	0	0.0336	0.05182	0	0.24483	0.19495	0	0.02119	0.1728
s__Alistipes_indistinctus	3.65796	0.08201	0	0.15684	0.18437	0.23599	0	0.00431	0	0	0	0	0.46856	0	0	0.01379	0	0	2.9011	2.78101	0.16277	0	0.10427	0.02703	0	0	0	0	0	0	0.19703	0	0	0	0	0	0	0	0	0	0	0.4388	0	0.19177	0	0	0	0.017	0.02582
s__Alistipes_onderdonkii	12.4424	0.0956	0.00744	6.55366	2.79423	0.71031	0	0.01788	0.02178	0	0	0	0.11305	1.0571	0.06895	0.13685	0.30322	0.45646	0.49648	0	1.67273	0.81797	0	0.19357	0.18581	0	0	2.2003	0	6.82665	2.04975	1.02491	0.53816	5.44996	7.87389	0	0	5.31655	2.3467	0	0	0	0	2.67668	1.35166	0	0	0.2812	1.17193
s__Alistipes_putredinis	0	0	7.48985	4.40852	6.21865	6.98539	8.39705	1.16253	14.75332	0	4.21363	0	1.28927	0	2.50285	5.7593	3.49569	6.59902	16.63581	0	15.36144	0	0	2.86173	2.56169	4.06086	0	0	0	4.52301	0	3.69466	16.22882	2.31243	3.93457	0	5.90257	7.27111	8.07339	0	0	7.85729	2.85855	13.57321	6.38095	0.13698	6.01937	0.00158	9.76084
s__Alistipes_senegalensis	0	0	0.10942	0.00363	0	0	0.14703	0	0.09591	0	0	0	0.01126	0	0.07961	0	0	0.01774	0	0.10123	0.02375	0	0	0	0	0	0	0	0	0	0	0.00575	0.02572	0.49999	0	0	0	0	0	0	0	0.02158	0	0.01457	0	0	0	0.05587	0
s__Alistipes_shahii	0	2.20915	3.23112	0.93659	0.53738	0.85763	0.42697	0.06245	1.67899	0	1.39444	0	0.42177	0	2.40172	0.03581	0.21686	0.11387	0.68082	0.45598	0.69963	0	0.21309	0.58761	0.19154	0	0	1.35238	0	8.33701	0	2.63597	0.87104	0.3556	0.24331	0	0	2.88836	0	0	0	1.76207	0	2.29583	0	0.23265	0.57454	2.22449	0
s__Alistipes_sp_AP11	0.64715	0	0	0	0	0	0	0	0	0	1.13284	0	0	0	0	0	0	0	0	0	0	1.37732	0.68883	0	0	0	0	0	0	0	0	0	0	0	0	0	0	0	0	0	0	0	0	0	0	0	0	0	0
s__Alistipes_sp_HGB5	0	0	0	0	0	0	0	0	0	0	0	0	0	0	0	0	0	0	0	0	0	0	0	0	0	0	0	0	0	15.80929	0	0	0	0	0	0	0	0	0	0	0	0	0	0	0	0	0	0	1.85245
s__Alistipes_unclassified	0	0	0	0	0	0	0	0	0	0	0	0	0	0	0	0	0	0	0	0	0	0	0	0	0	0	0.54321	0	0	0	0.41772	0	0	0	0	0	6.33661	0	0	0	0	0	0	0	0	0.31324	0	4.58111	0
s__Alloprevotella_tannerae	0	0	0	0	0	0	0	0	0	0	0	0	0	0	0	0	0	0	0	0	0	0	0	0	0	0	0	0	0	0	0	0	0	0	0	0	0	0	0	0	0	0	0	0	0	0	0	0	0
s__Alloprevotella_unclassified	0	0	0	0	0	0	0	0	0	0	0	0	0	0	0	0	0	0	0	0	0	0	0	0	0	0	0	0	0	0	0	0	0	0	0	0	0	0	0	0	0	0	0	0	0	0	0	0	0
s__Anaerococcus_vaginalis	0	0	0	0	0	0	0	0	0	0	0	0	0	0	0	0	0	0	0	0	0	0	0	0	0	0	0	0	0	0	0	0	0	0	0	0	0	0	0	0	0	0	0	0	0	0	0	0	0
s__Anaerofustis_stercorihominis	0	0	0	0	0	0	0	0	0	0	0	0	0	0	0	0	0	0	0	0	0	0	0	0	0	0	0	0	0	0	0	0	0	0	0	0	0	0	0	0	0	0	0	0	0	0	0	0	0
s__Anaeroglobus_geminatus	0	0	0	0	0	0	0	0	0	0	0	0	0	0	0	0	0	0	0	0	0	0	0	0	0	0	0	0	0	0	0	0	0	0	0	0	0	0	0	0	0	0	0	0	0	0	0	0	0
s__Anaerostipes_caccae	0	0	0	0	0	0	0	0	0	0	0	0	0	0	0	0	0	0	0	0	0	0	0	0	0	0	0	0	0	0	0	0	0	0	0	0	0	0	0	0	0	0	0	0	0	0	0	0	0
s__Anaerostipes_hadrus	0.09512	0.04019	0.07086	0	0.03179	0.02206	0.01182	0.16203	0	0.07088	0.01546	0.09013	0.13293	0.31057	0.22573	0.63687	0.71992	0.02754	0.18237	0	0.02455	0.03391	0.01789	0.03663	0.14573	0.07544	0.00742	0.12195	0	0.11069	0	0	0	0.06867	0.01869	0.005	0.02783	0.00216	0	0.00817	0	0	0	0	0.081	0.01174	0	0	0
s__Anaerostipes_unclassified	0	0	0	0	0	0	0	0	0	0	0	0	0	0	0	0	0	0	0	0	0	0	0	0	0	0	0	0	0	0	0	0	0	0	0	0	0	0	0	0	0	0	0	0	0	0	0	0	0
s__Anaerotruncus_colihominis	0.0316	0	0.01226	0.00527	0	0	0.01627	0.00455	0	0	0	0	0	0.01377	0.01954	0	0	0.0045	0	0	0.00347	0.14437	0.04099	0.03956	0	0.12774	0	0.01311	0.17892	0.10019	0	0.04816	0	0	0	0	0.02116	0.01115	0	0	0	0.03441	0.00171	0	0.01726	0.10704	0.02264	0	0.02472
s__Anaerotruncus_unclassified	0	0	0	0.01853	0	0	0	0	0	0	0	0	0	0	0.03284	0	0	0	0	0	0	0	0.05442	0	0	0	0	0	0	0	0	0	0	0	0	0	0	0	0	0	0	0	0	0	0	0	0	0.02939	0.00841
s__Arcobacter_unclassified	0	0	0	0	0	0	0	0	0	0	0	0	0	0	0	0	0	0	0	0	0	0	0	0	0	0	0	0	0	0	0	0	0	0	0	0	0	0	0	0	0	0	0	0	0	0	0	0	0
s__Atopobium_parvulum	0	0	0	0	0	0	0	0	0	0	0	0.01837	0	0	0	0	0	0	0	0	0	0	0	0	0	0	0	0	0	0	0	0	0	0	0	0	0	0	0	0	0	0	0	0	0	0	0	0	0
s__Atopobium_vaginae	0	0	0	0	0	0	0	0	0	0	0	0	0	0	0	0	0	0	0	0	0	0	0	0	0	0	0	0	0	0	0	0	0	0	0	0	0	0	0	0	0	0	0	0	0	0	0	0	0
s__Bacteroidales_bacterium_ph8	0.91129	0	0	0	0.05759	1.46579	0	0.01785	0.7589	0	0.98598	0	0.16419	0	0	0	0	0.16971	0	0.74323	0.88241	0	0	0	0	0	0	0	0	0.55822	0	0	0.07124	5.01084	0	0	0	0	0	0	0	0.14318	0.15088	0.14217	0	2.64547	0	0	1.32033
s__Bacteroides_barnesiae	0	0	0	0	0	0	0	0	0	0	0	0	0	0	0	0	0	0	0	0	0	0	0	0	0	0	0	0	0	0	0	0	0	0	0	0	0	0	0	0	0	0	0	0	0	0	0	0	0
s__Bacteroides_caccae	0	0	2.32235	2.15917	0	0.41843	1.46309	0	0.32006	0	6.46833	0	0.36692	7.95791	0	1.82172	0.35587	9.33934	0.34756	1.18374	0	4.59949	3.5867	0	1.57488	0	8.64188	0	0	0	0	12.58611	1.8979	5.36976	4.71077	5.96285	26.02064	0	0	10.0377	24.03666	7.78749	9.73677	3.52426	11.36186	18.5097	0	7.41677	5.92528
s__Bacteroides_cellulosilyticus	0	0	0	2.72049	20.25625	0.67257	2.09842	0.49515	0.00917	0	0	0	0	0.47302	0	0.01866	0.94413	8.77042	0	0	0.33973	0.02293	0.18799	0	0	0	0	2.04026	0	12.36877	5.59613	0.50519	0.78633	4.96005	2.54144	0.73355	0	14.77152	1.76286	0	0	0	0	0.83148	0	1.73768	0	0	0
s__Bacteroides_clarus	0	0	0	0	0	0	0	0	0	0	0	0	0.04543	0	0	0.0212	0	0	0	0	0	0	0	0	0	0	0	0	0	0	0	0	0	0	0	0	0	0	0	0	0	0	0	0.1444	0	0	0	0	0
s__Bacteroides_coprocola	0	0	0	0	0	0	0	0	0	0	0	0	0	0	0	0	0	0	0	0	0	0	0	0	0	0	0	0	0	0	0	0	0	0	0	0	0	0	0	0	0	0	0	0	0	0	0	0	0
s__Bacteroides_coprophilus	0	0	0	0	0	0	0	0	0	0	0	0.08665	0	0	0	0	0	0	0	0	0	0	0	0	0	0	0	0	0	0	0	0	0	0	0	0	0	0	0	0	0	0	0	0	0	0	0	0	0
s__Bacteroides_dorei	5.12338	0.0206	7.1418	4.32279	20.72017	0	0	0	0.05034	0	15.59939	0	0	0	1.45751	0	8.95314	0	1.52293	0.00544	3.51571	0	0.48053	1.89685	0.54959	1.22304	0	0	0.11624	0	0.37456	0.03913	0	0	5.03393	0	0	0	31.5902	0	0	8.41214	0.25814	0.00339	0.39887	0.00644	0	0.52103	1.04055
s__Bacteroides_eggerthii	0	0	0	0	0	0	0	0	0.07369	0	0	0	0.01258	0	0	0.45167	0	0	0	0.03028	0	0	37.3085	0	0.69333	0	0	0	0	0	0	0	0	0	0	0	0	0	0	0	0	0	0	1.07047	0	2.51482	0	0	0
s__Bacteroides_faecis	0	0.00887	0	0.03016	0	0.50724	0	0	0.10757	5.96385	0	0	0	0	1.50824	0	0	0	0	0	5.61645	0	2.51766	0	0	1.42081	0.00732	0.00729	0	0	0	0	1.29545	0	0	0	0	0	0	0	0	0.81124	0	0.23905	0	0	0	0.98098	0
s__Bacteroides_finegoldii	0	0	0	0	0.07875	0	0	0.03304	0	0	0.30636	0	0.05232	1.16992	0	0	0	0	0	0	0.20121	0	0	0	0	0	0	0	0	0	0	0	0	0	0	0	0	0	0	0	0	3.05664	0	0	0	0	0	0	1.4211
s__Bacteroides_fragilis	0.88124	0	0.76332	0	1.57922	0	0	0	0	0	0	0	0	0	0.10493	0	0.12116	0.42661	0.23663	0	4.39438	0	0	0.02102	0	8.76809	0	0	0	3.83328	0	0.02206	0.8347	0.06011	0	0	0	0	2.51069	0	5.17125	0	22.06212	1.23213	4.7211	0.36503	0	1.23397	1.33465
s__Bacteroides_gallinarum	0.00087	0	0	0	0	0	0	0	0	0	0	0	0	0	0	0	0	0	0	0	0	0	0	0	0	0	0	0	0	0	0	0	0	0	0	0	0	0	0	0	0	0	0	0	0	0	0	0	0
s__Bacteroides_intestinalis	0	6.95729	0.0163	0.0331	0	0.40843	0	0	0	0	0	0	0	0	0	0	0	0	5.03138	0	0	0.54365	0	0	0	0	0	0.21175	7.34082	0	0	0	0	0	0	0.71759	0	0	0	0	0	0.06739	0	0.10765	0	0	0	0	0
s__Bacteroides_massiliensis	0	0	3.37876	0	0	0.26421	0	0.07287	2.96446	0	5.98091	0	0.12197	0.46571	0	6.71987	9.1779	0	0	0.07586	0	0.4623	0	0	0	0	0	3.46352	0	0	0	0	0	0	0	0	0	0	0	0	0	6.37795	0	12.40905	0	0	0	0	0
s__Bacteroides_nordii	0	0	0	0	0	0	0	0	0	0	0.08696	0	0	0	0	0	0	0	0	0	0	0	0	0	0	0	0	0	0	0	0	0	0	0	0	0.18388	0	0	0.56084	0.19542	0	0.88907	0	0.06312	0	0	0	0	0
s__Bacteroides_oleiciplenus	0	0	0	0	0	0	0	0	0	0	0	0	0	0	0	0	0	0	0	0	0	0	0	0	0	0	0	0	0	0	0	0	0	0	0	0	0	0	0	0	0	0	0	0	0	0	0	0	0
s__Bacteroides_ovatus	0.00989	0.87286	0.96571	1.97275	1.40825	0.64876	1.62049	0.41609	0.53404	0	10.73292	0.00955	0.93491	10.61866	1.08667	1.68619	2.38829	1.71275	0	0.19845	0.72474	2.66662	1.33545	2.69313	2.91145	1.44576	0	1.02809	36.55575	0	10.80324	2.40387	0	2.52757	8.20364	1.57659	0	2.5677	19.43769	0	0.23597	0.29235	0.90637	1.18932	0.09159	0.07216	23.01082	0	3.07994
s__Bacteroides_pectinophilus	0	0	0	0	0	0	0	0	0	0	0	0	0	0	0	0	0	0	0	0	0	0	0	0	0	0	0	0	0	0	0	0	0	0	0	0	0	0	0	0	0	0	0	0	0	0	0	0	0
s__Bacteroides_plebeius	0	0.02628	0	0	0	0	0	0	0.38412	0	0	0.14048	0	0	4.08232	1.29882	0	0	0	0	0	0	0	0	0.27586	0	0	0	0	0	0	0	0	0	0	0	0	0	0	0	0	0	0	0	0	0	0	0	1.31126
s__Bacteroides_salyersiae	0	0	0	0	0	0	0	0	0	0	0	0	0	0.79269	0	0	0	0	0	0	0	0	0	0	0	0	0	0	0	0	0	1.7078	0	0	0	0	0	0	0	4.41597	0	0	0.58446	0.29849	0	0	0	0	0
s__Bacteroides_sp_1_1_6	0	0	0	0	0	0	0	0	0	0	0	0	0	0	0	0	0	0	0	0	0	0	0	0	0	0	0	0	0	0	0	0	0	0	0	0	0	0	0	0	0	0	0	0	0	0	0	0	0
s__Bacteroides_sp_2_1_22	0	0	0	0	0	0	0	0	0	0	0	0	0	0	0	0	0	0	0	0	0	0	0	0	0	5.19742	0	0	0	0	0	0	0	0	0	0	0	0	0	0	0	0	0	0	0	0	0	0	0
s__Bacteroides_sp_3_2_5	0	0	1.41364	0	0	0	0	0	0	0	0	0	0	0	0	0	0	0	0	0	0	0	0	0	0	0	0	0	0	0	0	0	0	0	0	0	0	0	0	0	0	0	0	0	0	0	0	0	0
s__Bacteroides_sp_4_3_47FAA	0	0	0	0	0	0	0	0	0	0	0	0	0	0	0	0	0	0	0	0	0	0	0	0	0	0	0	0	0	0	0	0	0	0	0	0	0	0	0	0	0	0	0	0	0	0	0	0	0
s__Bacteroides_stercoris	0.56156	0.53695	6.99637	0	0	0.24079	4.40722	0.7633	0.06949	0	7.642	0.02645	3.93558	21.81638	0	10.66659	0	0	0	0.11257	0	7.03483	0	0	1.19326	5.33847	0	0	26.85759	0	0	0	0.95988	1.10748	0	11.87209	0	12.61788	0	0	34.91204	0	3.31779	2.08914	27.82281	0	0	0	8.71464
s__Bacteroides_thetaiotaomicron	1.10231	0.23747	1.10268	0.35183	2.29706	0.0434	0	0.16689	0.05541	0	0	0	0.05773	1.59247	0	0.40113	0.2741	0.48468	1.15028	0.19837	0	0.25742	0	1.26413	0.12636	0.49513	3.21338	0.20437	5.36225	0	0	1.7279	0	1.03676	2.12893	3.85062	0	0	6.39845	7.48998	0	4.9058	0	0.37868	2.01259	4.85723	0	1.90935	3.44992
s__Bacteroides_uniformis	0.29156	0.14167	0.08031	5.53151	16.87155	11.28641	3.21278	2.41599	1.37526	0	17.8653	0.05598	0.79743	14.56188	9.39607	5.92179	1.51205	9.04135	5.42008	0.2979	28.92941	11.61833	8.44767	18.07684	3.65966	8.44501	0	3.80291	0.8523	27.60904	28.2799	16.57844	5.9636	19.6371	18.75152	5.83228	0	0	9.72793	30.5855	7.15088	1.03611	0.90357	0.77379	4.15753	3.29671	13.01824	22.98096	17.32776
s__Bacteroides_vulgatus	0	0.28521	1.71001	1.20372	0	3.28108	2.58637	0.32865	1.63003	18.92999	5.34498	0.26912	0.99713	4.16588	0.21941	3.67315	2.38481	4.90704	0.05113	0.51331	1.18839	4.02244	3.86418	18.80705	3.09229	4.05451	45.71881	16.80286	0.86379	0	31.30937	5.953	12.88023	4.1692	8.38936	20.56223	0	17.14302	0	22.50686	0	2.17546	1.01476	7.77121	6.42909	1.10192	27.82177	5.23916	1.74078
s__Bacteroides_xylanisolvens	0.62894	0.02775	0.75266	0.43328	0.02706	0.07129	0	0	0.03691	0	0.34442	0.00509	0.00493	0	0.04898	0.48602	0	1.46822	0.21727	0.0843	0.32597	0.10974	0.08926	2.47843	0.05145	0	4.66228	0	0	0	0.7666	0.06252	0.14349	0	0.08258	0	0	0.28272	0	2.6747	0	1.01556	0.36364	0.97193	0.10139	0	0	0.32091	0.01441
s__Barnesiella_intestinihominis	0	4.33381	4.27694	0	0	5.90973	3.01958	0.30605	0.91559	0	0	0	0.91401	0	0	1.5957	2.60725	1.87728	6.15179	0.06287	0	3.58172	7.28671	3.79406	0	0	0	0.38842	0	0	1.45318	0	7.39258	0	3.23274	0	0	0	0	0	0	2.68301	0	1.51005	0	2.76339	0	3.62967	0
s__Bifidobacterium_adolescentis	0	0	3.26905	1.33005	0.10325	8.52278	0	0	0.4446	0	0	5.85846	5.89091	0	0	0.64141	1.69094	1.43186	3.96232	2.50639	0	3.69981	0	0	0.51834	3.44849	0.65613	0	0	0	0.53295	4.0196	0.22523	3.26881	0.93732	0	0	0	0	0	0	0.82842	3.96531	0	0	5.77908	0.0768	0	0.57374
s__Bifidobacterium_angulatum	0	0	0	0	0	0	0	0	0	0	0	0	0	0	0	0	0	0	0	0	0	0	0	0	0	0	0	0	0	0	0	0	0	0	0	0	0	0	0	0	0	0	0	0	0	0	0	0	0
s__Bifidobacterium_animalis	0	0	0	0	0	0	0	0	0	0	0	0	0	0	0	0	0	0	0	0	0.00342	0	0	0	0	0	0	0	0	0	0	0	0	0	0	0.11254	0	0	0	0	0	0	0	0	0	0	0	0	0
s__Bifidobacterium_bifidum	0	0	0	0	0	0.17226	0	0	0	0	0	3.0602	0.77748	0	0	0	1.18941	0	0	0	0	0.51467	0	0	0	1.43266	0	0	0	0	0	0	0	1.02206	0	0	0.18625	0	0	0	0	0	3.5261	0	0	0.71829	0.09567	0	0
s__Bifidobacterium_breve	0	0	0	0	0	0	0	0	0	0	0	0	0	0	0	0	0	0	0	0	0	0	0	0	0	0.10223	0	0	0	0	0	0	0	0	0	0	0	0	0	0	0	0	0	0	0	0	0	0	0
s__Bifidobacterium_catenulatum	0	0	0	0	0	0	0	0	0	0	0	0	0.48902	0	0	0	0	0	0	0.0105	0	0	0	0	0	0	0.18534	0	0	0	0	0	0	0.13852	0	0	0	0	0	0	0	0	0	0	0	0.01247	0.03761	0	0
s__Bifidobacterium_dentium	0	0	0	0	0	0	0	0	0	0	0	0	0	0	0	0	0	0	0	0.06969	0	0	0	0	0	0	0	0	0	0	0	0	0	0	0	0	0	0	0	0	0	0	0	0	0	0	0	0	0
s__Bifidobacterium_longum	1.23067	1.97172	2.21107	0.68215	0.0783	0.0095	0	0.06285	0.01378	0	0.36559	0	2.45074	0.42734	0.0161	0.03454	1.39458	0.50494	0	0.23482	0.01517	2.25213	0	0.08305	0	2.7741	0	1.16458	0.221	0	0	0.71051	0.11001	0.48831	0.4048	0	1.46348	0.00556	0.33375	0.50406	0	0.73449	0.26954	0	1.17908	0.09484	0.30571	0	0
s__Bifidobacterium_pseudocatenulatum	0	0	0.10946	0	0	0	0	0.79712	0	0	1.1906	0.28352	0.27495	0	0	0	0	0	0	0	0	0	0	0.05026	0.0223	0	0.14438	0	0	0	0	0	0	0	0	0	0.57815	3.53771	0	0	0	0	0	0	0.20129	0.06038	0	0	0.46919
s__Bilophila_unclassified	0.91397	0.14425	1.01232	0.04417	0.2609	0.04789	0.75701	0.13234	0.63213	0	0.5425	0.32933	0.12956	0.31094	0.48097	1.86007	4.36438	0.84342	1.90018	0	0.30292	0.19803	0.35211	2.3812	1.50119	0.48168	0	1.1201	0	0	0	1.36552	0.15852	0.12504	0	0	0.61276	0.1576	0	0	0	0.29906	0.47206	0.33506	0	0.19918	0	1.89855	1.41496
s__Bilophila_wadsworthia	0.10441	0.00271	0.02165	0.00267	0.02988	0	0	0.00474	0.0636	0	0.00768	0.00248	0.01636	0	0	0.15367	0.19876	0.09347	0.11316	0	0.0362	0.01195	0.01743	0.3279	0.02329	0.00471	0	0.01891	0	0	0	0.32236	0.03421	0.01037	0	0	0.10823	0.03283	0	0	0	0	0.01898	0.02669	0	0.01756	0	0.12259	0.09122
s__Blautia_hansenii	0	0	0	0	0	0	0	0	0	0	0	0	0	0	0	0	0	0	0	0	0	0	0	0	0	0	0.0165	0	0	0	0	0	0	0	0	0.19103	0	0	0	0	0	0	0	0	0	0	0	0	0
s__Blautia_hydrogenotrophica	0	0	0	0	0	0	0	0.02886	0	0	0	0	0	0	0	0	0.01695	0	0	0	0	0.01009	0	0	0	0.05129	0	0	0	0.07433	0	0.63797	0	0	0	0.00344	0	0	0	0	0	0	0.10847	0	0	0.03978	0	0	0
s__Blautia_producta	0	0	0	0	0	0	0	0	0	0	0	0	0	0	0	0	0	0	0	0	0	0	0	0	0	0	0	0	0	0	0	0	0	0	0	0	0	0	0	0	0	0	0	0	0	0	0	0	0
s__Brachyspira_unclassified	0	0	0	0	0	0	0	0	0	0	0	0	0	0	0	0	0	0	0	0	0	0	0	0	0	0	0	0	0	0	0	0	0	0	0	0	0	0	0	0	0	0	0	0	0	0	0	0	0
s__Burkholderiales_bacterium_1_1_47	0.00068	0	0	0.49203	0	0	0.09057	0	0	2.06666	0.16137	0.0021	0	0	0	0.03544	0.67434	0.41817	0.04925	0	0.01428	0	0.01323	0.52573	0.01188	0	0.0048	0.34839	0	0	0.03613	0	0.00889	0.10987	0.01771	0.39604	0.12981	0.49172	0.01136	0	0	0	0	0	0.27521	0	0.01575	0.03655	0
s__Butyricicoccus_pullicaecorum	0	0	0	0	0	0	0	0	0	0	0	0	0	0	0	0	0	0	0	0	0	0	0	0	0	0	0	0	0	0	0	0	0	0	0	0	0	0	0	0	0	0	0	0	0	0	0	0	0
s__Butyricimonas_synergistica	0	0	0	0	0	0	0	0	0	0	0	0	0	0	0	0	0	0	0	0	0	0	0	0	0	0	0	0	0	0	0	0	0	0	0	0	0	0	0	0	0	0	0	0	0	0	0	0	0
s__Butyrivibrio_crossotus	0	0	0	0	0	0	0	0	0	0	0	0	0	0	0	0	0	0	0	0	0	0	0	0	0	0	0	2.22721	0	0	0	0	0	0	0	0	0	0	0	0	0	0	0	0	0	0	0	0	0
s__C2likevirus_unclassified	0	0	0	0	0	0	0	0	0	0	0	0.02293	0	0	0	0	0	0	0	0	0.07099	0	0	0.09455	0	0.40924	0	0.02704	0	0	0	0	0	0.88842	0	0.00886	0	0	0	0	0	0	0	0	0	0	0	0.00597	0
s__Campylobacter_concisus	0	0	0	0	0	0	0	0	0	0	0	0	0	0	0	0	0	0	0	0	0	0	0	0	0	0	0	0	0	0	0	0	0	0	0	0	0	0	0	0	0	0	0	0	0	0	0	0	0
s__Campylobacter_gracilis	0	0	0	0	0	0	0	0	0	0	0	0	0	0	0	0	0	0	0	0	0	0	0	0	0	0	0	0	0	0	0	0	0	0	0	0	0	0	0	0	0	0	0	0	0	0	0	0	0
s__Campylobacter_hominis	0	0.01621	0	0	0	0	0	0	0	0	0	0	0	0	0	0	0	0	0	0	0	0	0	0	0	0	0	0	0	0	0	0	0	0	0	0	0	0	0	0	0	0.04126	0	0	0	0	0	0	0
s__Catenibacterium_mitsuokai	0	0	0	0	0	0	0	0	0	0	0	0	0	0	0	0	0	0	0	1.0881	0	0	0	0	0	0	0	0	0	0	0	0	1.06332	0	0	0	0	0.24814	0	0	0	0.48962	0	0	0	0	0	0	0
s__Citrobacter_freundii	0	0	0.00608	0	0	0	0	0	0	0	0	0	0	0	0	0.03485	0.25337	0	0	0.02493	0	0	0	0	0	0	0.06734	0	0	0.03104	0	0	0	0	0	0.10158	0	0	0	0	0	0	0	0	0	0	0	0	0
s__Citrobacter_unclassified	0	0	0.00136	0	0	0	0	0	0	0	0	0	0	0	0	0.01451	0.04927	0	0	0.05096	0	0	0	0	0	0	0.01608	0	0	0.05817	0	0	0	0	0	0.01168	0	0	0	0	0	0	0	0	0	0	0	0	0
s__Clostridiaceae_bacterium_JC118	0	0	0.01969	0	0	0	0	0	0.00282	0	0.0056	0	0	0	0.05763	0.0385	0	0	0.01952	0	0	0	0	0.03833	0	0.05896	0.06281	0	0	0	0	0	0	0	0	0	0	0	0	0	0	0	0	0	0	0	0	0	0
s__Clostridiales_bacterium_1_7_47FAA	0	0	0.06299	0.008	0	0	0	0	0	0	0	0	0	0.00129	0.00173	0.00575	0	0	0.01891	0	0.0166	0	0.04327	0.03108	0	0	0.00569	0	0	0	0	0.08479	0	0	0	0.01402	0	0	0	0.0215	0	0	0.00316	0	0.02707	0.05245	0.03013	0	0
s__Clostridium_asparagiforme	0.01403	0	0.00601	0	0	0	0	0	0	0.01053	0	0	0	0	0.11445	0	0	0	0.05984	0	0.04561	0.00222	0.01095	0.02533	0.02324	0	0	0.00576	0	0	0	0.03549	0	0	0	0.02817	0	0.00205	0.00566	0	0	0	0	0	0	0.02924	0	0	0
s__Clostridium_bartlettii	0	0	0.00262	0	0	0.04042	0.01803	0	0	0.01142	0.05531	0.00682	0	0	0	0	0.03708	0	0.03633	0.22827	0	0.01583	0.03619	0	0.15122	0.07426	0.02828	0	0	0	0	0.00216	0	0.0821	0	0	0.02135	0	0	0	0	0	0	0	0.01755	0	0	0	0
s__Clostridium_bolteae	0.0228	0.03773	0.04401	0	0	0	0.03177	0	0.00373	2.45794	0.01178	0	0.16245	0.03601	3.14129	2.48767	1.09845	0.01588	0.12947	0	0.0075	0.00193	0.12472	6.63982	0.02272	0.08159	0.42241	0.06035	0.01593	0.02293	0	0.10328	0	0	0	0.06219	0.00893	0.01433	0.3831	0.11504	0.11393	0.04645	2.39827	0	0.38032	0.17652	0.179	0.07159	0
s__Clostridium_citroniae	0.00333	0	0	0	0.00415	0	0.00888	0	0	0.03533	0	0	0	0	0.01399	0.56139	0	0.0057	0.00485	0	0.02685	0	0	0.03456	0	0	0	0.00695	0	0	0	0.03096	0	0	0	0	0	0.01304	0	0.03262	0	0	0.00869	0	0.05804	0	0	0	0
s__Clostridium_clostridioforme	0	0	0	0	0	0	0	0	0	0	0	0.05341	0	0.00154	0.08718	0.08235	0	0	0	0	0	0	0.05928	0	0.00601	0	0.01041	0.05574	0	0	0	0	0	0	0	0	0	0	0.07033	0.00593	0	0	0	0	0	0.02605	0	0	0
s__Clostridium_difficile	0	0	0	0	0	0	0	0	0	0	0	0	0	0	0	0	0	0	0	0	0	0	0	0	0	0	0	0	0	0	0	0	0	0	0	0	0	0	0	0	0	0	0	0	0	0	0	0	0
s__Clostridium_hathewayi	0	0	0	0.00857	0	0.00388	0.00203	0	0	0	0	0	0	0	0.04051	0	0	0	0.01209	0	0	0	0.15779	0.00632	0	0.61604	0.01565	0.00753	0.10958	0	0	0.30107	0	0.1114	0.00338	0.00607	0.01396	0	0.00494	0.00061	0.18632	0	1.97163	0	0.05278	0.53413	0.09181	0	0.89924
s__Clostridium_innocuum	0	0	0	0	0	0	0	0	0	0	0	0	0	0	0	0	0	0	0	0	0	0	0	0	0	0	0	0	0	0	0	0	0	0	0	0	0	0	0	0	0	0	0.03805	0	0	0.06049	0	0	0
s__Clostridium_leptum	0.06161	0.0586	0.22158	0.02132	0	0.27553	0.05668	0.1761	0.03368	0.27307	0	0	0	0.20356	0.06827	0.09122	0.00695	0.01024	0.06866	0.30006	0.01362	0.00452	0.01453	0.01194	0.07112	0.30313	0	0.04525	1.10105	0	0	0.06136	0.0028	0.10683	0	0.0706	0	0	0.11711	0	0	0	0.06765	0	1.391	0.09656	0.00096	0	0.11524
s__Clostridium_nexile	0	0	0	0	0	0	0	0	0	0	0	0	0	0	0	0	0	0	0	0	0	0	0	0	0	0	0.63461	0	0	0	0	0	0	0	0	0	0	0	0	0	0	0	0	0	0	0.65469	0	0	0
s__Clostridium_ramosum	0	0	0	0	0	0	0	0	0	0	0	0	0	0	0	0	0	0	0	0	0	0	0	0	0	0	0	0	0	0	0	0	0	0	0	0	0	0	0	0	0	0	0	0	0.11321	0	0	0	0
s__Clostridium_scindens	0	0	0	0	0	0	0	0	0	0	0	0	0	0	0.02216	0	0	0	0	0	0	0	0	0	0	0	0	0	0	0	0	0	0	0	0	0	0	0	0	0	0	0	0	0	0	0	0	0	0
s__Clostridium_sp_ATCC_BAA_442	0	0	0	0	0	0	0	0	0	0	0	0	0	0	0	0	0	0	0	0	0	0	0	0	0	0	0	0	0	0	0	0	0	0	0	0	0	0	0	0	0	0	0	0	0	0	0	0	0
s__Clostridium_sp_KLE_1755	0	0	0	0	0	0	0	0	0	0	0	0	0	0	0	0	0	0	0	0	0	0	0.90738	0	0	0	0	0	0	0	0	0	0	0	0	0	0	0	0	0	0	0	0	0	0	0	0	0	0
s__Clostridium_sp_L2_50	0	0	0	0	0	0	0	0	0	0	0	0	0	0	0	0	0	0	0	0	0	0.50326	0	0	0	0	0	0	0	0	0	0	0	0	0	0	0	0	0	0	0	0	0	0	0	0	0	0	0
s__Clostridium_symbiosum	0	0.0157	0.28149	0	0.01996	0	0.02305	0	0	0	0.00066	0	0	0	0	0.11235	0	0	0	0	0	0	0.06608	0.04452	0	0.03908	0.00134	0.0051	0	0	0.03166	0.14584	0	0	0	0.02831	0	0	0.17047	0.11378	0	0	0.17643	0	0.17781	0.23424	0.00408	0.18218	0.0369
s__Collinsella_aerofaciens	0	0.45627	0.38089	0.03269	0.0135	0.25416	0.12945	0.45537	0.31255	0.86405	0.14095	1.68615	0.6022	0	0.17727	0.4709	0.33928	0.11818	1.78473	0.13721	0.02148	0.27851	0.46906	0.18993	0.41027	0	0.36351	0.23816	0	0	0	3.44588	0.11143	0.77057	0.62328	0	0.26403	0.06239	0.12416	0	0	1.00144	0.70238	0.10589	0	0	0.35037	0	0.23684
s__Collinsella_intestinalis	0	0	0	0	0	0	0	0	0	0	0	0	0	0.07696	0	0	0.0101	0	0	0	0	0	0	0	0	0.44041	0	0	0	0	0	0	0	0	0	0	0	0	0	0	0	0	0	0	0	0	0	0	0
s__Collinsella_stercoris	0	0	0	0	0	0	0	0.08229	0	0	0	0	0	0	0	0	0	0	0	0	0	0	0	0	0	0	0	0	0	0	0	0	0	0	0	0	0	0	0	0	0	0	0.02803	0	0	0	0	0	0
s__Collinsella_tanakaei	0	0	0	0	0	0	0	0.10158	0	0	0	0	0	0	0	0	0	0	0	0	0	0	0	0	0	0	0	0	0	0	0	1.37047	0	0	0	0	0	0	0	0	0	0	0.09494	0	0	0	0	0	0.68456
s__Collinsella_unclassified	0	0	0	0	0	0	0	0	0	0	0	0	0	0.01357	0	0	0	0	0	0	0	0	0	0	0	0	0	0	0	0	0	0	0	0	0	0	0	0	0	0	0	0	0	0	0	0	0	0	0
s__Coprobacillus_unclassified	0	0	0	0	0	0	0	0	0	0.01898	0.06498	0	0.01108	0	0.00801	0	0	0	0.03265	0	0	0	0	0	0.00766	0.06636	0	0	0.12515	0	0.19546	0	0	0	0	0	0	0	0	0	0	0	0	0	0.5008	0	0	0	0
s__Coprobacter_fastidiosus	0	0	0	0	0	0.07602	0	0.01041	0	0	0.12762	0	0	0.22595	0	0	0	0.56331	0	0	0	0.76677	0	0	0	0	0	0	0	0	0	0	0.03195	0	0	0	0	0	0	0	0	0	0	0	0	0	0	0.54768	0
s__Coprococcus_catus	0.06179	0.03802	0.12353	0.05868	0.00197	0.07453	0.07549	0	0.02975	0	0.02066	0	0.02435	0	0	0	0.04085	0.07687	0.01822	0	0	0.11166	0.1229	0.0202	0	0	0.00734	0	0	0	0	0.06294	0.06941	0.13259	0.13962	0.11892	0.02034	0.10667	0	0	0	0.07877	0.19975	0	0	0	0	0	0.05207
s__Coprococcus_comes	0.62177	0.0356	0.37983	0.02648	0.0321	0.17958	0.50274	0.43167	0.17493	2.08897	0.18106	0	0.37281	0.21382	0	0.12924	0.71945	0.19831	0.52774	0.12833	0.1996	0.74395	0.36311	0.7681	0.5431	0	0	0.52783	0	0.08805	0.1003	0.8724	0.15506	0.1303	0.0884	0	0.12913	0.27662	0.03349	0	0	0	0.50752	0.12113	0	0.03969	0	0.15861	0
s__Coprococcus_eutactus	0	0	0	0	7.38822	0	0	0	0	0	0	0	0	0	0	0	0	0	0	0.20725	0	0	0	0	0	0	0	0	0	0	0	0	0	0	0	0	0	0	0	0	0	0	0	0	0.03308	0	0	0	0
s__Coprococcus_sp_ART55_1	0	0	0	0	0	4.91254	7.23038	0.42901	5.41673	0	0	0	0	0	0	0	0	0	0	0	5.38452	0	0	0	0	0	0	0	0	0	0	0	0.94986	0	0	0	0	0	0	0	0	0	0	0	0	0	0	0	0
s__Desulfovibrio_desulfuricans	0.06241	0	0	0	0	0.14843	0	0	0	0	0	0	0	0	0	0	0	0	0	0	0.00472	0	0	0	0	0	0	0	0	0	0	0.0696	0.00504	0.05834	0	0	0.26708	0	0	0	0	0	0	0.05651	0	0.02594	0	0.11254	0
s__Desulfovibrio_piger	0	0.4869	0	0	0	0	0	0	0.39278	0	0	0	0	0	0	0	0	0	0	0.08068	0	0	0	0	0	0	0	0	0	0	0	1.09707	0.08964	0	0	0	0	0	0	0	0	0.07825	0.32723	0	0	0	0	0	0
s__Dialister_invisus	37.15759	0	0	0.33701	0	0	0	0	0	0	0	3.05037	0	0	0	0	25.65599	0	0	0	0.08666	13.06778	3.41729	0	0.01078	11.72423	0	3.69293	0	1.08361	0	0	0	3.66849	0.93916	0	1.97625	0	0	0	0.34571	0	0	0	3.72009	0	3.79254	0	5.97941
s__Dialister_succinatiphilus	0	1.38527	0	0	0	0	0	0	0	0	0	0	0	0	0	0	0	0	0	0	0	0	0	0	0	0	0	0	0	0	0	0	0	0	0	0	0	0	0	0	0	0	0	2.70444	0	0	0	0	0
s__Dorea_formicigenerans	0.13026	0.78056	0.29758	0.16972	0.0636	0.70937	1.11432	0.30262	0.24309	0.61534	0.12629	0	0.17137	0.03145	0	0.47088	0.14907	0.1795	0.32773	0.28747	0.20157	0.22099	0.09158	0.03496	0.55503	0.43208	0	0.14817	0	0.07907	0.10012	1.34018	0.08997	0.21211	0.19804	0.48484	0.30111	0.17628	0	0.2206	0	0.29011	0.34038	0.05832	0	0	0	0.05858	0.15857
s__Dorea_longicatena	0.02247	2.48008	0.38323	0.22589	0.04703	0.18052	0.10544	0.8	0.09047	1.44134	0.16911	3.02106	0	0.24399	0	1.36366	0.81822	0.30861	0.11753	0.52556	0.06447	0.05194	0.01441	0.32004	0.45918	0	0	1.16493	0.03146	0.08633	0.25858	0.1424	0.24843	0.41126	0.25668	0.2559	0.15798	0.18518	0.07003	0.2614	0	0	0.18997	0.14645	0	0.17831	0	0.05162	0
s__Dorea_unclassified	0	0	0	0	0.07859	0	0	0	0	0	0	0	0	0	0.04151	0	0	0	0	0	0	0	0.0055	0.01778	0	0	0.07705	0	0	0.03429	0	0	0	0	0	0	0	0	0	0	0	0	0	0	0	0	0.06942	0	0
s__Dysgonomonas_gadei	0	0	0	0	0	0	0	0	0	0	0	0	0	0	0	0	0	0	0	0	0	0	0	0	0	0	0	0	0	0	0	0	0	0	0	0	0	0	0	0	0	0	0	0	0	0	0	0	0
s__Dysgonomonas_unclassified	0	0	0	0	0	0	0	0	0	0	0	0	0	0	0	0	0	0	0	0	0	0	0	0	0	0	0	0	0	0	0	0	0	0	0	0	0.00294	0	0	0	0	0	0	0	0	0	0	0	0
s__Eggerthella_lenta	0	0	0	0	0	0	0	0	0	0	0	0	0	0	0	0.04414	0	0	0	0	0	0	0	0	0	0.00604	0.00588	0	0	0.0006	0	0.0043	0	0	0	0.00957	0.00468	0	0	0	0	0	0	0	0	0	0	0	0
s__Eggerthella_unclassified	0	0	0.00792	0	0	0	0	0	0	0.01482	0	0	0	0	0.06059	0.00819	0.00713	0	0.06325	0	0.06687	0	0.00333	0.06711	0	0.03633	0.02534	0.07964	0	0.00259	0	0.11062	0	0.09487	0.00065	0.17239	0.07017	0	0	0.0117	0	0	0	0	0.03796	0.04864	0	0.00187	0
s__Enterobacter_aerogenes	0	0	0	0	0	0	0	0	0	0	0	0	0	0	0	0	0	0	0	0	0	0	0	0	0	0	0	0	0	0	0	0	0	0	0	0	0	0	0	0	0	0	0	0	0	0	0	0	0
s__Enterobacter_cloacae	0	0	0	0	0	0	0	0	0	0	0	0	0	0	0	0	0.03082	0	0	0	0	0	0	0	0	0	0	0	0	0	0	0	0	0	0	0	0	0	0	0	0	0	0	0	0	0	0	0	0
s__Enterobacteria_phage_HK630	0	0	0	0	0	0	0	0	0	0	0	0	0	0	0	0	0	0	0	0	0	0	0	0	0	0	0	0	0	0	0	0	0	0	0	0	0	0	0	0	4.96106	0	0	0	0	0	0	0	0
s__Enterococcus_durans	0	0	0	0	0	0	0	0	0	0	0	0	0	0	0	0	0	0	0	0	0.02556	0	0	0	0	0	0	0	0	0	0	0	0	0	0	0	0	0	0	0	0	0	0	0	0	0	0	0	0
s__Enterococcus_faecalis	0	0	0	0	0	0	0	0	0	0	0	0	0	0	0	0	0	0	0.00359	0	0	0	0	0	0	0	0	0	0	0	0	0	0	0	0	0	0	0	0	0	0	0	0	0	0	0	0	0	0
s__Enterococcus_faecium	0	0	0	0	0	0	0	0	0	0	0	0	0	0	0	0	0.04828	0	0	0	0.00438	0	0	0	0	0	0	0	0	0	0	0	0	0	0	0	0	0	0	0	0	0	0	0	0	0	0	0	0
s__Enterococcus_gilvus	0	0	0	0	0	0	0	0	0	0	0	0	0	0	0	0	0	0	0	0	0	0	0	0	0	0	0	0	0	0	0	0	0	0	0	0	0	0	0	0	0	0	0	0	0	0	0	0	0
s__Epsilon15likevirus_unclassified	0	0	0	0	0	0	0	0	0	0	0	0	0	0	0	0	0	0	0	0	0	0	0	0	0.0193	0	0	0	0	0	0	0	0	0	0	0	0	0	0	0	1.15273	0	0	0	0	0	0	0	0
s__Erysipelotrichaceae_bacterium_2_2_44A	0	0	0	0	0	0	0	0.00285	0	0	0	0	0	0	0	0	0	0	0	0	0	0	0	0	0	0	0	0	0	0	0	0.00342	0	0	0	0.03375	0	0	0	0	0	0	0.00871	0	0	0.04374	0	0	0.0027
s__Erysipelotrichaceae_bacterium_21_3	0	0	0	0	0	0	0	0.01422	0	0	0	0	0	0	0	0	0	0	0	0	0	0.00432	0.00057	0	0	0	0	0.00676	0	0	0	0	0	0	0	0.08778	0	0	0	0	0	0	0	0	0	0	0	0	0.00626
s__Erysipelotrichaceae_bacterium_3_1_53	0	0	0	0	0	0	0	0	0	0	0	0	0.00489	0	0	0	0	0	0	0	0	0	0	0	0	0	0	0	0	0	0	0	0	0	0	0	0	0	0	0	0	0	0	0	0	0.00048	0	0	0
s__Erysipelotrichaceae_bacterium_5_2_54FAA	0	0	0	0	0	0	0	0	0	0	0	0	0	0	0	0	0	0	0	0	0	0	0	0	0	0	0	0	0	0	0	0	0	0	0	0	0	0	0	0	0	0	0	0	0	0	0	0	0
s__Erysipelotrichaceae_bacterium_6_1_45	0.00084	0	0	0	0	0.00112	0	0	0	0	0	0	0	0	0	0	0	0	0	0	0.00858	0	0	0	0	0.03068	0.00381	0.0064	0	0	0	0.02342	0	0	0	0.02186	0.00407	0	0	0	0	0.00961	0.49769	0	0	0.02781	0	0	0.00528
s__Escherichia_coli	0	2.40958	1.96809	0	0	0	0	0	0	0	0.02748	49.92503	54.21494	0	0	6.98434	0.19493	0	0.10365	0.08654	0.21031	0.2111	2.53998	0	0	1.0983	0.2189	0	0	0	0	0	0	0.02832	0.01465	0	0.26157	0	0.70137	0	0.15285	0.04109	1.26288	2.28075	0.3917	16.02165	0	0.34783	0.68219
s__Escherichia_fergusonii	0	0	0	0	0	0	0	0	0	0	0	0	0	0	0	0	0	0	0	0	0	0	0	0	0	0	0	0	0	0	0	0	0	0	0	0	0	0	0	0	0	0	0	0	0	0	0	0	0
s__Escherichia_unclassified	0.11779	0	0	0	0	0	0	0	0	0	0.05413	0	0	0.02105	0	0	0	0	0.22993	0.08148	0	0	0	0.01393	0	0	0	0	0	0	0	0.06261	0	0.00356	0.03104	0	0	0.02618	0.40127	0	2.05776	0.04072	0	0.10494	0.08172	2.66134	0.02405	0.0032	0.24983
s__Eubacterium_biforme	0	0.40029	0.62209	0	0	0.76523	0	0	0.38433	0	0	0	0	0.43285	0	0	0	1.22874	0	0.74639	0	0	0	0	0.74926	0	0	0	0	0	0	0	0.54422	0	0	0	0	0	0	0	0	0	0	0.02186	0	0	0	0	0
s__Eubacterium_cylindroides	0	0	0	0	0	0	0	0	0	0	0	0	0.03952	0	0	0	0.02405	0	0	0	0	0	0	0	0	0	0	0	0	0	0	0	0	2.34111	0	0	0	0.08682	0	0	0	0	0	0	0	0	0	0	0
s__Eubacterium_dolichum	0	0	0	0	0	0	0	0	0	0	0	0	0	0	0	0	0	0	0	0	0	0	0	0.23765	0	0	0	0	0	0	0	0	0	0	0	0.05311	0	0	0	0	0	0	0	0	0	0	0.00095	0	0
s__Eubacterium_eligens	0.04184	0	0.83194	0.90258	0.52649	0.07055	2.1881	0.00756	0.85923	1.29627	0.0877	0	0.10068	0	0	0	0.0052	2.31053	0.03096	3.45528	0.92403	0.41328	0	0	0.53383	0	0.02315	3.68919	0	0.29964	1.17414	0	0.42235	0.31127	0	0	0.47024	5.34852	0	0.3965	0	0	0	0.38061	0.64355	0.06761	0	1.746	0.11574
s__Eubacterium_hallii	0.01424	0.40657	0.47162	0.6627	0.16487	0.31196	0.35616	2.42956	0.44012	1.24378	0.27615	0	0.90889	0.8499	0.20687	0.72902	0.73882	0.28751	1.55813	0.11027	0.31442	0.717	0	0.17376	0.43551	2.11832	0.45582	0.41987	0.03666	0.0412	0	3.27185	0.22266	0.50455	0.16695	0.01116	0.06832	0.18725	0.2995	0.2772	0	0.41683	0.60059	0.07106	0.01638	0.27321	0	0.28554	0.7139
s__Eubacterium_limosum	0	0.01192	0	0	0	0	0	0	0	0	0	0.00341	0	0	0	0	0	0	0	0	0	0	0.00909	0	0	0	0	0	0	0	0	0	0	0	0	0	0	0	0	0	0	0	0	0	0	0	0	0	0
s__Eubacterium_ramulus	0.27994	0.00399	0	0.06967	0.03088	0	0.10277	0.27787	0	1.25671	0.02499	0.12087	0.10044	0.23134	0.23842	0.65552	0.39828	0	0.17075	0	0.10877	0.02831	0	0.95723	0.34281	0	0	0.0953	0	0	0	0	0.03874	0	0.06787	0.92634	0	0.03339	0	0	0	0	0.02826	0	0	0	0	0.23003	0
s__Eubacterium_rectale	3.11212	3.74464	15.91089	21.14119	0.90933	2.22371	12.9581	8.04317	0.10341	10.44895	2.74012	9.33215	3.71596	7.23187	0	3.83028	6.05532	2.79017	6.9812	5.63695	0.30581	7.21294	0.9503	3.96897	36.07963	12.5946	11.60964	5.4982	0	0.02117	0	0.15921	3.89908	1.18331	4.0048	3.35243	0.49883	6.06681	3.05571	8.71021	0	5.14204	0.00617	6.34933	4.78535	0	0	5.7614	2.11664
s__Eubacterium_siraeum	0	16.35041	0	17.88109	0	6.7748	0.22661	0	0.06278	0.01029	0	0	2.76578	0.05597	0	0	0	0	0	0.40389	0.34904	1.25218	0	0	0	0	0	10.31478	0	0.04255	2.78483	0	0.04682	1.07592	0	0	20.83788	0	0.95038	0	0	0	0	1.15702	0	1.37914	0	0.06599	3.49624
s__Eubacterium_sp_3_1_31	0	0	0	0	0	0	0	0	0	0	0	0	0	0	0	0	0	0	0	0	0	0	0.003	0.07419	0	0.01526	0	0	0	0	0	0	0	0	0	0	0.10858	0	0	0	0	0	0	0	0	0	0.03433	0.06501	0.00784
s__Eubacterium_ventriosum	0	0	0.05064	0	0.80752	0.0108	0.12992	0.54906	0.56681	2.5555	0.02439	0	0	0	0	0.21101	0.04186	0.0658	0.2128	0	0	0.05975	0	0	0.18724	0	0.35585	0	0	0.03236	0.36284	0.01162	0.39931	0	0	0	0	0.23	0	0	0	0	0.02195	0	0	0	0	0.02907	0
s__Faecalibacterium_prausnitzii	10.48928	0.54476	3.54814	8.15458	3.60727	1.83325	8.30636	5.49636	11.60156	14.48687	4.97888	0.75958	1.84639	2.44056	2.50416	0.02706	2.85632	12.3929	1.51212	5.39325	1.75728	1.23002	1.06939	1.08745	10.9219	0.92655	7.63979	2.31474	0	0.18404	2.33745	1.56866	1.5831	4.18038	2.06609	2.5411	1.56038	3.39946	3.56323	2.45327	0	3.39096	1.16052	0.97046	6.84703	0.34805	3.38947	4.13115	3.23503
s__Flavonifractor_plautii	0.00857	0	0.04741	0.04576	0	0	0.05386	0.00482	0	0.04696	0.03275	0	0	0.13872	0.06762	0.0077	0	0.01695	0.02173	0	0.01375	0.09258	0.17595	0.28702	0	0.06716	0.32917	0.08872	0.08485	0.19855	0.00764	0	0	0	0	0	0	0	0	0.17203	0	0.06453	0.14316	0	0.0418	0.01634	0.1253	0	0.02496
s__Fusobacterium_gonidiaformans	0	0	0	0	0	0	0	0	0	0	0	0	0	0	0	0	0	0	0	0	0	0	0	0	0	0	0	0	0	0	0	0.02379	0	0	0	0	0	0	0	0	0	0	0	0	0	0	0	0	0
s__Fusobacterium_nucleatum	0	0	0	0	0	0	0	0	0	0	0	0	0	0	0	0	0	0	0	0	0	0	0	0	0	0	0	0	0	0	0	0	0	0	0	0	0	0	0	0	0	0	0	0	0	0	0	0	0
s__Fusobacterium_ulcerans	0	0	0	0	0	0	0	0	0	0	0	0	0	0	0	0	0	0	0	0	0	0	0	0	0	0	0	0	0	0	0	0	0	0	0	0	0	0	0	0	0	0	0	0	0	0	0	0	0
s__Gardnerella_vaginalis	0	0	0	0	0	0	0	0	0	0	0	0	0	0	0	0	0	0	0	0	0	0	0	0	0	0	0	0	0	0	0	0.03652	0	0	0	0	0	0	0	0	0	0	0.02378	0	0	0	0	0	0
s__Gemella_morbillorum	0	0	0	0	0	0	0	0	0	0	0	0	0	0	0	0	0	0	0	0	0	0	0	0	0	0	0	0	0	0	0	0	0	0	0	0	0	0	0	0	0	0	0	0	0	0	0	0	0
s__Gordonibacter_pamelaeae	0	0.01252	0	0	0	0	0	0.00413	0	0	0	0	0	0	0	0	0	0	0.08579	0	0	0	0	0	0	0.01149	0	0	0	0.07339	0	0.07372	0	0	0	0	0.01361	0	0	0	0	0	0	0	0	0	0	0	0
s__Granulicatella_unclassified	0	0	0	0	0	0	0	0	0	0	0	0.02195	0	0	0	0	0	0	0	0	0	0	0	0	0.01653	0	0	0	0	0	0	0.01473	0	0	0	0	0	0	0	0	0	0	0	0	0	0	0	0	0
s__Haemophilus_parainfluenzae	0	0	0	0	0.33617	0	0.09824	0	0	0.21809	0	0	0	0	0	0	0	0.0149	0	1.02928	0.03434	0	0	0	1.30019	0	0.26567	0.01686	0.01002	0	0	0	0	0.0279	0.01135	0	0.02882	0.08101	0	0.14134	0	0	0	0	0.02141	0	0	0	0
s__Haemophilus_paraphrohaemolyticus	0	0	0	0	0	0	0	0	0	0	0	0	0	0	0	0	0	0	0	0	0	0	0	0	0	0	0	0	0	0	0	0	0	0	0	0	0	0	0	0	0	0	0	0	0	0	0	0	0
s__Haemophilus_sputorum	0	0	0	0	0	0	0	0	0	0	0	0	0	0	0	0	0	0	0	0	0	0	0	0	0	0	0	0	0	0	0	0	0	0	0	0	0	0	0	0	0	0	0	0	0	0	0	0	0
s__Holdemania_filiformis	0.17684	0.00837	0	0.06297	0.00652	0.0324	0	0.04197	0.03866	0	0	0	0	0.0358	0	0.03664	0	0.08707	0	0	0.06553	0.01964	0.05361	0	0.15082	0.01277	0	0.0323	0	0.0372	0	0.04953	0	0	0	0.04049	0.00673	0.02222	0	0	0	0	0	0.00389	0	0.01018	0.01986	0.00595	0.02364
s__Holdemania_sp_AP2	0	0	0	0	0	0	0	0	0	0	0	0	0	0	0	0	0	0	0	0	0	0	0	0	0	0	0	0	0	0	0	0	0	0	0	0	0	0	0	0	0	0	0	0	0	0	0	0	0
s__Holdemania_unclassified	0	0.01656	0.00745	0	0	0	0.05797	0	0	0.02993	0.06365	0	0	0.00733	0.05671	0	0	0	0	0	0	0.0671	0	0	0	0	0	0.00124	0	0	0	0.00137	0	0	0	0	0	0	0	0	0	0	0	0.00198	0	0	0	0.00205	0
s__Klebsiella_oxytoca	0	0	0	0	0	0	0	0	0	0	0	0	0	0	0	0	0.01547	0	0	0	0	0	0	0	0	0	0	0	0	0	0	0	0	0	0	0	0	0	0	0	0	0	0	0	0	0	0	0	0.15768
s__Klebsiella_phage_KP15	0	0	0	0	0	0	0	0	0	0	0	0	0	0	0	0	0	0	0	0	0	0	0	0	0	0	0	0	0	0	0	0	0	0	0	0	0	0	0	0	0	0	0	0	0	0	0	0	0
s__Klebsiella_pneumoniae	0	0	0	0	0	0	0	0	0	0	0	0	0	0	0	0	0	0	0	0	0	0	0	0	0	0	0	0	0	0	0	0	0	0	2.55637	0	0	0	0	0	0	0	0	0	0	0	0	0	0
s__Klebsiella_unclassified	0	0	0	0	0	0	0	0	0	0	0	0	0	0	0	0.04686	0	0	0	0	0	0	0	0	0	0	0	0	0	0	0	0	0	0	2.56752	0	0	0	0	0	0	0	0	0	0	0	0	0	0.17895
s__Lachnospiraceae_bacterium_1_1_57FAA	0	0	0	0	0	0	0	0	0.22065	0	0	0	0	0	0	1.1214	0	0.16254	0	0	0	0	0	0	0	0	0	0	0.04008	0	0	0	0	0.23204	0.66497	0.18044	0	0	0	0	0.07677	0	0	0	0	0	0	0	0
s__Lachnospiraceae_bacterium_1_4_56FAA	0	0	0	0	0	0	0	0.01532	0	0	0	0	0.05061	0.02906	0	0.17818	0	0	0	0	0	0	0.03339	0.18431	0.13464	0.03702	0.04606	0	0	0	0	0	0	0	0	0	0	0	0	0	0	0	0	0	0	0	0	0.01393	0
s__Lachnospiraceae_bacterium_2_1_46FAA	0	0	0	0	0	0	0	0	0	0	0	0	0	0	0	0	0	0	0	0	0	0	0	0	0	0	0	0	0	0	0	0	0	0	0	0	0	0	0	0	0	0	0	0	0	0	0	0	0
s__Lachnospiraceae_bacterium_2_1_58FAA	0	0	0	0	0	0.0036	0	0.00241	0	0.00151	0.01858	0	0.06384	0	0	0.11764	0.00092	0	0.12221	0	0	0.01727	0.00271	0	0	0	0	0	0.03771	0	0.00898	0	0	0	0	0.02445	0	0	0.0116	0	0	0.00498	0	0.00837	0	0	0	0.05605	0
s__Lachnospiraceae_bacterium_3_1_46FAA	2.34336	0.52162	0.17488	0.34934	0	0.1818	0.9284	0.37724	0.62602	0.28375	0	0	0.01819	0.00529	0.34094	1.15921	0	0.83623	0.32676	0.04932	0.07144	0.19679	0.03792	0.00504	0	0.01455	0	0.27053	0.02971	0.06931	0.2374	0.10179	0.1118	0.01652	0.26502	0.18244	0.02001	0.11468	0.10588	0.18599	0	1.16679	0.03489	0.14242	0	0.08975	0	0.20276	0.38331
s__Lachnospiraceae_bacterium_3_1_57FAA_CT1	0.00181	0	0.01779	0	0.01331	0	0.01446	0	0	0.00205	0	0	0	0	0.19119	0	0	0	0.01303	0	0.04451	0.14075	0.10732	0	0	0.10153	0	0	0	0	0	1.3065	0.01134	0.22043	0	0.0227	0.01647	0	0.01592	0	0	0	1.01993	0	0	1.32555	0	0.00914	0.20556
s__Lachnospiraceae_bacterium_4_1_37FAA	0	0	0	0	0	0	0	0	0	0	0	0.00304	0	0	0	0	0	0	0	0	0	0	0	0.01304	0	0	0	0	0	0	0	0	0	0	0	0	0	0	0	0	0	0	0	0	0	0	0	0	0
s__Lachnospiraceae_bacterium_5_1_57FAA	0	0	0	0	0	0	0	0	0	0	0	0	0	0	0.1822	0	0	0	0	0	0	0	0	0	0	0.1409	0.02324	0	0	0	0	0.00123	0	0	0	0	0	0	0	0	0	0	0	0	0.00468	0	0	0	0
s__Lachnospiraceae_bacterium_5_1_63FAA	0.16018	0.02949	0.09766	0.37413	0.03801	0.03607	0.10611	0.08088	0	0.26316	0.12271	0.173	0.03729	0.07424	0.08915	0.02708	0.10935	0.26568	0.05384	0	0.0277	0.02412	0.08658	0.0383	0.18378	0.11437	0.26539	0.128	0.01589	0.05127	0	0.01582	0	0.19961	0.00423	0.03745	0.05835	0.01425	0.077	0.04956	0	0	0.09228	0	0.04585	0	0	0.02068	0.00592
s__Lachnospiraceae_bacterium_6_1_63FAA	0	0	0	0	0	0	0	0	0	0	0	0	0	0	0	0	0	0	0	0	0	0	0	0	0	0.00646	0	0	0	0	0	0	0	0	0	0.13134	0	0	0	0	0	0	0	0	0	0	0	0	0
s__Lachnospiraceae_bacterium_7_1_58FAA	0.01535	0.12487	0.06341	0.04576	0.03607	0.00728	0.20519	0.18851	0.29465	0.12303	0.09166	0	0.02226	0.18649	0.07545	0.01062	0.01347	0.05523	0.16023	0	0.01827	0.05532	0.08708	0.12906	0.0198	0.05666	0.00963	0.15561	0.28194	0.19745	0.033	0.11369	0.01081	0.01652	0.00523	0.04092	0.02263	0.06007	0.31344	0.0097	0	0.13396	0.13507	0	0.01199	0.10398	0.12412	0.06693	0.27122
s__Lachnospiraceae_bacterium_8_1_57FAA	0	0	0.01926	0.27389	0	0	0	0	0	0	0.15137	0.03993	0	0	0	0	0.25375	0	0	0.44532	0	0	0	0	0	0	0	0.2104	0.05464	0	0.13338	0	0	0	0	0	0.10585	0.01889	0	0.08284	0	0	0.29092	0	0	0	0	0	0
s__Lachnospiraceae_bacterium_9_1_43BFAA	0	0	0	0	0	0	0	0	0	0	0	0.01115	0	0	0	0	0	0	0	0	0	0	0	0	0	0.00585	0.00995	0	0	0	0	0	0	0	0	0	0	0	0	0	0	0	0	0	0	0	0	0	0
s__Lactobacillus_acidophilus	0	0	0.04912	0	0	0	0	0	0	0	0	0	0	0	0	0	0	0	0	0	0	0	0	0	0	0	0	0	0	0	0	0	0	0	0	0	0	0	0	0	0	0	0	0	0	0	0	0	0
s__Lactobacillus_amylovorus	0	0	0	0	0	0	0	0	0	0	0	0	0	0	0	0	0	0	0	0	0	0	0	0	0	0	0	0	0	0	0	0	0	0	0	0	0	0	0	0	0.48144	0	0	0	0	0	0	0	0
s__Lactobacillus_casei_paracasei	0	0	0	0	0	0	0	0	0	0.0381	0	0	0	0	0	0	0	0	0	0	0	0	0	0	0.33877	0	0	0	0	0	0	0	0	0	0	0.02946	0	0	0	0	0	0	0	0	0	0	0	0	0
s__Lactobacillus_crispatus	0	0	0	0	0	0	0	0	0	0	0	0	0	0	0	0	0	0	0	0	0	0	0	0	0	0	0	0	0	0	0	0	0	0	0	0	0	0	0	0	0	0	0	0	0	0	0	0	0
s__Lactobacillus_fermentum	0	0	0	0	0	0	0	0	0	0	0	0	0	0	0	0	0	0	0	0	0	0	0	0	0	0	0	0	0	0	0	0	0	0	0	0	0	0	0	0	0	0	0	0	0	0	0	0	0
s__Lactobacillus_gasseri	0	0	0	0	0	0	0	0	0	0	0	0	0	0	0	0	0	0	0	0	0	0	0	0	0	0	0	0	0	0	0	0	0	0	0	0	0	0	0	0	0	0	0	0	0	0	0	0	0
s__Lactobacillus_iners	0	0	0	0	0	0	0	0	0	0	0	0	0	0	0	0	0	0	0	0	0	0	0	0	0	0	0	0	0	0	0	0	0	0	0	0	0	0	0	0	0	0	0	0	0	0	0	0	0
s__Lactobacillus_johnsonii	0	0	0	0	0	0	0	0	0	0	0	0	0	0	0	0	0	0	0	0	0	0	0	0	0	0	0	0	0	0	0	0	0	0	0	0	0	0	0	0	0	0	0	0	0	0	0	0	0
s__Lactobacillus_oris	0	0	0	0	0	0	0	0	0	0	0	0	0	0	0	0	0	0	0	0	0	0	0	0	0	0	0	0	0	0	0	0	0	0	0	0	0	0	0	0	0	0	0	0	0	0	0	0	0
s__Lactobacillus_phage_Lc_Nu	0	0	0	0	0	0	0	0	0	0	0	0	0	0	0	0	0	0	0	0	0	0	0	0	0	0	0	0	0	0	0	0	0	0	0	0	0	0	0	0	0	0	0	0	0	0	0	0	0
s__Lactobacillus_plantarum	0	0	0	0	0	0	0	0	0	0	0	0	0	0	0	0	0	0	0	0	0	0	0	0	0	0	0	0	0	0	0	0	0	0	0	0	0	0	0	0	0	0	0	0	0	0	0	0	0
s__Lactobacillus_rhamnosus	0	0	0	0	0	0	0	0	0	0	0	0	0	0	0	0	0	0	0	0	0	0	0	0	0	0	0	0	0	0	0	0	0	0	0	0	0	0	0	0	0	0	0	0	0	0	0	0	0
s__Lactobacillus_ruminis	0	0	0.0869	0	0	0	0	0	0	0	0	0	0	0	0	0	0	0	0	0.86919	0	0	0	0	0	0	0	0.92567	0	0	0	0	0	0	0	0	0	0	0	0	0	0	0	0	0	0	0	0	0
s__Lactobacillus_sakei	0	0	0	0	0	0	0	0	0	0	0	0	0	0	0	0	0	0	0	0	0	0	0	0	0	0	0	0	0	0	0	0	0	0	0	0	0	0	0	0	0	0	0	0	0	0	0	0	0
s__Lactobacillus_salivarius	0	0	0	0	0	0	0	0	0	0	0	0	0	0	0	0	0	0	0	0.60219	0	0	0	0	0	0	0	0	0	0	0	0	0	0	0	0	0	0	0	0	0	0	0	0	0	0	0	0	0
s__Lactobacillus_vaginalis	0	0	0	0	0	0	0	0	0	0	0	0	0	0	0	0	0	0	0	0	0	0	0	0	0	0	0	0	0	0	0	0	0	0	0	0	0	0	0	0	0	0	0	0	0	0	0	0	0
s__Lactococcus_garvieae	0	0	0	0	0	0	0	0	0	0	0	0	0	0	0	0	0	0	0	0	0.03042	0	0	0	0	0	0	0	0	0	0	0	0	0	0	0	0	0	0	0	0	0	0	0	0	0	0	0	0
s__Lactococcus_lactis	0	0	0	0	0	0	0	0	0	0	0	0	0	0	0	0	0.03417	0	0	0	0	0	0	0	0	0	0	0	0	0	0	0	0	0	0	0	0	0	0	0	0	0	0	0	0	0	0	0	0
s__Lactococcus_phage_bIL67	0	0	0	0	0	0	0	0	0	0	0	0	0	0	0	0	0	0	0	0	0	0	0	0	0	0	0	0	0	0	0	0	0	0	0	0	0	0	0	0	0	0	0	0	0	0	0	0	0
s__Lactococcus_phage_P680	0	0	0	0	0	0	0	0	0	0	0	0	0	0	0	0	0	0	0	0	0	0	0	0	0	0	0	0	0	0	0	0	0	0	0	0	0	0	0	0	0	0	0	0	0	0	0	0	0
s__Leuconostoc_gelidum	0	0	0	0	0	0	0	0	0	0	0	0	0.01342	0	0	0	0	0	0	0	0	0	0	0	0	0	0	0	0	0	0	0	0	0	0	0	0	0	0	0	0	0	0	0	0	0	0	0	0
s__Leuconostoc_unclassified	0	0	0	0	0	0	0	0	0	0	0	0	0.02074	0	0	0	0	0	0	0	0	0	0	0	0	0	0	0	0	0	0	0	0	0	0	0	0	0	0	0	0	0	0	0	0	0	0	0	0
s__Marvinbryantia_formatexigens	0	0	0	0	0	0	0	0	0	0	0	0	0	0	0	0	0	0	0	0	0	0	0	0	0	0	0	0	0	0	0	0	0	0	0	0	0	0	0	0	0	0	0	0	0	0	0	0	0
s__Megamonas_funiformis	0	0	0	0	0	0	0	0.01222	0.35212	0	0	0	0	0	0	0	0	0	0	0	0	0.26804	0	0	0	0	0	0	0	0	0	0	0	0	0	0	0	0	0	0	0	0	0.03477	0	0	0	0	0	0
s__Megamonas_hypermegale	0	0	0	0	0	0	0	0.0128	0.57261	0	0.01258	0	0	0	0	0	0	0	0.09685	0	0	0.67476	0	0	0	0	0	0	0	0	0	0	0	0	0	0	0	0	0	0	0	0	0.06817	0	0	0	0	0	0
s__Megamonas_rupellensis	0	0	0	0	0	0	0	0.00566	0	0	0.01114	0	0	0	0	0	0	0	0.04433	0	0	0	0	0	0	0	0	0	0	0	0	0	0	0	0	0	0	0	0	0	0	0	0	0	0	0	0	0	0
s__Megamonas_unclassified	0	0	0	0	0	0	0	0.04846	1.59014	0	0.10608	0	0	0	0	0	0	0	0.36187	0	0	2.23345	0	0	0	0	0	0	0	0	0	0	0	0	0	0	0	0	0	0	0	0	0.15908	0	0	0	0	0	0
s__Megasphaera_elsdenii	0	0	0	0	0	0	0	0	0	0	0	0	0	0	0	0	0	0	0	0.01529	0	0	0	0	0	0	0	0	0	0	0	0	0	0	0	0	0	0	0	0	0	0	0	0	0	0	0	0	0
s__Megasphaera_micronuciformis	0	0	0	0	0	0	0	0	0	0	0	0	0	0	0	0	0	0	0	0	0	0	0	0	0	0	0	0	0	0	0	0	0	0	0	0	0	0	0	0	0	0	0	0	0	0	0	0	0
s__Megasphaera_unclassified	0	0	0	0	0	0	0	0	0	0	0	8.34688	0.07551	0	0	29.85836	0	0	6.66114	4.04291	0	0	0	0	0	0	0	0	0	0	0	0	0	0	0	0	0	0	0	0	0	0	0	0	0	0	0.20813	0	0
s__Methanobrevibacter_smithii	0	3.92415	0.44319	0.20006	0	2.10878	0	0.91287	0.32283	0	0	0	0	0	0	0	0	0	0	0.47838	2.73196	0	0	0	0	0	0	0.63752	0	0	0	0.98908	0.00458	1.87466	0	0	0	0	0.06505	0	0	0	0	0.08525	0	0.56912	0	0	0.1456
s__Methanobrevibacter_unclassified	0	0	0.04027	0	0	0	0	0	0.07188	0	0	0	0	0	0	0	0	0	0	0.12464	1.25017	0	0	0	0	0	0	0.61374	0	0	0	0.39316	0.02166	0.74349	0	0	0	0	0.07261	0	0	0	0	0.03339	0	0.01469	0	0	0.04878
s__Methanosphaera_stadtmanae	0	0.07225	0	0	0	0	0	0	0	0	0	0	0	0	0	0	0	0	0	0.01791	0	0	0	0	0	0	0	0	0	0	0	0	0	0	0	0	0	0	0	0	0	0	0	0	0	0	0	0	0
s__Mitsuokella_multacida	0	0	0	0	0	0	0	0	0	0	0	0	0	0	0	0	0	0	0	1.18794	0	0	0	0	0	0	0	0	0	0	0	0	0	0	0	0	0	0	0	0	0	0	0	0	0	0	0	0	0
s__Mitsuokella_unclassified	0	0	0	0	0	0	0	0	0	0	0	0	0	0	0	0	0	0	0	2.32779	0	0	0	0	0	0	0	0	0	0	0	0	0	0	0	0	0	0	0	0	0	0	0	0	0	0	0	0	0
s__Mobiluncus_unclassified	0	0	0	0	0	0	0	0	0	0	0	0	0	0	0	0	0	0	0	0	0	0	0	0	0	0	0	0	0	0	0	0	0	0	0	0	0	0	0	0	0	0	0	0	0	0	0	0	0
s__Neisseria_unclassified	0	0	0	0	0	0	0	0	0	0	0	0	0	0	0	0	0	0	0	0	0	0	0	0	0	0	0	0	0	0	0	0	0	0	0	0	0	0	0	0	0	0	0	0	0	0	0	0	0
s__Odoribacter_laneus	0	0	0	0	0	0.65723	0	0.11952	0	0	0	0	0	0	0	0	0	0	0	0	0	0	0	0	0	0	0	0	0	0	0	0	0	0	0	0	0	0	0	0	0	0	0	0	0	0	0	0	0
s__Odoribacter_splanchnicus	0	0	0.35195	0	0	0.45413	0	0	2.63828	0	1.29128	0	0	0.97876	0.65344	0	0	0.85513	0	0	1.29905	0	0.34652	0	0	0	0	0.67518	0	0	0	0	1.02591	1.25721	1.35458	0.79458	0	0.79253	0	0	0	1.10999	0	2.35334	0	0.47119	0	4.27234	0.58711
s__Odoribacter_unclassified	0	0	0	0.23182	0	0	0	0	0	0	0	0	0.01152	0	0	0	0	0	0	0.05207	0	0	0	0.12662	0.06306	0	0	0	0	0	0.04611	0.0358	0	0	0	0	0	0	0	0	0	0	0.03381	0	0	0	0	0	0
s__Oribacterium_sinus	0	0	0	0	0	0	0	0	0	0	0	0.00796	0	0	0	0	0	0	0	0	0	0	0	0	0	0	0	0	0	0	0	0	0	0	0	0	0	0	0	0	0	0	0	0	0	0	0	0	0
s__Oscillibacter_sp_KLE_1745	0	0	0	0	0	0	0	0	0	0	0	0	0	0	0	0	0	0	0	0	0	0	0	0	0	0	0	0	0	0	0	0	0	0	0	0	0	0	0	0	0	0	0	0	0	0	0	0	0
s__Oscillibacter_unclassified	0.64578	1.49532	3.20231	0.14546	0.32572	0.08252	1.63355	0.3847	0	0.38594	0.58053	0	0.37109	0.92971	1.37262	0.08696	0.06652	0.20384	1.49202	0.0019	0.34966	0.83864	0.95123	1.75544	0.32983	0.47122	0.27702	0.33947	3.61913	3.93091	0.78146	0.582	0.1371	0	0.02574	0.10785	0.28803	0.2462	0.6914	0.60716	0	0.72167	0.53002	0.24696	0.36027	0.08574	0.88003	0.81861	0.58202
s__Oxalobacter_formigenes	0	0.36717	0	0.00675	0.11684	0.92046	0	0	0	0	0	0	0	0	0	0	0	0	0	0	0	0	0	0	0	0	0	0	0	0	0	0	0	0	0	0	0	0	0	0	0	0	0	0.01139	0	0	0	0	0
s__Parabacteroides_distasonis	1.11065	0.29545	0.02661	0.09088	0	3.60517	0	1.81976	2.01291	12.37135	0.06885	0.06056	0.27999	1.43595	5.39389	0.69914	2.73637	0.82166	1.57262	0.18472	0.26277	0.53075	1.01826	6.98862	0	0	0	3.21974	0	0	0	2.97786	3.74857	0	4.72297	0	5.8537	0	0	0	0	0	0	0.05992	0	0	0	6.76359	3.26818
s__Parabacteroides_goldsteinii	0	0	0	0	0	0.06896	0	0	0.13288	0	0.27735	0	0	0	0	0	0	0	0	0	0.21706	0	0	0	0	0	0	0.21942	0	0	0	0	0	0	0.17273	0.95504	0	0	0.28806	0	0	0.01801	0	0.62318	0	1.85889	0	0	0
s__Parabacteroides_johnsonii	0.05883	0	0	0	0	0.00263	0	0.25896	0	0	0	0	0	0.02082	0.36888	0	0.29003	0	0	0.00558	0	0	0	0	0	0	0	0	0	0	0	0	0.00624	0	0	0	0	0	0	0	0	0	0	0	0	0	0	0	0
s__Parabacteroides_merdae	0.06568	1.34582	4.16691	0	0	0.77336	7.45541	0.12517	1.50708	0	0.71444	0	0.22149	1.70639	0.06879	0.95969	0	7.39691	0	0.16378	0.49997	0.88777	6.24908	3.84502	2.35985	6.18879	0	3.77384	11.21209	0	0	11.69087	6.16296	3.16415	4.76825	2.0641	0	0	0	2.62092	9.80762	2.72629	7.99492	2.4374	0	3.05992	11.75444	4.63249	4.50973
s__Parabacteroides_sp_20_3	0	0	0	0	0	0	0	0	0	0	0	0	0	0	0	0	0	0	0	0	0	0	0	0	0	0	0	0	0	0	0	0	0	0	0	0	0	0	0	0	0	0	0	0	0	0	0	0	0
s__Parabacteroides_unclassified	2.36004	1.76638	0	1.03344	0	0	0	0	0	0	0	0	0	0.66253	0	0	0	0	0.25603	0.00874	0	0	0	0	0	0	0	0	0	0	0	0	0	0	0	0	7.8432	0	0.74052	0	2.3832	0	0	0	0	0	0	0	0
s__Paraprevotella_clara	0	1.20987	0	0	0	0	0	0	0.10785	0	0	0	0.53973	0	0	0	0	0	0	0.0119	0	0	0	0	0	0	0	0.31697	0	0	0	0	0.33732	0	0	4.43306	0	0	0	0	0	0.77247	0	0.27584	0	0	0	0	0
s__Paraprevotella_unclassified	0	2.26706	0	0	0	0	0	0	0.30371	0	0	0	2.72382	0	0	0	0	0	0	0.14667	0	0	0	0	0	0	0	1.68121	0	0	0	0.08805	2.34506	0	0	18.46086	0	0	0	0	0	2.53687	0	1.23005	0	0	0	0	0
s__Paraprevotella_xylaniphila	0	0.11894	0	0	0	0	0	0	0	0	0	0	0.00116	0	0	0	0	0	0	0	0	0	0	0	0	0	0	0.01775	0	0	0	0	0.00071	0	0	0.00232	0	0	0	0	0	0.19653	0	0	0	0	0	0	0
s__Parasutterella_excrementihominis	0	0	0	0.33785	0	0.01366	0.0585	0	0.00098	0.38487	0.11937	0	0	0	0	0.07142	0.18801	0.09076	0	0	0.0522	0	0.02318	0.03101	0.67122	0	0	0.41605	0	0	0.28821	0	0	0.09379	0.00291	0.12066	0.61067	0.46832	0	0	0	0	0	0.03386	0.36679	0	0.27714	0.13589	0
s__Parvimonas_micra	0	0	0	0	0	0	0	0	0	0	0	0	0	0	0	0	0	0	0	0	0	0	0	0	0	0	0	0	0	0	0	0	0	0	0	0	0	0	0	0	0	0	0	0	0	0	0	0	0
s__Parvimonas_unclassified	0	0	0	0	0	0	0	0	0	0	0	0	0	0	0	0	0	0	0	0	0	0	0	0	0	0	0	0	0	0	0	0	0	0	0	0	0.00311	0	0	0	0	0	0	0	0	0.00652	0	0	0
s__Peptoniphilus_duerdenii	0	0	0	0	0	0	0	0	0	0	0	0	0	0	0	0	0	0	0	0	0	0	0	0	0	0	0	0	0	0	0	0	0	0	0	0	0	0	0	0	0	0	0	0	0	0	0	0	0
s__Peptoniphilus_lacrimalis	0	0	0	0	0	0	0	0	0	0	0	0	0	0	0	0	0	0	0	0	0	0	0	0	0	0	0	0	0	0	0	0	0	0	0	0	0	0	0	0	0	0	0	0	0	0.01782	0	0	0
s__Peptostreptococcaceae_noname_unclassified	0.03587	0	0.03777	0.123	0	0.05598	0	0.03186	0.04616	0	0.01568	1.0819	0.08437	0	0.08697	0.11729	0.05559	0	0.0292	0	0	0.04241	0.03234	0	0	0.20855	0.0448	0.1383	0	0	0	0.14082	0	0.01498	0	0	0.06562	0	0	0	0	0	0	0.03302	0.01379	0.11008	0	0	0.14742
s__Peptostreptococcus_stomatis	0	0	0	0	0	0	0	0	0	0	0	0	0	0	0	0	0	0	0	0	0	0	0	0	0	0	0	0	0	0	0	0	0	0	0	0	0	0	0	0	0	0	0	0	0	0	0	0	0
s__Peptostreptococcus_unclassified	0	0	0	0	0	0	0	0	0	0	0	0	0	0	0	0	0	0	0	0	0	0	0	0	0	0	0	0	0	0	0	0	0	0	0	0	0	0	0	0	0	0	0	0	0	0	0	0	0
s__Phascolarctobacterium_succinatutens	0	5.28361	0	0	0	0	0	0	6.05862	0	0	0	0	0	0	0	0	3.83689	0	0	0	0	0	0	0	0	0	0	0	0	0	0.67791	1.79833	0	0	0	0	0	0	0	0	2.38894	1.70914	0	0	0	0	0	0
s__Porphyromonas_asaccharolytica	0	0.04387	0	0	0	0	0	0	0	0	0	0	0	0	0	0	0.04263	0	0	0	0	0	0	0	0	0	0	0	0	0	0	0.09263	0	0	0	0	0	0	0	0	0	0.00734	0.00037	0	0	0.05063	0	0	0
s__Porphyromonas_bennonis	0	0	0	0	0	0	0	0	0	0	0	0	0	0	0	0	0	0	0	0	0	0	0	0	0	0.02247	0	0	0	0	0	0.10969	0	0	0	0	0.01002	0	0	0	0	0.01765	0.00293	0	0	0.33263	0	0	0
s__Porphyromonas_endodontalis	0	0	0	0	0	0	0	0	0	0	0	0	0	0	0	0	0	0	0	0	0	0	0	0	0	0	0	0	0	0	0	0	0	0	0	0	0	0	0	0	0	0	0	0	0	0	0	0	0
s__Porphyromonas_somerae	0	0	0	0	0	0	0	0	0	0	0	0	0	0	0	0	0	0	0	0	0	0	0	0	0	0	0	0	0	0	0	0	0	0	0	0	0.02315	0	0	0	0	0	0.00218	0	0	0	0	0	0
s__Porphyromonas_uenonis	0	0	0	0	0	0	0	0	0	0	0	0	0	0	0	0	0	0	0	0	0	0	0	0	0	0	0	0	0	0	0	0.00721	0	0	0	0	0	0	0	0	0	0	0	0	0	0.0115	0	0	0
s__Prevotella_amnii	0	0	0	0	0	0	0	0	0	0	0	0	0	0	0	0	0	0	0	0	0	0	0	0	0	0	0	0	0	0	0	0	0	0	0	0	0	0	0	0	0	0	0	0	0	0	0	0	0
s__Prevotella_bergensis	0	0	0	0	0	0	0	0	0	0	0	0	0	0	0	0	0	0	0	0	0	0	0	0	0	0	0	0	0	0	0	0	0	0	0	0	0	0	0	0	0	0	0	0	0	0	0	0	0
s__Prevotella_bivia	0	0	0	0	0	0	0	0	0	0	0	0	0	0	0	0	0	0	0	0	0	0	0	0	0	0	0	0	0	0	0	0	0	0	0	0	0	0	0	0	0	0	0	0	0	0	0	0	0
s__Prevotella_buccalis	0	0.01117	0	0	0	0	0	0	0	0	0	0	0	0	0	0	0	0	0	0	0	0	0	0	0	0	0	0	0	0	0	0	0	0	0	0	0	0	0	0	0	0.01172	0	0	0	0.02149	0	0	0
s__Prevotella_copri	0.86461	1.18477	0	0	0	0	0	0	2.10696	0	0	0	0	0	0	0	0	0	0.60771	37.4459	0	0	0	0	0	0	0.02549	0	0	0	0	0.27275	14.00807	0	0	0	0	0	0	0	0	13.74003	2.13522	14.99797	0	0	0	0	0
s__Prevotella_disiens	0	0.06519	0	0	0	0	0	0	0	0	0	0	0	0	0	0	0	0	0	0	0	0	0	0	0	0	0	0	0	0	0	0.03457	0	0	0	0	0	0	0	0	0	0	0.00288	0	0	0	0	0	0.00581
s__Prevotella_oris	0	0	0	0	0	0	0	0	0	0	0	0	0	0	0	0	0	0	0	0	0	0	0	0	0	0	0	0	0	0	0	0	0	0	0	0	0	0	0	0	0	0	0	0	0	0	0	0	0
s__Prevotella_stercorea	0	0	0	0	0	0	0	0	0	0	0	0	0	0	0	0	0	0	0	4.41505	0	0	0	0	0	0	0	6.10448	0	0	0	0	0	0	0	0	0	0	0	0	0	0	0	0	0	0	0	0	0
s__Prevotella_timonensis	0	0.09866	0	0	0	0	0	0	0	0	0	0	0	0	0	0	0	0	0	0	0	0	0	0	0	0	0	0	0	0	0	0.09609	0	0	0	0	0	0	0	0	0	0	0.00702	0	0	0.01836	0	0	0.05988
s__Propionibacterium_acnes	0.00526	0.0533	0.03116	0.06553	0.02448	0.02168	0	0.01098	0.00796	0.01005	0.01203	0.01817	0.00407	0.00449	0.0509	0.02335	0.0167	0.02013	0.02132	0.05447	0.00293	0.01756	0.0187	0.01323	0.04311	0.04951	0.01274	0	0	0	0	0	0	0	0	0	0	0	0	0	0	0	0	0	0	0	0	0	0
s__Propionibacterium_phage_P104A	0	0	0	0	0	0	0	0	0	0	0	0	0	0	0	0	0.25933	0	0	0	0	0	0	0	0	0	0	0	0	0	0	0	0	0	0	0	0	0	0	0	0	0	0	0	0	0	0	0	0
s__Propionibacterium_phage_P14_4	0	0	0	0	0	0	0	0	0	0	0	0	0	0	0	0	0	0	0	0	0	0	0.17656	0	0	0	0	0	0	0	0	0	0	0	0	0	0	0	0	0	0	0	0	0	0	0	0	0	0
s__Propionibacterium_phage_PAS50	0	0	0	0	0	0	0	0	0	0	0	0	0	0	0	0	0	0	0	0	0	0	0	0	0	0	0	0	0	0	0	0	0	0	0	0	0	0	0	0	0	0	0	0	0	0	0	0	0
s__Propionibacterium_phage_PHL060L00	0	0	0	0	0	0.20234	0	0	0	0	0	0	0	0	0	0	0	0	0	0	0	0	0	0	0	0	0	0	0	0	0	0	0	0	0	0	0	0	0	0	0	0	0	0	0	0	0	0	0
s__Proteus_unclassified	0	0	0	0	0	0	0	0	0	0	0	0	0	0	0	0	0	0	0	0	0	0	0	0	0	0	0	0	0	0	0	0	0	0	0	0	0	0	0	0	0	0	0	0	0	0	0	0	0
s__Pseudoflavonifractor_capillosus	0	0	0	0.01897	0	0	0	0.0039	0	0	0	0	0.0069	0	0	0	0	0	0.05523	0	0	0	0.03307	0	0	0	0	0	0	0.12289	0	0	0	0	0	0	0	0	0	0	0	0	0	0	0	0	0	0	0
s__Pseudomonas_aeruginosa	0	0	0	0	0	0	0	0	0	0	0	0	0	0	0	0	0	0	0	0	0	0	0	0	0	0	0	0	0	0	0	0	0	0	0	0	0	0	0	0	0	0	0	0	0	0	0	0	0
s__Pseudomonas_fragi	0	0	0	0	0	0	0	0	0	0	0	0	0	0	0	0	0	0	0	0	0	0	0	0	0	0	0	0	0	0	0	0	0	0	0	0	0	0	0	0	0	0	0	0	0	0	0	0	0
s__Pseudomonas_unclassified	0	0	0	0	0	0	0	0	0	0	0	0	0	0	0	0	0	0	0	0	0	0	0	0	0	0	0	0	0	0	0	0	0	0	0	0	0	0	0	0	0	0	0	0	0	0	0	0	0
s__Pyramidobacter_piscolens	0	0	0	0	0	0	0	0	0	0	0	0	0	0	0	0	0	0	0	0	0	0	0	0	0	0	0	0	0	0	0	0	0	0	0	0	0	0	0	0	0	0	0	0	0	0	0	0	0
s__Roseburia_hominis	0.19232	1.93579	0.18139	1.75572	2.77665	3.56074	1.85653	0.41066	0	0.01999	3.5174	0.00117	0.01714	0.23715	0	0.08171	0	0.02511	0.14503	0.55186	2.61788	0.19223	0	0	0.03147	0.06948	0.40463	0.1252	0	0.11892	0.0655	0	0.32117	0.14884	0.06893	0.05895	0.14987	0.60228	0	0.14816	0	0.01634	0	0	0.33903	0.01409	0	2.10855	0.3879
s__Roseburia_intestinalis	0	0.10542	0	1.4712	0	0.23013	2.11214	0.03392	0	2.83944	0.4972	0	0.01326	0	6.70293	0.02555	0	7.76792	0.23222	0.66537	0.17858	0.2161	0	3.0498	9.92779	0.28095	1.76347	2.23542	0	0	1	0	0.05352	0	0.19665	0	0.09703	0.67177	0	0.29057	0	0.0775	0.00407	0.63218	0.38867	0	3.33443	0	0.03127
s__Roseburia_inulinivorans	2.10612	0.13832	0.40493	0.44734	0.54867	0.17902	1.42534	0.00895	2.05255	0.61908	0.51579	0	0	0.00468	4.42681	0.64991	0.58981	0.65927	0.03396	1.32281	0.06561	0.24908	0.22563	0	5.15722	0.5931	2.19863	0.13476	0	0	1.46007	0.0079	0.39068	0	0.86229	0.89946	0.0226	0.52611	0	2.86233	0.22133	0.3133	0.07665	3.26598	1.38832	0	0.08633	0.62809	0.21339
s__Roseburia_unclassified	0	0	0	0	0	0	0	0	0	0	0	0.00879	0.08068	0	0	0	0	0	0	0	0	0	0	0	0	0	0	0.20245	0	0.14624	0	0.07055	0	0.0497	0	0	0	0.40719	0.02435	0	0.12254	0	0	0	0	0.10286	0	0	0
s__Rothia_dentocariosa	0	0	0	0	0	0	0	0	0	0	0	0.00292	0	0	0	0	0	0	0	0	0	0	0	0	0	0	0	0	0	0	0	0	0	0	0	0	0	0	0	0	0	0	0	0	0	0	0	0	0
s__Rothia_mucilaginosa	0	0	0.0427	0	0	0	0	0	0	0	0	0.05058	0	0	0	0	0	0	0.00334	0.03914	0	0	0	0	0.02955	0	0.00961	0	0	0	0	0	0	0	0	0	0	0	0	0	0	0	0	0	0	0	0	0	0.00909
s__Rothia_unclassified	0	0	0	0	0	0	0	0	0	0	0	0	0	0	0	0	0	0	0	0	0	0	0	0	0	0	0	0	0	0	0	0	0	0	0	0	0	0	0	0	0	0	0	0	0	0	0	0	0
s__Ruminococcaceae_bacterium_D16	0	0	0.66248	0.13814	0	0	0.75245	0.06202	0	0	0	0	0	0.00923	0	0	0.32021	0	0	0	0	0.06651	0.65803	0	0.41278	0	0	0	0	0.05062	0	0.10953	0	0	0	0	0	0	0	0	0	0	0.00741	0	0	0	0	0	0.02946
s__Ruminococcus_bromii	0	0	2.59444	0	0.55096	1.46681	0.42164	2.0278	4.25235	0	0	0	1.42094	2.72894	0	0	1.56847	0	0	0.0406	0	1.53941	1.67078	0	0.8501	2.28212	4.33011	2.74811	0	0	0	0	0.10561	3.04154	0	0	1.38673	1.92721	0.9364	0.24161	0	0	0	0	1.3233	5.90951	1.3388	0	1.7516
s__Ruminococcus_callidus	0.41502	0	0	0.035	0	0	0.61575	0.24554	0.01068	0	0	0	0.0013	0	0	0	0	0	0	0.04501	0	0	0	0	0	0	0	0	0	0	0	0	0	0.20797	0.05023	0	0	0.00567	0	0	0	0	0	0.17396	0	0	0	0	0
s__Ruminococcus_champanellensis	0	0	0.19624	0	0	0	0	0	0	0	0	0	0	0	0	0	0	0	0	0	0	0	0	0	0	0	0	0	0	0	0	0	0	0	0	0	0	0	0	0	0	0	0	0	0	0	0	0	0
s__Ruminococcus_gnavus	0	0	0.08276	0	0.0013	0	0	0	0	0	0	0.64736	0.00512	0.12168	0.28597	0.50712	0.06242	0	0.30146	0	0	0	0.32199	0	0.01497	0.23421	0.82114	0	0.37626	0	0.29123	0.80817	0	0	0	7.19587	0	0	0	0.16575	1.02216	0.18466	9.28407	0	0.57165	0.21519	0.02621	0.09374	0.11009
s__Ruminococcus_lactaris	0	1.33786	0	0	0	0	0	0	0.92577	0.33236	0.1097	0	0	0	0.03171	0	0	0	0.08986	0	0	0	0	0	0	0.03816	0	1.22416	0	0	0.56625	0	0.30038	0.06774	0	0.67241	0.12464	0.31724	0	0.6846	0	0	0	0	0	0	0	0	0
s__Ruminococcus_obeum	0.15264	0.02942	0.36558	0.35801	0.04554	0.25041	0.28144	0.65056	0.20767	0.41534	0.1736	0.29997	0.10952	0.15913	0.1478	0.08524	0.31721	0.12969	0.33964	0.05619	0.17802	0.28248	0.00274	0.09133	0.1772	0.19933	0.03908	0.38158	0.10032	0.1232	0.09204	0.5342	0.14561	0.7916	0.32382	0.36438	0.15468	0.23223	0.0275	0.15268	0	0.25124	0.11674	0.13302	0.07961	0.11526	0.25019	0.04611	0.01352
s__Ruminococcus_sp_5_1_39BFAA	1.11483	0	0	0	0	0	1.51583	0.87562	0	3.28624	0	9.67459	0	0	0	0	2.71235	0.962	2.6242	0	0	0	0	1.92481	0	2.34456	0	0	0	0	0	1.34349	0	0	1.09036	0	1.01814	0	0.74741	0	0	0.91445	0	0	0	0	0	0	0
s__Ruminococcus_torques	0.7509	2.95696	0.03252	0.09905	0.0261	0.77625	1.42966	1.06474	0.74339	3.0158	0	0	0.63408	0.02581	0	0.75561	0.19898	0.4107	1.13446	0.18724	4.22287	3.37677	3.9365	1.05873	0.17205	1.03746	0.23538	0.70531	0.1693	1.33818	0	0.84428	0.52542	0.78174	0.84012	1.58054	0.2568	0	0.24577	0.0283	0.63764	4.74695	0.48762	0.6381	1.18598	0.3989	0	1.43442	1.95868
s__Saccharomyces_cerevisiae	0	0	0	0	0	0	0	0	0	0	0	0	0	0	0	0	0	0	0	0	0	0	0	0	0	0	0	0	0	0	0	0	0	0	0	0	0	0	0	0	0	0	0	0	0	0	0	0	0
s__Scardovia_wiggsiae	0	0	0	0	0	0	0	0	0	0	0	0	0	0	0	0	0	0	0	0	0	0	0	0	0	0	0	0	0	0	0	0	0	0	0	0	0	0	0	0	0	0	0	0	0	0	0	0	0
s__Shigella_sonnei	0	0	0	0	0	0	0	0	0	0	0	0	0	0	0	0	0	0	0	0	0	0	0	0	0	0	0	0	0	0	0	0	0	0	0	0	0	0	0	0	0	0	0	0	0	0	0	0	0
s__Slackia_piriformis	0	0	0	0	0	0.04735	0	0.00223	0	0	0	0	0	0	0	0	0	0	0	0	0	0	0	0	0	0	0	0	0	0	0	0.4516	0.00988	0	0	0	0	0	0	0	0	0	0.08438	0	0	0	0	0	0.01754
s__Solobacterium_moorei	0	0	0	0	0	0	0	0	0	0	0	0	0	0	0	0	0	0	0	0	0	0	0	0	0	0	0	0	0	0	0	0	0	0	0	0	0	0	0	0	0	0	0	0	0	0	0	0	0
s__Streptococcus_anginosus	0	0	0	0	0	0	0	0	0	0	0	0	0	0	0	0	0	0	0	0	0	0	0	0	0	0	0	0	0	0	0	0	0	0	0	0	0	0	0	0	0	0	0	0	0	0	0	0	0
s__Streptococcus_australis	0	0	0.02184	0	0	0	0	0	0	0.05527	0	0.00507	0	0	0	0	0	0	0	0	0.01342	0	0	0	0.05133	0	0	0	0	0.01429	0	0.05298	0	0	0	0	0	0	0	0	0	0	0.00494	0	0	0	0	0	0
s__Streptococcus_constellatus	0	0	0	0	0	0	0	0	0	0	0	0	0	0	0	0	0	0	0	0	0	0	0	0	0	0	0	0	0	0	0	0	0	0	0	0	0	0	0	0	0	0	0	0	0	0	0	0	0
s__Streptococcus_gordonii	0	0	0	0	0	0	0	0	0	0	0	0	0	0	0	0	0	0	0	0	0	0	0	0	0	0	0	0	0	0	0	0.04758	0	0	0	0	0	0	0	0	0	0	0	0	0	0	0	0	0
s__Streptococcus_infantis	0	0	0	0	0	0	0	0	0	0	0	0.03085	0	0	0	0	0	0	0	0	0	0	0	0	0.00278	0	0	0	0	0	0	0	0	0	0	0	0	0	0	0	0	0	0	0	0	0	0	0	0
s__Streptococcus_intermedius	0	0	0	0	0	0	0	0	0	0	0	0	0	0	0	0	0	0	0	0	0	0	0	0	0	0	0	0	0	0	0	0	0	0	0	0	0	0	0	0	0	0	0	0	0	0	0	0	0
s__Streptococcus_lutetiensis	0	0	0	0	0	0	0	0	0	0	0	0	0	0	0	0	0	0	0	0	0	0	0	0	0	0	0	0	0	0	0	0	0	0	0	0	0	0	0	0	0	0	0	0	0.01727	0	0	0	0
s__Streptococcus_mitis_oralis_pneumoniae	0	0.001	0	0	0	0	0	0	0	0	0	0.00618	0	0	0	0	0	0	0	0	0	0	0	0	0	0	0	0	0	0	0	0	0	0	0	0	0	0	0	0	0	0	0	0	0	0	0	0	0
s__Streptococcus_mutans	0	0	0	0	0	0	0	0	0	0	0	0	0	0	0	0	0	0	0	0	0	0	0	0	0	0	0	0	0	0	0	0	0	0	0	0	0	0	0	0	0	0	0	0	0	0	0	0	0
s__Streptococcus_parasanguinis	0.00517	0	0.07613	0	0.00563	0.02152	0	0	0	0.04666	0	0.47858	0.00067	0	0	0.00854	0.03632	0	0.03365	0	0.00164	0	0	0	0.42319	0.00304	0.16604	0.07768	0	0.11562	0	0.15118	0	0	0.04167	0	0.00707	0.09327	0	0	0	0	0	0	0.03109	0	0	0	0.28099
s__Streptococcus_pasteurianus	0	0	0	0	0	0	0	0	0	0	0	0	0	0	0	0	0	0	0	0	0	0	0	0	0	0	0	0	0	0	0	0	0	0	0	0	0	0	0	0	0	0	0	0.03597	0	0	0	0	0
s__Streptococcus_salivarius	0.01455	0	0.8513	0.02245	0.01075	0.1197	0	0.00954	0	0.06927	0	0.48822	0.04414	0	0	0.01531	0.01523	0	0.22247	0.1963	0.08733	0	0.0047	0	0.11065	0.02352	0.01576	0.04585	0	0.37283	0	0.42914	0.00243	0.17532	0.11488	0	0.04884	0.8614	0	0	0	0	0.1544	0.00123	0.19677	0	0	0	0.21123
s__Streptococcus_thermophilus	0.03676	0	0.27686	0.12865	0	0.08698	0.03025	0	0.05612	0.08978	0	0	0.32063	0	0.09981	0	0.12187	0	0.74286	0	0	0.22334	0.0684	0.19896	2.21892	0.34209	0	0	0	0	0	0	0.05402	1.07185	0.00846	0.12218	0	0	0	0.02402	0	0	0	0	0	0.0674	0	0	0.03703
s__Streptococcus_tigurinus	0	0	0	0	0	0	0	0	0	0	0	0	0	0	0	0	0	0	0	0	0	0	0	0	0	0	0	0	0	0	0	0	0	0	0	0	0	0	0	0	0	0	0	0	0	0	0	0	0
s__Streptococcus_vestibularis	0	0	0	0	0	0	0	0	0	0	0	0.08876	0	0	0.00294	0	0	0	0	0	0	0	0	0	0	0.02466	0	0	0	0	0	0	0	0	0	0	0	0.1401	0	0	0	0	0	0	0	0.00391	0	0	0
s__Subdoligranulum_sp_4_3_54A2FAA	0	0	0	0	0	0	0	0.38542	0	0	0	0	0.65883	0	0	0	0	0	1.2974	0	0	0.643	0.5727	0	0	0	0	0	0	0	0	0	0	0	0	0	0	0	0	0	0	0	0.56823	0	0	0	0	0	0
s__Subdoligranulum_unclassified	4.38985	22.18755	2.7074	7.37996	4.71605	21.67148	16.34714	57.26479	19.40178	6.43493	1.73612	0.00693	5.49934	6.80325	9.11234	0.78626	1.59509	4.81181	10.43214	4.24888	8.07894	11.89374	5.28588	9.11881	0.76031	2.9334	1.93222	7.03875	2.27059	9.93634	1.5482	2.33091	7.29834	8.43579	2.17578	1.0777	1.74185	4.1367	2.87943	0.20943	0.88468	1.68	2.43069	2.4756	4.65239	16.17281	1.14548	5.67349	2.81816
s__Succinatimonas_hippei	0	0	0	0	0	0	0	0	0	0	0	0	0	0	0	0	0	0	0	0	0	0	0	0	0	0	0	0	0	0	0	0	0	0	0	0	0	0	0	0	0	0.06907	0	0	0	0	0	0	0
s__Sutterella_wadsworthensis	0	0.00069	0	0	0	0	0	0.00239	0	0	0	0	0	0.02175	0.09459	0	0	0	0	0.02817	0	0.41223	0	0	0	0.00769	0	0	0	0	0	0.08664	0.2251	0	0	0	0	0	0	0	0	1.98408	0.46599	1.24459	0	0	0	0	0.1246
s__Synergistes_sp_3_1_syn1	0	0	0	0	0	0	0	0	0	0	0	0	0	0	0	0	0	0	0	0	0	0	0	0	0	0	0	0	0	0	0	0	0	0	0	0	0	0	0	0	0	0	0	0	0	0	0	0	0
s__Treponema_succinifaciens	0	0	0	0	0	0	0	0	0	0	0	0	0	0	0	0	0	0	0	9.77022	0	0	0	0	0	0	0	0	0	0	0	0	0	0	0	0	0	0	0	0	0	0	0	0	0	0	0	0	0
s__Turicibacter_sanguinis	0	0	0	0	0	0	0	0	0	0	0	0	0	0	0	0	0	0	0	0	0	0	0	0	0	0	0	0	0	0	0	0	0	0	0.01116	0	0	0	0	0	0	0	0	0	0	0	0	0	0
s__Turicibacter_unclassified	0	0	0	0	0	0	0	0	0	0	0	0	0	0	0	0	0	0	0.00406	0	0	0	0	0	0	0	0	0	0	0	0	0	0	0.03327	0.01307	0	0	0	0	0	0	0	0	0	0	0	0	0	0
s__Veillonella_atypica	0	0	0	0	0	0	0	0	0	0.12009	0	0	0	0	0	0	0	0	0	0	0	0	0	0	0.39816	0	0	0.0335	0	0	0	0	0	0	0	0	0.00268	0	0	0	0	0	0	0	0	0	0	0	0
s__Veillonella_dispar	0	0	0	0	0	0	0	0	0	0.02152	0	0.04309	0	0	0	0	0	0	0	0.0186	0	0	0	0	0.0799	0	0	0	0.02403	0.0214	0	0	0	0	0.00654	0	0.00279	0	0	0	0	0	0	0	0	0	0	0	0
s__Veillonella_parvula	0.00076	0	0	0	0.00474	0	0	0	0	0.16064	0	0.01214	0	0	0	0	0.17432	0	0	0.12387	0.11132	0	0	0	0.17143	0.01059	0.0247	0.08876	0.04669	0.04664	0	0	0	0.10445	0.00153	0	0.02734	0.0117	0	0.08308	0.06881	0	0	0	0.0243	0	0	0.01387	0
s__Veillonella_ratti	0	0	0	0	0	0	0	0	0	0	0	0	0	0	0	0	0	0	0	0	0	0	0	0	0	0	0	0	0	0	0	0	0	0	0	0	0	0	0	0	0	0	0	0	0	0	0	0	0
s__Veillonella_unclassified	0.06918	0	0.01245	0	0.03827	0	0	0	0	0.14876	0	0.00266	0	0	0	0	0	0.02656	0	0.10903	0.08923	0	0	0	2.40096	0	0.01372	0.04846	0.18083	0.09166	0	0	0	0.06276	0.05264	0	0.04818	0.07774	0	0.15369	0.07951	0	0	0	0.03444	0	0	0.04632	0.00303
s__Vibrio_campbellii	0	0	0	0	0	0	0	0	0	0	0	0	0	0	0	0	0	0	0	0	0	0	0	0	0	0	0	0	0	0	0	0	0	0	0	0	0	0	0	0	0	0	0	0	0	0	0	0	0
s__Weissella_confusa	0	0	0	0	0	0	0	0	0	0	0	0	0	0	0	0	0	0	0	0	0	0	0	0	0	0	0	0	0	0	0	0	0	0	0	0	0	0	0	0	0	0	0	0	0	0	0	0	0
[truncated: 105 more columns]
